# Supplementary material for: Activity-based profiling of cullin–RING E3 networks by conformation-specific probes
Source: Nat Chem Biol. 2023 Aug 31;19(12):1513–23. doi: 10.1038/s41589-023-01392-5 (PMC10667097; doi:10.1038/s41589-023-01392-5)
Supplement: Supplementary file 3 — Mass spectrometry data tables. [file 41589_2023_1392_MOESM3_ESM.xlsx]

## Sheet: Overview
Data Table	Description
A	Spectronaut report of immuniprecipitation experiments from 293T cells using a control Fab, N8C_Fab2b, N8C_Fab3a, N8C_Fab3b and N8C_Fab4a.
B	Spectronaut report of immuniprecipitation experiments with N8C_Fab3b from 293T cells treated with a DMSO control or 1 µM MLN4924 or 1 µM CSN5i-3.
C	Spectronaut report of immuniprecipitation experiments with N8C_Fab3b from 293T cells treated with a DMSO control or 1 µM MZ1 or 2 µM Indisulam.
D	Spectronaut report of immuniprecipitation experiments with N8C_Fab3b from 293T cells treated with a PBS control or 100 µM ferric ammonium citrate.
E	Spectronaut report of immuniprecipitation experiments with N8C_Fab3b from K562 cells treated with a PBS control or 25 ng/ml TNF.
F	Spectronaut report of immuniprecipitation experiments with N8C_Fab3b from CAL33, HepG2, PC3, SK-BR-3, Jurkat, SK-N-AS, SK-OV-3, 293T, A549, and K562 cells treated with a DMSO control or 1 µM MLN4924.
G	Spectronaut report for total proteome analysis of 293T, CAL33, Jurkat, SK-N-AS cells.
H	Spectronaut report for total proteome analysis of mouse bone marrow derived macrophages left unstimulated or activated to M1 or M2 states.
I	Spectronaut report for immuniprecipitation experiments with N8C_Fab3b of mouse bone marrow derived macrophages left unstimulated or activated to M1 or M2 states.
J	Spectronaut report for immuniprecipitation experiments with N8C_Fab3b of mouse bone marrow derived macrophages treated with a DMSO control or 1 µM MLN4924.
K	DIA window scheme used for LC-MS measurments
L	List of CRL substrate binding modules and the cullin they are assumed to primarily associate with.
Table Heading	Description
Genes	Gene name retrieved from the used FASTA file
UniProtIds	UniProt accession IDs retrieved from the used FASTA file
q-value	Protein Group q-value as reported by Specronaut
Quantity	Protein Group intensity as reported by Spectronaut

## Sheet: A - N8C_Fab IP-MS panel
Genes	PG.UniProtIds	q-value	ctrl_Fab_1_Quantity	ctrl_Fab_2_Quantity	ctrl_Fab_3_Quantity	N8C_Fab2b_1_Quantity	N8C_Fab2b_2_Quantity	N8C_Fab2b_3_Quantity	N8C_Fab3a_1_Quantity	N8C_Fab3a_2_Quantity	N8C_Fab3a_3_Quantity	N8C_Fab3b_1_Quantity	N8C_Fab3b_2_Quantity	N8C_Fab3b_3_Quantity	N8C_Fab4a_1_Quantity	N8C_Fab4a_2_Quantity	N8C_Fab4a_3_Quantity
CDK1	A0A024QZP7;P06493	5.04027e-45	5530.45	3879.28	7802.76	6340.02	4603.54	5159.11	5633.71	5758.57	6470.01	12383.6	12887.2	13773.9	7957.67	9401.83	7700.13
SERPINB6	A0A024QZX5;A0A087X1N8;P35237	4.0055e-53	16449.4	10098.2	10702.4	1171.04	1466.52	1378.85	1417.61	1259.38	1091.24	1372.06	1402.07	1078.52	1265.59	1698.21	1426.5
HDLBP	A0A024R4E5;Q00341	2.23645e-41	10700.8	8697	9652.46	2037.09	1783.53	1536.4	1526.92	1124.26	1422.03	1514.36	1253.86	1578.44	1456.72	2159.09	1619.71
EHD1;EHD1;EHD1;EHD1;EHD4;EHD1;EHD3	A0A024R571;C9J2Z4;C9JC03;C9JDQ8;Q9H223;Q9H4M9;Q9NZN3	3.97935e-48	602.911	957.327	737.731	13347.6	13532.3	14822.6	4995.25	3222.67	2994.22	3282.24	2944.08	5183.67	2959.64	4030.65	3451.53
ELOF1	A0A024R7E8;K7EMV4;K7EN05;K7EPC8;K7EQ44;P60002	5.63614e-56	145471	84289.6	63555.4	73649.5	69379.3	60711.3	65527.8	49227.3	30689.5	64802.6	165385	6068.88	29500.5	3550.07	13837.5
YTHDF3	A0A024R7W5;A0A087WY31;A0A087X0Q1;Q7Z739	3.10134e-23	18480.8	16411.5	16051.4	18375	19413.6	15190.8	4560.86	5694.82	430.021	2859.79	5350.39	3397.46	2094.61	2780.07	2424.72
PSMA2	A0A024RA52;P25787	1.52576e-66	45081.9	33022.8	35847.2	3363.58	3482.35	3832	11210.7	10314	7274.77	2875.25	3030.87	3601.86	3256.81	3808.68	3770.39
ELOA	A0A024RAC6;Q14241	3.23594e-72	28798.1	21799	22153.5	6689.87	7276.76	7632.57	12812.5	12101	11094.8	26507.5	33209	26342.2	19578.7	21880.3	21097
BAG6	A0A024RCR6;A0A0G2JK23;A0A0G2JL47;P46379;P46379-2;P46379-3;P46379-4;P46379-5	7.04661e-44	1821.76	1211.15	2384.41	4327.42	5084.69	4627.43	13610.4	12571.7	10798.3	2701.56	2806.69	3280.99	1628.26	2283.22	2128.07
ATP11C	A0A067XG54;Q8NB49;Q8NB49-2;Q8NB49-3;Q8NB49-4	2.02009e-28	839.968	1300.71	2033.7	1649.93	741.441	1184.75	3473.18	1512.68	1777.72	658.713	1394.26	1525.4	896.532	787.757	1115.09
DMD	A0A075B6G3;A0A087WTU7;A0A087WV90;A0A5H1ZRP8;P11532;P11532-11;P11532-4	1.33578e-32	1779.97	1714.23	1700.01	6286.19	7859.55	6542.82	2319.1	1396.94	1976.6	1797.19	1447.94	1981.41	883.053	1382.05	1045.44
IGKV1-27;;IGKV1D-33;IGKV1-33;IGKV1-39;IGKV1-17;IGKV1D-16;IGKV1-16;IGKV1D-39	A0A075B6S5;A0A0G2JRQ6;P01593;P01594;P01597;P01599;P01601;P04430;P04432	4.41821e-58	11988179	9331585	7641045	4.56558e+06	5655047	4313638	5.06411e+06	4.66409e+06	2.13849e+06	3.3485e+06	8870866	2211768	201897	6639.09	188104
IGKV1-37;IGKV1D-37	A0A075B6S9;P0DSN7	1.26846e-05	835368	262109	184111	32903.9	36617.9	20963.2	363475	183076	294633	282421	733245	540529	124743	76114.5	188738
EPPK1	A0A075B730;P58107	1.92186e-77	1389.34	1464.5	1420.81	1748.34	1640.79	1630.49	4147.53	3976.05	4370.8	3195.77	3120.47	3045.11	17368.5	19334.3	17732.8
RELCH	A0A075B785;A0A2R8Y566;Q9P260;Q9P260-2	8.30429e-44	1328.99	1243.83	1344.18	5956.99	7222.41	6675.34	5467.58	5546.9	4095.46	2445.92	2397.56	2221.14	1366.78	1771.69	1828.65
IGHV4OR15-8	A0A075B7B6	1.25471e-25	13251.2	10248.8	9898.85	6163.85	6277.76	6317.28	5946.76	1035.4	3130.53	22421.6	7385.57	6815.74	3554.34	4059.39	3416.86
CAPNS1	A0A075B7C0;A0A0C4DGQ5;K7EIV0;K7ELJ7;K7EM73;P04632;U3KQE2	9.23822e-06	6124.46	1999.21	1323.15	3079.98	4074	4119.54	5654.6	5116.31	6092.8	10377.8	907.12	986.961	3933.47	1210.79	5208.65
IGHV3OR15-7	A0A075B7D8	4.63055e-61	57194.3	54199	68923.9	42744.1	51327.7	47442.3	30933.7	25281.1	45416.6	148353	199890	143936	35926.4	42202.5	38311.1
APBB1	A0A075B7G8;A0A087WYH9;A0A087X0V7;J3KPL8;O00213;O00213-2;O00213-3;O00213-4;O00213-5;O00213-6;V9GY97	6.60348e-21	1792.2	805.371	740.22	4875.72	5474.32	5551.42	1836.92	825.467	758.691	1969.79	1079.71	813.571	1679.12	1575.38	1350.02
;BLOC1S1;;;BLOC1S1;BLOC1S1;BLOC1S1;BLOC1S1	A0A087WSV2;F8VP73;F8W036;F8W099;F8W606;G8JLQ3;P78537;P78537-2	7.61876e-06	1433.72	1940.19	1363.41	8190.27	10315.3	3402.93	1007.75	744.686	948.386	939.769	863.746	1016.99	1809.97	1175.04	1079.99
HELLS	A0A087WSW7;A0A0B4J1V9;F6XU50;Q9NRZ9;Q9NRZ9-2;Q9NRZ9-3;Q9NRZ9-4	1.42243e-50	2870.79	2831.43	3081.64	3354.96	2868.27	2237.28	3957.8	4132.73	4350.98	3348.57	5325.62	7473.09	3605.59	8731.97	3776.51
DCAF13	A0A087WT20;Q9NV06	1.44375e-58	2095.35	2467.32	2165.4	3659.74	3720.26	2927.13	13468.2	15635.4	14692.8	4332.25	3841.1	3708.8	3611.5	3083.6	3009.23
C12orf45	A0A087WT30;Q8N5I9	2.91709e-34	9570.44	7802.55	8768.21	1852.15	3030.81	1858.06	8470.74	7981.75	9429.86	13860	13268.4	12906.4	15051.7	16371.6	11580.7
JMJD4	A0A087WT84;Q9H9V9;Q9H9V9-2	6.90704e-75	18973	18041.3	17299.1	4849.02	4264.64	5207.38	1922.88	2108.55	1734.46	1211.34	1101.26	1157.82	911.255	1026.01	856.587
EIF2B4	A0A087WTA5;E7ERK9;Q9UI10;Q9UI10-2;Q9UI10-3	1.64491e-50	19569.1	18601.2	19581.3	6416.46	7366.18	6086.76	3192.17	2837.11	2049.73	2348.42	1712.82	1732.07	2628.03	3668.4	2542.74
KIZ	A0A087WTH3;A0A087WX12;A0A087X032;A0A087X0T6;A0A087X251;Q2M2Z5;Q2M2Z5-2;Q2M2Z5-3;Q2M2Z5-4;Q2M2Z5-5	5.52716e-08	1183.21	1445.18	1471.65	1175.14	1086.55	921.844	1101.81	1067.42	300.124	4433.94	4997.58	3046.35	1400.07	1440.9	891.28
FDPS	A0A087WTP2;A0A087WVN4;A0A087X1D8;P14324;P14324-2	2.31979e-08	805.226	1791.87	2501.01	1412.61	15953.7	6929.67	4985.89	4516.75	3283.63	3278.69	4829.47	5805.08	894.072	982.492	1068.97
KHSRP	A0A087WTP3;Q92945	2.91116e-69	7322.08	5165.58	6588.98	26456.9	27273.8	24683	15954	14433.4	15924.6	10749.2	12184.7	12313.5	9435.37	10194.8	9953.18
CIBAR1;CIBAR1;FAM92A;FAM92A;FAM92A;FAM92A;FAM92A;CIBAR1;CIBAR1;CIBAR1;CIBAR1	A0A087WTS3;A0A0B4J212;A1XBS5;A1XBS5-2;A1XBS5-3;A1XBS5-4;A1XBS5-5;E5RGD0;E5RHK0;F8W7P5;H0YC32	1.56276e-34	1804.94	3521.33	5941.46	6603.49	8411.37	9896.99	4418.42	2974.28	2501.76	1183.09	742.477	807.827	1437.72	2591.71	1947.95
POLR1D	A0A087WTY1;P0DPB5	2.67769e-36	8843.45	7150.73	8242.49	4165.53	3520.42	3879.72	5958.34	6187.67	4611.21	13908.6	13482.7	12282	9548.97	10514.1	8889.43
MRPL51	A0A087WU28;A0A0B4J2C1;M0R176;Q4U2R6	1.14447e-33	22110.9	9039.19	5366.21	4678.84	3774	2523.4	1031.81	1438.51	2196.2	1139.85	1259.48	986.099	1958.69	1804.85	1915.33
POLA1	A0A087WU64;A6NMQ1;P09884	5.04565e-27	4999.05	5123.85	5685.49	1075.3	1170.86	1321.54	1028.16	1236.13	884.132	958.809	992.342	1086.85	1271.4	1033.23	1155.98
CTNNBL1	A0A087WUB9;Q8WYA6;Q8WYA6-2;Q8WYA6-3;Q8WYA6-4	5.67464e-16	6410.27	8454.76	12028.9	5435.88	5445.81	6141.17	1860.08	1851.52	1623.56	2828.85	1839.16	2889.6	1428.16	1852.22	2015.24
OSTC	A0A087WUD3;Q9NRP0;Q9NRP0-2	4.33931e-22	988.501	730.464	966.851	7701.02	7588.04	8343.04	7818.28	9192.93	9908.62	1508.07	2961.92	1296.19	3665.14	4657.78	2856.2
GMPPA	A0A087WUI8;C9J255;F8WD54;Q96IJ6;Q96IJ6-2	1.8416e-29	1041.88	769.906	917.319	21701.7	22933.6	21206.8	200.042	2005.89	1318.75	1589.5	1338.03	1229.79	690.994	1271.24	1383.13
HNRNPDL	A0A087WUK2;O14979	4.24011e-62	22171.3	23553.2	22876.8	35776.3	40016.3	34241.4	7903.39	7459.92	6770.33	7865.96	8010.35	7633.15	6162.05	5778.15	5072.87
PSMB3	A0A087WUL2	2.02474e-12	7591.3	9342.92	9841.44	1000.86	1223.53	482.338	2712.68	2270.43	2418.02	783.752	580.097	499.613	892.131	555.01	784.673
EIF5B	A0A087WUT6;O60841	3.99742e-70	33574.2	32494.1	27428.4	1807.02	1960.45	1608.79	11834	11321.5	9996.8	22795.2	22228.2	23948.1	21428.7	20152.8	22390.2
CBY1	A0A087WUW0;B0QY54;Q9Y3M2	5.98462e-06	837.764	1304.14	2028.36	7296.91	5839.75	5485.77	2039.85	1507.37	2427.93	1902.25	1390.6	1529.41	894.18	789.83	1112.16
IKBKG	A0A087WUW6;A0A087X0G7;A0A087X1B1;Q9Y6K9;Q9Y6K9-2	5.29637e-36	1078.91	1348.37	1313.1	4918.66	6303.89	5961.21	7423.93	8238.37	8424.43	2953.69	1952.91	1847.45	3010.32	2275.98	3554.35
;MYCBP	A0A087WV05;Q99417	6.10814e-60	4711.78	2728.86	2234.36	23457.6	21483.2	19412	9370.65	5902.12	6951.68	4003.58	1861.13	1950.43	3808.5	2209.53	3846.7
TARDBP	A0A087WV68;A0A087WW61;A0A087WX67;A0A087WXQ5;A0A087WXV3;A0A087WYY0;A0A087WZC9;A0A087X260;B1AKP7;G3V162;Q13148;Q13148-4	9.80339e-43	11209.2	11182.2	13206.1	12566	12551.4	14057.2	7924.57	7240.5	8087.34	9373.16	10987.5	9300.38	6145.15	5971.52	5291.3
BORA	A0A087WV86;A0A087WVC9;A0A494C1R8;Q6PGQ7	2.98178e-07	797.316	712.172	991.685	10104.7	11343	11280.2	8202.12	5334.93	1705.37	10742.7	1446.5	1828.73	5808.13	1175.91	1808.64
DDX50	A0A087WVC1;Q9BQ39	5.37939e-36	11260.3	9467.81	11106.8	1912.85	2596.47	2387.26	2344.33	2001.53	1763.51	2223.91	2049.93	2382.74	1773.79	2247.64	2134.89
PRKACB;PRKACB;PRKACA;PRKACA;PRKACB;PRKACB;PRKACB;PRKACB;PRKACB;PRKACB;PRKACB;PRKACB;PRKACB	A0A087WVC4;A0A0A0MS54;P17612;P17612-2;P22694;P22694-10;P22694-2;P22694-3;P22694-4;P22694-5;P22694-6;P22694-7;P22694-9	7.15129e-29	4715.18	4636.71	5672.65	12609.5	11792.3	12066.2	17853.4	13736.1	14655.5	18776.5	17167.8	14194.1	8947.17	7393.94	8477.43
MTHFD1L	A0A087WVM4;B7ZM99;Q6UB35	9.95798e-49	5422.88	4541.49	5090.92	6407.53	5732.8	5104.41	9490.33	10070.2	8621.89	7048.28	7321.11	6905.29	7197.95	8303.08	8941.31
CLTC	A0A087WVQ6;Q00610;Q00610-2	8.66342e-94	3425.85	3291.37	3546.99	10667.4	11333.9	11040.2	23495.9	22199.9	22305.6	19228.8	19644.8	18208.9	30982.8	30652.1	30161.2
TTC28	A0A087WW06;Q96AY4	5.97798e-66	2382.09	2188.98	1917.8	10641.2	11606.8	11444.8	2231.74	2072.21	2106.59	1404.07	1359.29	1368.64	1466.29	1260.12	1435.83
ARHGAP21	A0A087WW76;A0A452Q6Z5;E7ESW5;Q5T5U3;Q5T5U3-3	8.37577e-16	1053.19	1485.43	1152.32	3732.56	1725.27	1624.81	9019.25	3082.79	2590.7	2106.82	953.729	1424.7	1646.15	1198.28	1299.39
GPR89B;GPR89A;GPR89A;GPR89A;GPR89A;GPR89B;GPR89B	A0A087WW82;B7ZAQ6;B7ZAQ6-2;B7ZAQ6-3;E9PKY3;P0CG08;U3KPV2	1.72823e-43	1130.85	1292.08	1289.63	9690.26	9835.28	10661.7	6470.34	7819.1	7674.61	1726.29	1003.21	1153.83	1413.13	1126.21	961.06
POLD2	A0A087WWF6;F8W8R3;P49005	4.11639e-44	3665.1	3629.74	3385.43	2602.96	2533.26	2750.7	5165.23	4923.64	4933.87	7780	6877.68	7041.93	9326.4	8613.99	8694.09
NAA50	A0A087WWJ2;C9J5D1;E7EQ69;Q9GZZ1;Q9GZZ1-2	7.64989e-62	1436.2	1240.24	1404.4	16381.3	21367.1	20469.2	1056.69	942.971	1072.78	1374.68	1081.43	1338.45	1089.99	1727.86	1547.99
RBM15	A0A087WWP4;A0A494C001;A0A499FJY3;Q96T37;Q96T37-2;Q96T37-3;Q96T37-4	8.32287e-30	3345.12	2770.55	3138.21	3106.87	3138.72	3209.56	3369.82	3001.01	2693.68	4816.68	4941.09	4962.93	3550.38	4545.95	3503.66
TAF10	A0A087WWP5;Q12962	8.46731e-32	15878.9	8598.07	5092.27	10321.7	11420.4	9345.69	13010	13980.2	11051.6	2590.26	10564.8	2053.88	2797.99	1678.9	1861.37
EMG1	A0A087WWQ2;Q92979;V9GYP5	1.36628e-08	3557.03	1655.48	3460.89	2808.54	3664.91	2295.05	10473	8198.46	2549.82	1120.59	752.622	1479.66	1443.55	4611.64	1931.72
MAZ	A0A087WWR2;I3L2Z5;P56270;P56270-2;P56270-3	4.42343e-50	7503.5	7351	7362.6	2500.2	2035.44	2267.68	6723.52	5136.18	5962.98	5432.89	5181.28	4282.87	4122.96	3931.73	2981.88
THOC1	A0A087WWS1;A0A087WY84;J3KT14;Q96FV9;Q96FV9-2	4.4053e-23	6818.03	7708.23	7524.54	11124.7	10072.4	14497.9	5635.86	5169.6	4028.67	10182	2353.35	11126.2	5774.73	6190.8	4690.15
NDUFA10	A0A087WXC5;C9J6X0;E7ESZ7;O95299;O95299-2;Q8N1B9	2.69301e-68	1936.02	1430.64	1495.1	1201.05	1084.23	1025.76	1295.24	2432.25	1731.68	1193.1	917.813	1254.65	4327.92	5140.61	3273.69
NDUFS7	A0A087WXF6	2.47856e-49	692620	700359	755951	37284.7	55413.2	47080.5	790.925	1070.32	820.706	848.137	922.786	765.345	13209.7	8401.05	738.02
ZCCHC17	A0A087WXF8;A0A0D9SEW3;Q9NP64;Q9NP64-2;Q9NP64-3	3.12277e-48	19029.1	17510.1	12980.3	8660.61	8606.36	9812.54	8899.49	9436.42	7626.17	19941.9	21276.8	19318	12365.3	10559.2	12368.8
FAM83D	A0A087WXK8;Q9H4H8;Q9H4H8-2	8.66057e-52	8425.56	8368.01	7706.96	9243.19	7984.31	8471.82	5655.92	4922.66	5205.48	3482.8	990.599	3117.23	2402.18	2211.86	1190.93
VPS11	A0A087WXL6	9.50316e-57	2038.99	1778.78	2157.56	5701.38	6834.08	5788.8	11385.5	11481.3	12704.1	2366.05	3403.26	1960.52	10892.7	11572.9	12007
RPL17;RPL17-C18orf32;RPL17;RPL17;RPL17;RPL17	A0A087WXM6;A0A0A6YYL6;J3KRX5;J3QQT2;P18621;P18621-3	7.65248e-68	126179	97973.2	93052.1	17006.8	16489.8	17191.3	16162.4	14427	11038.5	12119.3	14367.6	12609.3	12556.9	12999.1	12886.6
RMND1	A0A087WXU0;A0A2R8Y4J4;Q9NWS8;Q9NWS8-2	3.61488e-23	8023.8	6764	6551.33	11482.6	13373.4	13546.3	8806.14	10522.7	12028.7	4222.5	5253.75	5774.92	5416.7	5916.14	5589.09
PRKAA2	A0A087WXX9;P54646	9.26966e-56	1856.46	1841.64	2019.13	11249.4	11996.8	13330.4	5015.47	5810.66	5763.42	3362.85	3083.54	2671.7	2134.97	2855.43	2113.57
MYO5A	A0A087WY00;F8W6H6;F8WE88;G3V394;Q9Y4I1;Q9Y4I1-2;Q9Y4I1-3	6.11362e-27	7048.84	4630.77	6404.72	2278.22	2733.7	1693.83	1433.29	1376.25	1539.65	2004.95	2029.98	2132	1142.58	1414.61	1311.32
B3GALNT2	A0A087WY64;Q8NCR0;Q8NCR0-2	7.99011e-32	1227.59	907.142	778.544	14605.6	15326.5	13577.1	10331.5	11313	11625.9	13128.6	14036.7	773.523	9156.88	7901.16	1419.91
AP2M1	A0A087WY71;E9PFW3;Q96CW1;Q96CW1-2	1.17905e-62	13025.5	11056.7	11958.3	27527.2	25083.9	26665.7	22923.4	19118.7	18881.2	29474	22111.6	23238	31709.3	36621.2	32132.4
UBE2D3;UBE2D2;UBE2D3;UBE2D3;UBE2D2;UBE2D3;UBE2D3;UBE2D3;UBE2D3;UBE2D2;UBE2D2	A0A087WY85;A0A0A0MQU3;D6RAH7;D6RAW0;D6RFM0;H9KV45;P61077;P61077-2;P61077-3;P62837;P62837-2	8.70796e-45	294171	125277	142293	3543.74	3759.67	2124.86	1122.86	1171.75	1104.37	1059.01	1230.15	1567.62	452.528	572.343	1778.18
MED6	A0A087WYL7;G3V4A5;O75586;O75586-2	1.69928e-31	1340.81	1161.07	936.129	1096.3	1472.63	707.688	3608.45	4717.26	4834.53	4170.48	3298.45	1724.22	1804.69	846.38	1055.33
DHX29	A0A087WYN9;Q7Z478	2.27038e-29	5913.05	5990.53	5405.56	3080.78	2654.07	2718.88	3197.9	1918.08	1968.67	5094.69	5328.98	3784.01	2491.23	2443.06	2254.57
SRP19	A0A087WYR0;P09132	4.6891e-44	96007.4	82972.6	77696.1	1434.2	1457.66	1533.27	1361.07	1357.46	1227.31	1285.63	1280.41	1414.87	1122.02	1527.64	1377.72
PTGES3	A0A087WYT3;Q15185;Q15185-4	1.17878e-58	26841.5	19376.2	26088.4	24978.2	26658.7	26239	9920.21	9564.39	9843.32	13733.6	17923	17226.6	11252.3	10317.8	12662.1
SLIT2	A0A087WYV5;O94813;O94813-2;O94813-3;X6R3P0	3.81049e-46	5892.57	3690.77	5411.41	6439.74	3627.16	3978.8	14431.1	11346.1	8555.83	9096.34	6891.93	6197.44	5997.39	4874.23	3125.35
RAVER1	A0A087WZ13;E9PAU2;Q8IY67-2	5.07336e-71	2724.4	1787.35	1925.32	3897.6	5288.45	5721.62	8580.67	9558.42	7952.78	3731.97	4722.2	4430.05	9666.05	8144.45	10504.2
CAP2	A0A087WZ15;A0A087X0J3;B7Z385;E9PDI2;P40123;P40123-2	3.09499e-08	1705.22	766.288	704.299	972.022	1759.16	1208.98	7634.85	7094.1	8827.45	1117.73	1027.31	855.065	1521.79	1655.73	1284.5
IFFO1;IFFO1;IFFO1;IFFO1;IFFO1;IFFO1;IFFO1;IFFO2	A0A087WZ16;E9PPX7;F8W8H2;Q0D2I5;Q0D2I5-4;Q0D2I5-5;Q0D2I5-7;Q5TF58	9.81171e-06	1778.25	1241.25	1713.42	14130.8	15329.1	11931.9	3805.68	4036.4	817.971	850.973	925.871	762.795	1290.68	1186.27	740.487
PARVB;PARVB;PARVB;PARVB;PARVA	A0A087WZB5;Q9HBI1;Q9HBI1-2;Q9HBI1-3;Q9NVD7	9.64641e-24	2754.63	2213.72	2898.25	12010.7	8413.28	8039.78	1900.82	1034.94	898.831	931.381	1052.36	966.837	1557.21	1509.69	943.934
ARHGEF18	A0A087WZG4;A0A3B3IPE9;A0A590UK10;Q6ZSZ5;Q6ZSZ5-1;Q6ZSZ5-2;Q6ZSZ5-5;Q6ZSZ5-6	3.12683e-18	1026.91	1613.59	1186.06	1072.24	2082.81	1850.92	5554.46	5626.95	6782.87	1106.9	1584.28	1255.81	851.403	690.083	704.86
IDH3B	A0A087WZN1;A0A087X2E5;O43837;O43837-2	2.61364e-29	2159.86	1478.03	1518.14	2098.93	1588.72	1619.75	2863.14	3029.28	2456.23	4199.17	4253.28	3922.78	3990.7	3630.82	3812.98
BOLA2B;BOLA2	A0A087WZT3;Q9H3K6	7.78783e-67	48545.9	32648.4	35592.8	34568.4	39255	37967.2	24081.8	26510.6	21498	69158.9	74919.8	63174.3	44830	36024	40742.7
PPIP5K2;PPIP5K1;PPIP5K2;PPIP5K1;PPIP5K2;PPIP5K2;PPIP5K1;PPIP5K1;PPIP5K1;PPIP5K1;PPIP5K1;PPIP5K1;PPIP5K1	A0A087WZV0;B7WPL9;D6RBU4;F8W9A8;O43314;O43314-2;Q6PFW1;Q6PFW1-2;Q6PFW1-3;Q6PFW1-4;Q6PFW1-5;Q6PFW1-6;Q6PFW1-7	4.15531e-24	1428.89	1055.89	1148.83	28850.4	33805.4	24366.2	1195.98	913.528	961.567	1115.3	787.607	896.704	1517.26	1394.52	1896.9
KIF3A	A0A087X011;E9PES4;J3KPF9;Q9Y496	7.57032e-54	1341.85	1191.96	1351.03	10040.9	9811.39	9725.45	1331.41	1378.55	1426.02	3795.42	3854.58	4478.38	1315.05	1640.79	1252.45
OGFR	A0A087X028;A0A0A0MRN5;Q9NZT2;Q9NZT2-2	1.11838e-51	7319.24	7167.99	7949.02	2922.27	3550.99	4151.7	3468.26	3683.02	3300.09	7315.25	8724.19	8512.84	5004.73	5937.25	7027.25
OXA1L	A0A087X0L7;J3KNA0;Q15070;Q15070-2	2.40565e-60	14391.3	15378.1	13578.5	24282.6	21498.3	25683.8	14946.7	15398.8	13476.6	2706.3	4940.39	3894.48	8642.2	9201.96	9336.93
SLC4A1AP	A0A087X0M4;Q9BWU0	4.94179e-49	20214.4	18171.3	17580.8	8889.68	9118.38	9209.81	1828.59	2061.7	1853.01	1556.6	1616.28	1671.81	1443.32	1547.11	1624.03
KRT81;KRT86;KRT83;KRT85;KRT81	A0A087X106;O43790;P78385;P78386;Q14533	1.87309e-24	1586.03	1428.57	1632.54	3652.14	838.294	1133.58	1967.29	12844.8	5900.91	8046.24	7159.06	6047.27	7784.44	3105.59	6564.43
SLC16A10	A0A087X138;Q8TF71	8.75136e-15	1057.49	1431.04	1848.49	8167.46	2190.71	3756.7	28676.3	11958.9	14381.1	12481.7	3095.66	1378.82	4898.64	2865.28	796.577
SSBP2	A0A087X159;P81877;P81877-2;P81877-3;P81877-4;P81877-5	5.77422e-18	2148.75	1278.28	1831.01	4359.83	14450.6	5279.28	1505.56	1173.82	1262.4	1439.32	969.02	1054.31	716.893	682.235	627.045
CHTOP	A0A087X1B7;Q9Y3Y2;Q9Y3Y2-3;Q9Y3Y2-4;X6R700	1.94421e-15	10148.6	6779.23	8927.01	13885.2	14847.5	15566.9	12063.9	8219.09	8963.86	6884.32	10401.1	4516.66	8063.69	8113.98	7076.1
SELENOF	A0A087X1G7;O60613	2.9566e-32	1637.77	1490.07	1275.35	3852.08	4810.18	4133.45	4793.71	5204.94	6193.25	1192.14	1546.75	1334.18	6636.62	8053.35	5706.37
CADPS2	A0A087X1P3;C9IYE1;F8W8P5;H7BYR4;Q86UW7;Q86UW7-2;Q86UW7-3	3.53234e-42	1353.68	1194.94	982.551	1685.28	1859.83	2174.72	7151.29	7689.79	7314.59	1132.9	1216.44	1002.15	1386.19	1655.65	1514.35
ANKRD36B	A0A087X1R3	2.40715e-24	1732.49	1490.72	1727.1	15690.3	20881.7	20725.3	881.582	957.953	910.031	841.828	609.791	904.761	975.55	646.823	796.195
CADM1	A0A087X1W8;A0A0A0MTJ8;Q9BY67;Q9BY67-3;Q9BY67-4;Q9BY67-5;X5DQS5	2.64167e-61	1336.51	1313.38	1209.49	7071.48	1175.93	2088.06	36790.2	14653.8	17724.3	18593.3	1370.28	1997.27	6577.72	1156.21	2028.82
TUBGCP5	A0A087X1Z1;A0A0G2JPW5;A0A0G2JQX1;A0A0G2JSA7;Q96RT8;Q96RT8-2	7.49304e-48	1054.27	2017.04	1075.11	3272.84	4079.67	4256.69	2266.95	2487.04	2424.59	2432.33	2986.31	3666.78	2432.79	2364.88	2279.82
PSME2	A0A087X1Z3;Q9UL46	8.42337e-06	1265.17	1132.57	1874.55	1174.19	658.041	490.363	814.699	1133.15	981.057	1010.15	1266.81	916.597	1272.64	943.832	684.4
CIP2A	A0A087X211;Q8TCG1	1.09508e-68	1098.39	1239.17	1107.82	26807.3	28121.4	27009.8	14688.2	15026.5	13899.4	2520.87	3014.76	2692.99	15986.2	16921.5	15666
WASHC4	A0A087X256;Q2M389	5.9165e-52	8907.05	6784.76	6500.38	1505.84	1486.88	1475.73	1162.31	1330.8	1300.88	1123.18	1311.07	1407.59	1225.44	1308.63	973.986
PAK3	A0A087X294;O75914;O75914-2;O75914-3;O75914-4	4.81879e-61	1829.34	1351.82	1529.83	13954.8	15050.6	14719.6	1043.86	1006.89	837.491	975.02	749.705	770.701	666.014	890.339	1079.8
WDR6	A0A087X295;Q9NNW5	2.3945e-66	9440.15	8241.03	8466.23	17740.9	17596.2	18246.5	22403.6	15266.1	15407.4	14500.8	10794.6	9938.84	7705.53	6830.84	6463.77
IFT20	A0A087X2B4;J3QR43;J3QRC6;J3QRH2;Q8IY31;Q8IY31-2;Q8IY31-3;Q8IY31-4	1.17172e-60	11456	12329.9	10005.7	6962.17	10971.4	12605.7	5202.52	10460.7	10715.4	7018.49	11730.8	15234.1	12409.9	9212.68	15431
MRPL45	A0A087X2D5;Q9BRJ2	5.21336e-64	23998.7	17564.1	13168	9022.57	9459.57	8360	3322.94	3675.65	3558.55	2534.42	3217.11	3337.78	8227.24	7824.13	6599.23
SPAG9	A0A087X2D8;O60271-2;O60271-4	9.87714e-55	1106.45	1106.87	1284.34	9983.3	9762.4	8943.88	9082.97	7921.84	8944.55	1068.45	1038.87	1119.62	8231.45	9092.02	8291.3
NOP16	A0A087X2G6;A0A0C4DGU5;D6RIC3;Q9Y3C1;Q9Y3C1-2;Q9Y3C1-3	8.18448e-21	8166.38	9997.61	4492.4	1685.64	2426.08	1329.16	2954.07	2442.19	1724.08	1969.33	811.163	985.589	1515.38	691.959	970.697
HECTD1	A0A087X2H1;Q9ULT8	3.32989e-59	5045.73	4057.22	3549.24	14570.6	15616.2	15153.8	1638.74	1682.12	1514.23	1658.04	1752.15	1656.6	1883.02	1734.66	1538.28
PSMC6	A0A087X2I1;P62333	2.84028e-78	39454.2	32067.4	32985.9	19666.3	17338.4	14834.3	42634.3	45932.9	37128	35797.6	44629.9	29402.6	10586.1	10085.9	10392.7
ERCC5;BIVM-ERCC5;ERCC5;BIVM-ERCC5	A0A090HNM7;A0A1W2PS85;P28715;R4GMW8	9.31567e-43	7359.88	6159.01	6588.03	2823.95	2873.48	3467.75	2241.48	1532.2	1969.42	1924.23	2059.47	1568.59	2317.12	2475.95	2739.32
DOCK1	A0A096LNH6	1.01195e-44	11402.3	10474.7	11448	1411.88	1323.95	1533.29	1507.15	1531.78	1526.91	1307.36	1275.22	1270.28	1786.92	2170.82	1798.13
FBXW5	A0A096LNM2;Q969U6;Q969U6-2	9.20324e-06	719.356	973.469	902.359	551.142	1308.4	1639.2	2348.62	1471.74	1285.74	4578.77	4379.54	5018.49	1197.91	1775.42	1631.79
GPS1	A0A096LP07;A0A096LPJ3	3.51221e-09	1443.26	1066.52	1994.15	840.782	1871	2035.67	2053.33	33982.1	20176.4	219589	293204	234388	49237.8	84932	1915.99
PTRH1	A0A096LP22;Q86Y79	6.2841e-30	12297.3	14259	13074	6304.98	6398.4	7229.36	6691.74	7780.7	7015.98	8088.32	10218.4	9904.56	6768.02	7991.73	7512.79
RPP21	A0A096LP39;A0A0G2JJ26;A0A0G2JJ52;A0A140T9R9;A0A140TA46;Q9H633;Q9H633-2;Q9H633-4	1.15695e-53	43582.6	49433.2	25003.2	1596.8	3960.3	2339.04	1583.01	1825.04	1740.75	1303.37	1692.62	1683.88	1180.9	1302.88	904.15
WASHC2C	A0A096LPC5;A0A0A0MR88;J3KP36;Q9Y4E1;Q9Y4E1-1;Q9Y4E1-2;Q9Y4E1-3;Q9Y4E1-5;Q9Y4E1-6	5.8768e-35	7127.86	6892.43	5718.56	1432.66	1318.65	1375.36	1201.51	1360.41	1192.09	1173.2	1094.34	1231.37	1367.05	1281.62	1249.44
;GATD3B;GATD3A	A0A096LPI6;A0A0B4J2D5;P0DPI2	1.30516e-63	14284	14586.6	16598.2	11605	12255.8	12534.8	14521	15126.4	14891.8	31877.6	35514.2	31969.8	23638.5	25711	24733.1
RTF2	A0A0A0MQR2;A2A2L5;A2A2L6;Q9BY42	1.81894e-07	1864.76	4141.21	1699.93	1103.69	796.035	1254.02	2419.08	727.229	1574.8	12474.1	11056.9	1165.18	1172.42	1216.11	4738.26
POLR2E	A0A0A0MQR7;P19388	5.15487e-40	31632.7	25242.8	24339	5528.9	5438.89	6389.9	3391.6	3197.57	3069.77	3697.13	3237.74	3267.82	3183.34	2953.77	3086.63
PYCR3	A0A0A0MQS1;Q53H96	1.08684e-73	2839.45	1701.09	1637.4	5640.34	5407.33	4853.96	18742.5	20222.2	18069.8	1937.13	1994.66	1903.97	89635.4	78823.3	75122.8
CLASRP	A0A0A0MQS2;F5H0Q6;Q8N2M8;Q8N2M8-3	7.49658e-32	15510.4	13463.3	10521.4	9086.31	10012.9	10848.1	7094.73	8040.28	9972.98	17384.4	14744.3	16558.6	7380.2	3416.76	7803.33
WDR18	A0A0A0MQU0;Q9BV38;U3KQC1	1.41423e-65	28999.6	21241.3	7375.96	10090.3	9609.01	5484	8148.88	10434.4	10941.7	6673.23	3241.63	3134.21	22504.9	21911.8	18571.3
NSA2	A0A0A0MQZ6;O95478	1.48922e-12	3460.78	2664.62	4478.49	1151.46	764.62	737.392	1912.33	1592.37	3159.61	1673.88	1580.32	1719.41	1016.17	743.074	1923.64
HNRNPUL1	A0A0A0MRA5;B7Z4B8;Q9BUJ2;Q9BUJ2-2;Q9BUJ2-4	1.49732e-77	58065	55605	56551.4	39281.4	47325.1	46048.8	7599.32	7540.5	7391.18	6594.73	8553.02	7396.88	2880.27	3272.31	2678.61
EPB41L3	A0A0A0MRA8;Q9Y2J2-2	8.16407e-45	3051.03	2087.75	2902.77	3429.89	1465.16	1901.46	15817.4	6219.28	7266.8	7969.81	1394.84	2087.11	2993.05	1520.73	1697.55
GPSM1	A0A0A0MRC4;A0A0A0MSK4;Q86YR5;Q86YR5-4	5.11886e-62	1496.62	1229.12	1213.67	17726.9	20786.4	20249.8	2202.81	1789.16	1900.02	1277.04	1288.9	1199.14	2707.21	2652.62	2493.41
WDR47	A0A0A0MRE6;O94967;O94967-2	2.35579e-46	1359.6	1194.89	1198.03	1939.9	2592.3	2206.52	2730.1	3673.72	2756.36	1074.57	913.59	1068.18	7832.49	6117.29	6408.57
MIA3	A0A0A0MRH6;Q5JRA6;Q5JRA6-2	1.23424e-21	2554.15	3564.17	3062.51	5816.33	5822.15	6168.11	1774.54	794.462	2992.45	870.01	1909.96	2426.8	1262	1198.91	784.214
GPALPP1	A0A0A0MRI1;Q8IXQ4	1.48872e-49	37461.8	38149.7	26646.6	1541.67	1253.9	1722.77	13333.2	11750.6	9651.1	31062.1	28915.1	26259.9	20041.3	20154.7	20907.3
CDC42BPA	A0A0A0MRJ0;Q5VT25;Q5VT25-2;Q5VT25-4;Q5VT25-5;Q5VT25-6	9.13204e-46	3478.79	2859.85	2585.29	4061.76	4446.44	3844.89	8371.54	7465.21	5943.39	2897.09	3275.5	1663.74	3303.14	2924.68	3016.72
PCMT1	A0A0A0MRJ6;P22061;P22061-2	2.44425e-64	13019	7979.63	9556.66	22084.8	23490.8	20049.5	10218.6	10066.1	9751.08	27994.2	21497.2	16039.5	23545.3	21710.9	20568.7
ABLIM1	A0A0A0MRL6;A0A3B3IS55;F8W8M4;O14639;O14639-2;O14639-3;O14639-5;O14639-6	2.04558e-62	1352.59	1308.61	1302.45	6006.01	1420.36	1968.06	33616.9	13947.2	14490.2	16195.2	1793.83	1893.68	4162.75	1374.9	1873.14
MYO6	A0A0A0MRM8;A0A0D9SGC1;A0A1Y0BRN3;A0A590UJ40;A0A590UJ75;A0A590UJY4;A0A590UK22;A0A590UK71;A0A590UK86;A0A590UKB0;A0A5F9ZI03;E7EW20;Q9UM54;Q9UM54-1;Q9UM54-2;Q9UM54-4;Q9UM54-5;Q9UM54-6	4.06459e-25	1152.43	1143.64	1071.09	13944.2	8565.99	6643.21	4036.83	2964.31	3029.01	1480.48	1677.4	1191.97	1879.52	1705.46	1250.45
NOLC1	A0A0A0MRM9;Q14978-2	5.55357e-67	51862.2	41185.6	41611.9	7705.82	7861.54	7596.86	19785.7	17568.5	16298.9	36307.4	42526.8	38226.5	29875.3	36429.9	33077.1
UPRT	A0A0A0MRR5;A0A494C0H3;E9PSD7;Q96BW1;Q96BW1-3	3.05228e-05	1594.18	716.388	1226.18	908.725	1534.77	1106.84	1120.53	828.029	852.928	1044.94	960.414	914.625	1627.79	1771.06	1200.86
SNRPC	A0A0A0MRR7;P09234	5.16306e-65	36954	16695.8	20844.1	13080.1	14396	14611.8	6381.73	7140.96	6442.49	12122.9	10765.6	8082.23	7955.81	7809.26	6412.56
NFKBIL1	A0A0A0MRT5;A0A140TA04;F2Z390;Q5STV6;Q9UBC1;Q9UBC1-2;Q9UBC1-3	2.76515e-22	6418.24	6701.18	6035.53	4004.44	4530.18	5001.85	1796.38	2085.31	2028.27	1520.89	1352.52	994.107	1959.23	1990.35	1766.69
ABI1	A0A0A0MRT6;B6VEX4;Q8IZP0;Q8IZP0-10;Q8IZP0-2;Q8IZP0-3;Q8IZP0-4;Q8IZP0-5;Q8IZP0-6;Q8IZP0-7;Q8IZP0-8;Q8IZP0-9	1.94272e-75	1924.2	1967.08	1791.8	2744.38	3495.25	3091.62	3911.69	3288.78	4145.29	2357.93	1528.81	2378.8	14565.1	14990.6	16531.4
MPP2	A0A0A0MRU0;A0A0C4DH75;A0A0D9SFF8;B4DZ84;D3DX48;D3DX49;Q14168;Q14168-2;Q14168-3;Q14168-4;Q14168-6	3.58602e-71	1361.78	1415.54	1330.85	37628.6	39484.9	40539.5	11402.6	5738.32	6840.87	5043.87	1991.79	2106.04	3409.3	2419.47	2395.52
WRAP73	A0A0A0MRV3;Q5T0D5;Q9P2S5	3.10338e-41	2739.09	2643.4	2786.32	9448.94	10880	5521.26	10875.8	12476.4	9913.97	6427.63	3489.37	2010.45	8782.2	5036.1	8057.81
LYST	A0A0A0MRZ6;Q99698;Q99698-2;Q99698-3	4.80907e-31	663.853	1995.06	1326.72	3544	3412.01	3405.75	1452.55	1827.74	2365.04	1232.18	1578.19	1582.23	1283.03	1079.71	905.954
IGHG1	A0A0A0MS07;A0A0A0MS08;P01857	1.39741e-110	1.70017e+06	1.49892e+06	1.69645e+06	569626	591071	526195	1.06667e+06	971572	954458	2.80203e+06	3.1911e+06	2.49446e+06	951478	1.14755e+06	1.1139e+06
GSN	A0A0A0MS51;A0A0A0MT01;P06396;P06396-2;P06396-3;P06396-4	7.71565e-46	1684.96	1643.29	1372.04	3935.38	2715.48	3235.63	14620	6345.08	5545.15	4885.64	2536.64	3025.74	3960.81	1911.46	2848.88
ABCC1	A0A0A0MS99;I3L4X2;P33527;P33527-2;P33527-4;P33527-6;P33527-9	2.55082e-56	1238.91	960.288	1237.55	2806.12	979.99	1945.04	16176.4	8371.64	9856.63	5733.73	1483.44	1602.91	2527.59	1234.18	1338.09
EXOC7	A0A0A0MSB8;Q9UPT5-6	3.77308e-71	1216.45	1022.57	1146.65	17896.8	17619.8	17081.3	25204.5	25142.2	25116.1	13949.1	14224.8	12901.7	21736.5	23689.3	22852.2
BTBD9	A0A0A0MSF2;A0A0A0MSF4;H7C5Z6;Q96Q07;Q96Q07-2;Q96Q07-3	1.13714e-07	900.701	1218.87	1215.49	1539.69	1272.13	1330.64	1681.46	2103.58	1268.8	10968.7	6280.4	10413.2	984.624	1248.92	888.935
TOR1AIP1	A0A0A0MSK5;J3KN66;Q5JTV8;Q5JTV8-2;Q5JTV8-3	2.43743e-52	4111.98	2726.73	4282.09	5780.48	6986.92	7217.97	12003.5	10894.3	13338.9	11208.7	11571.2	12242.2	9396.7	8762.46	8490.35
ARHGAP5	A0A0A0MSK6;Q13017;Q13017-2	1.93844e-07	3069.04	3908.46	5117.65	1886.7	1091.97	10151.8	2822.13	3401.65	2534.57	5949.83	3196.17	2280.79	2209.97	2984.73	3294.15
SLC4A7	A0A0A0MST8;C9JRP1;E9PFN4;H7C3C4;Q9Y6M7;Q9Y6M7-12;Q9Y6M7-13;Q9Y6M7-2;Q9Y6M7-3;Q9Y6M7-4;Q9Y6M7-5;Q9Y6M7-6;Q9Y6M7-7;Q9Y6M7-8;Q9Y6M7-9	1.35849e-13	9554.08	8656.69	9456.1	3433.7	2794.86	2852.69	747.787	1096.12	1239.91	1202.51	973.917	1024.43	875.499	571.525	554.008
SCAF8	A0A0A0MT33;Q9UPN6	3.28091e-49	9028.87	8701.52	6567.41	3584.44	3460.8	3139.39	12271.9	11639.4	11288.3	22402.5	24174.4	19667.5	13291.4	11996.2	12518.2
SMARCA4	A0A0A0MT49;A0A2R8Y4P4;A0A2R8Y7S2;A0A2R8YGG3;P51532;P51532-2;P51532-3;P51532-4;P51532-5;Q9HBD4	1.45773e-53	3585.21	3084.76	2963.39	5269.9	6066.21	5747.41	3353.31	3091.57	3378.18	4851.21	4902.37	4149.82	2942.16	2932.78	2497.56
WDR36	A0A0A0MTB8;Q8NI36	1.33567e-35	6626.37	7797.15	8183.75	2037.57	2393.82	2404.08	2265.44	1645.64	1959.79	1614.73	1452.38	1539.13	1456.24	1602.99	1603.33
RNF213	A0A0A0MTC1;A0A0A0MTR7	1.80128e-75	1296.26	1149.63	1259.35	4130.63	4712.51	4845.62	9267.46	9897.09	10409.7	3847.96	4228.14	3283.87	13862.6	13934.5	13941.2
VARS2	A0A0A0MTG1;A0A0G2JIA5;A0A0G2JL52;A0A140T8Y0;A0A140TA35;A0A140TA36;A0A140TA40;A0A140TA45;B4E0K6;B7ZL25;Q5ST30;Q5ST30-3;Q5ST30-4	7.77389e-06	1522.18	867.533	1105.19	1665.56	1632.22	1612.6	1960.99	2664.91	3569.02	1201.33	1050.27	782.571	1722.17	1249.82	1182.35
ILK	A0A0A0MTH3;Q13418;Q13418-2;Q13418-3	8.05308e-40	1013.44	2415.14	2336.04	2315.34	2362.73	2219.5	2863.08	2218.69	3182.9	2198.72	1274.68	2786.12	1678.47	1366.58	1263.85
BTAF1	A0A0A0MTH9;O14981	3.01623e-53	1281.4	1236.41	1077.3	9896.85	10620.7	10731.5	2703.95	2797.1	3213.86	1332.41	1304.85	1261.67	1871.49	1800.47	1744
DHCR24	A0A0A0MTI1;Q15392;Q15392-2	3.90892e-56	3371.01	1730.35	2818.11	22170.1	22010	22222.4	28012.2	27411.2	25789.1	13316.3	13566.5	12851.2	9833.84	10758.6	7672.17
SKP2	A0A0A0MTL5;Q13309;Q13309-2	6.73863e-34	1024.39	1422.23	1298.41	2638.49	2295.78	2764.75	2409.83	3388.51	3481.91	18300.4	22054.6	21606.2	1901.44	3461.24	2768.39
CUL2	A0A0A0MTN0;Q13617;Q13617-2	8.71583e-92	1347.23	1399.86	1513.64	1647.49	1427.85	1439.87	19809.3	19681.4	20065.1	58588.1	97552.2	68507.4	27075.8	28241.6	33050.3
CEP95	A0A0A0MTQ1;Q96GE4	5.11749e-20	3552.61	2609.45	2672.12	2737.67	1558.26	2454.5	5135.36	5658.49	5050.05	993.542	1920.41	1540.25	861.372	1002.69	1021.46
NCAPH2	A0A0A6YYG7;Q6IBW4;Q6IBW4-4	3.42918e-54	4027.99	3269.88	3610.22	16743.1	18789.5	17756	11971.7	12528.9	11344.3	6126.67	6382.35	6396.25	14664.9	17682.4	16315.4
ARPC4-TTLL3;ARPC4-TTLL3;ARPC4;ARPC4;ARPC4;ARPC4	A0A0A6YYG9;F8WCF6;F8WDD7;P59998;P59998-2;P59998-3	2.63868e-41	2048.57	2303.92	3389.83	3384.97	1184.49	1586.78	10773.1	4500.5	5244.17	6313.69	2711.07	4019.79	3491.75	2569.08	4189.96
PPAN-P2RY11;PPAN-P2RY11;PPAN;PPAN;PPAN	A0A0A6YYI3;A0A0B4J1V8;Q9NQ55;Q9NQ55-2;Q9NQ55-3	7.43066e-06	35119.2	1067.04	823.226	1353.53	1831.66	1444.19	1669.01	1233.33	1341.88	1556.42	1699.58	1251.37	1092.86	1946.08	1359.28
MACF1	A0A0A6YYJ5	2.75634e-24	1872.58	1345.29	1086.55	1976.47	1972.44	1672.88	4554.36	2645.66	2168.55	2297.01	1277.48	1075.01	2561.04	849.211	894.435
LUC7L2;FMC1	A0A0A6YYJ8;Q96HJ9-2	7.78854e-85	86520.2	65524.7	54415.4	42188.1	49938.1	44943.5	67373.5	60422.4	56080.3	139108	136553	119941	90850.5	54640.6	96967.1
CORO7-PAM16;CORO7	A0A0A6YYL4;P57737-3	1.50842e-13	1222.27	971.163	1532.01	2779.76	1818.55	2338.18	8472.48	10780	7083.95	2588.41	1262.78	2315.11	2051.02	1810.02	2710.06
PI4KB	A0A0B4J1S8;E9PL47;F8W860;Q9UBF8;Q9UBF8-2;Q9UBF8-3	6.88718e-32	7811.22	8544.98	9328.52	1449.93	2131.85	1526.8	984.951	1010.69	799.925	839.742	1196.05	993.926	862.407	715.722	694.455
MED24	A0A0B4J1W0;F5GY88;O75448;O75448-2	8.06158e-36	2724.2	2460.57	2403.44	3506.55	4160.09	4066.5	4692.72	4811.76	5429.62	4291.66	4205.93	3988.42	5156.96	5745.67	5282.87
SRSF7	A0A0B4J1Z1;C9JAB2;Q16629;Q16629-2;Q16629-3;Q16629-4	2.66122e-67	53549.8	44564.9	50644.8	51736.8	54277.2	42240.3	19765	12763.4	13275.4	17919.2	15889.2	20122.3	13007.1	11457.7	12542.8
DAD1	A0A0B4J239;F5GXX5;F5H895;P61803	1.46621e-06	6019.83	1589.88	8832.53	7485.51	7837.69	6583.16	9573.79	9228.92	1923.1	4969.49	1185.92	10276.4	762.569	6982.97	948.467
LYZ	A0A0B4J259;F8VV32;P61626	7.43631e-30	5990.53	4383.22	1885.73	2070.88	2376.03	3004.98	1282.9	5069.8	3850.11	7119.12	15322.3	23132	6232.82	7209.01	9041.64
;TUBB3	A0A0B4J269;Q13509	1.19681e-41	1645.79	1216.17	1323.22	18220.4	16068.1	13799.9	1038.36	767.305	834.84	968.313	907.164	778.525	1756.62	1210.73	725.525
TRAPPC2L	A0A0B4J294;H3BP13;Q9UL33;Q9UL33-2	5.34011e-47	1235.25	1158.95	1087.94	4738.26	4330.84	3928.81	20259.2	18489.1	19953.8	16630.5	16429	12790.9	2601.93	3540.11	1817.1
RPS15	A0A0B4J2B4;K7ELC2;K7EM56;P62841;S4R417	1.68725e-72	40374.1	11263.4	8169.11	4262.61	5988.67	6358.13	4442.85	3283.01	2467.16	3410.2	2515.16	3118.29	5387.14	3081.52	3312.74
TPT1	A0A0B4J2C3;P13693;Q5W0H4	4.1222e-09	784.451	1061.56	2169.69	1346.57	1822.24	1451.65	1660.43	1226.99	724.183	1901.35	2442.4	5025.78	2482.41	3275.01	7316.86
LOC102724159;PWP2	A0A0B4J2E5;Q15269	3.15303e-06	3884.01	4275.57	5179.51	1577.3	1915.26	1184.5	1266.41	946.593	1164.19	1670.83	830.575	1021.09	1016.56	775.183	1119
POLR2J3;POLR2J3;POLR2J;POLR2J	A0A0B4J2F8;E2QRJ6;F6S314;P52435	2.69913e-53	86413.1	89727.2	87038.2	107025	116452	112806	19298.8	23134.7	20210.4	9169.27	10938	8597.43	8664.81	7914.01	8009.05
IGHV1-69D;IGHV1-3;IGHV1-69;IGHV1-46;IGHV1-8	A0A0B4J2H0;A0A0C4DH29;P01742;P01743;P0DP01	1.65541e-08	3.19579e+06	1105.16	3.8803e+06	2.02399e+06	1.72302e+06	1.73233e+06	1.69632e+06	1.63626e+06	1.86165e+06	10225592	10040923	8515497	1.70565e+06	2.24131e+06	2.04312e+06
DLG1	A0A0C4DFT3;A0A590UJ08;A0A590UJ18;A0A590UJ68;A0A590UJC5;A0A590UJD9;A0A590UJR5;A0A590UJS9;A0A590UKA8;Q12959;Q12959-2;Q12959-3;Q12959-4;Q12959-5;Q12959-6;Q12959-7	3.08909e-63	1481.07	1173.77	1169.82	4971.27	2431.26	3291.3	14927.9	7694.78	6672.84	6866.85	1148.7	1554.55	2613.59	1568.76	1772.72
FBXL15	A0A0C4DFV0;Q9H469;X6RGT4;X6RHD7;X6RJB2	6.20167e-18	1352.03	1511.12	1131.85	1533.56	1452.97	2007.85	2308.79	2417.09	2214.06	14556.7	25140.1	24036.2	1053.63	1106.04	1137.88
FRY	A0A0C4DFX2;A0A286YFA9;A0A2R8Y5V8;A0A2R8YCY2;Q5TBA9	1.17953e-57	1739.6	1285.5	1398.64	114860	111345	91433	982.359	725.925	789.818	916.093	958.875	736.54	2325.92	1145.44	766.883
NELFA	A0A0C4DFX9;Q9H3P2	2.36794e-63	1717.26	1974.75	1779.9	10431.3	10189.4	9808.91	1914.66	2216.25	1810.76	40158.3	43444.7	41096.7	2389	2412.75	2363.14
NBN	A0A0C4DG07;O60934	1.05518e-34	998.749	1297.68	1044.57	1674.65	1158.06	1577.12	1593.16	1888.42	1624.69	7080.96	7223.24	9569.56	1617.84	1113.7	1054.38
RPSA	A0A0C4DG17;C9J9K3;P08865	4.66685e-74	45323.2	36708.5	32730.4	12115.7	12735.2	11894.5	7782.82	7301.99	7812.54	6702.82	7072.73	6572.55	13151.9	10430.4	9745.79
ABI2	A0A0C4DG21;E7EP65;E7EW77;F8WAL6;Q9NYB9;Q9NYB9-2;Q9NYB9-4	1.64889e-65	1711.83	1701.61	1213.34	5198.68	4975.37	5441.06	3258.76	2949.73	3852.22	1330.07	1246.83	1128.66	24343.3	24647	25931.3
PEX1	A0A0C4DG33;O43933	3.19831e-38	1523.33	1260.93	1295.79	7493	8199.74	7910.06	8198.4	8381.58	9120.49	1723.74	1888.79	1756.2	2345.02	2838.56	2442.63
RABGAP1L	A0A0C4DG54;A0A0U1RRM5;Q5R372;Q5R372-2;Q5R372-3;Q5R372-4	5.90979e-17	1868.39	1507.29	1197	8815.82	6379.43	5970.18	1414.65	1136.84	1198.03	1276.64	1359.69	1086.47	946.246	861.326	852.074
DDX46	A0A0C4DG89	2.25626e-20	3499.04	1585.84	3403.39	1149.86	3436.77	1939.48	2443.41	1201.26	1394.2	4468.38	12729.6	2668.96	1664.1	3550.54	1920.13
ECI2	A0A0C4DGA2;O75521;O75521-2	1.10599e-51	1382.86	1157.7	1168.43	1784.65	2459.58	2528.56	1814.68	2269.03	2101.2	7817.34	5540.21	4811.08	7884.49	6911.3	6840.11
HLTF	A0A0C4DGA6;H7C5K0;Q14527;Q14527-2	8.90244e-31	6744.31	6045.03	5878.99	2805.1	2191.09	2144.78	5032.5	4345.99	4563.94	2339.6	3183.91	3176.31	2775.26	2871.54	2281.08
SCOC	A0A0C4DGB0;Q9UIL1;Q9UIL1-2;Q9UIL1-3	1.27937e-24	1066.46	1443.19	1259.6	19187.8	4859.26	9859	6129.68	3537.42	4181.98	2498.49	1934.78	3103.85	6783.33	4787.86	7389.87
ALB	A0A0C4DGB6;P02768	1.83064e-19	1812.6	2970.82	2172.66	2166.61	2160.13	1834.13	2345.06	4071.49	4034.66	9107.07	9968.42	14244.2	4126.93	3504.17	5268.24
PACSIN3	A0A0C4DGG1;Q9UKS6	2.12867e-46	1442.98	1211.82	1479.85	2841.51	1021.61	1460.31	17181.1	5722.26	8694.87	8197.52	1025.09	1460.39	2475.87	1310.57	1080.06
UHRF1BP1L	A0A0C4DGH6;A0JNW5	3.94341e-32	1660.27	1425.02	1722.79	1255.58	1503.19	2117.63	2986.09	4499.14	4182.21	1944.71	1911.12	1652.03	1014.77	1093.62	973.417
GIT1	A0A0C4DGN6;J3QRU8;Q9Y2X7;Q9Y2X7-3	2.76249e-42	5006.61	4494.5	3160.78	3104.97	3261.77	3325.08	5082.19	4405.29	4171.18	1586.61	1913.61	1809.88	1155.1	1336.39	1297.4
PRKCSH	A0A0C4DGP4;K7ELL7;P14314;P14314-2	1.92228e-21	403.289	1814.77	2645.89	1277.31	1538.13	1171.63	1152.28	1346.66	2215.69	2070.49	1865.73	3897.74	1518.5	2760.44	2562.95
NCLN	A0A0C4DGP7;K7ELZ9;K7EMW4;Q969V3;Q969V3-2	2.20983e-44	1599.31	389.82	1315.26	2656.85	2296.82	2760.34	4540.35	4642.6	4256.68	2044.1	2390.78	1722.7	1217.72	1731.65	540.713
DHRS7B	A0A0C4DGQ8;Q6IAN0	3.17351e-24	1151.9	1340.28	1297.26	3406.94	2432.15	2897.17	4073.65	2355.95	4209.42	1436.02	845.104	1026	2055.99	1230.12	1385.27
SFXN2	A0A0C4DGR6;A0A1B0GX61;Q96NB2;R4GMR9;R4GMW0;R4GN63;R4GN74;R4GNC2	3.36909e-18	1285.73	1739.92	1754.88	3380.91	8964.52	7730.83	4892.07	4974.23	4470.94	3833.59	7257.35	1134.04	2018.3	1053.76	1600.61
DDOST	A0A0C4DGS1;P39656;P39656-2;P39656-3	2.58664e-42	3733.53	2461.32	2368.94	5779.07	6654.78	8406.84	5529.31	4312.11	4231.95	3421.03	5752.68	3999.72	3157.62	3664.99	2289.96
CEPT1	A0A0C4DGS9;Q9Y6K0	1.39457e-61	12821.2	3350.03	4959.46	27353.2	49322.7	42381.6	25074.7	24552.7	29110.2	5476.68	8048.06	6536.04	9670.72	13657.2	9054.04
IQSEC1	A0A0C4DGT3	1.68437e-51	1836.97	1470.51	1602.42	6852.67	8000.57	7847.98	4954.07	4230.85	3986.32	2416.91	2481.92	2137.89	4641.87	3994.63	3543.35
LAMTOR5	A0A0C4DGV4;E9PLX3;O43504;R4GMU8	2.64021e-50	2276.31	2560.03	4927.85	8988.53	5789.83	8264.93	30645.9	20929	25392.5	26424	14859.8	16573.6	8270.86	5162.14	8164.19
ZC3H8	A0A0C4DGZ1;Q8N5P1	4.28058e-08	3373.8	6658.47	7418.31	2231.62	1359.42	2876.71	2259.48	1417.02	1216.82	2770.15	2002.76	4100.17	2393.49	3405.06	3040.2
POLR3E	A0A0C4DH01;Q9NVU0;Q9NVU0-5	9.67901e-41	15137	13067.2	11672.1	1454.76	1666.67	1528.94	1409.53	1240.98	1159.89	1326.82	1240.39	1193.38	1258.53	1469.24	1296.08
IGKV1-6	A0A0C4DH72	2.65873e-12	718869	929096	849618	5036.04	2618.22	3844.58	350644	803466	967618	615565	108015	1.11902e+06	35961.8	2444.37	8337.23
CDK11B;CDK11B;CDK11B;CDK11B;CDK11B;CDK11B;CDK11B;CDK11A;CDK11A;CDK11A;CDK11A;CDK11A	A0A0D9SEI3;A0A0D9SEN2;A0A0D9SER5;P21127;P21127-2;P21127-3;P21127-8;Q5QPR3;Q9UQ88;Q9UQ88-2;Q9UQ88-3;Q9UQ88-4	2.62039e-66	31291.7	30341.4	30767.2	8151.12	8115.53	7802.79	12317.9	12821.3	12790.5	24825.2	26264.6	23524.1	17370.7	18874.7	17986.8
FAM120B	A0A0D9SEJ5;F5GY05;Q96EK7;Q96EK7-2	1.39759e-09	3090.61	2514.84	3036.63	5059.05	4460.66	3434.01	1122.26	815.68	1612.87	2849.4	3424.58	3366.42	1044.53	1549.17	1970.83
TLE3	A0A0D9SES8;H0YKN8;H0YKT5;H0YL70;Q04726;Q04726-2;Q04726-3;Q04726-4;Q04726-5;Q04726-6;Q04726-7	7.63783e-41	1190.45	1346.52	1190.64	14151.1	17253	13740.6	2416.69	2508.38	5526.53	1874.5	2570	1411.03	1320.31	1649.99	1227.74
PRB1;PRB1;PRB1;PRB1;PRB1;PRB1;PRB1;PRB1;PRB1;PRB2;PRB1	A0A0D9SET1;A0A0G2JM13;A0A0G2JMN8;A0A0G2JQ42;A0A0G2JR74;A0A0G2JRP6;A0A4W8X8U3;G3V1M9;G3V1R1;P02812;P04280	1.97623e-15	3784.81	1139.76	1866	898.525	1999.49	889.046	728.683	2187.97	890.809	4310.43	10303.6	33214.8	2882.32	6071.58	4852.96
MEF2C;MEF2C;MEF2C;MEF2C;MEF2C;MEF2C;MEF2C;MEF2C;MEF2C;MEF2C;MEF2C;MEF2C;MEF2C;MEF2C;MEF2C;MEF2A;MEF2A;MEF2A;MEF2A;MEF2A;MEF2A;MEF2A;MEF2D;MEF2C;MEF2C;MEF2C;MEF2C;MEF2C;MEF2C;MEF2D;MEF2D;MEF2D;MEF2D;MEF2D;MEF2D	A0A0D9SET2;A0A0D9SFD0;A0A0D9SGI5;A0A0R4J2G5;A0A1B0GTW4;A0A1B0GV32;D6R942;D6RB91;D6RC63;D6RCM6;D6RG14;D6RG21;D6RJA7;D6RJG6;D8L7E9;H0YM62;Q02078;Q02078-2;Q02078-3;Q02078-4;Q02078-5;Q02078-6;Q05BX2;Q06413;Q06413-2;Q06413-3;Q06413-4;Q06413-5;Q06413-6;Q14814;Q14814-2;Q14814-3;Q14814-4;Q14814-5;Q14814-6	4.76216e-08	4688.52	5529.61	5048.31	1837.96	974.886	1410.81	942.836	1547.05	1377.58	903.235	1606.64	1264.02	732.62	827.471	630.681
RANBP10	A0A0D9SEU5;Q6VN20;Q6VN20-3;R4GMX8	1.7813e-40	2896.62	2348	2526.11	3894.44	3556.6	3798.89	4285.48	4854.71	4386.35	9702.29	10420.4	10818.2	8721.57	9170.29	8341.14
MAP4K4	A0A0D9SEY1;E7EN19;E7ENQ1;G3XAA2;G5E948;H7C360;O95819;O95819-2;O95819-3;O95819-4;O95819-5;O95819-6	2.7603e-52	16710.6	11419.3	15227.7	19727.6	17085.8	17202.2	22647.8	14389.3	14859.1	12946.5	9625.65	2872.21	7517.14	8318.21	7541.17
R3HCC1	A0A0D9SF44;A0A0R4J2E2;Q9Y3T6;Q9Y3T6-3	1.01079e-18	13451.7	14818.7	13591.3	3319.35	3873.49	2984.01	1243.63	1318.05	1365.44	1621.2	1248.05	2266.63	1973.27	1968.7	1996.95
DDX3X	A0A0D9SF53;A0A0D9SFB3;A0A0D9SG12;A0A2R8Y4A4;A0A2R8YF78;A0A2R8YFS5;O00571	1.91591e-95	6206.12	5288	5381.74	39740.4	46466.9	43896.5	12742.2	11258	10983.3	7283.84	7559.58	6642.3	9376.1	8848.14	9278.91
CHTF18	A0A0D9SF58;E7EXA6;Q8WVB6;Q8WVB6-2	2.22692e-24	5485.42	5236.19	4428.17	7857.34	8928	7469.76	3020.57	2657.14	2445.83	1204.78	1047.24	1154.96	1818.82	1987.04	1671.54
PKP4	A0A0D9SF60;Q99569;Q99569-2	1.26795e-56	1326.9	990.538	1234.04	4987.1	3794.35	4655.91	21869.6	8065.6	10247.7	8221.4	2380.58	2368.78	3218.21	1660.52	2003
FHL1	A0A0D9SFB0;A0A0D9SFI6;A0A0D9SFZ9;A0A0D9SGB2;A0A494C0D6;Q13642;Q13642-1;Q13642-3;Q13642-4;Q13642-5;Q5JXH7;Q5JXH8;Q5JXH9;Q5JXI0;Q5JXI2;Q5JXI3;Q5JXI8	1.71646e-05	1406.44	1039.3	1130.78	985.39	1333.48	1983.73	1215.07	897.887	976.915	3530.04	3569.36	3290.42	1192.91	953.711	2045.63
DNM1;DNM1;DNM1;DNM1;DNM2;DNM2;DNM2;DNM2;DNM2;DNM1;DNM1;DNM1;DNM1	A0A0D9SFB1;A0A0D9SFE4;A0A0U1RQP1;A0A1B0GUX5;P50570;P50570-2;P50570-3;P50570-4;P50570-5;Q05193;Q05193-2;Q05193-3;Q05193-5	8.64452e-33	1120.45	1636.6	2680.83	30014.7	30571.6	31473	8759.32	6910.52	12404	3701.78	4595.56	5470.23	3661.65	804.211	4770.92
MYO18A	A0A0D9SFK2;Q92614;Q92614-3;Q92614-4	8.30798e-41	4748.59	4272.35	4468.87	4847.8	4165.6	5047.92	6819.26	3980.44	3895.95	4275.36	3107.05	2273	2862.34	2063.44	1795.53
SHPRH	A0A0D9SFM0;Q149N8	2.23387e-19	3072.72	3704.27	2785.18	3915.1	3044.67	2718.16	7595.77	7706.73	10072.1	6266.73	4977.06	2250.65	2443.53	2800.62	2367.72
TEX46	A0A0D9SG37;A0A0D9SG83;H3BTG2;H3BTG2-2	3.82076e-25	4184.29	1101.64	797.375	16227.1	12246.1	11304.4	1723.11	87973.5	104851	902557	1.29724e+06	995838	145516	106255	143464
STXBP1	A0A0D9SG72;A0A1B0GTP9;A0A1B0GVQ5;A0A1B0GWF2;A0A2R8Y5D4;P61764;P61764-2	1.80713e-05	5073.35	1653.39	1286.32	1407.98	2118.72	2147.89	1057.06	1430.47	7011.88	1133.52	1233.29	2518.15	1223.39	1002.11	1146.36
DIAPH1	A0A0G2JH68;A0A140T8Z0;A0A2R8Y5N1;H9KV28;O60610;O60610-2;O60610-3	1.90327e-46	2200.8	1458.84	1104.96	34759.4	37479	40581.4	1495.78	848.493	754.06	1042.92	950.85	766.206	782.386	642.25	1031.8
HSPA1B;HSPA1A;HSPA1B	A0A0G2JIW1;P0DMV8;P0DMV9	1.4063e-92	40750	33083.6	37539.6	68417.3	70737.2	65390.1	62697.6	55236.2	56342.8	61613.6	62226.5	63977.4	54845.6	57502.6	59679.4
BRD2	A0A0G2JK44;A0A140T9E9;H0Y6K2;P25440;P25440-2	2.41518e-62	11956.1	11939.9	10583.4	1304.32	1164.86	1321.81	6266.71	6079.46	6089.48	13460.7	12864.8	11456	9928.17	11400.5	9837.87
OCLN	A0A0G2JMZ8;Q16625	1.34265e-53	1223.31	1368.49	1247.13	3399.75	1516.02	1292.33	17471.5	6659.21	5940.08	8498.65	1005.86	1128.33	2355.12	792.112	925.844
TSEN34	A0A0G2JNK5;A0A0G2JNL0;A0A590UJ73;A0A590UJW4;A0A590UK37;A9C4B9;B0V3J0;E7EQB3;Q9BSV6	8.50957e-06	985.227	416.806	685.335	939.167	966.006	1052.6	861.38	1916.83	908.515	803.275	1093.55	1944.86	1009.36	381.671	933.438
SCRIB	A0A0G2JNZ2;A0A0G2JPP5;A0A669KB89;Q14160;Q14160-3	3.27865e-60	3770.14	3209.98	3445.97	10047	5834.07	6901.06	25662.2	10722.2	11397.7	10016.3	2411.31	2853.66	4184.09	2256.87	2521.81
PTPRK	A0A0G2JQF6;E9PGC5;H0Y6P5;H0Y6V4;Q15262;Q15262-2;Q15262-3;Q15262-4;Q5TG12	1.13319e-14	1520.6	1149.29	1617.79	2553.46	2842.37	2970.81	5133.87	4892.1	4593.3	1012.86	973.58	824.981	851.921	783.004	667.914
PUF60	A0A0J9YVP6;A0A0J9YXX5;Q9UHX1;Q9UHX1-2	9.1075e-80	18888.5	18723.1	18480.1	6309.87	6943.34	6230.21	12254.6	12845.1	12406.8	31812.5	34362.9	34076.1	21847.8	24038.9	23749.1
;GOPC;GOPC	A0A0J9YVX5;Q9HD26;Q9HD26-2	4.976e-31	2699.06	2105.07	1766.68	5327.43	4861.11	4389.34	3254.66	2564.06	2513.61	3156.41	2053.15	1258.5	3476.13	1695.48	2785.11
CTDP1	A0A0J9YWB6;Q9Y5B0;Q9Y5B0-4	1.46053e-60	8197.37	7223.25	7730.79	1233.61	1532.2	1391.87	1427.87	1133.69	1122.49	1331.35	1217.76	1166.83	1332.98	1253.2	1407.44
GPI	A0A0J9YX90;A0A0J9YXP8;A0A0J9YYH3;A0A2R8Y6C7;A0A2U3TZU2;K7ENA0;K7EPY4;K7EQ48;P06744;P06744-2	1.16614e-06	857.087	1907.28	5288.96	1503.59	1111.1	1472.83	4923.88	1650.12	562.793	7057.85	15376.7	14583.7	4615.58	4213.16	8225.29
LIMS4;LIMS1;LIMS3;LIMS1;LIMS1;LIMS1;LIMS1;LIMS1	A0A0J9YXC7;C9JF46;P0CW19-2;P48059;P48059-2;P48059-3;P48059-4;P48059-5	9.80872e-16	877.948	1172.76	1275.98	7076.66	5168.85	5274.06	6975.12	6226.63	4868.89	4699.43	4294.53	2549.22	3399.07	3166.74	2382.7
WDR81	A0A0J9YXM6;Q562E7	5.20034e-48	1449.44	1327.87	1356.79	3301.17	3414.37	3491.91	6614.97	6888.96	7361.87	2328.67	2137.89	2244.54	6960.08	6965.62	6599.55
DAAM2	A0A0J9YYF7;Q86T65;Q86T65-4	3.45583e-13	1138.63	841.406	915.462	3749.61	8421.16	1606	7146.28	5852.66	4733.17	1737.11	1890	1125.29	6246.44	6608.36	4786.27
DLG5	A0A0J9YYG8;Q8TDM6;Q8TDM6-3;Q8TDM6-4	1.31406e-05	1616.18	2035.74	1299.41	4651.59	4174.71	4954.81	6562.43	4540.83	3943.53	3066.37	2481.14	2726.32	2097.45	2111.3	2449.45
MATR3	A0A0R4J2E8;A8MXP9;P43243	3.3286e-64	6875.01	6147.71	5301.67	12254.3	14759.8	13968.6	4455.65	4459.56	3903.23	4933.6	5470.18	5519.08	3748.48	3454.93	3348.26
CLDND1	A0A0R4J2F2;D6R9K1;D6R9S8;D6RA76;D6RB31;D6RC11;D6RCE6;D6RCP3;D6RCR8;D6RDI6;D6RDP6;D6RDY1;D6RFX6;D6RHU6;D6RIU2;H0Y8T9;Q9NY35;Q9NY35-2;Q9NY35-3	1.57409e-35	1179.33	871.476	810.406	4166.05	1528.84	2021.16	31072.4	12765.5	12740.2	12365.1	1483.52	3860.73	5407.08	1438.95	1565.6
CLN6;CLN6;CLN6;CLN6;CLN6;;CLN6;CLN6;CLN6;CLN6;CLN6	A0A0S2Z5D0;A0A1B0GTU6;A0A1B0GTV3;A0A1B0GU90;A0A1B0GUD2;A0A1B0GW73;H3BNF1;H3BUT1;H3BUV4;Q9NWW5;Q9NWW5-2	4.57396e-06	1733.46	778.975	1127.66	4302.34	1337.17	1978.26	4137.22	900.37	784.399	1136.24	773.095	841.139	1733.81	1420.7	1861.95
GAN	A0A0S2Z5G5;A0A3B3ITY2;Q9H2C0	1.11103e-05	1899.27	1403.49	1515.36	3655.96	3187.46	3562.31	8149.1	9132.41	5805.24	962.197	733.997	2031.55	1141.49	769.54	837.271
CWF19L1	A0A0S2Z5Q6;A0A286YEP9;A0A286YF56;Q69YN2	8.31568e-14	4344.82	5125.26	5193.3	3055.61	3166.62	2183.4	2821.07	1230.83	847.617	4309.69	5459.29	5673.46	3760.38	4721.3	4783.52
TP53	A0A0U1RQC9;P04637;P04637-4	2.86146e-63	24040	22172.1	21460.7	16425	16262.6	16527.2	15850.8	12351.5	10881	75924.7	102989	78057	7435.53	6657.96	6404.73
CLASP2	A0A0U1RQI6;E3W994;E7ERI8;E7EW49;J3KR49;O75122;O75122-3	1.0476e-38	4253.17	3049.99	4930.87	6759.31	7024.49	6263.91	3918.91	2179.4	1932.43	2536.67	2667.51	2221.68	2672.13	3085.75	1848.93
DST	A0A0U1RQJ2	1.3256e-05	1107.53	818.421	890.455	8404.2	1693.37	29777.3	16556.1	708.076	9552.82	1438.91	1838.38	1156.89	3902.47	1799.15	1470.28
;PCLAF;PCLAF;PCLAF	A0A0U1RQM0;H0YKX3;H0YMA4;Q15004	2.08872e-19	17261.4	8594.56	8280.74	8717.47	10465.9	9808.79	4151.89	5974.74	1407.45	9248.66	7874.21	8022.61	43162.6	45909.8	45829.1
PIGA	A0A0U1RQM9;B3KUV7;P37287;P37287-2;P37287-3	4.09e-13	2042.18	917.709	957.187	3131.26	1575.31	1447.88	10697.8	11703.4	14165.4	1338.6	1230.31	713.981	2909.32	3949.27	1538.32
CSNK1G1	A0A0U1RQT7;A0A0U1RQY7;Q8IXA3;Q9HCP0;Q9HCP0-2;U3KQA5;U3KQB3	1.53069e-63	1227.68	902.421	1110.31	3467.3	1693.2	2345.37	11295.5	4583.54	4547.92	3812.37	1229.04	2054.34	1871.24	1282.13	1995.61
WDR45	A0A0U1RR06;H0Y329;Q9Y484;Q9Y484-2;Q9Y484-3	4.66208e-55	1810.89	2271.83	2160.63	19506	21255.8	23811.8	7619.34	8039.55	8524.97	1847.11	1760.7	1675.92	1639.83	1473.24	1791.85
hCG_2039566;;H2AC4;H2AC11;H2AC7;H2AC20;H2AC18;H2AW;H2AC6;H2AC12;H2AC14;H2AJ	A0A0U1RR32;A0A0U1RRH7;P04908;P0C0S8;P20671;Q16777;Q6FI13;Q7L7L0;Q93077;Q96KK5;Q99878;Q9BTM1	6.32327e-25	215657	142413	66754.6	58571.8	25814.9	52084	36071.2	54180.9	35090.1	89406.5	36523.9	54512.1	46814.1	41208.3	29052.4
EXOC6B	A0A0U1RRB6;Q9Y2D4	1.27544e-53	1458.58	1267.11	1214.49	7606.36	7609.23	7808.77	14669.9	14431.1	13339.3	5637.13	6888.67	5947.47	15603.1	13644.8	12172
MICU1	A0A0U1RRK1;A0A286YF11;F6XEV2;Q9BPX6;Q9BPX6-3	3.00246e-43	6236.12	6021.06	6138.79	5590.91	4635.06	5906.89	15099.1	16287.7	15823.7	6233.21	7586.08	9101.93	8433.77	10094.4	8578.3
GATAD2B	A0A0U1RRM1;Q8WXI9	4.80726e-47	9886.09	7498.46	8093.57	6202.01	5970.17	6488.24	1796.49	1497.37	1733.82	2548.32	2615.75	2514.58	7055	7696.59	6813.79
PTBP1	A0A0U1RRM4;A6NLN1;P26599;P26599-2;P26599-3	1.76739e-57	28790.3	23394.3	22079.1	7802.83	7318.21	7585.01	5662.09	4818.17	4241.46	8933.71	8432.12	8277.67	5386.81	5268.26	4703.24
HLA-A	A0A140T913;A0A140T933;A0A140T955;A0A140T9I0;A0A140T9X5;A0A1W2PPQ2;A0A1W2PRT9;Q53Z42	1.93362e-26	2583.95	1509.04	1722.84	5780.94	9894.5	6698.42	5954.37	5422.88	6695.82	2410.68	3739.65	4647.28	4218.61	2801.88	6468.42
VARS1	A0A140T936;P26640	9.50758e-30	1249.89	1625.36	1303.71	3288.81	4388.26	4227.55	2322.25	2694.26	3873.34	1694.05	1545.22	1523.87	1873.94	1756.45	1824.42
;KRT34;KRT33A;KRT34	A0A140TA62;A0A140TA69;O76009;O76011	6.88769e-12	1481	2100.77	2669.76	4603.09	1039.42	3390	3051.97	15877.7	6378.51	12908.3	15680.9	11329.3	12773.9	6655.68	8297.49
FTO	A0A1B0GTC3;A0A1B0GTC5;A0A1B0GTY1;A0A1B0GU26;A0A1B0GUC3;A0A1B0GV98;A0A1B0GVH5;Q9C0B1	1.2517e-17	6126.3	5795.74	6046.78	972.507	2083.52	2157.67	1159.58	930.664	773.826	1879.72	1308.81	1156.16	1481.44	916.593	1401.03
ALDH7A1	A0A1B0GTG2;A0A1B0GW77;P49419;P49419-2	1.2971e-67	1170.96	1384.68	1188.81	1152.58	1052.08	1157.08	1108.68	1216.95	1169.55	1102.44	1241.93	1261.03	37227.9	44397.9	39256.9
ADSL	A0A1B0GTG9;A0A1B0GTJ7;A0A1B0GWF8;A0A1B0GWJ0;P30566;P30566-2	1.58983e-32	1262.16	1406.94	1371.46	936.316	1035.89	1246.75	7201.27	7062.36	9160.96	2055.91	1906.25	1357.36	1340.22	1796.1	1744.88
RAB11FIP5	A0A1B0GTL5;Q9BXF6	1.13825e-05	1421.44	1415.14	1869.26	835.556	2160.46	1088.95	735.034	908.218	776.705	2658.85	3389.39	1659.59	1865.59	1075	709.957
TPCN2;TPCN2;;TPCN2;TPCN2	A0A1B0GTM1;A0A1B0GUM5;A0A1B0GVQ7;E7ETX0;Q8NHX9	3.96268e-42	19941.2	1505.28	1412.89	83388.2	89022.7	96736.3	114703	1302.33	1196.98	32082.9	25369.3	1283.56	22687.7	23946	855.693
KIF16B	A0A1B0GTU3;Q96L93;Q96L93-4;Q96L93-6	9.16776e-30	1225.69	906.959	853.989	5306.65	4732.43	5074.41	1507.85	1550.17	1282.97	930.294	1248.72	1177.9	1273.21	1443.24	1504.47
;;CTSD;CTSD;CTSD;CTSD;CTSD	A0A1B0GU03;A0A1B0GU92;A0A1B0GV23;A0A1B0GVD5;A0A1B0GW44;A0A1B0GWE8;P07339	6.95346e-25	2737.14	1882.06	2300.35	1250.86	1268.23	1254.81	1294.11	2167.49	1693.51	3569.39	3384.05	4292.39	2385.42	823.781	2663.45
TTC33	A0A1B0GU95;A0A1B0GUJ4;A0A1B0GV67;Q6PID6	3.01949e-10	8041.47	8978.15	8618.64	6811.99	5263.72	4408.87	3269.64	2918.38	2634.65	3028.43	4703.71	3699.6	1903.1	2493.87	2598.41
KIFBP	A0A1B0GUA3;Q96EK5	4.74382e-64	1545.96	1000.12	1434.7	14464.7	17385.3	18226	1247.41	1275.71	1073.39	1044.66	1075.27	1092.46	1263.06	1194.44	1362.98
RALGAPA1	A0A1B0GUI1;Q6GYQ0;Q6GYQ0-2;Q6GYQ0-4;Q6GYQ0-5;Q6GYQ0-6;Q6GYQ0-7	8.30167e-21	2447.17	2326.79	3033.01	1723.81	858.57	943.314	3343.87	2828.54	3699.05	1627.88	1654.92	1756.75	1103.17	1632.84	1109.44
UNC13B	A0A1B0GUS7;B1AM27;O14795;O14795-2	8.1257e-67	1153.44	1260.47	1265.67	16582.7	19065.6	18077.3	1568.54	1569.25	1410.09	1223.21	1059.11	1203.16	1123	1192.87	1209.86
EFR3A	A0A1B0GUZ7;Q14156;Q14156-2	1.00099e-46	1763.38	1507.46	1805.02	2226.52	1560.5	1968.72	11170.6	6305.9	6285.46	5507.02	1821.1	2085.56	3964.42	4055.83	2765.98
HSD17B12	A0A1B0GV93;Q53GQ0	4.93592e-13	1683.87	2878.34	2655.45	3849.11	4227.64	3998.72	5597.67	2664.93	2498.91	2236.13	2067.24	3272.68	997.796	2655.76	1425.04
LIN28B	A0A1B0GVD3;Q6ZN17	8.35997e-26	21573.1	20472.7	16455.5	3859.86	3680.79	3555.66	1921.74	1165.7	1349.91	1091.1	1620.12	991.36	1280.86	1287.23	1691.27
FAM193A	A0A1B0GVL4	5.22528e-21	1899.96	978.748	1395.79	970.668	1009.26	1097.88	1367.32	776.384	383.315	1207.2	830.575	798.02	1377.61	1123.6	1099.71
AGPS	A0A1B0GWA2;A0A2R8YEL0;O00116	1.12196e-18	2117.05	1567.32	1289.73	3949.07	4055.8	3103.74	5769.86	5490.68	2580.46	2079.78	3476.11	2454.84	2378.49	2035.21	1843.24
MYL4	A0A1C7CYY4;I3L1K6;I3L4B1;P12829	5.68761e-08	58671.7	71324.5	85282.5	193362	184796	96632	38479.6	36054.6	54540.1	17824	6530.56	795.193	1717.93	19912.1	11690.2
MED17;MED17;MED17;MED17;MED17;;MED17;MED17;MED17;MED17;MED17	A0A1W2PNF3;A0A1W2PNW7;A0A1W2PPP8;A0A1W2PQ48;A0A1W2PR99;A0A1W2PRB8;A0A1W2PRX4;A0A1W2PS27;A0A1W2PS69;E9PM72;Q9NVC6	2.51467e-33	2916.19	3101.58	3487.81	3587.35	2082.64	3382.35	6415.85	6912.68	6230.35	4944.52	3845.71	4193.44	2696.66	3039.14	2877.05
PIGT	A0A1W2PNP0;A0A1W2PP53;A0A1W2PP57;A0A1W2PPC3;A0A1W2PPK4;A0A1W2PPQ7;A0A1W2PPS0;A0A1W2PQN1;A0A1W2PQY1;Q969N2;Q969N2-2;Q969N2-4;Q969N2-5	4.69015e-28	1996.52	1613.43	1586.35	3780.04	6059.78	6850.51	5219.89	6561.64	6055.29	2518.57	2770.69	1930.01	2043.69	1787.28	1994.17
;ARPC1B;ARPC1B;ARPC1B	A0A1W2PNV4;C9JEY1;C9K057;O15143	1.52872e-13	1009.04	1365.48	1937.24	968.943	778.358	715.392	10075.2	3619.72	2292.61	4938.61	1830.6	1445.02	1918.24	929.176	760.081
STAT6	A0A1W2PNW1;A0A494C0T4;H0YJH6;P42226;P42226-2;P42226-3	6.71117e-11	1365.48	1847.84	1431.54	778.361	1053.32	369.49	1022.98	1134.72	918.461	895.039	822.634	1067.81	151.66	1119.12	371.853
UNC45A	A0A1W2PNX8;Q9H3U1;Q9H3U1-2	1.04101e-18	939.107	1340.56	1156.31	4278.98	4191.84	4005.84	2875.01	1927.15	2565.3	1785.56	1299.04	1175.4	1273.02	1840.42	1096.23
RBMX2	A0A1W2PP04;Q9Y388	2.81132e-60	24957.4	23912.7	24518.5	13322.5	13057.4	13538.3	14282.9	15568.9	14636.9	37937.2	46372.4	40108.8	26677.8	28210.7	27706.4
KCTD7	A0A1W2PP71;A0A1W2PS30;Q96MP8;Q96MP8-2	2.0922e-64	10365.3	11246.1	11301.1	23908.7	26220.3	26986.8	21652.6	26202.2	15371.1	55276	49219.9	43838.4	31797.9	35192.7	20635.3
INTS6L	A0A1W2PPI5;Q5JSJ4	4.75817e-41	1828.84	2104.09	2937.56	1255.68	1721.14	1576.77	4882.52	5313.82	4274.72	3173.29	3608.39	3265.63	5617.65	6750.93	5318.32
CRBN	A0A1W2PPJ5;J3QT87;Q96SW2;Q96SW2-2	4.77449e-38	1320.72	1223.01	1540.78	1168.45	1614.53	1187.73	2009.68	2198.08	2257.43	36521.2	43623.8	34662.2	2431.96	2051.29	2813.05
HLA-B	A0A1W2PPR8;P01889	1.62982e-40	2223.88	1738.16	1547.7	12004.5	11087	11932.2	8989.55	7594.2	8053.14	3418.29	3775.63	2764.68	3728.25	3891.63	3620.1
ERGIC3	A0A1W2PPS8;H0Y5K5;H0Y621;Q9Y282;Q9Y282-2;Q9Y282-3	1.00807e-12	950.132	1059.22	825.076	2803.2	2004.08	2573.03	2911.85	3500.76	3414.95	1545.01	1712.14	1242.19	1100.94	1931.81	1369.32
TCEA1	A0A1W2PPZ5;A0A1W2PRL9;P23193;P23193-2	6.51316e-52	4724.18	2745.65	4666.32	2542.59	4125.36	2950.16	10712.3	10405.6	8940.8	15714.6	18646.9	18466.3	12301.8	17255.8	13825.8
ANKRD17;ANKHD1;ANKRD17;ANKRD17;ANKRD17;ANKRD17;ANKRD17;ANKRD17;ANKRD17;ANKRD17;ANKHD1;ANKHD1;ANKHD1;ANKHD1;ANKHD1	A0A1W2PQ15;E9PDP5;H0YM23;O75179;O75179-2;O75179-3;O75179-4;O75179-5;O75179-6;O75179-7;Q8IWZ3;Q8IWZ3-2;Q8IWZ3-4;Q8IWZ3-5;Q8IWZ3-6	1.5638e-26	11087.5	6737.48	9168.42	5131.44	4923.25	4777.87	4494.61	3146.43	4697.92	5620.75	6382.9	6414.31	6376.21	6536.05	5733.09
;RAD50;RAD50;RAD50	A0A1W2PQ90;Q92878;Q92878-2;Q92878-3	7.38961e-23	1063.41	1078.42	1174.38	2959.27	2448.27	2624.02	3667.25	1643.1	2079.28	16920.7	18022	14393.8	1266.29	971.26	906.527
NECAP1	A0A1W2PR09;A0A1W2PRL5;A0A1W2PRM0;F5GYH1;Q8NC96	1.15085e-37	1643.39	1078.04	1244.24	958.608	1320.81	1632.61	1203.52	889.358	1264.73	1240.9	1092.76	894.853	7334.16	8909.45	6774.63
RALBP1	A0A1W2PRI7;E7ENF8;Q15311	4.57463e-16	36621.1	34025.9	8423.71	8210.71	967.802	1052.98	5874.9	24699.1	29802.7	1138.95	48810.1	55382.4	7481.34	5172.23	22521.7
ENSA	A0A1W2PRU0;A6NMQ3;O43768;O43768-2;O43768-3;O43768-4;O43768-5;O43768-6;O43768-7;O43768-9;Q5T5H1	4.2017e-06	2531.28	1324.17	1606.13	2932.63	771.405	839.301	2790.12	5254.77	9787.91	11049.9	14112.3	25210.8	5876.12	4618.1	14735.6
SMN2;SMN1;SMN1;SMN1;SMN1;SMN1	A0A1W2PRV5;E7EQZ4;Q16637;Q16637-2;Q16637-3;Q16637-4	3.09346e-50	2796.49	3113.93	3215.09	8559.48	9775.69	7678.36	6168.52	7279.82	6762.79	4821.84	3784.65	2700.61	25029.6	20479.1	23234.6
PIK3C3	A0A1W2PS05;Q8NEB9	6.49832e-33	1412.69	1243.32	1437.89	1796.62	1636.45	1929.08	1666.33	1867.93	1856.64	25792.2	27487.1	22780.4	1103.07	1267.89	1199.97
RNF187	A0A1X7SBW3;Q5TA31	1.76454e-73	1024.6	1153.57	1155.35	1519.42	1378.94	1411.13	16571.7	17641.2	15972.2	68671.6	74989.6	67056.2	32740.6	32892.8	33503.8
DDX17	A0A1X7SBZ2;A0A5H1ZRQ2;Q92841	2.94252e-72	11609.2	10142.5	10427.8	32333.1	36722.7	34598.8	15267.8	13827.5	12981.5	7704.74	8199.91	7956.48	13126.6	12672.1	12405.8
C12orf74;PLEKHG7	A0A1X7SBZ7;Q6ZR37	1.86083e-29	689.979	933.714	940.779	12646	7433.33	3701.19	1460.46	1079.22	1970.67	1361.94	1942.27	701.742	1248.92	1702.91	1565.15
MTHFR	A0A286YF17;A0A286YFD0;L7P8G6;P42898;P42898-2;Q5SNW7	2.24682e-16	5307.99	4836.45	6152.39	6034.5	5541.06	698.607	6197.03	5264.85	6156.33	1068.44	1362.45	859.029	1426.28	1335.93	1980.09
PHGDH	A0A286YF22;O43175	5.08447e-79	2525.46	2285.07	4133.71	6023.93	5550.33	6663.6	21949.2	23865	26944.2	20597.5	24491.7	23916.1	11584.2	10940.1	13005.1
MON2	A0A286YFF8;Q7Z3U7;Q7Z3U7-5	1.06834e-76	1155.18	1063.89	1015.02	6951.32	6869.65	7288.45	18272.6	18963.6	19254.7	3144.43	3602.94	2706.64	28719.3	31738.4	29334.8
IGKV1D-33	A0A2Q2TTZ9	3.71296e-89	36032	33325.3	22086.4	642400	685506	592198	32958.8	23585.6	20474.3	55032.4	82416.2	51914.4	109541	47624	91260.5
CAMK2G	A0A2Q3DQE3;Q13555;Q13555-11;Q13555-2;Q13555-4;Q13555-6;Q13555-8	4.06199e-63	1987.59	2083.61	2505.77	4749.78	3417.24	3701.21	12079.3	6636.03	8104	9073.45	3817.72	4460.89	3641.08	2393.95	2728.67
HARS2	A0A2R8Y3N3;A0A2R8Y5P7;A0A2R8Y6I1;P49590;P49590-2	1.71519e-36	6403.51	5256.57	5803.51	850.335	1056.86	930.539	1132.46	839.094	1002.24	1052.48	879.624	932.101	1479.39	1230.96	1107.8
SERAC1	A0A2R8Y3S0;A0A2R8Y511;A0A2R8YCL0;A0A2R8YD19;A0A2R8YFH3;Q96JX3;Q96JX3-2;U3KQE4	8.02372e-17	754.567	1107.33	793.279	4548.75	5934.6	5567.43	2347.04	2531.12	3055.29	1295.92	1637.75	1298.61	1075.16	1633.9	1342.95
CEP78	A0A2R8Y432;A0A2R8Y4C1;A0A2R8Y5W6;A0A2R8Y7A4;A0A2R8Y7U5;A0A2R8YCP0;A0A2U3TZI9;A8MST6;Q5JTW2;Q5JTW2-2;Q5JTW2-3;Q5JTW2-5	5.25538e-52	3540.31	3082.05	2994.16	6961.83	7519.89	8519.15	2703.85	2860.84	2749.88	1991.04	1802.21	1796.54	1686.96	1231.39	1479.34
COMMD7	A0A2R8Y455;A0A2R8Y600;A0A2R8Y620;A0A2R8Y7U2;Q86VX2;Q86VX2-2	1.68757e-23	1027.92	1240.68	1053.22	952.39	1166.3	579.293	9774.04	8586.96	11292	1372.54	1128.65	1315.84	867.686	1060.54	929.125
SEPTIN3	A0A2R8Y4H2;B1AHR1;Q9UH03;Q9UH03-2	3.76903e-50	1967.14	883.986	993.702	35020.6	32863.5	29927	1382.68	1021.75	691.219	1289.41	2051.53	741.218	1319.18	1612.22	1481.8
CCDC82	A0A2R8Y4L3;A0A2R8Y7C3;A0A2R8YE98;F5H777;Q8N4S0;Q8N4S0-2	4.45332e-08	4935.58	3375.28	2934.51	2024.96	522.045	1421.3	248.467	737.966	2042.53	1760.99	1207.73	727.331	621.523	1408.39	1510.09
TRMU	A0A2R8Y4R7;A0A2R8Y6L6;O75648;O75648-2	3.93588e-16	9331.61	9907.44	11342.3	13411.6	13934.2	13219.9	1265.51	2236.32	1175.85	1177.71	1484.42	1304.56	1392.04	1571.15	1043.44
SMARCE1	A0A2R8Y4T4;A0A2R8Y765;A0A2R8Y7I9;A0A2R8Y7U4;A0A2R8Y855;A0A2R8YES3;A0A2U3TZQ7;B4DGM3;J3QKS7;Q969G3;Q969G3-2;Q969G3-3;Q969G3-4;Q969G3-5;Q969G3-6	1.98439e-51	4703.57	5079.23	4249.28	6460.66	6055.43	6325.07	3669.27	4009.19	2543.52	3503.23	4552.59	2446.38	4715.3	2814.71	3154.76
SPG7	A0A2R8Y4Y7;A0A2R8Y726;A0A2R8Y7B8;A0A2R8YFW4;A0A2R8YGZ0;A0A2U3TZH1;Q9UQ90	2.06836e-14	561.191	898.972	763.119	4747.29	8001.85	7766.61	7497.31	10189.3	3745.37	1445.05	1858.32	1116.79	1722.5	2020.49	1424.66
CHD4	A0A2R8Y521;A0A2R8Y5J0;A0A2R8YFK9;A0A2U3TZM0	1.09089e-66	12927.9	9625.46	8931.36	5041.65	5935.63	5511.31	3926.12	3395.52	3429.84	6111.93	6757.49	6016.23	7027.47	7365.87	7260.32
ACBD6	A0A2R8Y544;Q9BR61	2.01278e-12	9614.05	9675.32	9572	2974.25	2128.84	2495.59	1613.98	1442.3	1952.58	4738.59	684.391	1031.94	3657.29	4564.22	4520.76
PATJ	A0A2R8Y549;Q8NI35;Q8NI35-3	7.55653e-61	1213.32	1161.12	1285.74	2182.83	1825.58	2125.91	7726.32	3068.91	2845.27	3302.02	1102.84	1063.64	1245.92	1143.53	1120.89
CTNNB1	A0A2R8Y5A3;A0A2R8YCH5;B4DGU4;P35222	1.97104e-66	2310.28	2249.37	2377.72	11163.5	9769.96	10088.3	17409	8447.21	8508.17	10202.5	4714.55	4639.7	3349.92	1860.24	2147.28
ATXN2	A0A2R8Y5A6;A0A2R8Y7E6;A0A2R8Y7P6;A0A2R8YDM9;A0A5F9ZHH4;A0A5F9ZHW5;A0A5F9ZHX3;A0A5F9ZI57;F8VQP2;F8W0B5;F8WB06;H0YH87;Q99700;Q99700-2;Q99700-4;Q99700-5;V9GY86	2.45348e-29	4757.74	3866.34	3748.11	1997.8	2293.96	2395.27	960.869	1035.42	988.341	969.728	780.488	1006.1	826.382	765.937	868.795
POLR1C	A0A2R8Y5D3;A0A2R8YEZ4;O15160;O15160-2	1.71307e-66	32916	25284.2	25967.6	7396.56	7730.57	7272.88	3698.24	3336.88	3269.9	3440.66	3845.27	3322.8	3185.46	3313.67	3248.82
TSC2	A0A2R8Y5F1;A0A2R8Y7C8;A0A2R8Y7X5;A0A2R8YDR3;A0A2R8YDZ2;A0A2R8YGD6;A0A2R8YGU4;H3BMQ0;P49815;P49815-2;P49815-3;P49815-4;P49815-5;X5D2U8	1.61167e-58	3439.23	3505.76	3480.61	9875.62	10318.7	10469.6	10017	10780.2	10068.7	2539.79	2381.47	2244.66	2561.77	2685.88	2573.34
ERCC8	A0A2R8Y5I1;A0A2R8YD24;A0A2R8YEZ3;G3XAG7;Q13216;Q13216-2	3.33918e-21	2869.61	1543.14	1537.17	4555.02	2936.55	2935.24	2860.72	2292.11	4610.06	34444.2	40736	27905.3	1872.15	2082.08	1886.03
C9orf72	A0A2R8Y5K2;A0A2R8Y5U5;A0A5F9ZHW7;Q96LT7	8.43515e-15	799.339	1778.77	1195.65	3841.39	3557.82	3561.41	5870.69	6817.46	7671.71	1219.48	1744.02	1602.93	816.338	1083.62	724.129
BCAP31	A0A2R8Y5M6;P51572;P51572-2	6.82809e-28	2791.44	1773.48	3883.73	11808.1	11760.5	11311.6	13184.8	10781.8	10485	6890.11	5645.14	11243.8	10615.5	7383.78	9714.49
TSC1	A0A2R8Y5S3;Q92574	3.23307e-36	3810.4	3134.65	3836.53	5172.87	4646.25	3836.6	6421.11	5755.07	7073.6	2936.07	3488.97	3023.45	1813.54	1914.55	2636.63
UCK2	A0A2R8Y653;Q9BZX2	7.27617e-35	4245.65	3077.65	4383.11	5592.98	5781.61	5489.51	5947.7	5465.02	5987.56	7698.89	9441.32	10164.3	4238.03	4803.68	2105.44
CASK	A0A2R8Y6F8;A0A2R8YE77;A0A2U3TZM1;O14936;O14936-3	1.83671e-70	2102.62	1139.62	1668.65	4649.52	3093.79	4053.97	14144.7	7554.18	8106.57	7043.3	1851.96	1947.02	3453.64	2116.01	2597.21
DYRK1A	A0A2R8Y6I6;A0A2R8Y6L5;A0A2R8YDF3;Q13627;Q13627-2;Q13627-3;Q13627-4;Q13627-5	1.18485e-40	7785.66	9684.18	8765.36	22021.3	20644.4	19906.4	8386.26	9011.04	6093.16	8017.09	2070.18	5684.81	3826.28	3415.89	2980.01
RPL5	A0A2R8Y6J3;P46777	4.02087e-80	246799	190380	184366	5369.71	5300.26	5268.25	4049.39	3357.51	3577.73	4055.76	4087.85	3753.22	3798.81	4585.82	4271.15
MSH2	A0A2R8Y6P0;A0A2R8Y7S8;A0A2R8YFH0;A0A2R8YG02;E9PHA6;P43246	3.09766e-12	1988.3	1920.45	2700.31	2853.88	2411.72	3004.66	982.48	1494.12	1226.59	2017.97	1396.62	1872.68	2787.4	3209.31	2556.64
CCDC88A	A0A2R8Y7B1;Q3V6T2;Q3V6T2-2;Q3V6T2-3;Q3V6T2-4	1.38316e-62	1525.14	1120.43	1679.17	5170.97	5279.29	5059.42	2840.08	2237.8	1973.92	1716.06	1337.41	1209.23	1362.11	1505.33	1374.94
HBA2;HBA1	A0A2R8Y7C0;P69905	5.1439e-36	1162.26	1194.69	1307.1	5144.15	3953.55	4620.69	16044.8	8363.5	8091.29	10189.4	5561.8	5274.76	5476.78	4100.76	4378.76
TMF1	A0A2R8Y7M0;F8WF45;P82094;P82094-2	5.42593e-07	1035.76	2304.89	1124.37	4717.28	4163.72	3007.9	2621	1909.76	1542.45	1141.57	1424.49	1177.46	725.853	692.886	660.338
HBB;;HBD;HBD;HBB;HBD;HBE1;HBB;HBG1;HBG2	A0A2R8Y7R2;A0A2R8Y7X9;E9PEW8;E9PFT6;F8W6P5;P02042;P02100;P68871;P69891;P69892	3.79712e-09	3035.81	1901.63	687.059	1499.14	7445.92	7280.78	4872.31	5359.01	4028.46	8367.35	10434.3	19752	5994.69	5527.38	14407.3
TPP1	A0A2R8Y7U1;A0A2R8YD45;A0A2R8YGD1;O14773;O14773-2	2.35386e-53	6041.25	7957.08	7540.01	20292.4	21954.1	23629.8	29613.5	35816.9	38081.2	8686.34	9774.58	1769.24	7659.3	7849.96	7120.24
ANKRD44	A0A2R8Y7Y4;H7C209;Q8N8A2;Q8N8A2-2;Q8N8A2-4	1.56355e-42	3389.88	3269.25	3206.3	2634.47	2803.84	2821.02	2878.81	3522.03	3056.85	2364.65	2667.84	2272.23	3024.7	2778.16	2876.86
RPS14	A0A2R8Y811;P62263	9.6337e-71	231137	298420	157916	76818.4	91716.9	67712.3	48001.5	52012.2	29003.7	29656.5	26877.5	23953.2	46835.5	28111.5	41166.3
RPS24	A0A2R8Y849;A0A2R8YD14;E7ETK0;P62847;P62847-2;P62847-3;P62847-4	3.61793e-67	124093	83225	85949.4	28855.9	25280.5	36509.3	33548.9	26947.1	26157.7	12479.8	17408.8	12801	15662.6	21895.9	21751.8
RPS29	A0A2R8Y851;P62273;P62273-2	5.0164e-30	90032.5	50266.2	57995.6	27149.4	22920.6	16336.6	13754.8	10754.5	11997.5	8551.57	8832.1	6854.13	11372.3	5099.05	3679.29
SAMHD1	A0A2R8YCS7;A0A2R8YD90;Q9Y3Z3;Q9Y3Z3-3;Q9Y3Z3-4	6.43489e-09	4233.94	1265.9	1163.5	778.567	1264.24	1141.33	1168.65	1463.18	1453.55	1253.19	1228.83	1558.69	2151.42	1197.31	704.653
HSD17B4	A0A2R8YD50;P51659	4.87305e-61	9834.74	7971.15	12075.4	8532.83	9351.72	8038.6	7803.48	7516.72	6818.89	1624.08	3108.25	3619.66	22893.2	26614.1	24450.5
CSNK2A1	A0A2R8YD58;E7EU96;P68400	5.58299e-84	42723.6	39150.6	33223.4	37864.3	37999.1	37114.5	7637.61	7750.17	7172.07	8989.24	9355.49	9349.92	4750.84	5289.41	5085.42
TOPBP1	A0A2R8YD63;Q92547	5.80534e-12	4458.62	4034.36	5201.32	1643.44	1319.12	1886.19	1201.98	888.217	795.132	1698.53	783.673	1667.59	1385.68	1904.74	1288.15
CDIN1	A0A2R8YD89;A0A2R8YEZ2;H3BNF9;H3BS01;Q9Y2V0;Q9Y2V0-2	9.42336e-48	1217.29	1415.11	1739.46	8198.88	8281.73	6128.77	29741	33599	32166.8	1203.45	1195.85	1106.67	2772.15	2302.61	2363.41
CCNH	A0A2R8YEM2;P51946	1.42685e-10	3758.46	6765.38	4453.46	2953.97	4044.9	2719.66	4240.37	5508	4923.94	842.029	2241.52	1135.04	7356.72	3894.49	3556.17
SEC23B	A0A2R8YFH5;Q15437	4.40168e-56	6268.82	5998.03	4906.19	12243	12890.1	12909.7	4131.52	4549.46	3698.86	3205.08	3356.78	2774.82	1485.06	1480.48	1493.59
TBL1X;TBL1Y	A0A2R8YFW3;Q9BQ87	1.53437e-15	15905.7	16719.5	14548.3	5699.27	7352.44	6800.65	1130.08	835.088	908.589	1053.85	833.53	847.3	1614.03	1317.69	2007.5
EEF1A2	A0A2U3TZH3;Q05639	2.15896e-28	11964.8	11692.4	9356.25	1569.88	1351.43	1209.33	1432.37	906.228	1587.87	1169.12	1527.82	1795.35	1364.6	1476.8	1529.09
CD59;;CD59;CD59	A0A2U3TZL5;E9PNW4;P13987;P13987-2	1.26244e-66	1502.46	1540.78	1552.32	9181.32	2070.17	4475.04	53436.6	22847.3	22895.6	24498.6	3352	5190.68	7451.44	2761.67	4094.04
CEP83	A0A338VFC5;F8VYN8;Q9Y592;Q9Y592-2	2.33185e-10	1740.87	1388.15	1403.48	1242.91	1989.91	1131.66	1080.8	1078.99	754.073	11030.6	11659.6	7788	839.685	724.727	831.725
PNPLA6	A0A384DVU0;Q8IY17;Q8IY17-2;Q8IY17-3;Q8IY17-5	7.88976e-17	1995.85	960.07	784.002	5061.54	4312.8	4647.42	3404.82	5199.75	3076.67	1245.83	1033.13	983.606	1567.11	2572.44	1877.74
MTHFD1	A0A384N5Y3;F5H2F4;P11586;V9GYY3;V9GZ78	5.48551e-27	1800.34	1194.35	2140.31	2003.62	1663.78	1904.17	2717.02	2434.49	2969.05	3995.16	5638.94	5307.33	2595.4	3645.68	3643.38
HDAC8;;HDAC8;HDAC8;HDAC8;HDAC8;HDAC8;HDAC8;HDAC8;HDAC8;HDAC8	A0A3B3IRI9;A0A3B3IRV1;A0A3B3IRZ0;A0A3B3IS68;A0A3B3ISJ4;A0A3B3IT04;A0A3B3IT30;A0A3B3ITZ3;A6NGJ7;Q9BY41;Q9BY41-4	9.96213e-14	6273.68	6318.77	6866.37	2101.19	2721.7	2393.17	2496.82	1420.94	2107.22	3804.49	3935.25	4072.32	3633.96	4416.02	4363.27
COX7B	A0A3B3IRN8;A0A3B3ITX0;P24311	2.90588e-66	6915.33	7286.21	7336.73	3844.06	4603.29	2750.59	8055.29	8444.54	6099.67	3453.45	3433.07	4094.98	15621.4	19288	18093.9
SSR1	A0A3B3IRT8;C9IZQ1;C9J3L8;C9J5W0;E9PAL7;P43307	7.41622e-60	5562.76	6877.99	5341.18	22803.7	22047.6	18910.1	19980.4	17386.4	20296.9	5422.51	5735.02	8111.84	6379.34	6611.13	7890.1
SNU13	A0A3B3IRU2	2.28173e-55	81035.2	42550.3	41335.8	15677.5	15946.9	15294.2	6394.17	5760.43	5239.99	10223.6	9188.08	9507.79	8573.32	3230.38	6270.41
MCTS2P;MCTS1;MCTS1;MCTS1	A0A3B3IRV3;Q9ULC4;Q9ULC4-2;Q9ULC4-3	3.55867e-26	5397.91	3683.09	5576.07	2334.74	2937.27	2120.93	3350.22	1588	2141.51	5562.82	6246.27	10375.9	4930.11	7517.08	4807.43
CAPN5	A0A3B3IRX8;E7EV01;O15484	1.05275e-23	976.549	721.632	785.147	551.066	1920.49	1377.39	2450.11	580.029	1045.35	1631.91	1620.96	1312.06	737.219	2040.46	1296.4
ALG6	A0A3B3IS62;A0A3B3ITD6;A0A3B3ITI5;Q9Y672;S4R350	1.62798e-12	1353.44	1831.54	1692.25	771.494	1044.02	807.953	2156.84	1865.13	2051	2921.18	2654.1	3241.23	2071.08	3481.83	1864.51
POLG	A0A3B3IS91	6.50856e-27	1300.08	960.71	735.133	757.37	1685.38	1833.72	9722.6	12154.5	11129.4	35759.6	45783.8	37012.9	17070.2	17217.4	17254.3
LARP1B	A0A3B3ISF0;Q659C4	7.98629e-21	11175	12071.7	9114.08	5257.65	6596.11	4897.88	2209.78	1810.31	2081.05	3475.28	3255.35	3753.57	2383.77	1946.55	1932.1
IDE	A0A3B3ISG5;P14735	8.32061e-43	3171.36	2388.62	3017.55	7038.29	6372.39	7662.49	4292.06	4249.02	3890	4537.02	3748.2	4437.56	4078.97	3368.95	4027.48
CAAP1	A0A3B3ISJ3;Q9H8G2	8.98912e-10	7192.11	6146.53	7537.02	1854.42	2246.33	1955.48	3161.26	2769.01	2961.8	7725.38	9660.21	7487.85	6466.34	8625.87	6512.32
DSC2;DSC3;DSC2;DSC2;DSC3;DSC3	A0A3B3ISU0;J3QRL9;Q02487;Q02487-2;Q14574;Q14574-2	1.22661e-25	3126.99	740.69	805.883	3870.76	3977.75	3122.58	18667.6	9267.88	8352.87	11500.2	6590.38	1278.3	3774.86	1987.96	1330.64
VKORC1L1	A0A3B3ISV4;Q8N0U8	5.25572e-11	1946.16	1438.14	1478.85	1596.62	3804.6	4551.15	3586.31	4692.6	556.629	675.113	716.313	949.149	1113.98	2569.27	1045
DLG2	A0A3B3ISW2;A0A3B3ITF1;B5MCC5;B7Z2T4;E9PIW2;E9PN83;F8VYC1;H7C325;Q15700;Q15700-2;Q15700-3;Q15700-4;Q15700-5	6.83644e-11	1049.16	1419.78	1863.15	3372.18	4167.02	3366.29	737.445	1641.04	1296.01	687.7	1903.41	1389.75	821.346	859.869	790.31
KIF1A	A0A3B3IT28;A0A3B3ITE5;A0A3B3ITF7;A0A3B3ITW6;A0A3B3IU40;A0A3B3IUA1;A0A3F2YNW9;Q12756;Q12756-2;Q12756-3	8.61065e-59	1598.66	1240.11	1327.08	16227.7	19069.8	17609.9	1798.87	1586.38	1607.01	1483.97	1371.7	1365.58	1508.09	1554.02	1560.4
C8orf33	A0A3B3IT54;Q9H7E9;Q9H7E9-2	1.79863e-45	19847.7	14949.5	12525.6	3436.3	3926.08	3215.36	1989.56	2111.51	2365.89	2015.77	1762.15	1861.33	2460.31	2842.57	2783.39
NDUFB9	A0A3B3IT57;E7EWZ0;E9PF49;Q9Y6M9	9.48471e-39	1312.91	2379.03	986.989	2464.37	4093.32	3832.39	4531.59	2643.6	3652.07	1304.23	1186.84	1090.78	9328.37	12455.2	8557.11
SNTB1	A0A3B3ITC2;Q13884	1.33582e-20	1190.32	1185.06	1054.06	2796.5	2825.75	2454.16	3032.76	2846.45	3767.42	1184.53	1092.26	898.571	741.79	1260.39	1557.5
DCPS	A0A3B3ITF0;Q96C86	1.34005e-07	1797.72	1277.98	2505.97	688.502	216.102	169.232	1753.66	915.674	1199.37	2462.38	3557.62	3478	1887.04	1961.05	3134.66
HNRNPL	A0A3B3ITJ4	9.61384e-25	17846.1	14182.6	11347.3	25603.4	28134.1	24154.9	8089.31	10634.2	7284.98	687.333	7775.31	8213.23	7280.43	3685.93	3383.93
FARS2	A0A3B3ITR6;O95363	2.61309e-36	11343.8	10021	8213.54	1780.2	2191.05	1513.5	1051.68	1428.21	872.89	892.876	1286.49	1101.86	1919.33	1860.68	783.621
;POLA2	A0A3B3ITS5;Q14181	1.47696e-11	6481.17	5918.72	5138.79	1952.99	2514.28	2466.55	2040.21	1362.46	2001.53	2303.34	2022.49	1028.84	608.049	702.003	1338.12
RPL29	A0A3B3ITT5;P47914	1.84144e-54	64284	74072	86181.2	13856.8	12220.1	15339.1	14079.6	14212.7	14272.4	9910.89	10939.1	10230.2	9294.83	10464.6	10608.6
C1orf21	A0A3B3ITU3;Q9H246	1.44513e-18	1572.47	1162	1264.27	2083.19	2017.54	1966.89	7756.7	5767.57	2963.26	1723.46	788.509	1064.64	1110.12	1119.17	1275.68
ITPR1	A0A3B3ITU8;A0A3B3IU04;A0A3F2YNW8;Q14643;Q14643-2;Q14643-3;Q14643-4;Q14643-5;Q14643-6;Q14643-7;Q14643-8	1.51443e-50	1876.81	2078.27	2398.84	4100.28	1888.84	3115.7	10588	5578.61	5140.04	3700.33	1629.81	2146.7	7747.57	8578.71	7970.32
ABCD3	A0A3B3ITW3;P28288	9.69099e-64	2344.15	2077.93	2426.25	14505.8	11088	14108.8	29027.2	20632.4	21403.1	11810	6407.88	6285.16	8854.76	6350.38	6625.15
;ATP5MG;ATP5MG	A0A3B3ITX4;E9PN17;O75964	5.23578e-47	1146.21	1088.7	1233.88	2283.76	2926.25	2807.63	27184.6	24997.1	33049.7	1834.58	3162.95	3683.2	2505.35	3173.03	2557.81
THRAP3	A0A3B3ITZ9;Q9Y2W1	5.30969e-62	13558.5	10807.9	10193.6	11534.9	12370.7	11958.5	7597.35	7167.98	6067.32	13303.2	15790.7	14404.5	8532.68	8858.77	8353.16
GEMIN2	A0A3B3IU42;O14893;O14893-2;O14893-3	6.65823e-73	3463.25	3733.85	4021.35	11018.4	13339.7	12755.9	8967.78	10811.5	9805.3	5571.78	6110.32	6130.67	42844.6	43718.6	46080.4
SNU13	A0A3B3IUA2;B1AHD1;P55769	2.04967e-69	206635	213724	208761	60153.7	60484.6	62457.1	29780.3	27776.2	25175.9	46125.3	39590.7	41430.3	30389.6	28328.4	31841.6
EIF2B5	A0A3B3IUB1;Q13144	2.46035e-50	17422.8	17840.6	11227.2	9151.21	7528.9	6673.1	4509.81	4100.81	3012.04	1749.36	1775.82	1124.71	3158.46	2244.9	2000.34
BIRC6	A0A3B3IUB9	1.36088e-27	11922.6	14859.4	7004.12	20837.8	22209.2	19392.8	39541.8	43464.3	39544.7	15968.5	20851.4	13308	32446.7	34812.1	32263.9
GLA	A0A3B3IUC4;P06280	1.57707e-59	3753.09	2659.15	3071.43	2496.15	2316.51	2364.4	5383.31	5412.43	5364.26	26185	34844.3	29504	6623.1	6251.9	5967.9
PDCD11	A0A3B3IUD7;Q14690	2.90585e-38	5527.22	3844.54	4939.07	1277.43	1353.87	1618.4	1855.14	1393.99	1532.97	2673.85	1465.67	1974.7	1389.76	1387.99	1413.73
KIF18B	A0A494BYR6;Q86Y91;Q86Y91-6	3.37233e-31	2064.41	1919.49	1531.53	5821.57	5780.52	6662.7	4497.46	4095.18	3520.37	1275.94	1772.41	1178.46	3096	2654.49	3665.04
PARN	A0A494BZU6;A0A494BZW7;A0A494C0P9;A0A494C0Q2;A0A494C0W0;A0A494C156;A0A494C1K5;A0A494C1N1;O95453;O95453-2	1.02694e-48	10931.2	8750.8	11001.8	6288.02	3704.11	4591.73	3428.1	3704.85	2477.17	1592.53	1513.91	2097.16	2453.42	2654.37	2124.87
MPRIP	A0A494BZV2;Q6WCQ1;Q6WCQ1-2	5.84166e-56	3636.97	4344.19	3735.6	3212.93	2637.18	2773.2	11993.1	6208.65	5742.48	11037.1	6955.48	6565.02	2796.91	1713.51	1768.68
LRBA	A0A494BZW2;A0A494C1L5;E9PEM5;P50851;P50851-2	3.73655e-35	1340.2	1037.84	938.674	6463.19	6151.74	5786.1	2402.5	2123.54	1947.6	984.123	1761.97	1600.75	2237.35	2569.76	2650.6
DEK	A0A494C028;H0Y993;P35659	4.87647e-67	23976.5	21262.2	21636.1	2117.07	2010.01	1990.95	12579.7	10576.1	12254.5	26462.8	27150.6	23500	22735.2	22599.5	20201.1
NKAP	A0A494C050;Q8N5F7	5.21222e-64	33413	27374	27685.4	21924.7	24656.9	19629.6	15251.3	15470.6	13840.8	36674.5	44387	38842.2	24984.2	26872	26634.3
;TGM3	A0A494C0J7;Q08188	2.08737e-10	4770.85	3150.3	2256.57	991.415	2426.78	2325.33	548.466	2724.72	1263.96	5030.16	5332.36	5885.34	3267.68	2112.44	2683.57
CLUH	A0A494C0R8;I3L2B0;K7EIG1;O75153	1.18287e-27	5883.37	6360.63	6631.12	10694.3	8886.55	11969.2	11014.7	10902.6	10266.9	10953.6	11121.7	11048	15279.1	13188.7	14601.9
SNX25	A0A494C0S0;Q9H3E2;Q9H3E2-2	4.7944e-13	1097.77	811.207	882.606	790.104	1767.09	1424.67	1806.21	1155.85	1251.6	707.074	766.75	1167.18	1717.79	1834.66	1120.66
;MCM8;MCM8;MCM8	A0A494C100;Q9UJA3;Q9UJA3-3;Q9UJA3-4	1.62337e-23	3094.64	3003.41	3535.52	6174.77	6789.83	6606.24	4478.55	5399.8	2619.41	2355.01	1557.6	2046.17	3335.02	3671.63	3176.94
KRI1	A0A494C108;Q8N9T8	6.22866e-17	12852.8	11303.3	12786	1771.35	1566.07	1359.14	1102.5	1317.35	1396.85	1670.64	1253.2	1587.06	1244.13	1190.72	1182.76
PEPD	A0A494C165;A0A494C194;K7ES25;P12955;P12955-2;P12955-3	6.9295e-10	723.734	1231.85	1623.47	934.784	1108.71	1110.49	1074.95	1602.1	2004.15	1928.54	2702.8	3226.46	1762.61	2066.07	2338.36
TPP2	A0A494C1B8;P29144	2.37933e-60	3336.4	2337.3	3506.29	2575.66	1701.49	2045.39	8842.13	4811.38	4656.11	5409.42	2646.27	2225.26	17227.3	17130.5	16978.6
NUP214	A0A494C1F2;P35658;P35658-2;P35658-3;P35658-4;P35658-5	5.01493e-50	1264.21	1164.78	1380.31	4987.27	5700.13	6188.26	9575.5	10548.3	8462.17	4864.48	5244.95	4660.03	3610.59	3858.91	2683.19
SPECC1L	A0A494C1J1;Q69YQ0;Q69YQ0-2	1.5893e-64	1475.27	1706.09	1706.48	11554.6	6537.12	8077.57	29818.4	12797.2	13085.4	11855.9	1902.61	2218.33	4744.98	2013.87	2424.26
GTF2I	A0A494C1K3;P78347;P78347-2;P78347-3;P78347-4	5.84665e-63	11489.1	11408.7	13685.4	10732.9	8072.63	9801	16248.9	8407.53	9586.51	13003.8	9624.76	10100.5	7523.54	9454.03	8169.87
ALDH1L2	A0A494C1M4;Q3SY69	5.11703e-56	988.271	1148.42	1025.2	1518.16	1835.47	2151.76	13418.8	14652	15958.6	1407.41	1365.16	1324.7	2374.18	2866.06	2461.72
FAM83H	A0A494C1T9;Q6ZRV2	5.54055e-31	1233.93	1535	1536.75	8292.06	8827.92	8673.81	7085.58	6594.48	7808.82	1388.96	1760.07	1775.66	1287.29	1221.89	1455.35
NBEAL2	A0A494C1V1;Q6ZNJ1;Q6ZNJ1-3	4.02686e-50	1315.36	1244.35	1180.17	5123.18	5045.12	5552.98	4388.99	5144.03	4916.82	1205.18	1847.22	1243.49	3813.55	4298.74	3981.27
SART3	A0A499FI31	7.82326e-67	60489.3	47986.5	42465.9	14585.2	16159.3	14167.2	1276.28	1431.09	1255.06	1201.14	1271.61	1208.25	1338.34	1465.57	1220.81
ESYT2	A0A499FIX8;A0FGR8-2;H7BXI1	4.84039e-43	1337.57	971.597	1240.65	6028.96	6280.29	6401.88	8620.32	9211.67	10164.9	7973.37	7457.38	8062.51	2448.89	2609.63	2323.37
WDR26	A0A499FIZ0;Q9H7D7	2.55819e-74	4500.42	4032.84	4127.8	8152.44	9006.73	8867.09	7285.44	8481.99	6666.47	16181.8	16398	14564.1	14235.3	12968.7	13203.6
MYCBP2	A0A499FJI4;O75592;O75592-2	2.88032e-69	3644.28	3524.71	3815.88	4335.5	4102.93	4281.11	9688.86	8240.32	8699.86	17682.5	20266	18726.2	8456.25	9386.95	8797.75
IKBKB	A0A499FJS7;O14920;O14920-2;O14920-4	0.000139374	1104.58	816.243	865.244	1216.29	1431.94	1485.26	1571.49	2076.08	1875.35	1685.16	1262.07	1159.98	1368.93	1347.75	1466.37
PCM1	A0A4W8VX11;A0A5H1ZRS1;Q15154;Q15154-2;Q15154-4;Q15154-5	1.53387e-10	2645.28	3237.76	2494.74	5941.57	4558.61	5581.53	4519.54	3541.01	2941.19	1924.49	3496.96	1553.57	2689.75	2049.17	1270.4
CSNK1A1	A0A590UJ43;P48729;U3KPX3	7.09551e-45	6764.63	7035.37	7658.03	8976.4	12215.5	12817	7315.55	7070.36	6562.02	5690.23	3944.71	5093.19	4781.39	6218.05	5498.79
GNAS	A0A590UJ58;B0AZR9;P63092;P63092-4;Q5JWF2	3.51711e-65	1465.93	1373.44	1385.81	11201	1488.01	3957.36	61952.2	25263.8	27478.7	30737	3744.6	5936.33	10532	3160.99	4478.76
MACF1	A0A590UJG2;Q9UPN3-2;Q9UPN3-3	9.03643e-68	2474.91	2174.93	2306.34	3254.13	3262.98	3274.93	4788.85	4467.2	4540.76	2049.27	1946.15	1795.26	13115.6	13987.5	13851.8
CPEB4	A0A590UJI5;A0A590UJN2;B7ZLQ8;E5RFP2;E5RJM0;Q17RY0;Q17RY0-2;Q17RY0-3	1.55524e-56	1574.18	1473.59	625.375	3017.51	3338.53	2854.5	343.229	1358.58	1248.68	1076.56	1975.54	1339	1020.22	861.005	820.262
SLMAP	A0A590UJK3;A0A5F9VB99;Q14BN4;Q14BN4-2;Q14BN4-3	8.72287e-33	6776.9	7155.56	7602.62	6004.82	6148.26	5071.4	3801.39	4320.32	5682.06	1546.46	1186.06	1841.05	1617.26	1889.11	1501.66
SRSF6;SRSF6;SRSF6;;SRSF6;SRSF6	A0A590UJK4;A0A590UJP7;A0A590UK01;A0A590UK80;Q13247;Q13247-3	8.00304e-75	208042	172108	175127	105280	106613	95190.8	71351.1	63884.9	60071.2	103926	117676	97746	80469	86266.4	82368.3
H3-2	A0A590UJL8	2.67427e-67	42434.6	42105.5	27103.1	21049.7	17130.4	24830.2	98343.9	65412	77569.6	94112.2	44568.8	60231.3	31873.2	4652.91	29123.8
ITCH	A0A590UJQ1;A0A590UJW8;A0A590UK44;Q96J02;Q96J02-2;Q96J02-3	4.19323e-50	2420.3	1696.53	2020.73	7077.44	9163.9	8231.54	3699.35	3470.51	5498.5	2428.84	2395.96	2455.2	3109.43	2782.91	2752.21
NIPBL	A0A590UJS4;Q6KC79;Q6KC79-2	7.41249e-06	1760.16	2455.44	2164.16	2458.73	1954.63	1546.92	1698.34	2306.24	1189.16	754.322	1367.91	1111.89	1823.78	2320.75	1303.88
SAE1	A0A590UK93;A0A590UKA0;A0A590UKC5;B3KNJ4;M0QX65;M0QZS6;Q9UBE0;Q9UBE0-2;Q9UBE0-3	2.64843e-06	862.647	1266.52	3795.15	1606.55	1590.46	1216.73	2700.5	3326.75	4497.9	5487.59	8290.91	12131.8	6154.57	5457.2	13725.8
AMPD2	A0A5F9UK94;H0Y360;Q01433;Q01433-2	1.6156e-61	4855.42	3474.05	4368.61	18630	17647	16976.6	5302.68	4783.13	5286.15	6470.99	7063.11	5891.27	3254.79	3649.49	3634.72
SDF4	A0A5F9UP49;Q9BRK5	3.32873e-58	1798.74	1355.8	1411.63	19372.5	20300	18929.6	2383.95	2458.48	2472.22	2113.51	2414.3	1667.47	2022.91	2057.41	2206.1
ABHD12	A0A5F9ZGT4;A0A5F9ZH49;A0A5F9ZH71;A0A5F9ZHH2;A0A5F9ZHQ0;A0A5F9ZHQ8;I3L206;Q8N2K0;Q8N2K0-2;Q8N2K0-3	1.33661e-20	1290.3	2996.24	1736.45	21291.3	19971.7	17793.3	11158.7	4763.05	9785.89	2341	2420.56	2538.45	8186.55	1721.98	3290.16
BBS9	A0A5F9ZGX9;A0A5F9ZGY2;A0A5F9ZH14;A0A5F9ZH37;A0A5F9ZH74;A0A5F9ZHE7;A0A5F9ZHP5;H7BZ69;Q3SYG4;Q3SYG4-2;Q3SYG4-3;Q3SYG4-4;Q3SYG4-7	2.10871e-05	1432.94	1058.89	2008.52	834.766	1857.61	2021.11	1233.04	1668.84	1053.47	725.945	789.84	894.168	1612.83	1755.61	2191.04
IFT46	A0A5F9ZH13;E9PR06;E9PRT0;E9PSB9;Q9NQC8;Q9NQC8-2	7.45254e-63	12845.4	13363.3	12893	21878.8	20510.7	22324.5	10310	11062.6	11918.9	4847.37	5442.88	4612.65	14448.2	15190.7	14952.2
PRIM1	A0A5F9ZHB6;P49642	5.71171e-25	8499.82	9494.5	8550.16	1888.52	1481.52	1536.4	1949.64	1696.58	1851.75	1713.07	3145	1692.7	1983.07	1730.75	1132.93
ALDH3A2	A0A5F9ZHI5;A0A5F9ZHN9;J3QRD1;P51648;P51648-2	4.67249e-64	1201.38	994.491	1083.62	24468.9	24476.2	23355.4	22060.2	23355.8	23068.1	2856.78	3581.26	2892.48	11228.8	12284.5	10240.5
ACAT1	A0A5F9ZHJ7;A0A5F9ZHL1;P24752	8.38356e-37	2214.04	1165.25	3874.34	1007.61	2663.41	1226.01	2405.86	1180.62	1158.64	1651.9	3700.76	7759.72	2233.41	10446.8	4945.81
LDHB	A0A5F9ZHM4;P07195	2.91953e-46	3610.58	1169.7	12155.9	2627.28	2657.06	4189.74	6301.2	3714.54	5355.39	7343.11	17517.5	21484.1	7624.27	9884.48	17295.7
SACM1L	A0A5F9ZHN7;Q9NTJ5	1.9629e-43	1357.39	1225.99	942.518	6500.98	6174.99	6641.8	3509.47	3800.11	4674.71	1033.21	1312.46	1137.36	1606.22	1267	1528.21
PRIM2	A0A5F9ZHU7;P49643	5.7343e-23	12780.3	13652.5	18057.7	2620.63	1918.95	1255.24	4528.44	2734.95	3669.65	4976.7	3431.64	4129.14	2350.19	3202.06	2341.45
BRI3BP	A0A5F9ZHY7;Q8WY22	1.34765e-18	6472.12	4006.46	4973.56	12380.2	12761.6	12662.6	10452	10118.9	12971.8	3192.63	4488.1	5989.56	5357.22	4790.06	5566.21
ARHGEF2	A0A5F9ZI21;Q92974;Q92974-2;Q92974-3;V9GYM8	7.11707e-53	4793.07	4048.41	4545.4	12456.9	13540.4	12813.3	4647.17	4574.37	4864.12	3006.01	2954.44	2778.15	3234.81	3802.35	3132.98
NELFB	A0A5H1ZRP4;Q8WX92-2	3.52444e-40	8306.95	10643	10815.2	68787.6	78024.6	73818.7	12177.4	9829.63	11597.3	240213	322512	303393	17942.7	17821.1	16777.3
AK2	A0A5K1VW67;F8VY04;F8W1A4;P54819;P54819-2;P54819-5	4.19695e-44	3310.85	1319.95	4879.96	5215.68	5346.26	5998.08	4859.77	3729.83	4622.74	5400.95	7787.69	8569.43	4898.04	5873.1	7536.11
THOC7	A0A5S6STF9;F8WF22;Q6I9Y2	6.83666e-08	3245.3	1866.61	2649.27	16577.2	18904	20791.7	5447.18	3668.06	4276.71	4769.29	918.814	3524.03	4077.67	3494.91	721.418
;MRPL2	A0A669KAX9;Q5T653	2.98601e-46	15813.8	14980.7	14945.2	4121.04	3707.61	4200.15	1323.07	1063.57	1369.64	1226.28	1180.19	1127.79	1568.44	1632.91	1570.65
GBF1	A0A669KB10;A0A669KBG8;Q92538;Q92538-3	3.96528e-71	1344.02	1331.94	1391.54	9475.78	10263.5	10254.4	13908.5	15010.4	13837.4	2380.79	2237.27	2230.8	4649.97	4177.71	3703.07
EP300;EP300;CREBBP;CREBBP	A0A669KB12;Q09472;Q92793;Q92793-2	2.27373e-47	1959.98	1375.75	2424.18	4897.49	7202.29	8665.41	926.93	772.325	1009.29	965.623	1386.06	644.325	831.921	1156.4	1355.12
STAT1	A0A669KB53;A0A669KB56;A0A669KB68;A0A669KBA4;P42224	2.72098e-15	3703.42	2448.16	1029.02	9612.13	9368.16	10443	5694.89	7096.46	5334.62	4671.27	1226.72	2741.01	3833.7	2118.58	2989.71
CUL7	A0A669KBH4;Q14999;Q14999-2	1.23805e-45	7517.68	5693.15	6364.96	9114.22	9314.82	9471.67	3627.69	3850.01	3767.59	2201.56	2052.04	2242.79	1468.08	1416.43	1708.2
MAST2	A0A669KBJ4;Q6P0Q8;Q6P0Q8-2;V9GXZ1	7.95935e-07	4263.05	2897.63	3348.13	5106.61	5560.93	5722.32	1813.23	932.265	856.849	1115.7	956.019	918.829	1721.98	1247.95	1195.36
USP7	A0A669KBL1;Q93009;Q93009-3	2.53377e-71	3143.72	2713	2876.5	15169.3	17325.8	16968.9	8892.14	8264.95	7409.55	16985.8	16524	15755.4	9097.13	8110.44	8056.57
LDB1	A0A6E1WJ75;Q86U70;Q86U70-2;Q86U70-3	1.84606e-37	1294.06	1870.16	1577.96	17016.1	20187.6	22860	3122.36	3800.89	2346.68	2797.65	2429.98	1204.13	1275.69	1155.22	777.661
LARS1	A0A6I8PIV1;Q9P2J5	4.2427e-61	37343.2	27768.4	28135	2810.28	2824.83	2773.47	4877.19	4466.79	4348.53	3308.52	3439.21	3398.12	4801.5	4818.02	4056.21
SVIL	A0A6I8PIX7;O95425;O95425-2;O95425-3;O95425-4	3.57416e-50	1187.83	1089.9	1032.8	2285.44	1244.72	1500.32	13076.2	5507.22	5514.62	3296.39	1062.74	1258.5	1985.45	1235.1	1549.24
SWSAP1	A0A6I8PRB2;Q6NVH7	2.02272e-33	1339.88	990.12	713.297	18159.7	18596.3	17712.6	1906.25	856.625	1025.44	2044.14	1040.44	844.279	1618.05	1634.85	1300.91
GNL3L	A0A6I8PS19;Q9NVN8	1.24328e-38	11566.1	10270.9	11019.3	3207.93	2745.08	2866.9	2738.33	2422.99	1986.44	3594.06	2968.67	2315.68	3200.7	2803.32	2762.79
DNAJC7	A0A6I8PS32;A0A6I8PU73;A0A6I8PUD4;Q99615	8.75043e-25	1265.01	1479.28	2265.99	4850.29	4433.75	5184.87	4953.11	4056.62	4222.06	4519.79	4710.18	6053.12	6064.98	6071.29	4807.32
GFPT1	A0A6I8PTT9;Q06210;Q06210-2	1.05811e-51	10098.6	9728.54	9046.88	9233.5	8443.76	10118.5	12364.6	8368.93	6176	10545.1	12541.9	14347.9	9654.73	7986.65	10369.8
TTC26	A0AVF1	5.08236e-46	3146.47	5124.81	4064.04	7858.63	9697.23	9872.87	4336.9	4564.53	5838.06	2024.37	2170.59	2314.25	4729.44	5522.14	5088.41
UBA6	A0AVT1	1.84716e-38	8981.62	6693.72	7930.35	1655.2	2176.65	2028.14	2529.23	2714.89	2352.19	3719.9	3913.64	4150.27	3412.94	3681.57	3520.94
MED19	A0JLT2;A0JLT2-2;J3KR33	5.11004e-13	7597.36	13823.6	880.461	3723.03	1407.19	1531.05	6202.27	19849.6	13404.5	20772.5	14386.6	19311.2	17857.5	1324.46	11666.4
SHTN1	A0MZ66;A0MZ66-2;A0MZ66-3;A0MZ66-4;A0MZ66-5;A0MZ66-6;A0MZ66-8	1.61307e-10	1740.5	1328.72	1539.36	3693.08	2397.17	3016.06	1317.48	1122.29	939.539	4679.37	5798.25	5518.55	1179.29	1313.06	1016.51
ILVBL	A1L0T0;M0R026	1.19699e-11	1063.35	785.773	898.796	2252.12	3989.82	3049.43	3730.2	3360.1	3930.32	2272.48	2100	790.022	1694.79	1625.98	751.555
PLEKHG3	A1L390	1.27776e-28	1184.71	819.495	1132.54	3067.06	1531.82	1140.53	13505.4	5363.61	4626.29	5486.25	1174.54	1019.54	1526.97	1275.03	1590.39
ACO2	A2A274;Q99798	1.00265e-60	1293.73	1472.62	1344.67	58726.3	59650.5	53280.3	972.679	1055.84	921.936	912.088	1138.76	1370.78	920.984	929.902	891.575
STMN1	A2A2D0;P16949;P16949-2	1.46193e-48	3535.69	1169.99	8488.95	2218.4	1479.59	1402.77	3891.23	1781.13	4747.34	5567.55	11424.5	14664.5	4346.25	6127.97	13750.4
AP5S1	A2A2L4;Q5JX74;Q9NUS5	6.97693e-17	2773.8	2218.16	2881.57	7283.88	6391.37	7376.07	10151.1	8805.55	9785.66	13034.9	17372.1	12881.9	6712.63	8521.11	8737.03
PRNP	A2A2V1;P04156	2.52719e-58	1373.55	1395.13	1330.15	8910.39	1188.75	3678.31	43635.8	18571.9	19555.9	19535.5	2168.33	4601.71	5836.54	873.37	2875.97
DOCK8	A2A369;Q8NF50;Q8NF50-2;Q8NF50-3;Q8NF50-4	6.85117e-10	1196.63	884.262	798.689	5172.17	5401.91	7232.85	3029.68	3155.24	2995.51	1825.59	1164.99	1070.75	1811.75	1460.06	1588.57
SLC39A7	A2AAT0;Q92504	5.8641e-36	5751.47	2875.71	2605.58	11882.9	69317.5	33143.8	25002.5	45531.9	10203.5	7077.26	4347.24	3163	4140.56	811.19	4683.32
MPG	A2IDA3;P29372;P29372-2;P29372-4;P29372-5	2.30034e-31	6769.51	7287.13	7132.4	4006.43	4605.08	4698.09	3864.04	2645.82	3707.42	5168.16	4214.62	5919.45	2968.5	2833.73	3285.58
TCEAL4	A2RQR6;Q96EI5;Q96EI5-2	1.75287e-28	1605.92	2440.61	1576.64	3634.94	3356.66	3195.76	3010.43	3353.56	3866.11	10750.8	12635.9	13238	1727.26	1877.87	1946.15
NBAS	A2RRP1	7.00231e-55	1186.12	1286.89	1239.29	2491.77	2675.15	2808	4563.12	5375	4362.53	1597.23	1447.01	1446.56	6709.45	6927.29	4872.26
TARS3	A2RTX5;A2RTX5-2	8.7681e-34	15327.6	11930.9	11958.1	1471.19	1813.25	2226.03	1179.82	1205.91	1399.5	1374.81	1440.64	1354.65	1056.04	1201.92	1213.67
TYW5	A2RUC4	3.11266e-42	17961.2	16464.3	18294.1	1476.61	1151.12	1245.12	1150.41	1389.05	1171.21	1416.51	1210.31	1370.69	1185.85	1142.74	1120.15
VWA8	A3KMH1;A3KMH1-3	5.13738e-61	1105.42	1138.02	1179.15	4753.73	5249.91	5653.03	5389.71	6092.8	5898.71	27766.9	31006.8	29520.1	5738.29	6240.08	5532.6
GTPBP10	A4D1E9	1.65221e-49	11984.5	11943.3	12725.8	4109.24	4068.52	3847.7	1769.14	2695.41	2281.66	1160.89	1139.98	1645.9	1695.87	1637.85	1629.44
WDR91	A4D1P6;C9J1X0	1.38882e-51	2191.58	1935.18	2280.71	5225.99	5706.59	5167.35	9942.77	10757.7	10851.4	3297.31	3587.29	2788.47	11231.9	11305.3	10754.5
VPS37C	A5D8V6;F5H4Q5	2.40088e-60	1561.2	2067.87	2585.29	8089.98	10170.8	6478.57	1070.52	1865.39	2006.65	1464.11	1679	983.422	721.795	980.255	606.737
TRAPPC13	A5PLN9;A5PLN9-2;A5PLN9-4;A5PLN9-5	1.89516e-54	1765.41	779.376	944.243	1172.63	1507.52	1398.09	36009.2	39016.3	40789.4	3702.63	3390.06	1793.75	1281.02	1414.14	1382.65
CNOT1	A5YKK6	1.00611e-83	1462.96	1352.65	1481.18	8268.56	8685.24	9252.53	14987.5	16160.4	15857.9	7360.3	8118.26	7817.11	29790.8	31766.7	30900.6
PGP	A6NDG6	2.69205e-74	1599.4	1246.61	1436.66	1317.53	1144.36	1042.96	74162.1	73909	78577.2	1341.59	1155.12	1317.4	1509.87	1571.1	1617.78
HMGN1	A6NEL0;A6NL93;P05114	8.12643e-39	26925.9	17623.2	19563.9	4989.86	3253.54	4753.46	23584.5	16547.2	16832.9	38524.9	40980.2	37358.8	20472.7	20259.3	23851
HCFC1	A6NEM2;P51610;P51610-2;P51610-4	7.29044e-92	44458.4	35744	42909.3	22390.6	22010.7	26498.8	42209.8	34538.5	32404.3	74277.8	93835.8	97646.5	49715.8	60924.5	54549.3
NUDT5	A6NFX8;Q9UKK9	1.33891e-46	1259.19	1797.29	2143.52	3965.29	4284.32	3930.66	1712.99	1928.88	2601.27	2227.73	2759.57	5744.76	5679.22	6024.65	8515.29
JPT2	A6NGP5;H3BU16;Q9H910;Q9H910-2;Q9H910-3	9.07594e-07	1872.4	1757.17	3268.64	1792.62	1001.63	2469.04	2626.14	3745.64	6658.31	12328	7419.23	13081.7	7500.71	7266.75	13424.7
ARNT	A6NGV6;P27540;P27540-2;P27540-3;P27540-4	6.43696e-09	733.914	993.17	884.459	3896.37	4187.21	4627.05	1553.46	1147.94	1852.7	1448.67	1591.36	1986.71	1174.15	1811.35	1460.38
ARHGAP22	A6NHM7;D6RBJ8;Q7Z5H3;Q7Z5H3-2;Q7Z5H3-3;Q7Z5H3-5	6.26843e-21	1653.23	1863.46	2006.09	2395.54	1120.97	1221.06	7654.89	2252.13	2826.57	2199.35	636.106	900.192	960.788	959.43	980.117
METTL15	A6NJ78	2.27384e-26	5490.4	4840.29	4312.03	3417.07	3175.87	3771.58	3429.48	3605.43	2365.25	2929.46	2951.09	2881.79	1982.6	2907.54	3562.1
MRPL23	A6NJD9;A8MVT4;A8MYK1;Q16540	2.36527e-50	20454.1	15984.2	17010.7	4697.16	4863.98	3258.68	1154.87	1185	1286.58	1272.07	934.748	917.558	1625.12	1695.13	1450.5
CCDC85C	A6NKD9	1.47979e-46	1393.8	1101.45	1172.8	12972.5	14230.3	13736.6	10236.7	9021.46	7942.45	3464.52	1566.04	2171.67	2200.96	1900.8	2166.07
RENBP	A6NKZ2;P51606	1.3795e-33	1111.7	1628.31	1275.5	1718.27	1030.72	1181.77	14700.3	16970.3	15965.3	1524.94	1909.23	1243.65	927.456	918.26	1053.78
CNIH4	A6NLH6;Q9P003	4.22463e-56	7671.63	2446.33	3237.04	38920.6	34047.2	28253.9	53279.2	30917.2	12831.9	2900.14	21081.8	3252.47	2772.83	2087.69	3139.87
OBSL1	A6NN50;O75147;O75147-1;O75147-2;O75147-4	2.37929e-51	9614.21	8719.67	5900.28	10827.9	12209.2	11454.9	3844.06	3414.48	3303.01	3471.06	3034.57	2916.85	3774.71	3085.43	3323.17
PIP5K1A	A6PW57;Q99755;Q99755-2;Q99755-3	1.02052e-29	2117.21	3740.07	3616.1	4234.27	4238.48	3862.16	2945.31	2716.38	3349.01	2920.47	2246.55	2345.94	2639.35	3716.39	2350.61
BTBD11	A6QL63;A6QL63-2;A6QL63-3;C9JV03	2.2663e-48	3263.26	2179.93	2922.17	1756.19	2311.13	1750.13	1822.49	415.594	2112.5	900.534	2094.92	1925.85	1953.86	2762.81	1487.92
ZSWIM8	A7E2V4;A7E2V4-3;A7E2V4-4;A7E2V4-5;S4R393;S4R410	2.08236e-29	1271.27	1133.77	1700.95	4010	4652.47	4754.79	2777.88	2811.88	2320.05	1784.05	1537.22	766.56	1400.1	1113.59	1394.46
TBKBP1	A7MCY6	3.62407e-85	1267.61	1173.47	1128.81	22154.9	25724.2	24917.4	7797.79	6910.89	6688.37	9766.36	12373.8	9473.29	5374.69	4433.97	4136.77
AFDN	A8MQ02	4.1577e-29	7834.66	7791.39	8207.95	12776.1	13128	13370.7	9293.83	6231.22	5141.79	7831.28	7753.69	895.489	5321.61	5391.7	3877.95
FMR1	A8MQB8;G3V0J0;Q06787-2;Q06787-4;Q06787-6;Q06787-7	3.94181e-77	14659.6	12359.5	13625.9	6140.41	7227.12	5556.89	5787.16	2819.42	3077.02	4283.6	2479.27	3517.79	1761.78	2163.58	1832.37
ATPAF1	A8MRA7;H0YD21;H0YEW4;I3L448;Q5TC12;Q5TC12-2;Q5TC12-3	4.28877e-33	876.855	1162.78	927.552	1022.17	1319.92	1302.93	2072.55	1668.75	1882.34	1670.96	3220.99	1866.99	1873.62	1326.7	2275.9
PDPR	A8MT40;Q8NCN5	2.80493e-45	1256	1357.86	1258.11	8657.33	9387.85	9384.79	1916.86	1321.52	1632.2	1179.31	1345.69	1264.41	963.538	1093.64	1180.96
MPP1	A8MTH1;C9J9J4;Q00013;Q00013-2;Q00013-3	1.53101e-36	2189.6	3289.22	3862.67	3383.61	1904.74	2507.34	9947.99	4519.2	2064.62	4219.39	2229.78	3346.64	2384.7	2623.26	2160.83
VPS26C	A8MTY9;O14972	8.66785e-62	1433.92	1825.44	1092.65	2423.33	1261.05	1266.97	6837.23	7710.98	6798.34	1169.9	2442.35	2017.23	1065.04	1100.57	1477.49
PPP5C	A8MU39;H0YDU8;P53041	2.85896e-33	1950.8	2522.52	3895.45	2305.74	2397.3	2391.84	2794.35	2649.13	2294.31	3951.28	5547.54	6135.32	3115.25	3615.33	5142.57
ATP5PF	A8MUH2;P18859;P18859-2	7.08094e-60	1749.97	1088.94	1296.85	1767.55	2427.03	1616.32	14726.7	13719.2	11015.5	1645.39	1607.8	1675.56	2569.06	2429.4	2633.42
EIPR1	A8MUM1;Q53HC9	4.2442e-40	1113.58	999.588	932.763	7869.33	8261.24	8557.58	10947.7	12972.8	12294	7216.85	6762.54	5306.16	1600.85	1112.73	1285.16
BICD1	A8MVZ6;Q96G01;Q96G01-3;Q96G01-4	2.46522e-59	1237.82	1383.08	1238.49	8898.3	9873.22	8698.39	1863.92	1406.17	1599.7	10653.1	13806.8	12072	968.171	1170.49	1198.36
SNRPGP15;SNRPG	A8MWD9;P62308	1.0583e-55	112283	121844	134716	40716	59052.5	58014.1	25435.6	30029.3	31190.8	33599.6	21829	32896.2	33426.7	40052.8	33395.7
HDHD5	A8MYZ9;Q9BXW7;Q9BXW7-2	8.36058e-44	2129.83	1918.51	1132.95	12198.4	13209.6	13038.4	10714.2	9536.92	9846.83	7100.34	7536.58	7310.13	5182.09	4381.69	6323.33
DRG2	A8MZF9;P55039	3.23123e-40	836.278	1488.72	1113.19	6158.57	6240.43	5891.75	1194.44	1289.86	1569.31	1157.48	1544.14	1376.64	869.708	963.574	1469.23
ZNF593	A9J4F5;O00488	1.31895e-16	27409.8	25408.6	14816.7	5373.32	6371.5	4174.15	10660.5	9697.42	9859.99	17829.8	10617.3	11488	14700.1	6609.3	9330.81
SRRM1	A9Z1X7;Q8IYB3;Q8IYB3-2	6.40459e-71	13555	14213	12363.2	4629.66	5572.7	4849.95	7289.47	7262.69	7089.18	14353.8	16587.3	16741.9	11650.7	11416.2	13075.5
EIF3L	B0QY89;Q9Y262	1.78478e-81	19415.3	18395.1	20311.6	27863	29185.8	28113.4	31805.7	29689.8	29495.2	13410.8	13845.2	14344	33093.7	37006.5	32140.3
MIEF1	B0QY95;Q9NQG6	1.68631e-60	1450.26	1941.15	1301.34	36536.3	29602.3	32937.2	2066.1	1957.69	2163.55	2002.23	1942.65	1949.29	1297.01	1205.69	1633.42
EWSR1	B0QYK0;Q01844;Q01844-3;Q01844-5;Q01844-6	5.33088e-53	5890.87	4187.47	4461.81	18113.1	18496.7	15084	5057.9	4018.39	3750.6	5465.31	8392.77	7695.81	4042.67	3569.52	4792.19
POLR2F	B0QYL8;B0QYL9;F8WC47;P61218;U3KPY1;U3KQB0;U3KQS8	5.15337e-06	17922	20680.4	44717.8	10282.6	1279.53	11066.3	1165.91	861.559	819.734	1087.26	807.92	879.03	3441.78	1359.46	1249.48
UBE2I	B0QYN7;H3BPC4;H3BQQ9;P63279	1.23732e-64	23577.1	18552.6	24281.4	25545	24541.7	24736	15666.5	15001.3	12265	15082.3	17389.2	18238.4	17268.8	19813.5	17475.1
FAM50A	B0S8I6;Q14320	9.07031e-45	11243.7	16352	15932.8	4906.98	5495.85	4579.79	12156.2	13292.8	10474.3	26169.6	25508.6	24805	18370.3	15601.7	15834.2
ARCN1	B0YIW6;P48444	4.34517e-81	16169.5	11673.7	13418.4	24314.2	24128.1	22418.2	27348.5	27609.4	28038.3	2864.2	3186.12	3151.29	6422.35	6403.06	6529.6
STX12	B1AJQ6;Q86Y82	7.22621e-26	798.567	1080.66	812.852	1209.42	1353.3	1559.53	1630.6	1249.07	1702.7	1576.29	1448.77	1825.87	1079.09	181.224	662.863
DNAJC11	B1AK20;Q5TH61;Q9NVH1;Q9NVH1-2;Q9NVH1-3	1.15492e-21	943.919	697.52	1012.52	2237.66	4095.77	4321.36	10320.5	9396.59	2802.3	3177	3226.25	1735.89	5456.23	2600.36	2215.79
PIGK	B1AK81;Q92643;Q92643-2	1.05296e-32	5878.03	3975.11	4372.03	15048.2	14851.7	16434.9	32199.8	37068.4	27213.4	8660.75	12210.4	5526.37	5813.97	6214.16	6254.41
CAPZB	B1AK88;P47756-2	4.84951e-70	25715.7	23169.6	25789.3	13798	10921.2	10995	33337	26042.9	23881.3	14609.5	9395.67	9756.98	13617.3	12855.7	12366.7
DYNLRB1	B1AKR6;Q9NP97	6.72519e-39	3025.14	1616.03	2598.83	3100.65	3439.96	3110.67	5952.28	7074.05	6214.77	3799.01	5651.13	2663.22	6560.32	7160.92	7128.95
MRPL43	B1AL05;H0Y6Y8;Q8N983;Q8N983-2;Q8N983-3;Q8N983-4;Q8N983-6;Q8N983-7	5.60213e-47	68273.1	64360.4	64660.8	24863.3	23653.3	22649.2	8113.97	5705.29	8253.08	2268.66	2632.69	2779.38	6836.35	6579.67	4565.52
PRPS1	B1ALA9;P60891	1.67382e-67	10233.4	9089.98	11903.6	15245.8	15825.8	15220.3	12790.5	13983	13637.7	5654.24	7864.17	5116.81	3267.08	3299.91	3805.78
SMG7	B1ALB4;E9PD50;Q92540;Q92540-2;Q92540-4;Q92540-5	4.66121e-08	3449.3	1263.75	2763.12	4379.89	4872.6	3612.47	719.578	917.748	942.365	973.736	781.788	800.953	1179.72	579.766	842.957
AP4B1	B1ALD0;Q9Y6B7	2.08809e-46	1201.03	1393.1	1590.79	2753.63	3060.95	3479.29	2771.89	3204.64	3513.8	1698.2	1885.11	1237.1	4839.68	7334.45	5871.72
SEPTIN6	B1AMS2;Q14141;Q14141-2;Q14141-3;Q14141-4	3.46657e-12	3259.81	1332.41	1652.4	6675.31	4375.01	4240.7	5470.24	3569.14	2300.95	2777.19	4566.72	1067.11	2075.2	2047.93	2736.21
EXOSC1	B1AMU4;Q9Y3B2;R4GMQ7;R4GNH9	1.09342e-27	11068.8	9354.04	10048.1	3799.48	4246.65	4057.12	3266.59	2869.78	1076.72	2426.34	1578.27	1217.69	2052.18	2080.5	2165.68
CD58	B1AMW1;H0YDI1;P19256;P19256-2;P19256-3	1.9038e-56	1041	769.256	836.962	5162	1801.6	3734.16	17196.6	8354.41	10306.8	11177.3	3600.32	6925.43	5680.33	1914.14	4309.34
CD55	B1AP13;H3BLV0;H7BY55;P08174;P08174-2;P08174-3;P08174-4;P08174-5;P08174-6;P08174-7	1.58206e-55	818.591	957.509	710.446	5191.91	1951.97	3959.42	54253.5	21468	23029.5	17936.5	3767.17	3387.32	7592.96	1892.21	2861.18
DEDD;CUEDC1;DEDD;DEDD;CUEDC1;DEDD	B1AQP5;J3QLQ8;O75618;O75618-2;Q9NWM3;V9GY27	1.91327e-16	1014.17	1077.29	815.396	6529.21	5869.9	5911.44	2828.82	1921.98	2625.24	6212.98	7905.98	7127.43	866.895	1039.59	1346.35
EPS15	B1AUU8;P42566	5.83254e-50	5284.34	3944.19	4466.77	8571.86	8506.54	8417.77	1734.14	1202.36	1353.55	3217.32	3592.66	2369.18	1560.23	1875.49	1692.64
CLK2	B1AVT0;P49760;P49760-3	5.59111e-07	2140.7	1848.05	2682.42	2462.02	3119.94	3716.29	2086.21	2354.26	2536.86	1797.89	2632.35	726.254	1472.36	1621.72	1765.86
MYO9A	B2RTY4;B2RTY4-2;B2RTY4-4;B2RTY4-5;H3BMM1;H3BRD5	5.83605e-13	1546.09	1986.47	1428.04	4480.45	2472.6	3057.17	2569.07	4768.56	4118.42	1773.39	1684.63	1883.57	1598.58	1692.55	2000.29
JMJD6	B2WTI3;B2WTI4;K7EJU9;Q6NYC1;Q6NYC1-2;Q6NYC1-3	9.35116e-31	7701.22	7149.31	4112.32	2823.87	2091.27	2957.92	1781.03	1331.86	1247.11	1697.2	2217.85	1251.6	2334.11	1559.67	1374.93
ZKSCAN1	B3KRF7;E9PC66;P17029	1.18515e-05	1651.43	1220.34	1742.79	7099.75	7948.72	10847	780.198	1055.8	831.99	836.634	844.156	775.868	1312.8	2014.98	1055.49
EIF3H	B3KS98;O15372	4.28192e-73	13046.8	11008.5	12879.7	16463.7	17759.2	18784.5	17492	16340.1	17296.5	9190.63	8875.27	9479.41	22530.4	26258	20277.8
MORF4L1	B3KTM8;Q9UBU8;Q9UBU8-2	2.25818e-41	2746.78	2191.12	2202.47	1785.95	1917.16	1727.99	3938.74	3230.28	3181.54	6385.53	5879.32	5875.27	6492.54	6095.24	5275.91
USP30	B3KUS5;Q70CQ3	8.6499e-34	545.064	1263.2	860.829	3739.69	4059.87	4089.41	3655.14	3601.55	3360	1264.56	1017.12	906.731	753.083	695.505	548.273
CENPH	B3KVZ3;Q9H3R5	7.31759e-49	1807.28	1719.06	1194.81	13072.3	13992.5	11906	1347.21	1326.51	1275	1513.89	1457.81	1404.34	2073.29	1818.88	2098.42
CDIPT	B3KY94;O14735;O14735-3	5.92614e-35	1808.99	2163.91	1933.25	15581	16804.8	19886.9	10405.7	15776.5	7590.04	3006.06	3893.52	4404.45	5709.61	7394.57	6811.67
NCOA4	B4DF87;B4DZ85;Q13772;Q13772-3;Q13772-4	1.08563e-32	2365.58	1101.9	1576.51	3210.45	3252.02	3295.31	5239.84	4524.12	5068.67	3263.51	1661.49	1280.06	1501.32	1710.19	1759.23
SDCBP	B4DHN5;E9PBU7;G5EA09;O00560;O00560-2;O00560-3	2.54485e-18	9718.68	4931.68	10216.5	8649.44	5774.84	2241.41	15894	3617.02	9087.77	6514.93	2600.47	3078.61	1762.95	3838.97	1814.21
INTS14	B4DJL6;B4DVT3;H3BRY6;Q96SY0;Q96SY0-3;Q96SY0-4	5.37206e-58	5500.06	5058.03	5526.23	11561	11979.8	11986	16808.2	18479	15633.8	5007.93	6727.18	5252.87	6166.55	6409.36	6791.2
CS	B4DJV2;O75390	2.51741e-50	5418.44	5952.5	9488.49	5918.74	7641.49	7235.48	13395.1	12151.2	11686.6	24567	26675.2	28297.2	13819.1	17484.3	17234.7
PWP1	B4DJV5;Q13610	4.93989e-38	16928.3	13169	15472.2	4950.28	4596.83	4637.51	8136.82	9701.63	7331.26	8945.37	9974.92	8921.26	3333.17	5608.24	5149.52
TBC1D7	B4DK47;Q5SZL3;Q5SZL4;Q5SZL5;Q5SZL6;Q5SZL8;Q5SZM1;Q5SZM2;Q9P0N9;Q9P0N9-2;Q9P0N9-3;Q9P0N9-4;U3KPS8;U3KPY5;U3KQD8	1.44189e-06	999.62	689.401	756.867	941.022	734.14	903.204	1619.08	1554.26	2295.48	435.11	698.563	740.63	571.862	268.981	1482.97
CARS1	B4DKY1;P49589;P49589-2;P49589-3	1.69019e-54	6349.21	4734.99	5859.88	2304.31	2340.47	2188.89	2999.38	2666.08	2950.73	6221.45	6212.68	6068.16	5099.22	6693.79	5855.18
	B4DLN1	2.99413e-69	40650.8	26072.7	29372.5	7702	11191.4	8861.47	3135.77	3813.52	4033.36	2800.11	3101.43	2749.12	5642.67	5059.01	5683.35
CAMKV	B4DM24;Q8NCB2;Q8NCB2-2;Q8NCB2-3	4.95289e-20	1964.75	1482.55	1676.39	1371.65	1278.36	1336.53	5913.88	2361.32	2740.99	1489.41	782.65	722.458	1063.02	918.163	912.034
SEC61A1	B4DR61;P61619;P61619-3	1.93636e-32	1643.8	999.112	1978.59	10405.1	10996.5	11116.2	14460.5	15999.2	17227.8	5619.61	5272.62	6281.29	7483.2	8851.94	5302.19
STK24;STK26;STK26;STK26;STK24;STK24	B4DR80;B4E0Y9;Q8NBY1;Q9P289;Q9Y6E0;Q9Y6E0-2	3.55208e-37	8453.25	7069.05	8200.1	27503.3	25390.3	25596.1	4955.15	1265.88	1085.8	3344.21	1428.26	3129.88	3187.16	3825.08	477.482
CTNND2	B4DRK2;E7EPC8;E9PHB5;Q9UQB3;Q9UQB3-2	1.12476e-22	1161.2	1571.4	1444.28	26824.4	27085.2	25350.3	941.453	1816.29	1170.96	1009.55	699.567	1255.66	742.097	807.413	874.706
SIVA1	B4DTY2;G3V3U1;G3V439;O15304	3.64526e-36	360.581	1044.81	1490.47	3579.48	3736.78	3890.62	1727.91	989.603	713.669	1248.85	1147.82	765.293	11357.9	18336.3	16352.8
MED29	B4DUA7;Q9NX70	1.12477e-36	3238.61	1690.2	1959.99	2209.47	1710.63	1306.27	4611.54	4737.16	2480.1	2439.63	2650.96	1831.01	2452.67	1730.44	1203.22
UBB;UBC;UBC;UBC;UBC;UBC;UBC;UBC;UBB;UBB;UBB;UBC;UBC;UBC	B4DV12;F5GXK7;F5GYU3;F5H265;F5H2Z3;F5H388;F5H6Q2;F5H747;J3QKN0;J3QS39;P0CG47;P0CG48;Q5PY61;Q96C32	2.07498e-06	1307.01	1768.71	1495.59	1826.87	5940.92	8107.54	4259.43	7382.69	9148.3	48643.9	24734.7	32507.2	2540.32	7333.75	4539.5
RCBTB2	B4DWG0;B4E372;O95199;O95199-2	1.65414e-27	3368.24	2920.34	3657.73	4959.87	4875.65	6042.73	700.947	1559.82	3399.47	6334.41	8938.42	7463.86	18118.2	19055	19340.9
PTK2	B4DWJ1;E5RHD8;E5RI03;E7ESA6;E9PEI4;H0YB16;H0YBP1;H0YBZ1;Q05397;Q05397-2;Q05397-5;Q05397-6;Q05397-7	1.45279e-34	9618.13	9236.56	8683.76	6606.55	7980.8	697.048	14860.3	16658.4	18731	1192.38	12715.2	1483.05	3783.48	6145.41	3487.59
ACTR3	B4DXW1;P61158	6.40778e-61	2268.14	2826.6	3076.6	4043.57	1889.11	3861.93	5264.72	2692.72	2168.82	2310.92	1613.69	2272.91	2539.61	1062.28	1627.84
FXR1	B4DXZ6;P51114	1.37672e-42	13995.1	11884.9	10223	3354.55	4701.86	4461.71	2765.99	1480.56	1288.98	1344.28	1242.52	1504.92	1742.09	1629.92	1407.22
ILF2	B4DY09;Q12905	1.59168e-62	22581	21299.5	22455.4	12724.8	13952.5	14244.4	5253.24	5323.7	5477.66	5125.67	5363.58	5596.48	5021.55	5815.96	4932.19
COG8	B4DYU2;Q96MW5	8.99133e-72	1197.96	1300.87	1138.43	6444.71	7294.59	8380.69	15701.3	14677.5	15163.7	1905.81	2222.98	1995.07	20874.4	21986.3	22717.5
DFFB	B4DZS0;O76075	2.47485e-08	1946.67	1438.51	1478.47	2916.1	7516.96	6990.74	919.682	1244.56	705.806	986.207	716.127	1226.62	1113.7	788.742	895.413
PEX5	B4E0T2;P50542;P50542-4	1.39712e-58	2632.78	2667.82	2579.55	9464.51	12193.6	9526.45	2061.09	2096.17	2303.83	1516.84	1392.55	1420.76	1807.25	1509.86	1459
ATE1	B4E107;F5GXE4;O95260-2	8.70197e-24	11464.2	8407.63	6143.33	11391.5	11665.9	10846.5	1107.11	921.023	930.976	1056.99	840.16	896.245	1107.27	770.54	938.515
DERL1	B4E1G1;E5RGY0;Q9BUN8;Q9BUN8-2	4.60989e-09	72408.9	68532	71169.7	8220.95	5530.9	8948.39	14530.6	16904.4	19309.5	5510.19	7873.08	5907.76	3377.12	2534.49	875.25
RIOK3	B4E1Q4;O14730;O14730-2	2.11028e-13	8727.95	8305.9	8061.4	4242.06	4219.08	4621.49	1862.3	2501.42	831.833	2668.42	3569.21	3563.26	2577.85	2586.74	2822.98
SUPT20H	B4E2D5;F6S7C4;Q8NEM7;Q8NEM7-2;Q8NEM7-3;R4GND2	2.47974e-43	3076.38	2993.24	3266.72	4315.93	3933.05	4096.92	9646.14	9691.92	9361.21	1869.22	2429.55	2095	1367.22	1193.86	1349.19
DYNC1LI2	B4E2E0;O43237	2.97728e-10	750.369	1669.8	1273.68	394.843	972.751	726.033	3287.01	3861.85	2392.94	1049.67	565.693	1707.54	3275.19	4011.32	3609.77
FANCL	B5MC31;B5MCZ6;C9J512;C9JZA9;Q9NW38;Q9NW38-2	1.29824e-28	2905.1	1837.32	1917.13	8906.61	7819.69	6955.92	4578.48	5027.7	3736.69	5061.52	5825.58	4031.54	5125.2	4836.81	4350.54
PES1	B5MCF9;O00541;O00541-2	9.07704e-52	11119.5	9452.11	9748.63	3314.69	3601.37	2969.61	4655.39	4101.41	3786.86	6282	6758.17	6147.67	5792.65	6603.85	5088.51
SEPTIN2	B5MCX3;Q15019;Q15019-2;Q15019-3	2.21468e-38	3129.26	2184.33	1709.68	6644.76	6651.71	6159.75	3312.57	1904.35	2690.63	2451.66	3357.12	2105.15	2853.53	3272.03	3283.94
RAN	B5MDF5;J3KQE5;P62826	4.94991e-64	9561.94	6698.82	15444.4	29794.2	33480.6	31269.2	27639.6	24386.1	27245.8	16455.7	25567.1	24747.6	33040.3	37501	37104.1
SEPTIN10	B5ME97;E7EW69;E7EX04;F5GYV2;F5H1F2;Q9P0V9;Q9P0V9-2;Q9P0V9-3	6.3263e-54	1270.21	860.142	1021.25	33679.3	35490.1	33482.5	750.629	651.991	1081.69	1254.63	700.142	1008.72	1355.74	1568.73	1686.25
EML3	B7WPE2;Q32P44	3.54676e-50	2642.65	1984.86	2533.18	1647.33	1413.08	1693.83	1287.9	1668.65	1269.95	1388.69	1414.36	1399.79	11232	14207.1	14990.2
HNRNPLL	B7WPG3;C9IYN3;Q8WVV9;Q8WVV9-4;Q8WVV9-5;V9GYK2	1.17735e-29	7836.93	8920.06	6727.07	2785.87	2846.17	2538.35	1990.88	1289.05	1665.5	2102.9	1771.23	1661.71	2356.05	2109.8	2152.38
FBXO44	B7Z1P2;Q9H4M3-2	1.6385e-05	1367.35	1813.55	1546.09	2243.51	1428.32	1078.31	1385.45	1697.69	1310.93	2045.72	4638.48	2009.14	813.719	602.46	783.411
UBE2E1	B7Z306;C9J2P0;H7C061;P51965;P51965-2	3.55191e-37	12005.1	6806.58	3933.38	1151.66	851.036	1007.47	3879.22	3718.15	3502.17	14692.1	21717.3	2730.24	8308.82	12304.8	11042.6
BTRC	B7Z3H4;Q9Y297;Q9Y297-2	3.436e-32	2031.57	2293.97	1653.69	3352.44	3567.51	3817.46	4451.54	4645.1	4546.62	23114.2	29667.9	14262.6	2813.06	3965.05	3065.58
RPL31	B7Z4C8;B7Z4E3;C9JU56;H7C2W9;P62899;P62899-2;P62899-3	1.77915e-76	113668	108855	104022	21807.7	24744.5	24243.5	23915	24937.5	21754.8	19700.1	21780.6	21756	17329.8	18606.8	17950.7
ST7	B7Z4L1;B7Z4U3;C9JU30;E7EPD9;H7BXS2;Q9NRC1;Q9NRC1-4	1.49327e-31	1881.84	2484.03	2311.66	1834.11	3266.69	2406.91	4665.78	5387.06	5324.42	1291.46	1323.1	1321.32	1168.18	1089.12	731.105
GLS	B7Z509	1.01395e-19	806.246	1355.12	1952.05	1718.94	772.452	1137.18	6530.04	6508.16	5628.33	1976.61	1338.28	1589.2	860.539	820.706	1070.32
SMAD2	B7Z5N5;Q15796;Q15796-2	9.89461e-41	1887.41	1394.73	1524.88	26732.8	34637.1	28348.8	891.689	1206.68	8090.56	14588.9	1040.35	12116	10145.2	7617.7	13012.8
DDX27	B7Z6D5;Q96GQ7	6.12738e-50	12710.6	12220.1	13464.6	1809.14	2442.5	1890.64	3550.01	2332.46	1596.41	4091.55	4115.16	3477.95	2014	2882.35	3057.61
RANBP3	B7Z7F3;K7ESQ0;Q9H6Z4;Q9H6Z4-2;Q9H6Z4-3	7.97753e-06	5524.18	3366.92	5010.14	2187.15	1995.72	1934	2216.32	1005.1	702.667	3014.3	4956.99	3840.25	4342.6	5064.05	3988.38
NAP1L1	B7Z9C2;F5H4R6;F8VUX1;F8VV59;F8VXI6;F8VY35;F8W020;F8W0J6;F8W118;H0YHC3;H0YIV4;P55209;P55209-2;P55209-3	1.6578e-49	35712.4	30729.2	34954	10336.8	8383.93	8405.76	10085.2	7787.58	8220.92	6993.06	7808.05	6798.58	5491.45	6617.92	5343.19
ACADM	B7Z9I1;P11310;P11310-2;Q5T4U5	3.21496e-57	976.635	2173.31	2163.54	57805.9	62874.7	53026.8	756.593	1269.6	1540.43	714.838	1195.52	1352.72	666.003	657.06	611.892
SRGAP2	B7ZM87;O75044	1.61761e-51	12907.9	9080.44	10092.2	1867.66	1918.74	2232.24	3173.74	2685.8	2353.74	1565.82	1408.79	1392.25	1691.02	1354.31	1636.69
MZT2B	B8ZZ87;H7C173;Q6NZ67	1.92264e-46	6301.23	7635.87	7695.23	7150.74	6496.27	6025.7	9200.16	9358.12	9234.31	12302	13649	12263	11263	13693	11759
PTMA	B8ZZA1;B8ZZQ6;B8ZZW7;H7C2N1;P06454;P06454-2	1.09608e-29	2420.66	1198.3	2713.66	1353.64	1893.4	1207.34	2537.75	1312.46	1599.38	1627.92	1938.17	4156.07	1565.81	1926.16	7549.31
GLS	B8ZZA8	1.49527e-68	1694.24	1797.69	1723.79	1114.78	1286.97	1110.09	117884	111212	103391	1158.83	1076.26	1404.26	1360.7	1171.93	1156.59
CCDC150	B8ZZI4;F8WCU1;Q8NCX0-2	8.74346e-46	129432	126025	98544.3	4825.75	2639.56	1093.17	2587.18	1255.9	814.995	4225.38	4561.73	3963.42	1311.8	482.937	364.631
HSPE1	B8ZZL8;P61604	8.63003e-65	5018.36	1810.82	14934.6	4426.78	5405.97	4136.07	8650.33	3834.61	9454.61	10381.2	20676.6	28933.3	8557.41	12665.5	30564.6
SUMO1;SUMO1P1;SUMO1	B8ZZN6;G2XKQ0;P63165	2.38099e-38	27915.2	38001.8	29357.8	45636.8	45050.8	46429.9	26411.7	27932.9	29233	42742.4	58260.2	57420.8	23419.7	23554.1	30847.1
ELOB	B8ZZU8;Q15370	7.74391e-82	3415.84	2763.66	3341.21	5108.43	4566.42	4451.32	28521.9	31203.5	34286.9	96842.4	134506	125227	57932.7	74436.9	66211.4
MTHFD2	B8ZZU9;P13995;P13995-2	1.28367e-45	3024.61	4011.03	2701.5	4460.18	2327.33	5165.12	13059	5278.11	4936.15	6234.2	6050.26	5791.49	1948.85	2108.89	2063.38
SPATS2L	B8ZZZ7;Q9NUQ6;Q9NUQ6-2;Q9NUQ6-3;Q9NUQ6-4	1.11974e-16	12278.7	10419.6	14270.9	1883.34	2119.88	1786.24	2009.28	2223.38	1586.27	3217.68	5128.82	4536.92	2599.98	3748.56	2827.63
USP39	B9A018;Q53GS9	2.51478e-69	19641.9	17450.4	17233.1	8320.7	9634.94	9201.27	6500.88	6582.72	6347.28	11461.6	11901.4	11420	6805.79	7989.33	6626.95
ASB1	B9A047;Q9Y576	3.32563e-05	1854.34	1013.08	1230.42	2670.11	1368	3675.23	3091.99	3380.91	1002.2	1162.43	755.672	934.598	6178.51	4395.11	5198.74
COA5	B9A057;Q86WW8	9.48484e-35	9901.9	6704.2	5804.05	8146.61	9376.79	5521.1	13944.5	12716	13131	18099.7	20464.2	13154.7	12899.6	11288.2	11756.6
SMARCD2	B9EGA3;J3KMX2;Q92925;Q92925-2;Q92925-3	1.88931e-25	2388.85	1674.02	2476.69	6806.14	7198.64	6493.75	951.352	868.028	784.308	877.531	1417.84	828.631	1195.89	1479.26	998.695
POLR1A	B9ZVN9;O95602	5.17768e-49	9405.25	8046.96	7054.53	3987.97	3957.34	4038.47	1894.59	2056.06	1739.53	3464.4	3123.22	2448.74	2175.1	2448.99	2281.5
RBM12B	B9ZVT1;Q8IXT5	3.48796e-45	1336.88	1180.04	1156.39	17596.8	16194.4	16772.3	2486.14	2231.1	2462.17	2298.13	2147.91	1600.09	1436.01	1960.96	2108.91
WASH3P;WASH2P	C4AMC7;Q6VEQ5	6.79503e-28	11312.3	14296.7	13030.9	1954.13	2669.65	1955.71	2376.12	1586.07	1499.62	1710.4	1635.24	1416.77	1304.4	1584.29	1358.38
NUP35	C9IYQ7;F8WCF5;F8WEL4;Q8NFH5;Q8NFH5-2	7.32832e-39	1547.92	2622.02	2852.8	2366.31	1589.1	1983.77	14827.1	14380.4	10075.5	2217.28	2776.5	3402.64	7765.26	6840.16	6238.96
DNAJC2	C9IZ83;H7C3L7;Q99543;Q99543-2	5.84953e-10	4437.71	1607.19	1171.02	893.098	1682.38	1830.21	1173.31	2234.26	943.343	2823.97	5308.88	2957.98	5516.35	2071.91	1740.64
GCAT	C9IZC9;F2Z340;H7BZ75;O75600;O75600-2	1.37332e-15	5501.46	3095.23	4586.68	7372.33	5906.74	7247.27	9534.23	10948.6	11568.6	7606.86	9500.47	10001.3	6370.85	9148.88	8030.64
PCYT1A	C9J050;C9J2E1;C9JEJ2;H7C1T3;P49585	4.23681e-29	2038.01	1158.31	1515.02	3893.57	3685.5	3750.92	5060.5	5713.11	4731.28	5447.17	5475.46	4963.52	4353.35	4176.51	3684.01
NIN	C9J066;E9PN67;Q8N4C6;Q8N4C6-10;Q8N4C6-11;Q8N4C6-2;Q8N4C6-4;Q8N4C6-5;Q8N4C6-6;Q8N4C6-7;Q8N4C6-9	1.92835e-16	1317.66	1043.51	1100.31	3220.12	3429.23	3943.28	1562.69	1157.08	1647.44	2121.26	2379.8	1506.84	2722.85	2391.08	1658.2
CSTA	C9J0E4;P01040	1.87142e-07	1041.53	769.648	837.389	1827.16	7383.46	1469.04	1640.78	6088.86	4414.56	9115.95	1728.82	16969.8	8442.58	6886.94	1382.66
UBA5	C9J0F6;C9J5W5;C9JRV9;E7EQ61;E7EWE1;Q9GZZ9;Q9GZZ9-2	2.75972e-45	830.199	997.947	1343.43	27589.9	30540.8	28818.8	1682.36	1505.26	1536.39	1414.13	1641.86	1523.35	872.734	1654.51	1613.67
PFN2	C9J0J7;G5E9Q6;P35080-2	3.34572e-34	1135.76	2405.34	4621.27	2011.37	1521.52	1444.75	1417.21	2216.7	2489.47	5137.24	5690.72	4396.9	5050.18	7841.37	6589.57
FAM126B	C9J115;C9JNS4;C9JTA1;F8W7X4;Q8IXS8	8.51685e-09	1509.42	1115.4	1906.75	2663.62	1956.75	1086.9	2261.88	1996.02	1873.59	4566.82	2992.57	1913.6	2020.79	1869.44	1098.13
DNAJB2	C9J1G2;C9JRD2;C9JX00;C9JXB9;E7ETU0;P25686;P25686-2	4.45042e-33	929.741	687.043	1027.96	14524.7	16142.7	12821.7	1322.74	1790	1477.8	1418.43	1499.41	1378.11	774.333	1134.42	1234.27
CBLL1	C9J2P9;Q75N03;Q75N03-2	6.0257e-38	2590.67	2780.86	6745.97	9826.26	11945.7	12506.5	3538.09	2839.05	2316.42	2525.56	2336.63	1428.68	2219.65	2459.83	2082.64
POLR2B	C9J2Y9;P30876	8.31729e-72	19823.7	19190.4	17332.6	23744.1	26031.2	25139.8	5946.95	6370.71	6304.91	3207.05	3387.47	3114.86	3339.99	3262.24	2901.89
CMSS1	C9J384;Q9BQ75;Q9BQ75-2	6.06676e-40	17128.6	14985.5	17596.3	2319.33	2911.5	2410.65	3191.91	2834.74	4064.37	4842.84	4984.47	7033.13	4987.31	6599.75	6348.76
IMMT	C9J406	3.68067e-59	1828.4	1351.12	2350.9	2333.19	17272	8756.61	29865.5	42512.7	17209.3	2197.57	2010.55	1965.48	14100.3	4737.52	18084.2
MKRN2	C9J494;Q9H000;Q9H000-2	2.52998e-57	4458.69	4340.19	4080.99	20021.1	22572.4	22013.1	6814.54	6029.02	5461.19	2620.36	2274.1	2575.89	1942.04	1804.09	1717.08
C2orf49	C9J4K0;Q9BVC5;Q9BVC5-2	8.20697e-22	5144.69	4665.4	6320.38	1199.58	886.443	796.723	972.831	1316.48	1209.99	1043.2	2038.72	1297.51	722.56	601.895	371.659
RPL37A	C9J4Z3;P61513	1.04462e-38	20120	16210.4	17012.5	4363.81	4170.44	4248.66	4783.38	4183.68	4639.73	4419.01	5447.46	4678.09	3665.04	4626.73	4476.79
FANCB	C9J5X9;Q8NB91	1.37427e-30	3418.28	1999.39	2225.47	8137.58	7827.36	8109.27	5482.56	5313.39	4839.47	6696.2	7369.25	7877.01	6921.86	6628.69	6802.88
PFN2	C9J712;P35080	2.36923e-72	29145.7	17562.3	15603.2	9913.01	11434.3	10446	16161.1	9194.51	8751.53	13264.5	20539.5	9749.15	18478.9	12663	19072.2
UMAD1	C9J7I0	8.54975e-33	1371.85	979.887	1152.08	10891.6	14578.7	11339	1434.71	1344.25	1187.81	1349.3	885.711	1258	747.241	1120.11	1440.05
CKAP2	C9J7Y4;Q8WWK9;Q8WWK9-4;Q8WWK9-5;Q8WWK9-6	1.29536e-06	4361.27	2709.75	2749.05	994.653	1797.96	1198.25	1641.81	1709.27	1052.72	3098	910.023	3434.67	2334.3	3231.61	2371.53
NHLRC3	C9J973;Q5JS37;Q5JS37-2	1.57029e-05	961.884	1301.67	2032.21	1651.14	741.986	2053.66	2035.99	1504.52	1413.6	1898.65	2761.11	1515.86	2368.21	2567.44	2444.38
PALM2AKAP2;PALM2	C9JA33;Q8IXS6	2.90886e-30	1346.13	994.735	709.988	6414.2	1745.07	1218.75	47024	16265.8	18510	23971.8	1035.61	951.833	5348.72	1642.47	1294.88
MRPS33	C9JBY7;Q9Y291	1.23621e-56	26016.5	25894.3	18724.7	8862.59	11367.8	11059.9	2730.78	3678.19	3278.85	2083.73	1795.05	2132.83	2634.44	2079.88	2220.94
AP4M1	C9JC87;O00189	4.56728e-29	2799.82	2806.01	2742.66	6339.73	6794.91	5817.61	7344.6	8406.03	8449.59	1251.15	2505.72	3334.91	6870.35	8163.44	7863.3
DRAP1	C9JCC6;E9PNC7;E9PQX9;Q14919;Q14919-2	1.85832e-22	10094	5997.27	6367.7	1713.9	1868.16	1902.77	2912.25	2035.81	2622.32	3791.26	5450.4	2600.57	2541.72	3664.11	2050.61
ACAA1	C9JDE9;H7C131;P09110	2.9499e-14	1560.71	1175.81	846.742	1449.73	1519.08	1046.58	627.448	1623.48	1365.19	11076.4	12015.1	13320.3	1003.66	1498.9	1137.61
CCDC136	C9JE17;C9JU31;Q96JN2;Q96JN2-2;Q96JN2-3;Q96JN2-4	1.65093e-25	1674.24	1978.61	1745.78	2792.11	3892.72	5014.25	969.78	1043.03	1102.71	996.235	942.484	1027.87	1079.72	1103.3	1122.17
AAMP	C9JEH3;C9JG97;H7C0R2;Q13685	1.40496e-47	8961.48	6274.86	4957.8	4191.83	5614.93	4820.44	5577.73	4423.32	4474.96	7340.33	4864.88	5115.65	4612.43	3150.2	3386.31
CYCS	C9JFR7;P99999	1.61401e-05	2050.04	1261.25	4280.38	1697.44	718.943	1221.82	2080.6	1457.8	2560.68	2972.8	4659.4	8149.15	1907.24	3278.68	6678.91
PELP1	C9JFV4;Q8IZL8	1.65063e-46	10582	9905.34	9690.17	2457.38	2439.72	3218	3975.91	3395.07	4279.26	3190.63	3166.34	3114.68	13332.9	11703	10929.7
APEH	C9JIF9;P13798	5.37065e-92	1856.29	1375.2	1671.76	1614.05	1962.73	1740.27	78301.9	83524.6	70716.4	1431.08	1610.16	1566.08	2210.32	2243.64	2154.89
PSAP	C9JIZ6;P07602;P07602-2;P07602-3;Q5BJH1	9.26155e-13	684.198	1522.55	15094.7	42827.3	34742.9	11290.2	68730.8	40525.4	43030.9	10758.3	2037.51	34702.5	12553.5	14276.8	22629.4
MRPS34	C9JJ19;P82930	7.07174e-66	41116.8	36492.9	27489.5	15983.6	19594.7	17642.9	5955.98	6934.74	6237.03	4025.68	4630.57	3982.14	4151.84	4525.69	4648.19
VPS8	C9JJN9;Q8N3P4;Q8N3P4-3	1.44349e-65	1560.38	1716.17	1482.81	5809.25	5836.62	6052.55	8289.76	8232.15	8027.16	1972.5	2173.66	2184.59	8175.05	9465.58	8757.83
TSSC4	C9JJV1;Q9Y5U2;Q9Y5U2-2	1.51573e-75	50658.3	56949.8	43636.9	28717.9	30856.5	28747.5	14413.4	17664.1	15336.3	5786.97	4955.31	5618.03	3575.98	3130.27	2817.8
ARVCF	C9JJX6;E9PDC3;O00192;O00192-2	8.1505e-15	961.031	710.165	636.472	1788.38	2449.23	1044.08	869.647	1850.25	1257.6	1466.16	1450.59	1333.24	749.123	1172.6	1275.8
POLR2H	C9JLU1;P52434	5.58152e-56	28416.5	19515	18903.7	5024.21	7179.37	6025.66	2870.15	3613.25	3073.82	2586.43	3284.69	3157.37	2937.99	2542.43	2381.93
FARP1	C9JME2;Q9Y4F1;Q9Y4F1-2	2.21167e-61	2562.78	3306.84	3061.75	4559.83	1499.21	2665.25	15729.1	8336.11	8972.77	9754.05	2665.86	3701.51	2512.18	912.516	1366.71
PRKRA	C9JMM3;F8WEG8;G5E9Q4;O75569;O75569-2;O75569-3	8.67493e-51	10839.8	11117.2	12575.7	4308.02	4406.29	5608.33	1474.23	1889.35	2071.5	1616.36	2258.2	2147.25	1834.69	2424.41	1500.44
TADA3	C9JMS0;O75528;O75528-2	4.98644e-26	4617.16	3334.83	3297.49	2932.51	2763.06	2861.54	7554.87	6533.74	4780.55	4173.21	5169.41	2160.11	2722.62	2711.08	1873.93
RHOA;RHOA;RHOC;RHOC;RHOA;RHOC;RHOC;RHOC	C9JNR4;C9JX21;E9PQH6;P08134;P61586;Q5JR05;Q5JR07;Q5JR08	2.40338e-57	3936.14	4708.78	3098.02	6330.39	6058.01	6845.23	6640.99	3105.71	5085.29	2809.3	2252.44	2247.31	2415.41	1620.15	1518.56
RPL24	C9JNW5;P83731	1.059e-63	38699	34500.2	37252.4	7293.07	7552.85	6659.2	6883.75	5579.32	6467.17	5668.02	6637.68	6031.93	6619.55	7805.77	6450.87
PPIH	C9JQD4;O43447	7.80407e-59	38216.8	34861	37806.8	12870.5	14596.2	16018.6	6493.6	5307.83	5828.53	9264.92	14519.2	12874.8	8965.48	10176.6	8808.25
ARL6IP5	C9JQU6;F8WF33;F8WF90;O75915	3.90009e-20	3448.05	1130.28	2682	5944.52	7233.52	4183.61	9572.88	10546.2	9937.92	6800.46	7985.89	9149.26	10540.6	10084.4	10452.6
C7orf50	C9JQV0;Q9BRJ6	2.77144e-43	42310.6	32768.6	25496.8	7077.4	6828.47	8368.8	5297.5	4765.93	3978.32	3958.49	3993.02	5189.24	7027.94	4278.04	4136.34
LIMD1	C9JRJ5;Q9UGP4	3.06045e-14	5622.76	2272	2456.45	6808.68	6998.16	8709.48	4705.89	3773.35	795.049	963.948	808.294	1256.9	1103.06	2092.84	830.329
CHCHD3	C9JRZ6;Q9NX63	2.7349e-77	1280.9	771.962	975.505	14220.9	15357	14128.8	38084.8	32706.1	33939.7	7030.25	8668.34	6935.64	16115	19131.6	15631.5
RNPEPL1	C9JSI2	4.20159e-07	37652.4	50931.5	59613.2	121795	114326	87226.9	1306.88	39052.6	1050.74	1218.73	720.768	979.858	1395.68	1523.84	1735.92
CGGBP1	C9JUJ0;Q9UFW8	1.62783e-06	5302.69	7325.82	5966.83	4509.09	4724.91	2725.13	2724.5	6092.72	4681.04	10872.3	9044.48	9215.99	7515.19	7962.04	5888.44
AZI2	C9JVK8;Q9H6S1;Q9H6S1-3;Q9H6S1-4;Q9H6S1-5	4.8266e-11	1825.58	1349.03	1467.77	3078.19	1027.32	8116.49	3329.68	691.738	6029.16	2374.09	4245.44	701.853	1948.51	1091.5	804.783
UXS1	C9JW33;Q8NBZ7;Q8NBZ7-2	1.38424e-52	1926.88	997.984	1750.51	11256.4	14210.1	16321	7725.3	14051.4	14408.5	785.011	888.511	852.097	2041.38	2154.77	1004.33
UBP1;TFCP2;TFCP2;TFCP2;TFCP2;TFCP2;UBP1;UBP1	C9JWL3;F8VX55;Q12800;Q12800-2;Q12800-3;Q12800-4;Q9NZI7;Q9NZI7-4	1.2769e-34	18129	10786.1	6229.79	13214.3	11399.8	12450	17862.2	17228.1	20678.1	12694.4	18917.8	1931.64	1141.6	1862.99	16753.6
POP7	C9JYM0;O75817	6.58229e-34	32018.8	26123.5	28200.2	2650.42	2096.72	1877.11	1615.74	1925.06	1143.75	1427.74	1127.27	1226.49	1762.68	1808.58	1683.17
RPL22L1	C9JYQ9;H0Y8C2;Q6P5R6	2.52545e-46	67382.9	69310.3	33360.8	26522.5	27369.5	30722	33581	37522.5	35121.8	75559.7	60107.3	52478.9	45836.9	24937.6	34063.3
INPP5K	C9JZB0;Q9BT40;Q9BT40-2	5.41952e-28	1391.68	817.829	1431.17	9698.67	9517.72	10247.9	4651.49	5548.86	6087.69	2036.2	2648.62	1962.51	2506.39	2927.57	2560.95
ARPC3	C9JZD1;F8VR50;O15145	1.49534e-31	1593.83	716.229	3216.75	4497.88	3252.17	1612.56	8318.09	4150.4	4382.71	8233.27	2193.15	4881.13	3790.52	3255.8	3968.66
UBE2H	C9JZG9;C9JZY6;H7C4M9;P62256;P62256-2	1.31734e-47	5269.65	6992.95	8811.5	7171.61	7305.04	8755.01	10190.7	11201.3	8462.91	32227	31684.1	22941.4	21035.1	27455.6	25785.9
DHRS2	C9JZP6;Q13268;Q13268-2	8.41477e-05	1371	1013.12	1102.28	853.537	1367.95	1933.74	3437.28	2450.85	531.684	1162.39	755.699	934.565	1463.32	1453.4	1820.05
CTNND1	C9JZR2;O60716;O60716-2;O60716-3;O60716-5	3.60182e-79	3133.39	2650.75	2563.98	18849.7	17177.3	16941.9	27161.8	17823.2	18393.7	13256.3	5198.36	5545.51	6716.55	4710.88	4856.09
SDC3	D3DPN2;O75056	2.01797e-24	1455.81	1970.08	1342.72	1167.07	1122.99	1162.06	8980.37	4300.03	4835.39	954.246	920.536	1001.56	2098.28	1193.15	736.22
EIF4G2	D3DQV9;H0Y3P2;P78344;P78344-2	1.46149e-36	3577.31	2411.13	4321.05	3580.45	3413.78	3234.82	6464.27	4478.14	5221.25	2593.06	2739.59	3284.27	2655.66	3035.78	2184.48
SUPT4H1	D3DTZ5;J3QSB9;P63272	1.21241e-33	21682.8	35511.9	46100.2	7076.73	7742.26	8535.76	2141.44	1015.08	4515.66	6382.82	6799.42	5348.79	1879.8	3181.64	1728.12
ANKS3	D3DUE4;F6WF08;K7EPL7;Q6ZW76;Q6ZW76-2	4.93534e-18	1658.32	1543.81	1860.23	7279.64	6565.12	7388.36	1183.43	879.432	1848.79	1327.28	1107.8	1622.84	945.964	809.463	2367.99
PTPN2	D3DUJ3;K7EIE9;K7EIY0;K7ENP9;K7EQG9;P17706;P17706-2;P17706-4	2.30282e-27	1041.68	769.765	916.729	1827.43	1350.4	368.873	1915.43	1927.62	3148.34	1589.21	1729.08	1230.01	924.868	1062.91	1382.87
RPL32	D3YTB1;F8W727;P62910	2.5881e-52	79262.2	60640.3	77316	11659.9	12342.9	12474.6	10001	8826.98	9177.54	9438.89	11601	9027.28	10085.4	10249.7	8640.52
IRAK1	D3YTB5;P51617;P51617-2;P51617-3;P51617-4	1.69924e-53	1192.24	1399.51	1650.28	2211.97	1909.22	2137.6	20204.9	20804.5	21391.5	2523.62	3204.59	2350.99	2847.33	2863.77	2107.85
ANKRD54	D3YTC9;Q6NXT1	2.11645e-38	1888.11	1763.46	1906.12	10241.5	8273.73	7831.93	6028.6	4984.45	3096.9	7561.42	10089.1	3244.46	1897.16	1229.16	761.558
ACP1	D3YTI2;F2Z2Q9;G5E9R5;P24666;P24666-2;P24666-3;P24666-4	1.08134e-18	4016.98	1193.41	5792.42	4575.11	4623.22	1015.86	4858.38	3925.91	5787.78	6970.94	9967.2	12232.8	7002.58	9208.95	12357.5
GPBP1	D4PHA4;Q86WP2;Q86WP2-2;Q86WP2-3;Q86WP2-4	1.20787e-05	15007.4	1082.7	14598.5	5047.86	7641.21	8565.85	5236.78	4850.66	5377.75	6022.84	6791.98	1822.43	2026.4	1974.63	3314.83
EXOSC9	D6R905;Q06265;Q06265-2	8.16633e-19	14234.8	10825.9	13075	4925.83	4787.1	3857.66	3496.28	1754.92	3155.83	3065.91	3793.4	3162.47	3462.13	3574.31	3227.71
OCIAD1	D6R918;D6RA54;D6RBC5;D6RC55;D6RDI5;D6RG39;D6RIT9;Q9NX40;Q9NX40-2;Q9NX40-3;Q9NX40-4	1.25208e-33	1646.84	2228.59	1717.38	13057.3	13038.2	17024.6	7774.27	5345.16	7168.87	1984.63	2540.92	1941.54	1328.45	2800.75	2457.26
POLR3G	D6R921;D6R9U7;O15318	9.90278e-43	34431.9	15512.8	10984.2	3581.19	1394.25	1226.84	6216.13	1156.51	1096.61	1432.63	1493.11	1061.5	754.406	846.573	732.955
RBPJ	D6R927;H0Y8R3;Q06330;Q06330-2;Q06330-3;Q06330-4;Q06330-5;Q06330-6;Q06330-7	3.57113e-06	1834.12	2840.69	3141.62	1073.15	1452.24	1821.5	1323.28	977.854	1063.92	1234.02	711.836	992.153	1378.39	1542.96	1714.41
CAMK2D	D6R938;E9PBG7;E9PF82;Q13557;Q13557-10;Q13557-11;Q13557-12;Q13557-3;Q13557-4;Q13557-5;Q13557-6;Q13557-8;Q13557-9	9.40615e-21	1935.97	1430.6	1586	2672.32	1922.2	2563.23	4470.95	1461.45	1518.23	1403.48	673.905	727.116	757.375	698.813	424.095
UCHL1	D6R956;D6R974;D6RE83;P09936	1.98736e-37	7638.08	5543.32	17955.1	4360.23	5675.85	5803.22	11275.2	5967.65	12467.5	14603.8	25319.1	37109.3	10549	16490.2	35129
IBTK	D6R9F4;E7EPI0;E9PDR5;Q9P2D0;Q9P2D0-2	8.46325e-06	1952.17	2214.67	957.715	1402.4	1176.54	1807.67	1291.2	1324.31	1605.97	5926.77	1536.04	1722.14	2792.43	1107.37	1920.59
COX7C	D6R9Z7;P15954	4.37325e-16	1784.03	1318.33	1613.25	22770.7	767.999	14942.2	57341	70038.8	41830.4	5661.35	7776.92	6293.43	134512	74728	211128
ANAPC10	D6RA92;Q9UM13	2.26006e-38	17736.4	13471.4	13093.9	9364.35	8859.72	8434.53	5599.25	7158.22	6428.75	2865.36	4602.63	2684.95	3437.88	2918.78	2965.92
TMEM33	D6RAA6;P57088	2.8113e-65	2116.97	1543.43	1823.07	11273.4	10591.3	9305.79	10225.1	11683.7	13518.8	6110.64	4563.52	5357.11	6345.7	5891.42	4389.6
RPL9	D6RAN4;P32969	2.58244e-66	40372	18482.7	26153	5283.54	5850.15	6315.72	4858.65	4098.44	3913.5	4618.21	5354.1	5091.77	5007.76	5439.68	4529.67
MRPL27	D6RAN8;H7C5U8;Q9P0M9	3.59417e-44	19992.9	24022	21428.7	6178.39	6553.91	7432.68	1898.1	1852.89	2040.52	1032.78	1425.98	968.463	2682.49	2342.04	2806.32
NDUFS6	D6RBT3;O75380	2.47637e-50	1979.45	1656.65	1780.86	1687.57	907.008	1436.8	1475.78	1809.53	1588.28	1217.81	1202.76	1369.81	9132.33	9974.96	7178.68
LMAN2	D6RBV2;D6RDX1;D6RIU4;Q12907	9.5449e-11	1194.2	1976.85	915.102	1506.54	2084.77	2206.09	6530.84	2861.67	7833.85	1849.71	1720.01	1648.88	1612.58	1850.95	1782.69
EIF4E	D6RBW1;P06730;P06730-2;P06730-3	2.07433e-60	6837.9	5579.76	7328.67	12986.9	14524.9	13075.9	5589.93	5211.61	4516.28	5817.89	6884.59	5655.54	4800.33	4928.62	4550.6
HSD17B11	D6RCD0;Q8NBQ5	1.08444e-23	1486.41	1692.18	1861.58	4275.43	2090.65	3180.78	4327.99	6283.33	4873.8	1020.89	2832.81	2476.33	1634.4	1110.88	770.247
CISD2	D6RCF4;Q8N5K1	4.83537e-30	1119.71	1671.73	5370.93	6514.31	6910.45	6335.23	8594.67	8013.87	8311.69	9636.63	9452.01	10829.2	8123.53	7150.04	9073.25
MCCC2	D6RD67	2.38498e-14	2002.22	1479.56	1609.79	1448.02	936.688	937.792	853.509	1280.08	686.223	40722.1	40898	66132.7	1082.79	1446.27	1395.04
SFXN1	D6RDG7;D6RFI0;Q9H9B4;S4R2X2	6.65954e-13	817.16	1818.43	2440.56	2961.82	3821.53	4810.03	4693.79	6371.4	3492.11	6129.88	8616.86	9425.9	4208.01	5747.84	4482.5
GATB	D6REA0;O75879	1.36603e-25	21471.7	18037.2	20635.8	809.685	1267.21	1169.87	1127.86	946.107	1177.85	1091.87	1071.75	1225.96	1058.4	950.493	1200.8
PAIP1	D6REB4;Q9H074;Q9H074-2	8.95941e-46	3642.42	2229.13	2539.45	10357.5	12360.3	9909.82	1271.09	1596.72	1067.82	1227.2	1492.32	1578.8	670.645	1094.99	1106.45
SEC31A	D6REX3	2.14965e-89	1314.31	1308.13	1354.57	1695.82	1624.32	1711.61	43269	50641.8	44879.4	2146.19	2285.62	2332.13	1678.71	1813.77	1788.59
MCC	D6REY2;P23508;P23508-2	6.62447e-59	3133.09	2290.71	2643.17	15522.2	15825.4	11452.3	3340.86	2437.61	2683.92	2432.3	2180.86	2319.55	2751.57	2517.96	2925.72
RAP1GDS1	D6REZ0;D6RHH8;P52306;P52306-4;P52306-5	6.48877e-23	1951.89	877.135	1001.46	3408.52	2921.08	3964.45	188.984	1013.83	696.618	1279.41	1175.92	747.008	331.63	700.774	1470.31
STX18	D6RF48;Q9P2W9	2.29429e-31	1026.86	1002.2	1139.38	8187.4	10078.8	8006.53	6535.07	5842.45	4767.27	1421.29	1588.65	1468.05	7680.17	8197.97	8004.85
CYB5B	D6RFH4;H3BUX2;J3QR91;O43169	8.69967e-23	543.353	1427.64	1059.6	1815.31	2188.01	2090.64	1735.12	1246.46	1449.05	1468.52	3867.92	3299.17	1826.07	2900.95	2624.04
SDHA	D6RFM5;P31040;P31040-2	3.19606e-47	1497.43	2112.73	1936.8	27957.5	17969.1	38678	1789.67	1914.36	1106.31	1585.87	1445.21	1236.12	2478.49	1042.49	2145.59
TAF9;TAF9;TAF9;TAF9;TAF9;TAF9B	D6RGK3;D6RIE8;D6RIV9;D6RIY1;Q16594;Q9HBM6	6.80803e-37	6436.4	8530.47	8966.35	13474	11103.5	12126.7	17671	14893.9	16076.2	4105.3	4665.13	3057.37	3286.13	5606.21	3330.25
COX7A2	D6RGV5;D6RIE3;H0UI06;P14406	4.75074e-83	2508.6	2492.15	1866.85	15259.4	14165.6	13616.1	38149.7	34200.2	36944.8	9418.08	11819.3	11805.6	196981	312366	219210
UFSP2	D6RGX2;H0YA18;Q9NUQ7	1.79663e-08	3693.96	910.091	836.469	7123.4	6177.09	5045.06	3274.45	7989.76	3826.29	3818.88	5155.04	719.957	4585.81	6059.97	1816.06
CENPK	D6RHD3;Q9BS16	2.11196e-31	2058.88	1578.2	1852.32	18048.2	18866.9	16418.1	1767.8	1549.7	1626.98	2391.84	3136.12	2112.39	3491.56	4308.94	3047.13
ZNF346	D6RJ07;Q9UL40;Q9UL40-3	8.91575e-39	4876.7	3908.32	6112.03	8866.58	9371.58	9637.23	2569.79	1368.71	1898.55	1259.81	3116.85	992.141	1201.89	757.617	752.876
COMMD10	D6RJ90;Q9Y6G5	2.92099e-50	874.364	1340.42	1236.35	1279.56	1159.02	1092.87	18167.8	20474.1	21975.4	1223.44	1389.44	1607.18	931.31	1060.22	1608.9
MMS22L	E2QRD4;Q6ZRQ5	1.9077e-18	1581.82	1304.1	797.536	4506.34	4162.29	4199.48	5135.93	5366.23	5620.7	801.373	1257.41	1165.32	2047.6	633.243	1233.14
REEP5	E2QRG8;Q00765	1.68544e-05	1848.62	924.987	763.524	729.208	1622.71	1310.64	868.994	524.02	517.128	1909.67	1113.7	788.74	922.192	917.624	1646.83
NSMCE2	E5RFJ1;Q96MF7	3.93895e-52	3718.01	4384.53	4654.46	4663.87	5161.16	5004.08	11275.5	11104.8	10504	5603.33	7404.16	5767.72	2841.24	2363.57	3215.24
CEP57L1	E5RFY4;E5RIV2;G3V140;Q8IYX8	3.10906e-19	1455.77	1102.67	978.078	1025.82	830.78	1267.35	1264.92	934.726	916.841	4962.71	4932.01	4713.71	1298.43	1193.11	1432.87
SLC39A14	E5RFZ8;E5RGA7;E5RIP4;E5RJ40;E5RJG5;Q15043;Q15043-2;Q15043-3	1.58513e-30	1435.26	2196.05	3086.06	5297.22	4248.33	3611.31	3345.99	2714.38	3057.18	1648.28	1981.54	1967.92	790.37	931.135	984.006
ELOC	E5RHG8;Q15369	3.42539e-92	7732.08	7301.94	7037.61	15449.4	14748.2	14226.4	72620.3	81379.1	68894.4	224857	318484	266114	127014	111191	138417
ERLIN2	E5RHW4;O94905	1.35482e-61	2532.34	2106.73	2877.45	2345	2588.78	2527.18	8306.46	7381.37	8105.37	5164.42	5450.84	5816.91	11156.6	13954.8	12384.5
DNPEP	E5RIA4;E7ETB3;Q9ULA0;Q9ULA0-2	1.11567e-48	3206.63	2765.71	3089.67	1831.2	1574.27	1835.31	4620.29	4261.69	4364.46	11593.3	13357	12215.2	5478.02	6631.31	6651.03
TTI2	E5RIH5;Q6NXR4	7.50025e-30	1252.95	1456.04	1232.96	8926.17	9025.33	9290.16	3341.01	4395.73	3927.14	1128.06	1471.02	1352.02	820.302	846.244	877.475
MTERF3	E5RIK9;Q96E29;Q96E29-2;Q96E29-3	2.00738e-39	5389.7	4458.91	5863.61	6094.95	5454.67	6359.97	4760.02	6264.6	3506.29	664.661	492.085	1163.16	693.809	532.735	549.1
PLAA	E5RIM3;H0YBW4;Q9Y263	2.37269e-16	3208.45	786.083	4106.51	4955.09	6329.97	7073.63	4012.09	4537.06	3918.86	3446.21	5822.07	5451.94	4085.15	5082.59	3827.36
ATOX1	E5RIM7;O00244	1.75961e-31	10456.6	6506.68	12362.3	9433.86	10704.3	8384.93	9851.41	6916.97	8343.01	17214	25759.4	24357.8	9725.9	7444.48	11120.7
SERF1B;SERF1A	E5RIQ9;O75920-2	1.54441e-22	10026.1	10080.4	10896.5	6424.72	5582.19	3491.69	9088.4	7597.77	6718.71	13895.6	9257.45	10016.2	8776.7	8740.37	5848.9
CETN3	E5RJF8;E5RK82;O15182	5.33362e-33	11170.9	14047.3	9236.96	6186.71	7337.76	7304.44	5607.98	4884.87	3338.95	3460.96	3384.04	1605.96	2001.86	2161.63	989.574
STAU2	E5RJN7;E7EPX0;E7EVI1;E7EVJ4;Q9NUL3;Q9NUL3-2;Q9NUL3-3;Q9NUL3-4;Q9NUL3-6;Q9NUL3-7;Q9NUL3-8	8.98275e-43	11002.6	11053	11508.2	7652.77	8441.09	9556.51	2127.07	2016.98	1874.17	1594.28	2085.74	696.315	1109.39	1370.38	1271.74
MAT2B	E5RJR3;Q9NZL9;Q9NZL9-2;Q9NZL9-3;Q9NZL9-4;Q9NZL9-5	7.15061e-25	2338.41	2692.78	4634.23	1862.5	2786.75	2633.9	6288.73	5359.62	9319.82	3720.19	6404.37	6181.84	4367.7	6270.98	7904.65
SKP1	E5RJR5;P63208	5.58063e-61	8665.43	7166.72	7190.94	19514.4	23859.1	20218.1	18147	20311.7	17986.5	71689.1	86587.9	86224.8	13090.4	10958.5	14000.8
COX7A2L	E5RJZ1;H0YBD2;O14548	1.02671e-10	1638.53	1279.27	1340.01	1101.37	1803.65	2382.5	1607.57	1395.44	1297.95	1487	954.234	1233.15	3724.61	6080.92	2833.8
VAPB	E5RK64;O95292;O95292-2	8.28301e-07	27279.4	13985.5	20402.8	34804	33079.5	36350.4	65256.5	65656.1	70515.7	263051	318658	856.844	57558.7	72422	84143.2
ANXA6	E5RK69;E7EMC6;P08133;P08133-2	7.20608e-12	1150.07	1136.18	2190.44	810.58	432.892	848.273	2146.98	1251.12	1899.29	1668.12	3032.52	4376.6	1519.75	2735.07	3278.45
COPS6	E7EM64;Q7L5N1	7.21075e-87	1689.46	1703.78	1450.24	4304.65	4578.93	4738.64	18988.3	21299.9	14423.3	130446	184211	129629	26712.2	31286.6	29559.5
CALM2;CALM1;CALM2;CALM3	E7EMB3;P0DP23;P0DP24;P0DP25	2.48232e-90	43456.4	37044.7	37992.9	47893	31720.3	34847.6	100649	53164.9	55662	49870	22279	30372	41690.2	36223.9	42555.9
FLOT2	E7EMK3;J3QLD9;Q14254	2.50981e-62	1539.43	1584.45	1589.21	4290.01	1615.27	2146.72	21232.8	8869.62	9073.11	14431.3	6802.54	6140.52	4403.76	1696.29	2206.12
LONP2	E7EN44;H3BUW8;Q86WA8;Q86WA8-2	9.35427e-14	1082.51	1267.22	3390.03	5647.29	6386.12	7113.75	4684.57	4553.75	5509.79	1251.88	1698.88	1557.06	2888.23	1001.22	2237.62
MED22	E7EN96;E9PGW7;Q15528;Q15528-2;Q5T8T7;Q5T8T8	8.28694e-06	5871.76	3671.27	4484.81	5250	4013.59	5125.02	4590.92	5101.7	5543.94	4537.08	8031.72	7797.35	4436.26	6492.14	2784.62
RAB1A	E7END7;P62820	1.38203e-10	1993.23	1739.24	3146.01	2433.73	2229.45	1931.57	1220.39	2760.81	5163.38	3904.58	8058.46	9390.94	3549.02	4531.21	5209.43
C12orf43;C12orf43;C12orf43;CUSTOS	E7ENF1;F5H3K2;F5H7W8;Q96C57	2.25796e-52	17772.4	17610.1	15547	1878.12	3009.56	3025.6	10604.3	10520.7	11869.7	23754.9	25017.9	22656.7	19559.3	18219.5	17336.1
SYNE1	E7ENN3;Q8NF91;Q8NF91-2;Q8NF91-8	4.32252e-49	1344.26	951.515	1131.71	4917.97	5091.92	5268.67	7254.86	7172	5919.41	10147.3	10782.1	9962.46	5505.46	5873.76	4738.75
CPNE8	E7ENV7;Q86YQ8	7.41826e-63	1483.5	1703.5	1640.48	6595.48	2594.61	3003.39	30201.1	12315.8	13275.2	12965.5	1629	2631.34	3646.49	1929.67	2499.18
ADD1	E7ENY0;E7EV99;P35611;P35611-2;P35611-3;P35611-4;P35611-6	3.39193e-50	5215.91	3644.65	4052.13	8470.79	4963.04	6312.7	24717	11636.6	12639.1	15850.8	6503.74	7245.1	7020.35	5041.6	5051.29
RPL14	E7EPB3;P50914	1.29872e-76	226620	190718	211272	33891.8	33775.1	32836	25231.6	18602.3	20487.2	25608.1	31597.5	29143.8	26161.6	28499.4	26261
SEPTIN7	E7EPK1;E7ES33;G3V1Q4;Q16181;Q16181-2;Q5JXL7	1.20326e-19	2170.26	3432.38	2339.99	7438.83	6750.02	7544.63	7774.11	3042.03	5313.42	6580.87	4381.92	5184.44	6902.71	7138.64	5541.23
PRRC2C	E7EPN9;Q9Y520;Q9Y520-3;Q9Y520-4;Q9Y520-5;Q9Y520-6;Q9Y520-7	1.57875e-34	9449.78	7719	8074.27	5324.4	4678.53	4514.19	4081.8	3574.06	3398.27	3546.38	3341.12	2649.15	3132.9	3652	2786.78
CHEK1	E7EPP6;O14757;O14757-2;O14757-3	8.83442e-34	2454.49	1653.43	1585.3	3333	3762.32	3888.28	6869.85	6899.1	5942.67	19516.4	25699	20824.2	3734.27	3141.1	2552.33
STXBP4	E7EPP7;Q6ZWJ1	1.04398e-21	1588.54	1888.42	1556.62	10622.5	9999.81	8257.32	1852.62	1358.87	1886.86	993.009	1221	1793.23	1071.21	1178.04	1425.37
NDUFV2	E7EPT4;P19404	8.22651e-46	906.836	1583.27	931.721	1271.89	1359.23	1171.12	1369.27	1445.25	1696.25	1336.89	1717.96	1429.04	21383.6	28714.5	26051.2
AP5M1	E7EQ45;Q9H0R1	3.98802e-61	2558.57	2105.26	2164.55	6398.35	5976.54	5855.21	8889.97	8850.63	8936.59	14855.6	15843.5	14016.5	6830.79	7455.42	2280.53
DYNC1I2	E7EQL5;E7EV09;Q13409;Q13409-2;Q13409-3;Q13409-5;Q13409-6;Q13409-7	1.3712e-41	1826.44	1428.3	1406.1	2928.77	2963.68	3535.62	10925.4	11156.5	9180.77	3437.95	4450.89	2911.83	10876.9	7671.89	8088.5
EZR	E7EQR4;P15311	5.56471e-66	7666.78	5526.29	7909.46	1925.71	1883.99	2793.58	5755.2	3747.6	3698.38	30197.7	31374.6	31868.2	3707.85	4928.02	4573.47
ACIN1	E7EQT4;Q9UKV3;Q9UKV3-5;S4R3H4	3.81645e-40	15914.3	14405.7	11829.6	6278.35	8099.54	6427.01	5817.34	5111.32	4674.73	11869.4	12890.6	15098.8	7875.6	5032.61	7558.43
HMGB3	E7EQU1;E7ES08;E9PES6;O15347	6.46814e-23	8949.17	5029.28	8765.83	3223.07	1941.36	1022.25	9058.44	6978.61	9263.78	22835	18118.5	23398.4	11815.2	10922.4	14997.4
MTA3	E7EQY4;E7EV10;Q9BTC8;Q9BTC8-2	1.62992e-61	12237.2	11387.5	10050.2	9058.52	9000.99	9022.58	1185.19	1602.58	1524.32	1744.78	1744.17	1618.85	5924.11	7940.81	7166.32
TCTEX1D2;;TCTEX1D2	E7ER86;E7ESA3;Q8WW35	4.33373e-18	1706.68	766.941	1145.35	2506.37	4263.53	2027.34	6373.5	7811.15	7057.79	3344.35	7852.14	3081.76	3971.08	1737.17	4351.51
ZC3H18	E7ERS3;Q86VM9	6.28246e-23	8591.98	3594.7	4317.34	6866.51	6488.28	1392.53	1601.74	1570.52	2265.59	1608.73	1794.54	1459.8	1855.02	1956.55	1971.05
CLSPN	E7ESG2;Q9HAW4;Q9HAW4-2;Q9HAW4-3	4.39216e-16	5606.89	5258.75	5035.63	4025.63	4067.11	3834.67	1747.72	1900.87	2206.26	3259.36	4898.19	2842.61	1636.95	2065.7	1923.45
SDC2	E7ESK6;E9PBI9;P34741	1.92312e-37	6076.81	3967.85	3949.55	10159.5	5430.91	6157.28	21070.2	10950.4	13003.5	14165.8	4281.62	3641.43	2746.74	1254.96	1169.74
EFR3B	E7ESK9;H7BXG9;Q9Y2G0;Q9Y2G0-2;Q9Y2G0-3	1.74129e-17	808.71	1799.63	1181.8	1418.73	1048.38	2028.64	3358.97	1353.17	1546.7	2192.96	1723.81	1584.36	1204.58	986.743	1073.59
MRPL22	E7ESL0;J3KQY1;Q9NWU5;Q9NWU5-2;Q9NWU5-3	7.46951e-38	10618.1	11530	10091.2	2343.86	3324.15	1577.29	1276.02	1680.05	1488.37	968.922	1204.15	1188.17	1579.42	1249.23	1149.22
NEFM	E7ESP9;P07197	6.72645e-75	1643.31	1560.03	1383.05	11149.6	10052.4	10867.9	37993.6	25988.9	22078.4	14167	6965.12	6662.28	5639.14	3787.1	3834.65
MTA1	E7ESY4;Q13330;Q13330-3	1.69665e-42	9347.17	6633.2	6612.1	8021.33	9361.26	8528.01	1287.66	1587.49	1293.74	1870.56	1543.21	1334.34	5948.44	7595.29	4298.8
PPP3CA;PPP3CA;PPP3CA;PPP3CC;PPP3CC;PPP3CB;PPP3CB;PPP3CB;PPP3CB;PPP3CC;PPP3CC;PPP3CC;PPP3CA;PPP3CA;PPP3CA;PPP3CA;PPP3CB	E7ETC2;E9PK68;E9PPC8;G3V111;H0YB02;P16298;P16298-2;P16298-3;P16298-4;P48454;P48454-2;P48454-3;Q08209;Q08209-2;Q08209-3;Q08209-5;Q5F2F8	7.19856e-18	2623.72	2716.1	2487.51	15315.9	14209.1	15766.6	6696.95	3486.36	4114.77	1146.01	2150.85	1776.87	2949.63	1432.92	1991.45
NEXN	E7ETM8;E7EUA0;H7BXY5;Q0ZGT2;Q0ZGT2-2;Q0ZGT2-4	2.86133e-45	815.181	632.091	740.598	3787.64	562.901	1235.34	12288.4	6676.31	8333.54	7408.67	1448.6	1183.82	3310.28	1061.3	1174.63
PCCB	E7ETT1;E7ETT4;E7EX59;E9PDR0;P05166;P05166-2	9.40889e-54	1586.41	1542.1	1485.11	7823.06	8132.22	9745.92	1862.56	1771.44	2191.71	4064.09	2839.36	2874.53	1718.45	2627.88	2309.43
RBMS1	E7ETU5;F6Y5H0;P29558;P29558-2	1.48333e-08	20170.7	25050.2	24638.7	15132.4	14030.9	12299.2	2127.87	2238.83	2712.41	828.743	795.27	1122.79	5257.06	2209.24	4746.39
MRPL3	E7ETU7;H0Y9G6;P09001	4.98012e-51	20337.1	15398	13691.4	4538.79	4999.39	4459.88	2551	2799.87	1911.2	1101.3	1246.44	1102.6	1976.25	2086.57	1755.66
PLOD2	E7ETU9;O00469;O00469-2	1.40613e-16	1333.57	2134.97	2160.55	4240.64	5315.54	3886.11	4332.06	3155.5	4550.68	6965.34	7358.32	4363.97	1512.72	1454.91	1970.77
TCOF1	E7ETY2;Q13428-7	3.04971e-28	15727.2	17803.9	12344.9	3995.15	2006.76	2396.39	11104.4	12887.3	15323	23631.8	19644.3	17765.3	12597	6563.9	10098
GPX8	E7ETY7;Q8TED1	3.30641e-35	5570.68	1020.24	1840.41	8398.93	7659.17	8389.71	8360.94	8803.35	9823.44	3333.45	4708.91	4550.47	4256.32	5113.37	3656.82
DUS2	E7EUN9;Q9NX74	5.18109e-22	12050	887.008	9220.91	9358.63	8184.76	7849.14	1707.73	767.414	705.334	1831.26	1161.38	756.355	1806.14	1464.59	1452.14
EIF4G1	E7EUU4;E7EX73;E9PGM1;Q04637;Q04637-3;Q04637-4;Q04637-5;Q04637-6;Q04637-7;Q04637-8;Q04637-9	1.43569e-27	7170.81	6787.1	9594.69	3425.45	3885.18	4028.21	4467.71	3032.45	3028.19	3846.14	3735.5	4564.06	2476.6	2875.97	2969.63
SLBP	E7EUV9;F8W8D3;H0YAE8;H7C4H8;Q14493;Q14493-2	2.22284e-53	98736.7	110240	102830	33744.5	29656.2	31007.1	25369.8	22665	26844.2	49320	48566.9	50963.9	33945.8	34787.9	34955.1
MAP4	E7EVA0;P27816;P27816-2;P27816-4;P27816-6	1.41274e-35	17287.6	16439.2	21276.2	5161.97	3970.08	4310.67	7114	6809.64	6762.11	15664.5	17885	20212.9	12178.1	14826.6	15545
DTNB	E7EVB6;E9PEY4;O60941;O60941-2;O60941-3;O60941-4;O60941-5;O60941-6;O60941-7	1.28932e-10	1670.69	750.771	690.037	806.866	1795.52	1184.5	8731.44	7870.63	7761.23	6763.26	4854.45	3248.55	3839.68	3672.72	3424.28
CYFIP2	E7EVJ5;Q96F07-2	3.79557e-46	1440.46	1441.95	1557.87	2689.05	2504.86	3011.98	3657.25	3249.25	3496.1	1076.61	1093.42	1184.01	8157.18	9375.85	8493.47
SQLE	E7EVQ6;Q14534	4.28976e-14	1371.38	881.876	1120.75	1135.52	1281.38	915.424	2017.3	2109.47	2076.05	4020.29	4675.98	4511.35	881.508	833.502	901.912
PRPF31	E7EVX8;Q8WWY3	1.85507e-45	17212.9	15418.6	18685.9	7515.92	8325.66	8533.52	3100.61	2750.53	2776.54	3621.23	4527.81	4800.4	2837.51	3751.7	3153.9
CSTF2	E7EWR4;E9PID8;P33240;P33240-2	6.11599e-45	2948.29	1313.96	3231.75	10691.1	11360.2	10191.6	10222.9	11584.2	11004.1	2429.78	6470.52	7453.62	9268.24	8558.08	6376.55
EIF4B	E7EX17;P23588;P23588-2	6.42872e-42	3941.72	3308.73	4017.44	2833.71	3867.3	2121.68	5700.29	3905.64	3663.05	4617.86	4675.03	6415.29	6663.52	3810.13	7481.85
DCTN1	E7EX90;Q14203;Q14203-3;Q14203-4;Q14203-6	2.45791e-79	20660.8	17676.6	17405.2	5991.95	6567.12	6405.23	17528.5	18260.3	18288.8	2651.24	2484.26	2680.57	2569.59	2641.53	2338.28
DENND4B	E9PAK5;O75064	3.63248e-38	2340.78	1616.03	1756.06	5450.36	6347.28	5934.15	4009.28	4405.45	3036.76	1470.87	1127.82	1015.94	976.801	939.451	711.89
NACA	E9PAV3;E9PAV3-2;F8VZJ2;F8W0W4;H0YHX9;Q13765	7.5991e-65	27473.9	26720.7	24422.7	2771.42	3024.95	2786.67	13217.2	10767.2	12914.2	41684.5	40659	39437	34477.6	35722.9	30724.9
ALYREF	E9PB61	2.99136e-67	25629.4	18133.8	16035.2	7674.72	8604.88	8011.43	3732.13	4381.13	3966.58	4314.91	4617.84	4762.59	4483.44	4599.6	4461.69
TOP2B	E9PCY5;Q02880;Q02880-2	1.06705e-07	3935.02	4890.71	5141.28	1693.84	1362.44	2384.26	4868.51	2461.03	1851.79	4345.32	1138.23	1731.26	1250.26	1428.77	842.313
MIB2	E9PD12;Q96AX9;Q96AX9-11;Q96AX9-12;Q96AX9-14;Q96AX9-2;Q96AX9-4	1.86143e-67	1361.8	1513.56	1666.21	3466.91	4357.4	3242.34	2165.65	2147.2	1845.67	1793.86	2030.9	1913.47	11781.8	10816	12605.4
SMC4	E9PD53;Q9NTJ3	6.01889e-77	2011.4	1877.96	2199.91	10700.6	10536.7	10247.4	17209.4	16755.9	16657.7	8470.19	8658.72	7633.2	7130.24	8374.29	7436.46
HSPA4L	E9PDE8;O95757	3.86983e-30	3456.99	1499.99	3000	5885.76	6980.73	6469.19	4210.1	3365.47	3420.52	4399	5410.05	5744.61	5308.26	6391.54	5358.63
PIKFYVE	E9PDH4;Q9Y2I7	2.82131e-44	1343.22	1511.55	1705.44	3049.3	3540.37	3505.98	5488.95	6082.89	5411.19	875.843	978.628	1168.66	2813.55	2799.88	2256.14
MRPS17;hCG_1984214;MRPS17	E9PE17;I3L0E3;Q9Y2R5	1.7889e-60	49496.3	50473.7	51226.6	20501.4	22596.2	21783.2	7552.77	7808.29	7215.73	3373.81	6266.56	5185.38	5422.83	6030.21	6890.83
ACADS	E9PE82;P16219	1.89591e-21	982.013	725.67	973.238	4698.06	5358.94	2671.27	1397.11	1890.64	1399.14	1498.17	1419.59	1304.76	733.116	1198.2	1303.66
FUBP1	E9PEB5;Q96AE4;Q96AE4-2	2.32388e-12	4169.26	1544.43	5500.32	8367.67	7746.24	6860.63	8051.12	6393.18	8376.31	6938.23	7188.64	8630.85	3989.05	3305.39	7247.9
CDCA2	E9PEI0;Q69YH5	1.31536e-30	1371.65	1560.69	1358.11	1277.45	1062.31	1073.75	1419.05	1439.89	1255.26	1150.99	1130.28	1171.2	4322.26	3856.95	3078.91
PPIE	E9PEQ6;E9PKY5;Q9UNP9;Q9UNP9-2;Q9UNP9-3	3.11061e-07	11571.6	11281.5	8309.61	10967.4	8687.95	11984.1	9480.23	11310.1	8944.39	9545.83	14371.4	11926	8372.34	7789.99	8588.6
DLD	E9PEX6;P09622;P09622-2	6.16953e-50	9031.95	14763.1	16857.8	2738.82	1499.14	1909.47	11767.2	5463.5	7265.3	5843.44	1598.2	2354.7	2447.55	1824.92	2583.43
TBL2	E9PF19;Q9Y4P3	2.95539e-43	11770.4	9323.6	9012.1	2413.72	3496.26	3189.89	4710.35	2348.98	2930.33	1639.85	1550.22	1591.91	3256.47	2834.19	3685.89
RABGEF1	E9PFK9;Q9UJ41;Q9UJ41-3;Q9UJ41-4	1.8037e-38	1003.14	1083.54	1161.88	5615.02	6489.29	4853.6	1963.03	1620.1	1859.88	23459	26385.4	26792.7	4003.42	2810.23	3699.77
FCHSD2	E9PG19;O94868;O94868-2	2.87809e-33	1688.29	1730.69	1802.98	10146.5	10024.1	12899.7	5754.16	5255.7	6890.9	1275.81	1510.13	1672.25	1399.3	1153.12	1089.26
APP	E9PG40;H7C0V9;P05067;P05067-11;P05067-7;P05067-8;P05067-9	1.75133e-09	1455.59	1969.77	1342.93	810.099	579.161	752.114	1023.12	756.043	934.14	954.1	876.918	1001.71	1782.78	1939.7	1096.46
TSN	E9PGT1;Q15631	3.51125e-63	38591.5	34174.4	30021.5	1821.18	1813.53	2121.19	1921.12	1749.61	2057.19	2899.19	2977.55	4459.3	4080.63	2949.87	4580.15
COPS8	E9PGT6;Q99627	2.15126e-68	1325.65	1717.42	1466.32	2659.77	3335.07	3008.65	10132.3	9989.62	7662.37	88295	91147.2	82786.9	16679.3	12056.1	13921.8
ZNF451	E9PH99;Q9Y4E5;Q9Y4E5-2	3.27548e-24	2862.34	3977.5	3567.38	1028.28	1381.15	1734.48	1267.95	951.489	1272.26	1040.25	1115.97	1323.3	1234.74	1704.79	1523.55
NCAPH	E9PHA2;Q15003	1.33779e-64	1455.61	1729.56	1709.17	4856.84	4769.61	4592.78	14342.7	13672.7	12297.2	3605.99	6435.71	5112.13	2344.03	2102.94	2177.99
SUN1	E9PHI4;O94901;O94901-5;O94901-8;O94901-9	5.05024e-54	1281.43	870.615	1135.41	5272.51	5214.83	5817.43	9520.85	9664.29	7561.6	12511.5	11354.6	12092.9	8699.75	7146.83	7636.29
DST	E9PHM6;F6QMI7;F8W9J4;Q03001;Q03001-14	4.0093e-49	2004.66	1426.3	2179.61	2972.18	2874.25	3029.9	4075.76	3322.72	3324.34	1694.56	1198.44	1299.12	4585.04	3853.41	4564.59
LANCL1	E9PHS0;O43813	2.45552e-38	979.946	1537.46	1443.49	16083.2	20626.5	17711.1	6430.42	5796.5	4335.73	3790.81	4144.56	3596.7	7650.63	2173.52	4539.06
ITPRID2	E9PHV5;P28290;P28290-2	1.01869e-57	1140.86	1206.83	1133.24	1755.93	1566.93	1488.69	7500.71	2528.43	3457.42	2007.49	1174.16	1301.03	1232.03	1325.32	1376.8
TMEM126A	E9PI90;Q9H061	2.1494e-06	921.182	1856.25	1145.75	18729.1	22533.1	18234.3	17159.2	14731.9	15942.6	1272.6	1671.22	1582.83	17605	1017.79	693.904
NEU1	E9PIF4;Q99519	3.58562e-08	1846.03	829.561	1058.9	3169.51	2575.55	2873.41	7794.29	6178.53	4752.39	13071.1	8887.67	8264.4	8345.9	11597	9304.98
NDUFB8;;;NDUFB8;NDUFB8;NDUFB8	E9PIZ8;E9PQ68;K9J7I2;O95169;O95169-2;O95169-3	1.25437e-66	3420.17	1359.02	1946.45	5991.17	5326.09	1133.92	21586.8	19207.5	25216.6	1982.3	1334.44	7005.2	55937.5	82081.4	61169.3
TCP11L1	E9PJ55;H0YES4;Q9NUJ3	8.08959e-21	919.28	2045.68	1039.65	1688.23	2347.36	2938.02	775.886	769.146	785.448	787.404	1390.2	1393.79	783.145	1121.65	1220.38
UBXN1	E9PJ81;E9PRQ7;Q04323;Q04323-2	2.07728e-15	2218.57	1319.03	2234.23	1486.53	1905.22	1817.66	1293.49	628.375	1185.71	1260.56	2188.71	2441.35	1998.27	2025.18	1872.48
SLC25A22	E9PJH7;Q9H936	2.65024e-63	14791.5	5392.11	6150.78	28378.2	29075.6	32598.4	31405.8	27777	29850.4	2719.02	3880.4	5210.7	2535.23	2933.1	11239.6
AAMDC	E9PJP1;E9PLK9;E9PNP3;K4DI89;Q9H7C9;Q9H7C9-2;Q9H7C9-3	1.30245e-08	2317.42	1165.01	2470	2356.79	1569.91	1442.92	2963.28	1057.09	3188.72	6231.92	8240.23	7879.09	4884.42	5347.21	5729.73
SOGA3	E9PJP2;Q5TF21	5.96537e-06	956.158	1293.92	2044.38	27911.1	26832	25251.3	18854.9	1495.57	91025.9	1887.35	1401.57	1524.93	29711.3	40257.3	36200.7
CFL1	E9PK25;G3V1A4;P23528	4.62572e-66	5093.61	3761.1	8105.17	8346.51	4415.05	4815.78	27672.6	9402.31	13304.6	21202.2	13375.5	15212.6	11825.9	10157.9	11500.6
SCYL1	E9PK59;E9PS17;Q96KG9;Q96KG9-2;Q96KG9-4	5.04841e-42	5649.28	5571.31	5214.98	3882.33	5152.51	4145.79	8291.09	8671.75	9744.82	973.199	1595.57	1090.47	1033.14	925.523	868.205
EI24	E9PK61;E9PL33;E9PM05;E9PS58;O14681	3.75279e-67	1153.43	2306.05	1322.61	40974	39524.5	37855.7	30778	28744.8	31871.1	3812.82	4085.7	5025.11	10290	11051.7	9764.67
PLEKHA7	E9PKC0;Q6IQ23;Q6IQ23-2	2.53639e-34	766.604	665.128	854.864	4145.6	2531.91	3512.28	6414.37	2622.37	3156.09	2756.54	1169.3	1366.91	1089.85	691.877	1298.48
PPP6R3	E9PKF6;H7BXH2;Q5H9R7;Q5H9R7-2;Q5H9R7-5;Q5H9R7-6	2.13916e-75	10227.4	8829.2	7958.02	21032.8	20948.3	21011.5	21087.3	22621.2	23305.8	5687.37	6519.56	5278.92	17365.1	17301.3	17007.7
SERPINH1	E9PKH2;E9PPV6;E9PR70;P50454	1.78916e-06	1304.73	964.147	1049.01	1314.02	1437.43	1748.27	1097.4	834.153	2115.25	2534.61	3179.24	5268.57	2382.5	3024.85	4978.33
RAB2A	E9PKL7;H7C125;P61019;P61019-2	1.42474e-09	923.637	1249.91	702.784	1213.05	1383.68	1597.7	1955.04	646.206	1472.14	370.602	1450.92	1578.63	932.971	756.99	695.753
UBTF	E9PKP7;P17480;P17480-2	5.36528e-53	11770.9	10128.9	7763.89	2496.56	2205.66	2496.8	7342.14	4743.96	5235.5	6395.41	4224.86	4118.81	4375.51	4763.98	3986.11
CLP1	E9PL17;Q92989	6.05415e-64	6610.29	7938.17	7141.14	3300.46	3603.32	4681.76	5408.08	4905.45	6518.3	13032.3	15100.7	12904.6	6799.26	8256.34	7080.72
EIF1AD	E9PLI6;E9PS76;Q8N9N8	2.77257e-11	14651.1	8474.07	1368.27	1398.1	2012.38	2008.38	3587.65	5298.96	1961.46	7365.52	6884.38	8363.07	5609.66	1056.45	5244.81
NPEPPS	E9PLK3;P55786;P55786-2	3.14766e-06	2155.42	1628.67	2492.9	1331.52	1186.87	1211.14	1307.84	798.353	842.356	1752.46	2591.01	2490.93	1134.4	1474.94	2056.84
RPL27A	E9PLL6;P46776	1.37888e-67	313968	330323	337901	61121.8	66956.5	60487.5	51763.2	37967.9	39498.3	32463.8	39264.3	45732.4	37609.6	38188.6	34422.7
MDK	E9PLM6;E9PPJ5;P21741	1.1888e-34	11696.6	7844.11	10660.1	1943.69	2740.62	3253.68	5290.76	5603.73	6237.39	9769.65	16213.2	13316.9	7657.67	9019.04	9205.63
;VKORC1;;VKORC1;VKORC1;VKORC1	E9PLN8;F8W9H0;I3L3B4;Q9BQB6;Q9BQB6-2;Q9BQB6-3	1.95737e-26	1653.1	1034.39	2056.09	19392.3	19620.2	17856.1	21331.4	18346.5	20643.9	709.152	995.907	882.029	10555.4	6854.92	6824.21
CSTF3	E9PLP8;Q12996	8.53023e-58	1257.33	1557.59	1310.48	6576.35	7776.59	8024.1	7739.34	7355.52	7450.57	3058.37	4075.42	3749.17	5507.78	5744.72	4322.68
CSDE1	E9PLT0;O75534;O75534-2;O75534-3;O75534-4	4.44191e-41	9656.12	9598.93	11066.7	8921.84	8824.95	9219.51	2623.28	1831.78	2129.05	2458.85	3480.72	5244.73	2699.9	3100.35	4728.08
MACF1	E9PLY5	9.88729e-06	922.123	4520.09	741.388	6945.03	8619.54	6322.43	12221.9	11272.5	12241.1	1728.23	1530.62	1389.5	26762.9	34677.4	30560.3
BIRC2	E9PMH5;Q13490	8.6822e-67	1092.87	1122.74	1284.44	18775.5	19950.8	20085.7	1848.6	2056.38	2079.75	1428.29	1788.2	1596.39	21698.8	22913.4	23566
CLNS1A	E9PMI6;J3KN38;P54105	3.72689e-67	1696.09	2706.8	2825.74	15242.7	21432.5	12917.5	2605.28	2858.62	2703.37	2118.84	2521.79	2595.17	2167.82	2284.41	2578.33
LMO7	E9PMS6;Q8WWI1-3	6.99291e-63	1387.32	1119.7	1199.95	3391.26	1636.63	1340.83	16681.4	6095.87	6621.3	6493.08	1084.58	1530.86	1880.24	1422.78	1188.31
NDUFS8	E9PN51;E9PPW7;F8W9K7;O00217	1.13697e-21	2716.78	1395.78	1208.54	3064.67	5885.33	8648.29	2052.97	2080.5	3200.37	1806.74	1850.29	1189.42	4828.1	5973.64	2462.74
SIRT3	E9PN58	7.45061e-24	1814.48	2286.58	1577.53	2795.49	1170.11	851.402	1088.96	941.748	966.725	1001.84	810.412	869.217	14649.7	15148.5	18235.5
DGKZ	E9PNL8;Q13574;Q13574-1;Q13574-3;Q13574-4;Q13574-5;Q13574-6;Q13574-7	5.25627e-12	18704.6	10664.3	9719.85	4202.75	3160.27	2319.55	5383.33	1185.62	1187.01	3781.25	5165.39	3740.74	4495.02	3633.61	4702.14
RNF170	E9PP55;Q96K19;Q96K19-2;Q96K19-3;Q96K19-5	8.98854e-06	860.292	1914.41	1110.94	1223.69	1157.21	1261.38	1254.25	1212.24	1597.1	1312.47	1620.45	1489.36	643.126	1956.57	2026.14
RRP8	E9PPY3;O43159	3.70061e-10	4640.64	5164	5368.69	720.557	916.173	1214.73	1190.15	609.92	839.649	2600.56	1568.16	1009.87	475.101	787.963	721.37
ZC3H11A	E9PQ61;O75152	1.68455e-21	4738.77	3969.42	4501.4	3407.52	2268.05	2672.9	1235.82	1004.44	729.996	2010.58	1281.24	855.65	1351.12	1649.29	914.258
MVB12A	E9PQA6;Q96EY5;Q96EY5-3	3.31478e-31	3310.13	2480.7	2271.32	12458.2	12737.5	11092.8	1713.08	2158.69	2932.89	1671.17	1426.67	1890.75	1798.05	1211.31	1265.35
NUF2	E9PQC4;Q9BZD4	6.63358e-18	820.673	1056.05	1134.19	2391.56	1126.73	1827.28	2187.39	2159.66	1256.33	1107.54	1148.24	1199.17	2687.94	3510.88	2129.22
FAU	E9PR30;P62861	1.16948e-94	791018	468353	542515	177565	199803	232246	70727.6	47729.3	42705	40376	44827.4	52191.8	83327.6	99128.9	82035
MAF1	E9PR76;E9PSH4;Q9H063	1.31998e-26	28520.2	19661.1	25975.2	2492.09	1148.23	1469.25	1121.31	1429.67	1265.64	1739.93	1378.83	1276.66	1152.89	1112.15	1145.84
PEX26	E9PRC5;Q7Z412;Q7Z412-2	7.59422e-06	1318.39	1199.04	1560.47	3321.19	2451.27	3181.23	3565.22	3903.72	4210.27	1748.95	849.718	1645.61	910.573	2074.79	1992.89
C11orf98	E9PRG8	8.04034e-44	12755.6	20856	22458.7	2346.55	2561.17	2184.58	5973.09	3446.07	8103.78	2444.83	2553.68	2869.52	3158.81	3318.65	2177.67
ARL14EP	E9PRK7;Q8N8R7	1.00117e-06	1348.09	1234.33	1302.08	896.518	1471.35	1836.61	191.394	1174	833.526	1746.04	2263.8	2006.95	1533.15	1703.03	1291.53
DIS3	F2Z2C0;G3V1J5;Q9Y2L1;Q9Y2L1-2	2.24864e-33	5628.3	7413.59	10624.1	2256.69	3699.24	2547.7	5497.73	4743.1	1177.14	5026.26	14764	4864.2	2216.65	4203.08	7687.71
TRMT2A	F2Z2W7;Q8IZ69;Q8IZ69-2	6.14625e-52	40229	39633.9	40566.2	2174.95	2577.02	2844.39	1664.08	1976.41	1377.51	1529.12	1635.47	1313.15	1838.29	1797.7	1658.63
XPO4	F2Z2X4;Q9C0E2	5.22696e-74	1385.91	1070.8	1162.32	15518.9	15650.6	16078.7	4464.34	3430.74	3968.87	1299.77	1192.48	1047.82	2695.98	2817.01	2604.96
RPL35	F2Z388;P42766	2.12837e-70	115447	89306.6	103194	30109.8	28428.3	24111.6	48190.5	42689	42852.3	19638.1	23393.1	21138.2	24650.1	25632.2	20679.3
GTF2H3	F5GWD3;Q13889;Q13889-2	2.31453e-40	33743.5	32287.4	33501.4	10660.1	10941.1	11173.3	7844.51	10383.1	10265.4	10342.7	11145.1	12034.8	11549.2	14396.4	13741.8
ADA	F5GWI4;F5GXW0;F5GYD4;P00813	9.8374e-06	3852.54	3471.71	2685.57	1734.58	779.481	716.425	710.262	1444.59	1642.76	1994.6	2564.85	3164.26	1631.79	1364.42	3945.31
PIK3C2B	F5GWN5;O00750	1.34701e-05	765.729	1703.98	1853.96	1343.32	813.325	982.728	2350.11	3586.52	4471.49	1168.21	1271.03	1673.29	940.189	864.132	1016.53
TMED2	F5GX39;Q15363	3.45089e-07	1522.47	2060.29	1683.01	2133.54	4369.32	5748.84	1983.28	2790.36	5111.05	1208.69	1346.5	1226.8	1403.03	2725.02	548.002
AKAP7	F5GXD1	5.30267e-32	14028.4	8841.07	9774.59	1576.59	1735.63	1888.1	1235.74	1284.42	1352.27	1186.12	1341.08	1165.16	803.004	753.494	995.146
NDUFS7	F5GXJ1;F5H5N1;O75251;O75251-2	3.36076e-41	2173.48	1301.43	1442.62	7133.06	7182.09	6477.91	3163.54	3044.65	3198.46	1757.12	2050.67	1294.13	4423.84	7999.75	6456.14
OTUB1	F5GYJ8;F5GYN4;F5H6Q1;J3KR44;Q96FW1	8.84843e-14	2196.75	1396.69	5354.44	2122.94	2142.37	2315.79	3971.83	2608.28	3394.19	5840.22	8416.85	8853.99	5231.92	2854.98	4801.86
STRN4	F5GYK2;Q9NRL3;Q9NRL3-3	1.56116e-46	21663.8	19673.6	20543.4	9227.57	10864.7	9769.31	5071.89	4950.73	4781.04	1564.44	1457.16	1509.47	1282.62	1214.69	1251.73
ATP6V0D1	F5GYQ1;J3QL14;P61421;R4GN72	6.4681e-48	2237.67	1568.24	1350.41	2393.82	3838.51	2316.71	6057.61	2793.46	4409.53	18359	17629.9	16730.6	3776.54	3162.33	2838.54
DTL	F5GZ90;Q9NZJ0	2.36647e-32	1348.64	1076.94	1107.3	1294.18	1451.55	1558.64	2493.84	1826.39	2009.96	28914.6	28790.4	24997.7	2711.68	2368.33	2430.28
WASHC3	F5GZ97;Q9Y3C0	7.61794e-17	9609.45	11503.1	5023.33	1431.83	2121.32	2357.49	2293.12	1304.69	1499.46	2158.45	1513.28	1607.92	2433.02	3894.71	2421.3
SLC3A2	F5GZS6;J3KPF3;P08195;P08195-2;P08195-3;P08195-4	2.64024e-15	2687.21	1407.66	3131.11	7470.58	6979.74	7623.31	6171.44	9122.25	7964.89	5464.84	8128.15	5875.33	5701.11	6092.26	5355.3
ANAPC5	F5H0F9;Q9UJX4	3.60417e-56	7593.94	6497.98	6171.15	8353.14	9168.23	8958.88	8902.09	8674.74	7602.67	1768.4	2068.72	1844.24	2765.03	2688.02	2414.95
TUT1	F5H0R1;Q9H6E5	2.98623e-39	10163.6	8833.56	7266.31	2469.44	3191.54	2753.48	1101.34	1359.31	1205.86	1139.26	1308.05	1199.49	918.485	1055.76	967.396
TCP1	F5H136	6.51706e-48	3937.7	2715.26	3897.55	5740.26	5131.01	5365.62	48250.2	42964.2	48054.2	4278.53	5184.51	5601.65	7214.45	10489.1	6500.07
RAB35	F5H157;Q15286	5.98173e-47	1246.32	1527.17	1341.32	3047.92	1581.76	980.046	14281.3	4823.55	6660.62	8596.12	1748.65	1627.54	2343.39	1294.51	1447.52
MPDZ	F5H1U9;O75970;O75970-2;O75970-3;O75970-5	4.06076e-22	1230.14	1050.8	1140.16	769.285	1305.31	1087.39	4805.3	1921.53	1895.88	1919.22	1221.64	1000.73	747.583	1000.22	1041.84
DMXL1	F5H269;Q9Y485	7.45055e-69	1541.94	1643.14	1760.53	7923.74	9680.48	8180.79	3257.72	3505.05	2818.97	1587.26	1512.88	1411.59	2141.84	1843.93	1557.13
ANAPC15	F5H2T3;F5H3R3;F5H6E4;F8WDQ6;G5EA39;P60006;P60006-2	1.09335e-16	28370.9	24602.8	28865.5	18033.9	17835	16474.4	12613.2	10765.5	10023.1	857.355	1024.57	689.315	5312.14	5600.84	819.422
SEC23A	F5H365;Q15436	2.19742e-65	6570.24	6749.39	5876.85	6162.11	7862.43	6929.12	11212.9	14448.5	13254.3	5106.81	5151.7	5000.16	3285.66	3186.57	3477.49
DHX37	F5H3Y4;Q8IY37	3.22221e-56	12214.2	9723.58	9698.11	2596.35	3201.49	2624.85	3461.41	3153.02	3104.79	3973.86	5517.92	4173.34	3832.19	3910.75	3945.62
TSG101	F5H442;Q99816	1.13277e-56	1142.57	945.272	797.52	26689.4	28961.3	25686.2	6696.04	6595.45	6646.07	2375.42	1667.92	1564.23	3579.55	4044.16	2369.02
KLHL42	F5H523;Q9P2K6	1.78295e-34	2888.06	1346.21	1855.65	2239.66	2882.68	2268.62	2875.34	2725.42	2329.03	9073.94	12179	2811.19	861.145	1060.45	1112.07
MAP3K4	F5H538;J3KNB8;Q9Y6R4;Q9Y6R4-2	3.11839e-56	7593.01	8067.69	8054.3	11652.5	13395.2	12290.2	2010.24	2239.86	2085.05	1732.81	1512.06	1601.73	1924.01	1691.4	1651.45
MAP4K3	F5H5A3;Q8IVH8;Q8IVH8-2;Q8IVH8-3	7.58617e-26	8287.79	6417.75	5336.86	4244.91	4730.52	5221.64	2166.69	1739.2	1344.89	1618.11	1072.63	1051.5	1332.84	1604.6	1420.17
TUBA1C	F5H5D3;Q9BQE3	7.60306e-38	45732.8	6539.51	7203.39	54797	58151.4	42045	20328.4	4119.15	4406.65	4563.47	18729.2	3466.86	4849.61	4175.32	4587.77
GRSF1	F5H5I6;Q12849	9.07086e-48	16607.4	13144.7	13580.1	1928.02	1987.57	1911.37	1592.5	1468.55	1276.05	8965.3	14746.1	9579.08	1605.34	1562.89	1792.06
;BCKDHA;BCKDHA	F5H5P2;P12694;P12694-2	3.52162e-70	1946.7	1798.44	1745	4123.32	3924.97	4909.43	16163.2	17052.7	14922.2	2162.67	1514.61	1519.06	3693.61	3650.53	2980.95
DDX55	F5H5U2;Q8NHQ9	7.71551e-22	5923.17	11421.4	8411.36	2064.68	2929.13	3712.73	2890.23	4922.25	4259.89	5698.8	5579.96	7144.94	3529.53	4100.8	4605.13
ALKBH2	F5H5X2;Q6NS38;S4R3T5	7.58625e-06	12678.8	11095.7	8344.94	1303.45	2617.83	2570.17	2114.35	2120.16	1599.16	3274.34	4798.88	2937.48	2261.12	2715.47	2548.14
HEATR5A	F5H619;Q86XA9	2.41805e-44	1389.27	1161.03	1386.59	8543.29	8770.62	8745.95	6527.4	5617.37	7392.72	1086.83	989.822	1129.96	2157.74	2386.95	1905.46
ACTR2	F5H6T1;P61160;P61160-2	5.96162e-20	1527.07	1625.68	1793.3	5870.2	3868.95	4477.39	12540.6	6799.3	5785.03	4196.92	1851.95	2812.35	4739.91	2314.81	4389.28
MARCHF7	F5H6W4;H7BZU7;Q9H992;Q9H992-2	3.66514e-17	403.836	1283.37	684.463	1632.97	1805.73	838.322	1792.02	1660.98	1145.6	674.722	498.721	1537.47	776.253	1018.28	1309.28
CDK17	F5H6Z0;Q00537;Q00537-2	3.80594e-27	4328.06	3040.08	3061.57	5069.79	4554.11	4394.66	5493.81	4468.06	3247.32	4099.68	2310.46	696.174	1912.8	1610.9	1348.84
MRPL48	F5H702;Q96GC5;Q96GC5-3	4.38724e-54	27590.8	22872.4	18102.8	6617.05	7747.84	6320.34	4277.79	3723.47	3447.22	3272.56	3294.87	3276.95	5005.14	4736.12	4263.64
IQGAP2	F5H7S7;Q13576	7.04791e-44	2402.46	3056.53	2201.48	6204.46	5612.24	6006.87	2887.3	2616.13	2483.3	2864.2	4380.11	3670.28	3346.89	3788.15	3423.05
MED21	F5H872;Q13503	7.2271e-13	7535.31	2844.39	2550.06	6941.63	1566.08	1632.59	2024.55	8932.58	7268.77	1659.94	4057.42	1530.03	984.065	1076.18	1216.32
XRCC1	F5H8D7;P18887	1.27448e-12	5151.33	6178.01	4920.26	1923.12	1460.21	1115.32	4757.18	2418.61	1649.45	2826.98	1136.38	1185.31	1114.06	1345.45	1250.35
hCG_2043426;DDX19B;;DDX19B;DDX19A;DDX19A;DDX19A;DDX19B;DDX19B;DDX19B	F6QDS0;H3BMQ5;H3BN59;H3BQK0;H3BTB3;I3L0H8;Q9NUU7;Q9UMR2;Q9UMR2-2;Q9UMR2-4	9.85328e-06	788.844	1067.5	822.872	3811.09	3584.66	5117.05	1669.72	1233.86	1723.69	1557.09	1698.85	1848.37	1092.39	1946.92	1789.42
SIPA1	F6RY50;Q96FS4	5.40962e-32	1370.84	1013	697.187	41454.4	15450.9	41309.4	114458	69943	68884.4	76089.4	23885.9	39247.3	28479	1672.62	9755.74
P3R3URF-PIK3R3;PIK3R3;PIK3R3;PIK3R3	F6TDL0;Q92569;Q92569-2;Q92569-3	1.48949e-29	1512.49	2170.15	2290.23	3026.94	2363.51	2700.26	5170	3532.94	2806.53	1972.8	1489.29	1541.63	1303.73	1009.49	1105.94
GLOD4	F6TLX2;Q9HC38-2	5.94181e-14	3076.08	3951.51	5933.67	1845.16	3128.84	2808.72	3525.53	5006.08	5316.02	5645.44	8330.7	6648.41	3896.72	4216.2	5276.05
ASB6	F6TX30;Q9NWX5	2.6829e-20	881.77	1255.52	2296.28	13006.9	13622.6	13166.4	4219.19	5056.41	6733.82	10654.7	11923	13010.1	6534.72	6107.37	6173.19
POLDIP3	F6VRR5;Q9BY77;Q9BY77-2	2.48142e-17	7287.4	6712.09	7145.16	2505.6	3257.91	4376.6	2551.78	2299.5	2160.03	8152.58	9296.49	1817.38	6443.37	7798.67	6756.33
RNF41	F8VNZ6;F8VSB6;F8VSP7;F8VVY2;Q9H4P4;Q9H4P4-2	6.92984e-21	7101.76	4308.76	5397.23	5878.31	8589.14	10534.3	9757.45	1261.88	8325.13	2027.52	1497.51	6336.22	367.958	734.376	749.502
LETMD1	F8VP71;F8VVQ3;F8VZA2;Q6P1Q0;Q6P1Q0-2;Q6P1Q0-4;Q6P1Q0-7	3.93284e-21	1910.15	908.425	1631.45	4549.21	4467.25	3745.98	5937.08	6164.72	5962.65	1114.1	1298.35	779.867	2042.98	2118.87	1900.77
TMEM117	F8VS00;F8W1J2;Q9H0C3	8.7196e-42	771.032	1715.78	1866.8	30905.7	28586.4	35188.2	736.004	1637.83	1781.99	686.356	1279.83	1661.78	822.954	858.189	1023.57
CDK4	F8VTV8;F8VWX7;F8VYH9;P11802	5.22237e-63	1547.02	1458.49	1354.61	12153.1	11792.3	12823.8	12780.2	11550.7	10632.3	1981.21	2459.02	1972.42	13460.5	13951.3	12313.8
RPLP0	F8VU65;P05388	3.96608e-66	100439	77554.1	84118.4	13567.5	12229.8	13116.6	8917.31	7741.99	8145.33	8973.25	9373.86	9059.92	8781.49	10008.1	8833.97
CNOT2	F8VUB4;F8VV52;Q9NZN8	8.91575e-39	1802.68	1470.35	1607.33	3236.37	2289.64	3147.17	8009.99	8788.94	7663.63	2784.51	2974.11	3451.31	12594.9	16573	16711.7
SLC38A2	F8VUY8;Q96QD8	2.86981e-23	2018.11	1630.3	1622.56	686.727	929.313	945.234	3221.22	1884.36	1630.87	732.132	1112.39	1911.92	715.287	987.366	889.659
COPZ1	F8VVA7;F8W651;P61923;P61923-4	3.01259e-61	56480.6	56591.1	26140.8	47658.5	76096.5	60243.9	40062.5	68131.3	60251.9	1170.69	1369.99	3471.65	2091.37	2410.71	2570.34
MARF1	F8VVB8;G8JLP4;Q9Y4F3;Q9Y4F3-3;Q9Y4F3-4;Q9Y4F3-5	8.26504e-07	5532.12	18620.5	18794.1	5650.34	1857.97	4645.47	1435.92	641.992	633.756	662.465	1753.6	557.654	849.214	855.924	843.745
CSRP2	F8VW96;Q16527	8.82499e-72	11457.1	7803	9306.24	7386.35	6700.34	7064.85	8036.14	7988.81	7242.21	16837.8	19782.2	14855.5	12644.9	12342.3	10156.8
SPRYD3	F8VWW7;Q8NCJ5	2.20182e-57	2620.16	1906.27	2377.7	3595.68	4124.71	4960.55	8625.87	7242.86	6941.8	14115.9	15011.9	16037.7	7710.86	6024.19	6626.85
SMARCC2	F8VXC8;Q8TAQ2;Q8TAQ2-2;Q8TAQ2-3	1.81168e-07	13372.2	12625.2	16090	10636.6	8429.24	1685.56	3846.69	3682.28	869.432	4198.77	3585.74	5182.11	3256.86	659.007	580.38
SCAF11	F8VXG7;Q99590;Q99590-2	1.55352e-37	6048.3	4387.17	4861.02	2372.26	2927.79	2654.56	4746.07	3964.82	3292.54	7589.55	9107.23	7647.79	5235.16	4754.18	3824.77
GIT2	F8VXI9;F8WAK2;Q14161;Q14161-10;Q14161-3;Q14161-4;Q14161-5;Q14161-8;Q14161-9;R4GNG3	5.77363e-06	4938.38	4709.3	2155.68	3139.53	2056.34	2892.94	5137.34	4377.93	3971.73	1747.34	1513.88	1404.87	973.452	725.51	1210.76
PPP1CC	F8VYE8;P36873;P36873-2	1.42301e-48	37921	30327.9	34804.3	41518.6	31939.4	34102.4	72949.9	32420.5	41852.7	51941.5	25901.4	23431.3	26859.3	18759	20305.4
ARL1	F8VYN9;P40616;P40616-2	1.12236e-43	4180.64	2959.18	5121.72	9766.11	9274.48	9746.55	2576.54	1799.67	2093	4673.39	5089.77	4652.99	2719.26	3397.39	3355.22
PRKAG1	F8VYY9;P54619;P54619-2;P54619-3	7.21645e-56	2055.12	1568.23	1640.46	9713.55	9957.52	10278.5	4316.66	3435.98	3069.04	1589.46	1773.76	1155.07	1112.9	1657.02	1114.69
RPLP0	F8VZS0	5.22745e-31	42396.1	26120.1	25562.4	5011.69	3148.64	1737.42	6471.35	3674.92	4071.82	3347.22	5501.21	5657.66	1879.66	4978.59	1211.95
C17orf49;BAP18;BAP18	F8W038;Q8IXM2;Q8IXM2-3	7.05523e-26	3646.5	5493.09	6622.96	1466.32	1354.88	1733	2364.19	4765.73	1648.81	7084.16	7174.61	7648.72	4155.89	6137.58	5990.75
YEATS4	F8W0J4;O95619	6.16323e-31	5576.48	4709.26	5471.47	4652.96	5356.87	5271.01	3916.49	3839.33	3577.99	10989.9	13131.7	10699.1	5612.47	5771.1	5461.45
CPM	F8W111;P14384	3.68356e-06	1701.41	1673.94	1505.27	4664.67	3266.67	1496.82	5523.19	2284.89	2856.91	3905.95	1288.26	1075.07	2009.6	1872.47	475.792
ANKRD13A;ANKRD13A;ANKRD13D;ANKRD13D;ANKRD13D;ANKRD13A;ANKRD13A	F8W150;H0YIN8;Q6ZTN6;Q6ZTN6-2;Q6ZTN6-3;Q8IZ07;S4R3U2	5.79744e-15	640.391	1013.27	1744.89	5381.12	4228.2	3169.02	4114.77	6180.47	6978.66	6416.69	5829.38	6544.48	1520.17	899.507	2503.77
FMNL3	F8W1F5;Q8IVF7;Q8IVF7-2;Q8IVF7-3	9.01321e-12	4087.74	3680.2	4769.66	6142.19	7034.91	8240.39	9197.71	7278.01	7121.62	4052.7	3690.7	3037.41	2609.89	2009.94	1750.23
FEZ2	F8W6C0;Q9UHY8	1.10954e-56	1365.78	1819.96	1833.55	7205.89	8213.15	8415.27	3191.07	3435.77	4008.86	937.084	1137.73	1124.81	1495.59	1650.93	1130.58
HNRNPA1	F8W6I7;P09651;P09651-2	1.3616e-74	38328.7	33754.4	26744.6	38156.4	49530.8	43514.3	13059	12711.8	10666.8	12217.7	9525.57	10378.4	8327.6	6876.2	7200.83
UBAP2L	F8W726;Q14157;Q14157-1;Q14157-3;Q14157-4;Q14157-5	1.49056e-37	4659.94	7046.3	6997.66	4673.47	5188.01	5019.21	3375.46	2769.98	2677.02	4070.7	5004	5320.21	3074.3	2119.85	2944.62
BABAM2	F8W733;Q9NXR7;Q9NXR7-1;Q9NXR7-3;Q9NXR7-4	1.2417e-57	5906.48	1819.57	2542.73	22315	24759.8	23873.1	14168.9	13611.9	11960.7	1030.34	1098.83	1411.94	6227.86	2184.25	1750.55
RPL10	F8W7C6	1.61775e-20	6708.47	4168.73	4500.78	1256.56	928.548	997.992	1008.83	1365.2	1082.12	1049.84	1065.51	987.709	718.36	755.797	539.181
VEZT	F8W8C2	1.28717e-25	3042.12	1685.89	1335.78	4360.98	5101.94	5455.26	3374.78	1837.51	1163.25	1390.48	1055.56	1691.33	2690.9	1068.33	976.458
IGF2BP2	F8W930;Q9Y6M1;Q9Y6M1-1	1.71793e-49	13260.8	10362.2	12993.2	13276.9	10248.3	11284.9	2733.18	2158.19	2739.55	1417.32	1778.26	1919.07	1565.8	1620.97	1827.47
GAPVD1	F8W9S7;Q14C86;Q14C86-2;Q14C86-3;Q14C86-4;Q14C86-5;Q14C86-6	2.10508e-34	10050.2	10086.9	9533.08	9250.62	10249.8	8779.34	4786.77	4473.06	5806.66	4610.81	5619.26	5655.27	4634.52	5118.37	4471.85
CCDC93	F8W9X7;Q567U6	5.20999e-34	1646.6	1559.86	1549.4	1807.71	1760.32	2350.91	13710.8	11525.7	13350.2	1708.37	1975.64	1773.92	1751.85	1732.54	1940.98
CLASP1	F8WA11;H0Y5T1;Q7Z460;Q7Z460-2;Q7Z460-3;Q7Z460-4;Q7Z460-5	1.35664e-09	4147.85	3371.22	4230.01	4746.94	4553.44	4331.84	4012.19	3599.87	4393.92	3975.02	696.349	4177.47	3151.57	3317.86	2480.91
MTMR1	F8WA39;Q13613;Q13613-2	1.1165e-47	1941.09	1866.82	2569.37	4844.03	7472.91	6751.53	4196.01	5253.54	3432.92	2236.45	2834.54	2119.96	2309.21	2153.96	2077.28
DDX31	F8WAJ0;Q9H8H2;Q9H8H2-2;Q9H8H2-4	8.54205e-11	7608.93	4561.86	5660.76	4127.4	3526.29	4969.25	932.37	1614.58	854.987	869.074	784.257	532.475	1016.25	864.495	674.442
KIF3C	F8WAR6;F8WER6;O14782	1.75556e-12	1663.15	1106.34	1166.12	4482.03	1891.06	1824.96	1625.25	1207.88	1108.79	2213.5	3650.52	8245.96	686.876	942.833	1294.87
NDUFA5	F8WAS3;Q16718	9.48078e-62	1108.68	1311	1159.19	20449.2	20763.7	18620.3	6408.16	6651.32	6280.9	1578.65	2114.9	1700.26	6558.42	11271.2	7670.48
PAPOLG	F8WAT4;H7C3W0;Q9BWT3;Q9BWT3-2	5.47885e-36	1847.48	1907.2	1462.86	12631	12484.1	12182.8	1131.76	1052.57	921.61	1044.99	1023.46	847.652	833.194	970.517	752.148
ATP1B3	F8WBY4;H7C547;P54709	6.56073e-14	6612.81	1272.86	6615.89	14287.2	14134.2	11172.5	18847.7	14683	12275.2	30313	28361.3	16671.4	17457.9	26696.2	17055.2
GTPBP8	F8WBY6;Q8N3Z3	5.71556e-17	2582.06	1464.26	1635.77	7579.28	6855.23	7141.11	955.314	1043.15	638.444	919.882	1314.43	1085.04	922.015	664.504	737.174
SEC62	F8WCJ7;F8WF48;Q99442	6.72514e-38	2134.4	4268.74	4023.58	5123.1	2757.42	2627.46	7231.32	4974.5	5286.49	1739.82	1908.95	1848.8	3383.57	5772.38	3568.39
CKMT1A	F8WCN3;P12532;P12532-2	2.68158e-16	3555.65	4631.05	7622.62	1458.21	1655.47	1564.08	2210	1624.79	1840.12	1607.93	2721.72	2227.62	1853.27	1854.56	1805.57
ARL6IP4	F8WCT1;Q66PJ3-2	1.56826e-41	216016	216639	253151	131955	119150	122341	141721	178505	146565	305572	443365	337892	214245	375229	312524
ZRANB3	F8WCT9;Q5FWF4;Q5FWF4-3;Q5FWF4-5	2.55188e-54	2013.64	1633.92	1618.97	25811.7	23782.4	22390.6	848.669	1888.55	2054.77	791.421	1109.93	1916.16	713.703	989.557	887.689
TRMT61B	F8WDR2;Q9BVS5	2.21053e-28	8252.27	5374.78	4070.11	3673.98	1849.45	1963.97	1414.72	1254.61	1191.05	1003.74	1458.3	1227.72	834.294	978.283	672.258
MMADHC	F8WEC0;Q9H3L0	4.21187e-15	1205.01	890.458	968.832	3522.53	3860.39	3215.26	1418.17	1047.97	1140.21	1322.51	1438.91	1063.3	1460.64	1653.6	1599.7
PMPCB	G3V0E4;O75439	3.08659e-32	3414.37	3517.9	4412.49	5020.43	5510.89	5884.07	1800.95	1799.16	1757.64	3541.66	4516.34	3658.3	2933.2	3052	3020.05
NDUFV1	G3V0I5;P49821;P49821-2	1.57605e-57	1453.43	1142.37	988.513	1045.86	1333.8	1527.67	1919.62	1603.38	1253.03	1266.09	1193.1	1218.11	22715.5	25742	18553.7
B3GAT3	G3V150;O94766;O94766-2	3.04863e-05	1542.51	1139.86	1240.18	4997.38	9001.47	7169.46	1107.88	10121.7	9547.13	1033.15	850.236	830.651	1405.5	1291.8	2047.74
PARP2	G3V167;Q9UGN5;Q9UGN5-2	1.8567e-18	8208.8	7603.5	6973.46	2405.47	1543.4	1163.93	1259.37	2452.02	1040.45	3442.73	842.382	840.195	1996.89	1185.16	709.052
ZCRB1	G3V1V1;Q8TBF4	4.15062e-49	8989.26	10939.2	9805.41	1908.26	3594.15	4444.9	1549.64	1508.97	1608.66	1629.35	1681.77	2196.1	1563.94	1530.01	1373.45
RPL18	G3V203;J3QQ67;Q07020	1.24266e-71	114230	120841	131406	18638	16473.9	17945.2	14739.7	12783.8	16441.9	15031.8	15250.1	16136.1	14019.4	17307.9	16671.2
BAG5	G3V274;Q9UL15	5.80985e-12	927.737	1255.46	99.8396	98.8143	1018.86	255.129	120.036	1451.11	1465.63	217.394	1683.11	1571.65	389.8	398.252	160.053
HNRNPC	G3V2Q1;G3V4C1;P07910;P07910-2	7.82882e-78	23218	21424	23987.8	21391.6	24859.3	24242.2	8316.56	7195.38	8520.3	11128.9	12737.2	13827.9	6652.99	8882.52	7953.67
ATP5MF-PTCD1	G3V325	3.28275e-35	3685.38	3494.49	4052.54	6802.12	5091.32	5858.88	7168.04	4440.42	6426.68	1123.4	1458.77	1555.72	911.03	1454.37	1131.9
XRCC3	G3V399;G3V3C8;G3V3H9;G3V5K0;O43542	5.58593e-29	916.758	937.733	1121.7	1719.94	1760.57	1408.44	4400.79	4596.78	4132.57	2366.44	1748.03	698.735	2078.88	779.294	1771.47
MRPL52	G3V3U6;Q86TS9;Q86TS9-2;Q86TS9-3	1.21439e-25	2915.98	4751.41	6066.85	1108.28	1295.88	1250.35	1313.48	831.806	1056.04	1224.88	717.149	984.802	1388.68	1012.73	1727.21
FBLN5	G3V4U0;G3XA98;Q9UBX5	9.18268e-06	1671.28	1968.62	1343.71	1296.12	1756.15	2160.43	1022.52	755.601	822.105	953.542	921.216	766.649	1783.83	6094.21	736.764
PSMA3	G3V4X5	1.47661e-33	49458.9	51475.1	44121.6	10174.7	13100.8	9927.64	12754.9	11623	10139.9	1918.32	693.089	1018.99	1626.43	3696.93	2492.75
DDX24	G3V529;Q9GZR7	4.92656e-30	13467.4	11977.1	9925.88	3950.73	3629.51	3960.33	5962.69	3188.93	3234	3863.8	4203.48	2851.9	2667.45	2811.84	2380.07
GPATCH2L	G3V553;Q9NWQ4;Q9NWQ4-1;Q9NWQ4-4	7.47465e-10	7631.15	916.013	5610.48	4428.81	3993.35	4180.03	2214.57	725.762	2008.75	1731.87	1228.04	715.303	1909.8	1984.94	1535.48
CDK2	G3V5T9;P24941;P24941-2	3.46852e-39	4380.36	4828.77	4293.36	6969.04	9613.53	8530.09	8194.41	7524.18	7697.43	16835	21995.8	18356.6	8847.15	10242.4	9354.6
KLHDC1	G3V5V5	1.96499e-65	45467.7	35990.4	34943.8	18675.2	16965.7	20416.1	22478.3	17550.3	21483.9	57301.9	78883.5	59277.4	37168.1	44736	51400.8
TEP1	G3V5X7;Q99973;Q99973-2	7.57368e-06	2223.16	2462.44	3295.07	875.338	1015.87	1371.19	1290.9	1042.94	1893.53	1226.62	1340.25	662.587	800.738	885.124	813.521
PSMA6	G3V5Z7;P60900	1.63006e-74	80582.5	70395.9	72334.2	4737.86	4518.2	4938.16	18097.4	19297.6	18540.7	3201.3	4040.44	4248.1	4592.66	5359.13	5628.62
FAM133B	G3XAI9;Q5BKY9	1.67382e-67	45254.6	41124.9	38287.3	21922.9	19687	20075.2	25996.6	24463.3	26096.7	53849.7	71690.7	59621.3	43204.1	50912.9	47208.7
TRAM1	G3XAN4;Q15629;Q15629-2	4.46503e-48	1080.64	798.552	3488.25	17419.8	17311.2	22206.5	25708.8	21818.9	29230.2	7525.62	9717.82	11780.7	11293.4	15407.6	10596.7
TIMM8B	G3XAN8;Q9Y5J9	1.83231e-46	7065.42	3943.33	6082.57	22010.9	21900.2	18010	10031.6	8617.92	8987.53	7110.62	7095.6	6874.88	4540.15	6584.6	6286.64
TMPO	G5E972;P42167	2.76463e-51	7681.87	7098.94	8764.77	10103.2	10366.3	10778.2	16391.8	15313.8	16143.8	14359.5	14331.2	18480.3	16410.9	21190.8	15064.2
USP11	G5E9A6;P51784	1.02723e-43	2690.16	2322.13	2159.81	9094.75	9110.86	9358.08	3967.18	4906.07	4517.33	15765	21226.1	18026.5	3006.48	3081.04	3150.76
TJP1	G5E9E7;Q07157-2	8.3797e-62	1310.83	1253.06	1298	6123.72	2839.34	3704.47	25073.8	9599.75	9505.21	8955.9	1856.42	2161.62	3332.65	1375.55	1743.58
TTC7A	G5E9G4;Q9ULT0;Q9ULT0-4	4.96749e-13	1378.78	1865.83	1714.9	1749.35	2285.14	2588.68	4292.09	902.284	1122.81	866.518	1921.75	639.404	1926.34	1306.47	575.731
MRPS22	G5E9V5;G5E9W7;P82650	2.34312e-68	53328.4	48505.6	46734.8	21752.5	25128.7	22365.4	8378.6	7897.2	8760.88	3872.65	4407.38	4113.86	5582.15	5358.93	6009.14
CPSF3	G5E9W3;Q9UKF6	7.93199e-43	3532.74	4478.14	3884.06	8326.07	10544.1	10519.8	3442.31	3376.57	3620.4	6119.02	7155.38	7166.12	3799.07	4835.51	3797.28
MYL6	G8JLA2;P60660-2	1.22142e-77	46534.8	29617.8	32775.1	68815	76175.7	75749.7	18002.2	15932.5	16120.4	6467.2	6831.87	5907.82	7926.11	7687.73	7182.82
PUS1	G8JLB3;Q9Y606;Q9Y606-2	4.49305e-57	23222	19639	13031.6	1374.47	1133.01	1148.77	1175.37	1125.89	1234.61	1268.77	1303.23	1269.06	1362.4	1414.26	1229.91
HNRNPH1	G8JLB6;P31943	9.31892e-85	18471.9	15773.3	14472.3	72460.9	78793.9	75806.2	17795.8	16614.5	17401	13163.5	13270.1	12615.4	10059	8646.96	7746.14
ERC1	G8JLD3;Q8IUD2;Q8IUD2-3;X6RLX0	6.12161e-35	1743.97	1422.58	1539.95	7568.21	7327.78	6753.07	2858.94	3284.7	2856.91	1640.26	1213.76	1248	2201.93	2467.16	2516.29
USE1	G8JLK1;Q9NZ43	1.05332e-39	1323.26	2009.21	1616.79	2432.33	2251.66	2081.52	3642.95	4242.85	3180.68	1237.45	1097.88	1271.32	1575.44	4463.41	3122.95
NELFCD	H0UI80;Q8IXH7;Q8IXH7-4;X6RLT1	5.42535e-44	1634.53	1511.85	1576.15	9086.65	8418.28	8294	1272.07	1396.2	1544.71	26437	32516.3	24789.9	2003.82	2323.9	2191.73
CEP170	H0Y2V6;Q5SW79	9.26655e-42	9218.66	9378.7	8508.86	7101.58	7269.94	7155.4	6049.44	5576.1	4751.85	8257.33	7827.08	7503.55	6030.38	6424.44	6311.71
DPM1	H0Y368;O60762;Q5QPK2	2.43611e-68	5846.99	4198.89	3286.2	26496.4	18851.2	19762.2	15904.7	14962.9	12604	3386.37	3957.24	2390.3	10686.5	10433.9	6153.87
PHF8	H0Y3N9;Q9UPP1;Q9UPP1-2	1.11507e-40	13595.8	13322.4	13651.8	2914.49	3722.2	4014.22	3749.14	3196.06	2774.38	4635.07	4047.38	5373.98	4083.9	4198.88	3058.7
GPC3	H0Y3U6;P51654;P51654-2;P51654-3	2.52985e-09	1315.48	972.086	1057.64	1053.53	1321.69	1024.13	3868.25	2773.14	2640.95	1332.5	725.095	974.01	1404.06	1514.75	1746.34
SIK3	H0Y4E8;Q9Y2K2;Q9Y2K2-7	1.96013e-37	3901.13	2282	2761.32	10415.1	12875.6	10175.1	3617.97	3660.65	3120.14	3890.41	2947.63	1757.97	3958.47	3643.36	3576.14
TMEM201	H0Y4R5;Q5SNT2	1.7844e-60	1069.66	1269.79	1197.86	10404.8	11381.6	12099.5	6804.62	7122.48	5703.46	2356.06	2628.71	2479.03	3475.49	3003.04	2643.95
RBM39	H0Y4X3	3.1627e-25	14286.4	6984.82	7071.94	5709.2	5829.51	3415.76	11184.2	7540.76	9015.68	6773.89	34207.3	24626.8	18586.3	16566.9	26860.1
SLC22A13	H0Y4Y1	1.87299e-32	1515.33	1119.77	1899.31	85061.8	81988.9	86666.5	715.904	968.797	906.71	767.689	919.969	845.547	1430.7	1848.93	2011.66
APMAP	H0Y512;Q9HDC9;Q9HDC9-2	4.11494e-46	1732.29	2320.83	758.814	5210.86	4920.15	6281.65	10287.9	13933.8	11597.2	719.39	527.574	1357.59	2554.46	2126.98	1979.08
RPL36A;RPL36A-HNRNPH2;RPL36A;RPL36A	H0Y5B4;H7BZ11;J3KQN4;P83881	6.84934e-64	63576.9	54396.4	57862.4	11851	11855	13397.7	14816.2	12892.4	14140.2	12513.5	14539.8	11217.4	10137.7	11111.7	11404.1
GSE1	H0Y613;Q14687;Q14687-2;Q14687-3	9.42539e-09	2696.31	2477.76	2857.61	4004.21	2010.72	2676.5	2421.73	2344.81	3707.6	1088.36	1209.11	1223.71	721.821	682.588	926.221
PRCC	H0Y679;H0YE12;Q92733	1.71793e-06	1166.58	1578.67	5666.45	2002.51	4366.72	5821.29	7501.58	6149.41	6509.11	16258.5	20775.3	16173.2	738.681	6186.98	8663.82
RUBCN	H0Y6E6;Q92622;Q92622-3	5.17611e-06	4025.58	3239.53	4048.02	2157.13	2612.07	2833.5	1895.91	3660.33	843.643	7795.54	8381.74	10431.2	553.657	750.791	1081.52
MPHOSPH8	H0Y6J1;Q99549;Q99549-2	6.18899e-06	1694.03	977.753	1979.3	807.039	409.267	1084.34	2355.27	3650.57	2229.68	6254.57	3180.16	2078.16	1288.9	2473.78	1317.37
NRM	H0Y6T6;Q8IXM6	2.22758e-39	1252.97	1695.58	1560.09	5770.97	5419.46	6598.47	10168.6	12032	8133.73	13255.3	12365.6	11316.9	7457.47	7726.39	6245.2
LMBR1;LMBR1L;LMBR1L;LMBR1L;LMBR1L;LMBR1L;LMBR1;LMBR1	H0Y6V6;H0YHZ2;Q6UX01;Q6UX01-2;Q6UX01-3;Q6UX01-4;Q8WVP7;Q8WVP7-3	2.80452e-12	1112.49	822.088	894.444	6011.15	5522.5	7504.74	4015.24	4626.33	5824.76	676.737	1151.18	1059.94	1678.46	2018.16	1642.31
RAD54L2	H0Y760;Q9Y4B4	3.7309e-08	1436.27	1596.1	1234.45	1341.71	768.887	1569.68	611.898	1227.74	1959.26	2769.39	3106.75	2511.47	785.632	737.655	973.552
PISD	H0Y7P7;Q9UG56	2.17631e-34	2204.68	1522.12	1323.64	3790.99	6133.78	4299.47	3654.29	4234.54	3717.61	3233.48	3113.05	3172.97	2478.52	2170.09	1864.27
FKBP10	H0Y827;Q96AY3;Q96AY3-2	1.86715e-14	257.646	1800.6	908.031	2152.06	2369.22	2395.99	463.291	812.492	930.414	791.959	1420.25	1333.99	642.863	757.484	857.92
HERC3	H0Y8G9;Q15034	2.52403e-17	2036.89	915.331	959.673	1526	2334.38	1360.83	1431.7	1057.97	2010.25	1335.13	1981.28	715.836	1274	1669.38	1534.34
UTP15	H0Y8P4;Q8TED0;Q8TED0-3	6.4894e-43	4750.55	4590.23	4616.26	2686.42	2715.42	3220.98	2940.81	2312.28	2433.76	3323.16	1935.71	2488.54	2169.18	2075.09	2139.91
DNPH1	H0Y8X4;O43598;O43598-2	2.60822e-15	3312.95	713.103	5874.48	3190.29	4418.37	2914.12	4532.5	2582.71	4844.66	11001.4	16797.2	17029.9	9314.38	8987.77	13965.4
NDUFS4	H0Y9M8;O43181	4.63136e-36	3803.65	2035.84	1992.98	2398.46	2252.9	2021.79	3439.95	2845.44	4239.37	1931.72	2100.97	619.361	7921.53	9308.57	6942.05
TMA16	H0Y9X1;Q96EY4	1.28756e-86	36755	27080.8	29511.1	12735	13150.2	12351.9	19995.1	17085.2	18563	41679.7	48324.7	40587.9	26915.3	31981.2	28956.6
CNOT6L	H0Y9Z5;Q96LI5	3.70535e-47	915.129	1208.7	1048.8	4272.52	4057.64	4116.1	6949.37	8747.38	8479.76	4974.78	5408.15	4325.74	14489.4	15496.1	14814.7
SEC31A	H0YAB3	1.11745e-18	1250.36	923.969	764.365	728.406	1620.92	1416.29	15599.2	18249.2	11394.9	1907.57	1114.93	1024.73	1733.89	1525.62	1659.9
TRAPPC9	H0YBR0;Q96Q05;Q96Q05-2;Q96Q05-3	3.5012e-38	1694.16	1029.96	1525.02	6215.54	6101.82	6291.14	7001.85	7210.38	8429.33	1391.86	1241.32	1140.19	1810.32	1686	1486.3
ATG13	H0YCL5;H0YEM7;O75143;O75143-2;O75143-3;O75143-4;O75143-5	1.61007e-05	2008.22	1483.99	1614.61	1625.49	1534.27	1665.05	850.961	1893.65	721.429	793.559	1106.94	1921.34	711.781	992.229	885.298
SHARPIN	H0YCU2;Q9H0F6	2.31197e-11	1501.53	2687.96	2576.06	4044.53	4509.53	5089	9688.09	9969	7673.1	1297.45	2165.94	658.233	1398.2	1386.6	1552.85
RUFY2	H0YD93;Q8WXA3;Q8WXA3-1;Q8WXA3-3	8.46956e-33	1550.42	1466.11	1502.66	4062.48	4407.06	4288.5	1322.96	1091.08	1072.98	1009.25	1251.64	1005.37	938.339	796.956	761.243
PRPF4B	H0YDJ3;Q13523	2.34447e-37	5352.07	4760.93	4932.91	2713.13	2834.27	3018.09	3646.63	1842.89	2725.93	4046.37	4097.18	3282.26	1857.54	3065.65	3251.17
HOOK3	H0YDM4	3.10605e-17	754.926	1679.94	1266	1337.33	1266.06	721.651	2329.5	1930.91	3046.63	1151.72	1846.62	1697.24	953.643	921.118	1002.19
CRTC2	H0YDQ8;Q53ET0;Q5T4K5	2.70808e-37	10971	12255.6	12392.8	21323.2	21980.3	17848.2	5926.14	3549.87	962.422	5621.06	851.148	1032.04	1220.12	3770.13	1064.24
ZNRD2	H0YEB6;O60232	6.65005e-82	19029.1	18545.5	16691.8	30823.1	29630.4	26407.6	7601.99	7589.23	7010.2	30379.6	28798.6	25435.3	13242.2	11000.2	10747.4
PUM1	H0YEH2;Q14671;Q14671-2;Q14671-3;Q5T1Z4;Q5T1Z8	4.61215e-25	4528.42	3242.99	3367.9	4970.24	3297.59	3121.07	1821.17	1569.01	1682.51	1782.57	2554.65	1876.31	1363.48	1304.45	1100.1
HADHA	H0YFD6;P40939	1.48671e-76	5000.4	4042.75	4477.35	9783.15	6766.95	8240.83	24751.4	15027.5	15403.7	17082.1	10411.9	11012.2	6705.88	5135.65	5126.47
RIC1	H0YFN7;Q4ADV7;Q4ADV7-3	1.21839e-26	45630.7	34058.1	36448.2	121743	133169	144852	56804.5	74043.1	52950.5	9975.73	11541.8	9630.28	33483.2	22600	17023.2
;;NFS1;NFS1;NFS1	H0YGN5;H7C0I5;Q9Y697;Q9Y697-2;Q9Y697-3	6.69512e-27	1478.59	881.921	1558.41	14075	15871.8	15980.1	1082.06	1901	1151.25	1335.31	2494.88	1073.59	1273.83	4592.25	1584.36
YARS2	H0YHS6;Q9Y2Z4	2.7666e-64	5234.9	5811.78	5542.41	9255.31	7167.97	6822.06	6197.11	6523.5	6574.84	712.276	1523.7	1733.49	1981.38	2194.53	2307.97
RAB3IP	H0YI02;J3KPG1;Q96QF0;Q96QF0-2;Q96QF0-3;Q96QF0-4;Q96QF0-5;Q96QF0-6;Q96QF0-7;Q96QF0-8	4.72821e-26	963.619	1133.81	774.752	4975.28	5406.11	4006.73	1773.43	1310.5	1425.84	1653.8	1599.5	1329.66	517.105	686.672	1279.24
	H0YIV9	5.41719e-34	26091.9	29529.7	17303.5	1512.96	1191.06	1215.52	1686.61	1718.17	1447.33	1376.48	1338.16	1428.72	1387.01	1049.38	1209.1
MARK3	H0YIY6;J3KNR0;P27448;P27448-2;P27448-3;P27448-4;P27448-6;P27448-7;P27448-8	2.18289e-22	6072.9	5530.74	4050.12	3785.86	3261.41	2309.01	3689.32	3122.76	3053.44	1597.84	1140.2	2463.02	2850.14	1897.33	2302.33
PSMA3	H0YJ03	2.73895e-27	52686.1	58782.7	62438.6	2908.21	3570.47	2695.98	16632.8	23519.6	19151.4	1241.84	1351.15	1574.07	3622.96	4698.27	2940.62
ETFA	H0YK49;H0YL12;H0YNX6;P13804;P13804-2	5.20953e-19	2027.24	1084.71	2801.52	2769.29	2553.34	3463.31	3017.26	2810.75	3316.61	2873.66	949.706	8688.09	5658.91	4945.32	7866.93
DUT	H0YKC5;H0YNW5;P33316;P33316-2	1.14368e-63	7080.48	6166.67	8341.43	6239.11	5482.37	5660.5	5013.8	5738.81	6418.79	13138.1	15667.8	15680.8	11250.5	10172.6	12222.4
RPL28	H0YKD8;P46779;P46779-2;P46779-3	2.10694e-82	110166	93502.4	120729	19457.4	17931.1	18856	16375.8	13041.7	13868.7	14144.3	15062.6	16113.7	13460.8	17544.1	15780.8
CERS2	H0YKH6;H0YNU7;Q5SZE1;Q5SZE2;Q5SZE3;Q5SZE4;Q96G23	1.76087e-38	845.324	1143.94	2778.24	11783.2	11374.1	13337.3	30134.9	34063	32202.8	4515.64	5383.21	6775.94	7076.23	6071.71	4348.26
ALDH1A2	H0YKL3;H0YMG7;O94788;O94788-2;O94788-3;O94788-4	1.07804e-05	1917.8	1702.31	2319.26	1689.01	977.92	1303.19	1622.98	2837.77	3005.49	5539.61	2991.45	3941.24	4170.27	4207.06	4133.23
MFGE8	H0YKS8;Q08431;Q08431-3;Q08431-4	2.33041e-45	1348.17	1824.42	1160.24	3514.29	2921.05	2955.6	15634.8	8203.71	7673.1	4704.11	800.702	3120.35	3071.92	782.276	632.743
PSMA4	H0YKT8	1.2129e-24	32594.2	33705.4	20939.7	764.953	3640.23	3484.53	7998.14	11035.2	7977.29	3359.72	998.633	707.216	2344.17	1099.84	2950.34
AP3S2	H0YLI7;P59780	1.91326e-32	8454.68	7100.84	8480.14	3607.77	2703.69	3434.35	5470.42	5264.62	5849.74	12263.1	13671.5	12407	12142.3	12870	11650
SRP14	H0YLW0	2.03125e-36	380786	733040	566956	139406	218224	156221	144231	143318	1414.63	1897.28	1394.24	1516.96	896.524	121675	724.038
EIF2AK4	H0YME5;Q9P2K8;Q9P2K8-2	2.3064e-37	750.721	967.056	728.517	5735.5	5584.34	5800.44	1082.41	802.961	1255.45	1057.63	1111.99	1113.5	984.259	1031.8	865.754
RPS27L	H0YMV8;Q71UM5	8.05144e-64	183830	194656	188662	80763.9	80221.9	76930.3	53244.7	53614.8	48854.7	45860.4	55306.2	52866.9	73004.5	71442.7	71520.9
CINP	H0YN33;Q9BW66;Q9BW66-3	1.32326e-37	1716.36	1228.13	1538.18	7536.74	8064.12	7676.49	1065.63	1182.72	1238.63	1016.83	1152.42	1330.63	889.682	1289.65	926.356
CHST14	H0YN65;Q8NCH0	7.83225e-46	1440.39	1064.39	1158.07	3303.11	3711.22	3314.09	5829.96	6747.66	5723.8	1807.81	1942.56	2381.54	1509.44	1420.69	1912.16
WDR61	H0YN81;Q9GZS3	7.01451e-66	12083.2	9486.03	9181.53	23206	25989	24548.1	17596.1	16065.4	15435.7	17827.6	23352.7	17696.1	17214.5	17820.3	16336.2
SEC11A	H0YNA5;H0YNG3;H0YNX5;P67812;P67812-2;P67812-3;P67812-4	1.08856e-39	2529.47	1982.08	3614.26	4158.72	3922.72	3800.28	4449.41	4651.33	5485.1	1383.19	2534.56	1176.96	2113.35	4183.8	3546.42
AKR7A2	H3BLU7;O43488	5.08067e-50	1271.95	1195.69	1119.3	1429.04	1628.42	1674.92	6313.03	8060.03	6767.94	1318.14	1143.31	1257.73	843.779	1518.4	1607.18
SRPK1	H3BLV9;Q96SB4;Q96SB4-3;Q96SB4-4	2.09025e-49	13985.4	10546.4	10047.4	4013.58	5024.95	4804.23	3774.37	3265.6	3151.78	3910.29	4009.79	4235.58	4383.4	4309.25	4244.57
MEAK7	H3BM75;H3BUB0;Q6P9B6	9.73072e-17	1269.15	1347.31	1578.54	703.869	784.886	899.812	2716.56	1049.87	2904.8	1997.56	764.6	1148.86	405.499	738.738	153.332
RAB11A;RAB11A;RAB11A;RAB11A;RAB11B;RAB11B	H3BMH2;H3BSC1;P62491;P62491-2;Q15907;Q15907-2	7.77341e-31	3385.88	1438.88	7484.82	39725.6	40278.7	33813.7	6696.49	3474.66	9173.75	7685.43	11985.6	15621.5	5310.83	7651.23	10791.4
C15orf39	H3BMJ2;Q6ZRI6;Q6ZRI6-2	1.19147e-40	1396.85	1239.51	1397.47	2516.56	2727.46	2772.06	2721.05	2632.58	2457.92	4305.16	3833.66	3681.01	2472.33	2859.8	2828.24
RNPS1	H3BMM9;H3BMS0;H3BTC0;H3BV80;Q15287;Q15287-2;Q15287-3	5.10449e-49	46183.7	10005.8	9335.33	22631.9	9005.75	5423.02	12873.6	4369.7	6755.49	12690.7	20776.7	5431.49	7843.19	4107.11	4183.93
BLOC1S5-TXNDC5;BLOC1S5	H3BN57;Q8TDH9	6.07383e-21	656.52	1300.7	1235.8	9770.84	9887.14	9528.26	1075.49	916.073	1255.56	1091.23	1141.93	1374.15	977.947	1034.64	1102.47
;RPS17	H3BNC9;P08708	1.403e-67	150355	105664	72312.3	33729.2	39170.2	32488.9	21589	23502.1	15220.6	13195.3	11448.9	13321.9	24519.9	16287.7	22853.2
BLOC1S6	H3BNE3;H3BR42;H3BST1;Q9UL45	8.46095e-16	1161.99	858.666	822.496	6771.18	6086.31	6841.72	1653.17	742.894	1182.43	1772.75	1928.78	1102.67	1865.76	1714.83	1542.58
TAF1C	H3BNH3;H3BR91;H3BUZ7;Q15572;Q15572-2;Q15572-6	5.73515e-36	4484.95	4520.21	5059.01	1897.17	2181.69	3104.04	2851.61	3105.56	3926.19	1050.41	982.99	1808.42	1538.92	1406.07	1492.38
MPHOSPH6	H3BNK8;H3BNT4;H3BU96;Q99547	2.73697e-11	19113.2	6691.98	11862.8	2331.36	3877.43	3113.45	1164.85	2292.85	1448.82	2899.85	3544.77	3268.87	3659.49	3657.33	3583.39
ABAT	H3BNQ7;H3BRN4;P80404	1.95603e-11	2192.66	1435.7	1238.4	1168.59	994.208	848.29	7897.29	7352.61	9150.69	1170.02	1806.36	1416.24	1120.99	935.753	901.281
COX5A	H3BNX8;P20674	3.07636e-73	3043.48	3898.24	4038.27	6858.39	8881.78	9289.48	24265.3	27074.3	27755.9	8392.07	8762.87	11085.6	92669.6	91323	96590.5
FUS	H3BPE7;P35637;P35637-2	2.7933e-72	6697.52	6426.19	5750.4	7720.09	16743.3	10822.6	5225.69	5245.8	3795.36	5683.04	4110.11	4933.97	2852.7	2532.83	3806.9
ZNF598	H3BPG6;H3BQQ2;Q86UK7;Q86UK7-2;Q86UK7-3	5.12959e-15	3578.87	2473.81	2217.55	3834.31	4078.28	3439.28	2003.06	1316.48	1814.24	1205.34	1731.17	1425.4	2318.18	2764.24	2005.41
NDUFB10	H3BPJ9;O96000	2.04337e-49	1654.24	1139.59	1296.17	1607.8	2215.61	1335.23	2927.27	2937.27	4213.5	1738.71	1022.35	1147.86	5029.87	3432.81	5382.89
SGF29	H3BPL5;Q96ES7	1.22705e-27	5050.63	2758.7	832.002	2894	3119.58	2018.62	1699.73	6753.69	6592.86	6690.95	6612.25	6699.49	3045.96	2793.17	1373.77
GABARAPL2	H3BQ50;H3BSM5;P60520	6.4869e-16	1217.9	1498.89	2102	1546.66	1623.56	1884.28	2166.35	1529.92	1996.37	1726.75	3203.01	4742.79	1564.39	2620.03	3040.33
CCNDBP1	H3BQA6;H3BR23;O95273;O95273-2	1.38869e-27	15510.2	17570	12586.8	1597.22	2622.36	2248.84	2022.84	960.106	1131.63	1005.89	1139.75	891.724	3474.34	3237.74	986.782
APRT	H3BQB1;P07741;P07741-2	1.95591e-21	3115.56	1400.06	5064.39	2529.42	3727.76	2915.48	3574.76	1620.1	2983.14	4298.02	10285	10298.6	3270.96	4607.77	10687.6
MVP	H3BQK6;H3BRL2;Q14764	5.60075e-06	894.579	1990.71	1068.36	1569.37	1159.7	1833.92	1272.72	1722.31	1535.88	1364.78	2666.18	6029.33	804.77	1091.52	1187.59
ALDOA	H3BQN4;J3KPS3;P04075;P04075-2	5.27143e-55	3230.51	1418.36	12151.1	2854.4	3152.86	3566.15	7265.75	5195.32	7345	8224.58	17540	23911.5	9488.25	9546.08	18419.5
DCTN5	H3BR94;H3BS05;H3BUD2;Q9BTE1;Q9BTE1-2;Q9BTE1-3	1.24952e-24	31188.9	27628.4	40796.9	13657.9	11059.3	9918.23	31294.8	27430.5	30911.7	4633.52	4258.19	7316.18	6533.73	6633.19	5199.5
KIF22	H3BRB3;Q14807;Q14807-2	3.94441e-63	1343.16	1025.8	1429.56	1136.32	1379.13	1127.63	4208.25	3921.6	4278.96	1304.59	1224.56	1247.51	6203.71	6943.05	5898.8
SNUPN	H3BRI5;O95149	3.88953e-12	11636.9	8524.94	11546.4	2829.26	1744.01	2191.49	1879.83	1014.76	1655.37	888.086	1691.95	1030.95	2760.61	2052.86	2632.36
;IFT80;IFT80;IFT80	H3BRJ5;Q9P2H3;Q9P2H3-2;Q9P2H3-3	4.63997e-40	8780.36	4061.69	5054.29	3544.04	5482.69	6364.87	4457.01	2782.73	2987.43	2897.84	3419.35	2969.82	6680.53	8579.93	4155.85
BBS2	H3BRL0;Q9BXC9	1.51347e-31	1398.75	1892.86	2560.59	2276.93	2139.07	2972.16	3142.92	4631.76	4056.62	1549.2	1364.89	1807.37	5328.3	5139.62	3383.17
SULT1A1;SULT1A1;SULT1A2	H3BRY5;P50225;P50226	1.45682e-36	1451.8	1132.43	1475.13	1072.02	1947.56	1233.75	16967.8	18561.5	19270.5	1115.63	1235.78	1534.43	1167.85	1362.43	1251.23
ZNF768	H3BS42;Q9H5H4	4.35725e-45	9311.98	8329.19	10238.3	7736.58	8188.83	7778.76	8107.79	7503.93	8471.13	1649.86	1487.54	1564.29	2796.7	2598.25	2656.15
ARMC5	H3BS74;J3KQ26;Q96C12;Q96C12-2;Q96C12-3;Q96C12-4	4.87741e-11	1292.59	183633	1578.73	5819.98	3986.72	4842.41	1256.32	1007.28	13347.3	1679.78	1474.85	1357.53	1428.54	702.211	24938.2
CTU2	H3BSW6;Q2VPK5;Q2VPK5-3;Q2VPK5-5	1.25943e-42	1577.47	2647.5	2274.28	8799.97	9265.19	7907.48	2711.57	2168.98	3079.79	1457.05	1973.68	1746.82	1129.81	884.687	1158.75
LCMT2	H3BU01;O60294	3.10897e-09	2767.64	2172.57	2738.18	1350.74	1732.35	1001.13	1520.71	2609.78	1222.65	4707.42	1585.79	1663.52	3069.36	1629.22	1491.83
ATXN2L	H3BUF6;Q8WWM7;Q8WWM7-2;Q8WWM7-3;Q8WWM7-4;Q8WWM7-5;Q8WWM7-6;Q8WWM7-8;Q8WWM7-9	2.26954e-48	11819.5	8674.44	10042.3	3352.03	3742.3	4144.93	1980.1	1658.68	1762.58	2071.89	2347.67	2607.1	1883.13	2152.7	2273.78
NKIRAS2	H7BXP1;K7ERG2;Q9NYR9;Q9NYR9-2;Q9NYR9-3	1.64392e-06	3108.07	5428.98	2302.57	3577.85	1558.29	1935.62	2442.57	4330.99	2708.04	1636.94	1210.04	842.829	1397.95	1628.93	963.713
DYNC2LI1	H7BYC8;Q8TCX1;Q8TCX1-3	1.13047e-52	1486.12	1547.78	1674.37	1242.3	1473.03	1260.72	9409.83	9045.16	8302.53	1502.73	1951.8	2767.19	2958.99	3184.12	3406.73
NUP58	H7BYF2;Q5JRG1;Q9BVL2;Q9BVL2-2;Q9BVL2-3	5.05619e-73	1282.58	1730.57	1734.52	14772.1	15119.3	13948.8	4798.93	5050.84	3413.76	1561.63	1704.3	1906.02	3163.8	2164.33	2331.59
SOD1	H7BYH4;P00441	1.94789e-44	4617.25	3135.88	10139.3	5415.2	4597.28	3375.23	6667.48	8224.82	6152.17	20315.2	24297.9	24077.2	16391.5	15861.2	15033.3
BCOR	H7BYY2;H7C231;Q6W2J9;Q6W2J9-2;Q6W2J9-3;Q6W2J9-4	1.68601e-15	1670.4	1502.31	1739.69	3229.2	2768.7	3278.07	1372.35	1780.81	1212.78	1252.4	1699.34	1582.73	1330.72	1723.62	1138.04
PPIL3	H7BZ14;Q9H2H8	2.99182e-69	17802.1	14212.8	13267.2	10671.8	10678.1	11440.6	10786.1	10484.8	10217.7	26241.1	29883.1	25112.3	15869.7	17035.7	15586.6
MRS2	H7BZ29;Q9HD23;Q9HD23-2;Q9HD23-4	2.1565e-31	1420.81	1200	1482.42	2766.45	3268.35	3227.65	5676.49	5081.4	4507.99	670.008	1019.59	990.871	2863.85	3415.39	740.263
TRIP6	H7BZE2;Q15654	2.3228e-36	3573.59	2965.97	1977.1	4489.14	6320.68	7840.15	7192.12	5841.98	2517.2	8798.42	10488	8645.09	5236.87	5272.01	4278.87
PDIA3	H7BZJ3	1.70449e-21	7993.04	5533.44	14105.8	6877.79	4449.17	5486.41	8065.37	3817.6	8502.73	9920.21	17527.3	18300	9917.63	12564.7	17681.9
USP46;USP12;USP46;USP46;USP46;USP46	H7BZK6;O75317;P62068;P62068-2;P62068-3;P62068-4	2.05056e-29	4786.03	4708.54	6077.09	5803.7	4634.01	4898.95	7444.04	4795.58	5510.3	3477.45	1645.96	1999.94	2369.72	2004.27	1933.59
SAP18	H7BZW6;O00422;O00422-2	1.13229e-43	3427.56	6068.91	6569.05	4534.36	6513.79	7451.91	3278.72	4814.52	4890.93	10730.8	8188.09	16261	7219.75	10866.3	7488.93
DUSP11	H7C0E6;O75319;O75319-2	1.26404e-46	15258.8	15412.1	15508.5	7626.52	8655.91	9483.05	3659.63	3349.33	2999.92	4059.87	4456.55	4840.26	4198.06	3695.44	4032.98
TRIM4	H7C0Q6;Q9C037;Q9C037-2;Q9C037-3	9.17708e-31	1891.55	850.02	1033.41	2358.45	2596.37	2129.98	9489.7	6302.02	3078.31	1239.87	708.479	770.836	1547.24	1550.27	1424.86
;CRCP	H7C0S8;O75575	2.31622e-35	71276.5	83242.3	74313.7	5416.78	6614.74	6308.69	2588.8	4614.76	3444.75	1432.43	1907.12	1930.25	1017.87	1252.99	1950.82
ITPRIPL1	H7C0T2;Q6GPH6;Q6GPH6-2;Q6GPH6-3	4.68469e-55	935.655	817.512	864.095	5899.86	6773.38	5758.12	9161.9	9560.54	8795.54	1271.26	1452.29	1293.95	790.346	966.487	1068.53
FAM126A	H7C0W7;Q9BYI3-3	3.46956e-57	1169.15	2171.45	1586.92	4273.62	3069.38	2954.55	10441.7	7232.69	8313.68	13033.4	5961.37	12325.4	7480.51	8219.71	8878.01
ALG3	H7C0X4;Q92685	1.54441e-22	790.221	1082.12	565.674	2867.41	2319.49	2954.31	4171.8	3842.86	4665.46	1010.55	979.73	1226.64	1349.54	1175.25	1034.08
ACTN4	H7C144	6.21026e-56	1959.43	1025.29	1462.45	7977.79	8928.04	8263.75	1395.38	876.576	995.786	1298.01	1084.84	862.005	7352.8	7947.11	7218.77
RALGAPA2	H7C1F9;Q2PPJ7	3.24761e-28	3938.22	3983.08	3476.99	948.348	1036.01	1268.05	2417.77	1984.42	1877.85	903.492	978.266	1067.83	1089.48	1451.19	1133.9
SLC35E1	H7C1I0;Q96K37	7.69699e-55	1200.77	1076.2	908.178	13198	14740	14819.4	13056.9	14164.2	14016.7	2765.31	1036.42	2424.27	5564.7	7581.93	6419.88
UHRF1BP1	H7C1J4;Q6BDS2	3.74554e-47	1122.72	1524.46	1205.86	8373.5	7417.29	8578.29	1327.46	1638.98	1551.4	1386.13	1563.08	1472.15	936.539	983.448	1040.68
COBL	H7C1N2;J3KR05;O75128;O75128-2;O75128-3;O75128-6;O75128-7	2.43416e-20	1977.49	1461.29	1898.99	1485.55	2104.01	3298.46	4629.82	1793.31	2462.68	3557.31	640.544	621.211	1051.12	1171.72	1298.59
EBNA1BP2	H7C2Q8;Q99848	6.17418e-34	15042.9	13325	17829.1	3113.12	2428.2	2695.52	2226.94	1394.72	1932.28	1880.35	1692.86	1316.93	1374.52	1796.65	2157.89
ST13;ST13;ST13P4	H7C3I1;P50502;Q8IZP2	8.69869e-12	1698.82	2915.7	4117.23	2069.16	2016.76	2904.81	3318.45	3017.58	3851.47	2104.97	3410.92	4237.17	1974.08	2391.82	1870.16
FARP2	H7C3M7	4.16519e-42	8298.91	4367.61	4814.73	13690.7	11052.6	10831	17345.9	7272.34	9205.68	9276.78	1526.77	1690.64	3420.6	2188.62	1848.63
IAH1	H7C5G1;Q2TAA2;Q2TAA2-2	1.93133e-60	11680.9	8042.11	8369.98	7504.04	11739.1	13745.6	5447.34	8334.43	5808.98	16146.3	14944.2	16108.8	11984.3	15989.8	11038.5
LRWD1	H7C5S6;Q9UFC0	8.67439e-26	870.856	551.624	970.611	1200.14	1396.68	1116.89	1240.34	1238.15	1608.77	1341.38	1246.31	1358.51	824.624	1425.83	1057.21
SELENON	H9KV50;Q9NZV5;Q9NZV5-2	5.67111e-48	1164.05	1158.94	1277.69	11089.8	11941.5	10643	6527.84	6960.21	6745.77	813.578	1525.73	1699.02	3417.61	13099.4	8458.06
ACTN1	H9KV75	2.46276e-29	1287.47	2765.96	1424.52	15158	13743.4	17897.6	1831.69	823.119	1067.18	1964.19	709.659	995.195	8366.41	10128.9	8670.52
COPRS	H9KV77;J3QRX6;Q9NQ92	3.10845e-26	4098.81	4236.28	5329.69	36675.6	36468.1	30212.3	1197.56	884.763	1704.17	2532.62	616.945	1079.86	2471.71	2247.21	2302.47
TXNDC17	I3L0K2;I3L3M7;Q9BRA2	2.35848e-10	4539.2	4213.92	6712.81	1951.14	1259.77	3358.31	9243.53	3472.47	4925.28	12114.1	19059.5	21198	6761.78	10325.8	18321.7
NSF	I3L0N3;P46459	7.34715e-59	3141.88	2284.47	4680.47	4863.36	4561.85	4982.99	13046.6	12392	13424.6	4185.69	5217.86	5876.58	11431.9	10649.2	11676.1
NEURL4	I3L100;I3L2W2;Q96JN8;Q96JN8-2	3.2443e-57	1574.6	974.828	1260.47	2805.66	2748.19	2469.82	2008.76	1638.21	1575.5	8386.63	6730.63	6517.53	12285.9	10652.7	9540.65
FN3KRP	I3L139;Q9HA64	1.80478e-28	5420.43	4098.74	5149.14	3519.65	3704.7	3832.61	19611.2	4686.59	9343.54	2558.64	6969.2	5762.64	5647.15	4697.82	5392.86
CES4A	I3L191	6.45306e-27	784.18	1393.25	1898.63	10534.4	8286.35	10785.4	2521.56	2124.34	2340.14	2032.23	1301.65	1633.92	2721.98	3503.45	1609.36
PLD2	I3L1F3;I3L222;O14939;O14939-3;O14939-4	1.12516e-14	827.897	1020.52	1122.19	1411.91	579.338	982.522	4713.6	2665.45	3059.72	3021.93	1266.08	1460.68	1334.03	1293.38	1483.5
DHX33	I3L1L6;Q9H6R0;Q9H6R0-2	6.53766e-06	2184.53	3849.45	3377.77	1792.23	763.823	1621.53	748.545	1966.89	1344.9	1460.31	1695.77	1235.42	1021.5	1434.85	1031.68
SLC25A11	I3L1P8;Q02978	2.62624e-32	6895.89	5359.93	7782.39	12356.9	10959.7	13669.6	9045.95	9659.4	9596.85	7101.42	8277.95	4096.85	6925.56	8303.05	7552.71
ELP5	I3L1Q3;Q8TE02;Q8TE02-4	7.40717e-61	7679.3	6696.98	5907.88	10454.7	9001.25	9086.86	14782.4	14307.8	12979.3	1828.41	2090.8	2295.92	5288.76	4678.7	4591.5
PCYT2	I3L1R7;I3L2Q1;Q99447;Q99447-3;Q99447-4	4.78236e-33	1042.05	2054.64	1875.87	34727.5	36258.2	31543.2	732.445	1629.91	1304.85	2162.83	2867.07	1399.24	826.952	899.737	775.036
GEMIN4	I3L2C7	8.82894e-75	2366.76	1945.09	1997.67	9824.28	10940.8	10881.4	11226.3	10857.5	10596.8	4589.06	5619.59	5013.23	35575.5	37567.5	33336.7
UBE2G1	I3L2H7;K7EPR7;P62253	2.63493e-09	1456.19	1076.06	1976.46	848.31	1887.75	2053.9	687.96	930.982	943.54	737.723	957.337	879.893	4647.83	3377.04	4136.78
MED31	I3L2J1;Q9Y3C7	3.47882e-25	1822.74	1718.45	1627.61	1426.78	1692.25	1650.47	3182.22	4578.2	2853.69	2763.1	3167.46	2222.7	2481.26	2576.81	2335.16
DVL2	I3L2N2;I3L2W9;O14641	1.5712e-21	1742.58	1928.87	1855.02	6160.65	6257.58	6345.81	1344.99	1609.85	1404.2	1356.35	1553.13	1640.99	1374.73	1225.75	1206.7
STX8	I3L305;Q9UNK0	5.80043e-18	1912.26	1637.46	1861.19	7978.62	7854.77	2897.26	921.732	1498.61	1580.61	651.318	1160.51	913.958	957.126	741.405	570.053
CDC27	I3L328	1.51341e-08	4227.07	1015.96	1079.4	455.292	375.556	596.204	346.764	1668.57	1585.35	1322.2	1438.57	1478.41	830.688	763.489	1150.53
CLUAP1	I3L3S9;J3KNW5;Q96AJ1	5.69918e-40	10190.7	10898.4	9590.17	8413.82	9516.45	8821.01	7170.9	8383.49	7687.44	4435.49	3926.41	3406.22	8099.64	8439.75	8337.65
FABP5	I6L8B7;Q01469	2.39345e-16	5135.8	5129.53	10142.5	6259.1	2531.09	2541.29	10515.5	14045.7	10639.7	18324.3	15898.4	25760.3	9960.55	1469.74	1630.06
INTS2	J3KMZ7;Q9H0H0	6.34834e-49	3190.3	2971.51	3179.85	3779.09	2886	2927.97	7463.16	7354.71	6680.41	3367.73	2797.21	4423.96	5942.14	8103.67	6672.76
ECPAS	J3KN16;Q5VYK3;R4GMY1;R4GMY3	3.70513e-17	746.825	1661.91	3641.02	4414.21	5998.95	7929.67	9370.99	8037.48	7330.36	1139.37	1239.65	1715.65	963.987	886.005	991.437
SAAL1	J3KND1	2.22579e-07	683.328	999.693	706.466	14752.8	14627.8	14808.5	1073.28	1087.87	1015.62	685.365	1030.47	947.112	1112.94	1057.36	1795.94
CEP290	J3KNF5;O15078	4.5184e-47	2290.88	2565.84	2245.38	8634.94	8616	8231.68	5750.36	6186.27	5927.01	5827.53	3685.73	4015.52	4498.48	5037.62	4518
COG4	J3KNI1;Q9H9E3	8.57067e-74	969.128	1162.38	1231.7	9733.95	10082.4	10344.2	14269.5	14397.9	15442.4	2073.62	1912.43	1355.09	21324.6	25726.9	23753.5
PHKG2	J3KNN3;P15735;P15735-2	1.16576e-66	3140.59	2968.23	2856.37	5009.53	5802.36	5464.7	20723.3	23682.5	22631.3	11668.5	12465.5	11225.2	39549.6	38860.1	42801.9
BRAP	J3KNN7;Q7Z569;Q7Z569-2	2.15615e-09	2343.38	1619	1488.03	7611.88	6815.5	6316.28	3470.68	3734.34	2990.92	4214.65	5031.37	1218.74	3801.08	6528.35	4516.31
TBL3	J3KNP2;Q12788	3.39773e-43	11954.6	10892.8	10650	7055.35	7342.34	7165.89	4399.86	4323.99	4495.5	2470.39	2103.2	2266.9	2787.05	2643.62	2530.29
AGTPBP1	J3KNS1;Q9UPW5;Q9UPW5-2;Q9UPW5-3	6.88494e-48	3333.98	3153.46	2916.96	2068.21	1742.99	2010.02	15686.8	17318.9	16325.8	3445.54	5085.85	3977.52	1722.72	1816.1	1647.8
FBRS	J3KNZ9	1.24105e-74	4341.61	3995.19	4701.44	28092.3	29337.2	28738.8	4283.54	3913.72	4392.8	4192.48	4604.7	4396.13	1677.18	1817.36	1990.86
SRSF2	J3KP15;Q01130	3.9327e-75	29768.9	21757.8	15259.3	9281.76	10097.6	7998.92	11227.9	11273.6	9030.11	13444.7	17275.3	18930.8	11904.8	9424.45	12536.6
RBM7	J3KPD3;Q9Y580	2.63652e-29	6941.86	7018.49	7373.26	2539.77	2453.62	2741.36	945.457	1096.67	1257.31	1209.45	1212.83	1816.43	1449.22	1103.99	1744.14
HECTD4	J3KPF0	3.30075e-59	5978.33	6126.39	6101.18	2491.27	2488.54	2695.82	3766.12	4045.86	3873.06	9117.28	10686.1	9547.12	7245.43	7386.21	7258.14
HDAC7	J3KPH8;Q8WUI4;Q8WUI4-10;Q8WUI4-3;Q8WUI4-4;Q8WUI4-5;Q8WUI4-6;Q8WUI4-7;Q8WUI4-8	1.01633e-20	11161.2	10314.5	12163.6	1310.61	925.839	989.796	861.274	1423	1166.68	910.357	845.544	1243.7	829.34	787.562	944.67
MRPL42	J3KPP0;Q9Y6G3;S4R2Z7;S4R360	1.4508e-34	30325.2	31097.3	24525.9	12358.3	13498.1	13002.8	4839.49	6227.13	4398.3	2700.56	2812.2	1635.93	4706.69	2712.62	3428.89
LUC7L3	J3KPP4;O95232	1.85689e-78	35905.7	29750	32227.8	14356.3	15560.8	15132.7	24026.6	23491.9	22073.3	58747.2	63749.4	57936.2	37702.9	45708.2	42464.6
DNAJB12	J3KPS0;Q9NXW2;Q9NXW2-2	1.94341e-36	1340.04	1454.59	1474.53	6570.69	7129.28	6274.81	4431.76	4168.51	4034.75	1899.83	2123.2	1332.41	1906.77	1880.29	1949.37
C1D	J3KPZ4;Q13901	1.66452e-15	19192.7	7657.86	9643.23	1083.33	851.717	829.207	934.721	1264.91	694.45	1002.33	704.605	1950.19	1095.78	801.64	872.197
OLA1	J3KQ32;Q9NTK5	7.71546e-62	106123	69745.7	66650.3	1064.52	1352.43	1323	1191.75	1057.78	1067.9	1267.03	1039.4	1124.58	1460.71	1257.72	1339.23
PTRH2	J3KQ48;Q9Y3E5	9.92085e-28	14131.1	12946.4	13054.6	1243.17	1619.61	1364.12	1516.42	1136.38	1439.09	1171.5	1202.34	1311.92	922.339	1472.71	1226.79
TAF6	J3KR72;P49848;P49848-2;P49848-3;P49848-4	3.87798e-08	1915.61	1389.44	1951.09	1353.56	1707.53	948.599	772.739	861.216	833.831	1008.95	984.728	962.351	1217.17	1220.95	1046.51
TBCD	J3KR97;Q9BTW9	3.74615e-90	1306.2	1411.43	1349.31	58555.8	72061	65234.1	1869.96	1896.19	2023.4	1836.25	1974.43	1855.02	1308.88	1393.15	1507.14
SMG1	J3KRA9;Q96Q15;Q96Q15-2	8.90319e-48	1432.46	1357.32	1231.73	8612.36	8214.55	8010.94	2754.9	2944.08	2183.51	1235.41	1227.61	1201.02	2261.09	2045.23	1866.86
MRPL58	J3KS15;Q14197	2.41024e-67	46414.3	38978.4	36178.5	11973.5	10860.4	10307.4	4003.49	3577.04	2936.19	2707.52	2230.85	2329.95	3422.67	4029.32	4464.51
BLMH	J3KSD8;K7ES02;K7ESE8;Q13867	8.42186e-26	6808.42	6286.67	4136.16	2565.55	3815.52	3116.45	5441.82	9140.97	7056.52	16314.4	12581.5	17887.8	6267.21	4918.07	8318.89
CHTF8	J3KSJ7;P0CG13	3.84664e-06	2182.52	3669.99	1385.3	2868.76	4267.98	4727.36	1520.74	1922.17	2188.9	1746.05	1515	1648.35	843.372	724.972	2006.57
CASC3	J3KSY7;O15234	3.78123e-22	5352.8	5136.5	4559.61	3957.7	4308.93	3208.22	1801	912.907	1131.84	1459.61	734.129	1090.91	1050.98	929.433	915.925
DDX5	J3KTA4;P17844	1.06228e-87	15817.1	13398.6	13984.5	35620.1	40380.3	34887.5	32733.3	30527.3	30259.8	9177.66	10078.4	9381.32	81306.4	90797.7	90062.2
RPL19	J3KTE4;J3QR09;P84098	2.30578e-66	133444	90971	102827	18439.3	18403.3	19098	28764.6	26771.3	23024.5	14532.9	17538.3	14541.1	13327.3	13503.5	12765.1
SRSF1	J3KTL2;Q07955	1.81631e-75	46287.3	49141	44188.3	60887.2	58681.4	60583.2	16990.4	14312.5	15462.1	21736.1	23604	25510.9	17624.4	18040.8	18879.2
SNRPN;SNRPB;SNRPB;SNRPB;SNRPN;SNRPN	J3QLE5;P14678;P14678-2;P14678-3;P63162;P63162-2	2.96497e-75	48453	40580.6	38958.1	22114.5	22603.6	23064.4	10344.3	10258.1	10748.6	11827.6	14458.2	13324.2	11689.9	11515.9	12652.8
OGFOD3	J3QLI8;J3QRG1;Q6PK18;Q6PK18-2	1.9145e-55	1205.13	1630.85	1498.92	7023.65	7458.31	7741.14	13410.6	12866.4	10013.5	972.754	726.031	5069.75	11113.4	9178.33	12139.9
OSBPL7	J3QLK7;Q9BZF2	2.98443e-32	1151.13	1943.96	1400.79	5397.73	5545.44	7009.5	1494.88	1538.14	1578.87	1733.38	1692.51	1340.62	855.157	1064.14	670.572
MRPS7	J3QLS3;Q9Y2R9	8.453e-68	53086.9	48327	46421.3	25770.8	25931.3	24934.1	7427.22	9497.56	8761.16	5342.36	5369.38	4731.05	5623.34	5612.57	5414.12
KLHL17	J3QLT4;Q0VGE6;Q6TDP4	8.63206e-31	915.898	1192.88	736.383	1513.15	2047.67	1291.84	7836.2	10363.5	8197.79	3540.5	4812.81	1398.94	232.933	621.942	1215.89
SAP30BP	J3QQJ0;Q9UHR5;Q9UHR5-2	2.23393e-70	16464.7	18624.6	17202.1	4309.1	4130.09	3697.76	6221.05	7989.47	7046.81	13278.6	12940.1	14259.3	7155.02	10028.1	9907.54
SUZ12	J3QQW9;Q15022	2.61075e-10	2115.02	1742.97	2322.05	1525.75	2601.76	1960.14	1831.28	1947.35	2492.71	2014.38	1952.15	1925.09	1093.08	1309.8	1293.72
DDX5	J3QR62	1.6563e-13	1079.22	1460.45	1811.26	1852.56	2370.26	1055.16	758.57	653.304	3193.17	707.401	1241.76	1351.05	2025.34	4145.89	10303.4
CDKN2A	J3QRG6;P42771;P42771-4	4.60789e-69	3158.03	2690.69	3788.78	33045	37346.5	34246.6	24538.2	22850.3	22049.8	6605.97	7879.84	7925.21	25252.6	27036.3	24896
TIMM21	J3QRI1;Q9BVV7	1.70539e-37	5099.52	1928.96	1273.32	19192	21430.9	19515.8	15966.5	17329.5	18118.4	12732.8	15246.2	15041.2	8730.18	11004.8	7831.91
MYL12A;MYL12B;MYL12A	J3QRS3;O14950;P19105	1.60502e-73	34515.8	28327.7	28363	74256.9	75948.8	75856.7	11915.3	10180.4	11053.2	3671.94	2719.97	2939	3527.87	3554.48	3225.44
YES1	J3QRU1;P07947	1.39022e-57	1274.81	1660.31	1362.51	3387.03	1597.27	2425.23	22193.2	10283.7	9971.77	12522.1	2016.76	2207.71	3196.33	1258.3	1791.41
HELZ	J3QS41;P42694	7.2664e-08	990.548	1285.43	2083.34	1579.62	2018.97	2156.73	1030.48	745.136	1217.32	932.964	1236.18	1305.37	771.477	928.842	788.846
CHCHD6	J3QTA6;Q9BRQ6	5.13908e-47	1320.6	1364.71	1406.56	4139.3	3663.86	3413.08	14685.2	15411.5	11529.6	3048.27	2754.04	1857.72	5221.65	3412.58	4256.83
C17orf75	J9JIC5;Q9HAS0	6.63301e-48	2617.26	1757.33	2707.28	6952.93	7380.21	7963.88	6261.55	6029.24	6051.93	1706.88	1582.01	1792.49	1488.82	1992.67	1341.85
CUL4B	K4DI93	1.36202e-76	1586.18	1211.17	1688.04	1641.86	1728.75	2068.37	10411.3	10674.4	9430.25	119994	153178	130959	11057.6	10421.3	10755.9
NUDT16L1	K7EIN2;Q9BRJ7	2.02803e-59	7325.14	6394.59	5664.1	5707.31	4737.54	4853.59	8506.06	8194.45	7678.05	11731.1	9450.69	8958.31	7756.71	6178.83	5501.71
SMAD4	K7EIU8;Q13485	3.40222e-55	989.114	1233.89	1039.6	54754.9	57574.3	55935.2	2579.26	2798.98	2246.15	1672.2	1434.91	1553.52	1630.31	1680.02	1850.41
FAM32A	K7EIY1;Q9Y421	4.09741e-49	44911	37576	48400.4	24255.3	22036.2	23989.7	27032.3	27301	28076	65165.9	73584.3	83485.8	41095.9	55586	50677.5
RNF126	K7EIY6;Q9BV68	3.67517e-35	11468.2	10651.5	10285.9	34180.8	31765.2	33262.7	17994.2	19606.4	19428.2	4255.74	15817.3	12183.4	7850.24	6726.51	7781.07
INO80C	K7EIY8;M0R3E2;Q6PI98;Q6PI98-3;Q6PI98-4	4.95687e-09	2012.06	1208.51	1230.36	952.719	704.023	765.988	772.633	1045.57	840.136	2523.41	4142.8	2184.89	2303.42	2742.02	375.296
LONP1	K7EJE8;K7EKE6	5.85605e-72	3974.57	3419.89	3953.73	25254.8	27443.4	27618	2838.54	2835.49	3122.66	3249.3	2898.07	3540.78	2922.86	3532.74	3123.12
SPC24	K7EJH0;K7EJV2;K7EMX1;K7ESQ2	4.99121e-59	2809.68	2311.24	2466.45	12858.2	12633	8149.85	15927.9	17715.8	14370.2	3417.86	3562.41	2906.83	9499.33	5772.1	4411.83
ACTN4	K7EJH8	2.00541e-66	8784.39	6330.33	3838.43	19327.1	31538.4	28738	1600.76	2413.58	1798.06	1035.29	1239.83	1146.82	6396.16	2936	2894.91
DAZAP1	K7EK33;K7EQ02;K7EQ55;Q96EP5;Q96EP5-2	7.9013e-32	1939.96	2269.36	1944.29	9267	10082.6	11043.2	2561.7	1843.01	2223.32	1892.71	1856.04	1628.8	1432.41	1551.8	1602.85
STAT5A;STAT5A;STAT5B	K7EK35;P42229;P51692	1.69026e-31	1375.66	970.968	1070.2	1173.02	1847.96	1646.38	2730.47	2836.28	2044.61	9685.55	13489.6	8145.74	9212.6	8818.71	8122.94
GRN	K7EKL3;K7EMR1;P28799;P28799-2	1.59187e-40	11041.3	3380.03	6946.39	11731.9	10237.5	11089.7	7210.1	6798.23	6260.11	9328.7	15446.4	7918.91	6032.97	6481.01	4877.66
CDC37	K7EL68	5.87495e-06	804.803	705.546	1001	7209.91	4946.54	6947.01	1358.37	1838.21	1689.51	1456.62	1460.08	1811.72	754.027	1164.97	1825.62
TLE5	K7ELE3;K7ELQ8;Q08117;Q08117-2	1.19006e-10	1969.36	884.983	813.392	1122.58	1523.22	538.527	5040.56	6860.49	7804.57	1792.59	1186.44	740.383	1845.11	1469.26	1483.47
GID4	K7ELH7;K7ENE2;Q8IVV7	4.13717e-57	3407.88	3628.72	4721.37	5929.18	7684.52	6457.29	9542.43	12332	10763.6	20360.5	22332.1	20560	18423.9	19593.5	20591.6
EIF1	K7EM18;P41567	4.11825e-64	7649.46	6862.02	5200.59	4067.13	3654.18	4023.76	6485.28	7361.8	7397.06	13305.9	14854.5	15412.4	8312.36	8551.27	9699.41
CCDC106	K7EMI9;Q9BWC9	5.36143e-54	5484.26	4003.09	4994.46	21803.1	23806.9	22969.9	4024.43	3242.94	4048.24	2813.75	2414.85	3257.96	2350.89	2716.01	2308.15
TOP3A	K7EMT6;Q13472;Q13472-2;Q13472-3	2.11648e-18	1238.62	1627.62	1782.51	3190.91	3782.56	4300.86	2578.61	3287.18	3151.52	3042.03	3504.75	1034.45	910.191	1181.41	1644.31
HDHD2	K7EMY7;K7ER15;Q9H0R4;Q9H0R4-2	6.50311e-06	553.782	628.319	1314.6	1799.31	1828.55	1446.65	1666.17	356.862	612.209	1553.78	1861.88	1864.52	1194.98	1294.32	1844.6
CCDC68	K7EN04;Q9H2F9	1.43546e-25	971.411	1314.56	2012.28	67543.7	55353.2	60898.5	2056.16	1519.42	1399.74	1917.46	1379.57	1500.99	887.088	796.144	731.74
PIN1	K7EN45;Q13526	3.27427e-16	4130.57	2165.35	5076.45	3332.22	3095.42	1726.58	3074.16	2404.55	1673.06	6224.26	7358.28	9069.4	4609.35	5921.39	6376.66
UBE4B	K7EP75;O95155;O95155-2;O95155-3;O95155-4	1.15711e-14	5244.15	5552.76	5775.28	3754.41	4025.64	3960.64	2238.78	3322.59	2728.12	1006.09	1528.41	3224.55	1454.4	1403.71	1911.06
RBM42	K7EP90;Q9BTD8;Q9BTD8-2;Q9BTD8-3;Q9BTD8-4	7.09176e-39	12190.6	11949.4	12424.6	9321.33	9636.97	9060.14	4162.84	4787.83	3893.1	6192.63	7669.5	7963.5	4796.48	4514.81	5221.97
TMEM161A	K7EPA3;K7EQ34;Q9NX61;Q9NX61-2;U3KQT6	1.19587e-33	1094.89	1481.66	1322.94	52657.1	53042	55401.6	55870.3	64454	53823.6	9571.54	10350.4	8273.31	15270.4	15262.4	12282.3
ALG1	K7EPU3;K7EQK1;Q9BT22	2.98277e-18	1681.21	755.495	1162.71	8820.39	11809	11830.1	8748.99	9782.44	12383.7	4323.99	2940.51	3843.02	4505.51	4161.39	3038.78
KIAA0100	K7EQ86;Q08E86;Q14667;Q14667-2	9.03536e-26	1296.17	915.648	935.76	3678.55	3640.78	4674.53	7199.01	7599.5	5554.38	1922.21	2098.45	1283.8	1414.4	1860.81	1982.4
GLYR1	K7EQB2;Q49A26;Q49A26-2;Q49A26-3;Q49A26-5	2.80264e-07	6780.28	3564.22	2584.23	1454.35	1502.07	1809.68	2150.71	3453.73	1626.14	1838.7	5603.89	1644.05	1004.01	1696.7	829.028
FARSA	K7ER00;Q9Y285	2.4579e-60	9615.01	9145.01	8413.02	3595.04	3632.51	4102.24	4725.69	4780.34	5131.85	3912.52	4054.13	4069.88	3025.89	3305.61	3345.63
EIF3G	K7ER90	2.47756e-05	2607.42	3374.29	3646.74	6002.78	9128.5	6672.84	10940.3	8837.71	9879.73	3042.5	1287.24	6639.5	9583.73	16776.7	11025.4
KRT13	K7ERE3;P13646;P13646-3	1.84271e-41	1473.79	917.742	1512.29	1025.92	1429.14	19644.4	1506.36	783.486	1008.52	996.919	1138.3	1042.27	1834.27	1389.73	1292.97
GHDC	K7ESN3;Q8N2G8;Q8N2G8-2;Q8N2G8-3	6.53186e-55	5030.15	3799.18	4675.94	11157.5	9300.36	8551.16	14785.9	16209	17680.3	8564.08	9547.33	9133.58	10958.5	12400.9	12102.2
DCAKD	K7ESP4;Q8WVC6	1.22339e-44	904.338	1510.79	1101.06	23191	25108.6	23967.7	1435.28	1208.01	1478.39	1244.35	1271.9	1399.99	836.134	995.089	1080.81
ASDURF;ASDURF;;ASDURF	L0R819;U3KQ49;U3KQP1;U3KQP6	3.40729e-20	14910.5	13825.8	17967.8	9341.65	7694.57	7101.61	3569.21	739.967	1187.1	1765.76	1921.18	2513.07	2531.26	4330.57	1536.51
MIEF1	L0R8F8	4.91213e-22	14756.9	14725	15097.7	5316.55	2976.19	1501.14	1115.35	1512.57	1323.78	731.273	1151.68	1132.1	674.581	985.754	652.462
SMG9	M0QX70;M0QYR7;M0QZC7;M0QZH1;M0R2N0;Q9H0W8;Q9H0W8-2	6.93597e-08	1151.47	1485.01	1432.17	2502.25	2682.89	2651.6	949.412	819.597	386.121	1018.09	693.702	1266.28	1235.6	2414.87	867.373
FBL	M0QXL5;P22087	8.13279e-61	26365.7	26037.4	29120.9	10241.9	10200.9	10913.5	6781.3	6071	7084.74	9118.07	7769.59	7383.25	5934.62	5323.97	5474.33
SLC1A5	M0QXM4;Q15758;Q15758-2;Q15758-3	8.51185e-36	4189.42	563.723	4008.91	7211.98	7057.16	7858.9	10096.7	6408.61	8087.58	7885.28	8706.15	9181.74	5708.49	6934.6	6941.29
TIMM44	M0QXU7;O43615	3.82916e-36	949.913	1161.08	1410.72	2186.53	2146.07	2248.7	4372.85	4201.88	4658.02	4218.05	4497.95	5412.09	4364.8	4643.81	4615.76
SYDE1	M0QXZ8;Q6ZW31;Q6ZW31-2	5.77744e-34	1184.91	1363.74	2573.01	3947.61	3340.01	3435.87	1798.48	950.175	1327.27	906.589	1110.91	916.402	969.646	1686.3	1124.55
VRK3	M0QYA8;M0R073;Q8IV63;Q8IV63-2;Q8IV63-3	5.01395e-34	8150.27	8734.19	9540.19	4241.12	3722.24	3845.98	5773.14	5246.82	6121.16	8279.33	8623.2	9345.97	7187.21	8200.63	8353.05
RPL13A	M0QYS1;P40429	6.7474e-45	80543.3	68928.7	80493.8	12571	11780.3	12509.9	11428.4	7942.48	9276.97	7745.83	12521.1	9972.35	7926.42	9966.94	10075.4
AP2S1	M0QYZ2;M0R0N4;P53680	5.61064e-57	19092.3	4770.83	5948.74	26479.6	25418.1	29801.5	52841	50536.3	71468.3	15064.7	8381.18	5159.99	9627.76	10342	522.12
ARHGEF1	M0QZR4;Q92888;Q92888-3	1.18826e-05	848.848	784.575	712.011	1622.41	1466.63	2525.1	853.11	702.065	1203.23	804.759	1104.15	1926.19	966.008	994.736	807.597
RPS5	M0R0F0;M0R0R2;P46782	6.22388e-72	132478	90638.4	93516.8	29081.3	26215.7	24729.1	17845	16325.7	16557.3	14027.9	14390.7	13868	19924.4	21415.7	20773.2
SHKBP1	M0R0S1;M0R2P6;Q8TBC3;Q8TBC3-2	1.89504e-35	1780.82	1031.27	973.17	1719.7	2062.27	1863.8	12741.6	14483.1	12435.9	1777.12	1226.8	2079.37	1121.81	1445.09	1271.67
RPL18A	M0R117;Q02543	2.93837e-65	94712.9	85362.1	91120.7	16908.5	16024.5	15199	12989	10250.7	12108.8	12324.3	11888.2	10725.5	12333.6	11727.9	12326.2
NAT14	M0R1E3;Q8WUY8	8.77429e-06	5896.34	1733.5	1525.96	37880.3	42586.2	41584.7	39364.5	43160.2	43346	839.658	9152.3	11020.8	19757.9	24472.3	22035.8
MRPL34	M0R226;Q9BQ48	7.11387e-31	51420.7	45803.8	57018.3	16597.5	10712.9	12286.3	8495.14	8491.41	3773.19	2380.24	2575.27	3023.16	4368.62	8294.09	5726.27
POLD1	M0R2B7;P28340	8.64425e-51	2692.93	2224.81	2224.8	7738.58	8527.96	9073.48	4843	4343.84	5061.31	4694.66	4197.78	3865.91	6218.41	6566.85	5609.97
PHLDB3	M0R353;Q6NSJ2	1.85381e-35	1545.37	1619.52	1921.51	4521.72	3757.24	3704.02	1004.95	1138.27	941.722	910.672	929.451	842.217	803.029	783.033	753.121
PLD3	M0R3G9;Q8IV08	1.73951e-16	3649.18	3062.2	3512.11	2821.86	2589.33	2493.12	4560.96	4879.28	4007.95	4552.51	4938.11	5112.85	4579.59	4639.79	5293.11
KIF2A	O00139;O00139-1;O00139-2;O00139-4;O00139-5	2.63541e-59	16048	14572.3	16577	10616.2	12100.8	11048.4	6059.13	4663.62	4881.63	6441.13	6895.22	6869.23	6867.57	9623.41	6736.97
DDX39A	O00148	1.36651e-16	1664.06	2333.38	1653.78	21497.2	29238.1	28375.7	2190.09	1552.09	1252.58	941.63	1207.09	1201.89	892.802	750.672	777.215
PDLIM1	O00151	6.57086e-69	1305.86	1112.36	1299.8	7312.7	10568.3	11656.5	1435.27	1348.86	1347.85	1346.9	1306.44	1656.16	1174.57	1318.89	1556.43
MYO1C	O00159-3	1.62395e-72	25028.2	24624.6	25425.4	4743.28	1507.46	2465.29	25527	11616.3	12872.9	10719.2	2014.07	2699.79	3381.1	1459.69	2310.66
SNAP23	O00161	4.91707e-60	1239.42	1957.89	1659.25	5725.9	1512.02	2601.8	25826.9	12757.5	14156.9	13651.3	2411.8	2642.45	4597.1	1341.59	2100.28
HAX1	O00165;O00165-2	1.49301e-69	4320.19	4677.93	3235.57	56559	66852	63654.3	49092.3	54017.3	42516.1	13756.9	14183.7	15168.6	10562	9518.53	10872.8
AIP	O00170	1.52621e-58	4893.56	4386.15	4805.14	7050.91	7714.37	7637.75	5530.48	6309.65	5855	6686.88	7143.35	6016.52	8760.44	9967.12	8677.95
GTPBP1	O00178	3.53596e-53	17965.6	19665.9	15988	1893.04	2233.58	2019.18	1350.8	1343.49	1501.39	1794.85	1554.91	1591.95	1611.82	1608.03	1540.46
AP3B1	O00203;O00203-3	3.40385e-51	10348.7	9695.94	9555.4	1174.27	1085.56	1129.72	4306.66	4282.15	4761.37	11346.2	11883.9	11034.5	6859.75	8148.09	8518.64
PSMD11	O00231	5.15229e-77	45141	42222.1	45165.5	16683.1	17199.3	17640.3	56041.5	59391.4	57557.5	9622.87	9962.07	9942.49	17461.2	17615.2	17953.7
PSMD12	O00232	1.99258e-52	15399.5	12955.8	14056.8	5715.8	6457.78	5501.43	19483.9	16776.9	17763.1	3281.99	3986.49	3887.45	5287.18	5966.39	5933.03
PSMD9	O00233	4.90934e-58	1159.14	1211.11	1220.09	2291.47	2254.59	2166.08	1096.81	1309.23	1245.69	66972.6	72102.9	65912.6	1055.35	1179.52	820.609
CBX4	O00257	1.1331e-19	7844.18	7517.17	9480.96	256864	261534	222471	2841.67	2784.58	3282.17	6692.49	8576.8	6816.61	3911.02	6729.83	5473.91
PGRMC1	O00264	5.90541e-60	4355.65	2186.62	6704.21	32429.1	42258.4	38184.4	29421	27743.9	34740	9230.47	13033.8	15481.6	10281.9	13854.9	13774.6
SUPT5H	O00267;O00267-2	2.25066e-32	8463.43	7274.9	6385.83	2722.93	2864.05	2271.31	1814.22	1597.96	1761.43	1965.7	1728.03	1887.92	1487.52	1461.92	1410.62
DFFA	O00273	5.00161e-43	1393.7	1111.16	1661.33	12602.6	13960.7	12490.5	1416.31	848.113	1205.73	1428.98	2160.87	1199.73	1556.28	1559.28	1526.66
CLIC1	O00299	1.37437e-32	4800.44	5834.18	13819.8	3409.95	5476.13	4634.73	5430.53	3849.78	6393.48	8679.93	12848.3	21806.7	8447.25	8939.99	14034.6
EIF3F	O00303	3.85283e-75	16116.1	13174	14986.8	18948.1	19024.5	18872	22261.6	21563.3	20352.3	10780.1	11054.4	9580.5	22196	17373.1	17889.7
WWP2	O00308;O00308-2	7.80532e-40	1509.37	1398.37	1379.29	16350.1	16208.9	13755.1	4045.54	4264.51	3300.5	1512.04	1849.01	1737.5	1958.98	2303.84	1920.52
CDC7	O00311	6.68902e-16	2941.68	2803.15	2358.6	1958.02	1730.14	1895.78	2031.89	1322.9	1555.01	2244.76	1663.76	1573.57	1327.28	1519.66	1458.15
PDHX	O00330;O00330-3	9.14293e-12	3145.44	2977.53	2709.19	1065.37	1335.97	1210.13	1093.05	921.882	914.717	5362.82	6931.27	3745.72	1212.63	1027.85	1410.76
DCTN6	O00399	3.45796e-29	33324.1	22804.3	26581	8159.16	8823.21	9676.13	23838.3	21748.7	24906.4	1388.86	1421.28	988.658	2707.94	1625.44	2341.67
IPO5	O00410;O00410-3	4.04835e-102	3895.96	3429.83	3584.78	18821.7	19913.4	19177.5	64967.5	64266.2	55043.4	3776.37	4247.17	3435.24	7803.28	7376.41	6271.26
POLRMT	O00411	7.10138e-40	9059.75	6875.12	6085.07	4814.64	4868.15	4552.88	2994.73	3059.83	3183.82	2638.43	2003.39	1926.58	2477.02	2631.14	2406.87
IGF2BP3	O00425	8.63814e-59	14134	11930.4	14364	12084	11689.2	12871.8	3682.18	3075.51	3354	2737.8	2712.04	2934.71	1864.92	1834.4	2215.13
DNM1L	O00429;O00429-2;O00429-3;O00429-4;O00429-5;O00429-6;O00429-8;O00429-9	7.73514e-52	1182.83	864.946	902.387	116708	126316	131438	1354.65	1309.47	1160.57	1323.48	1981.71	1786.62	1092.2	1492.87	1320.16
PIK3R2	O00459	1.30829e-50	1542.55	2586.34	1470.05	10734.5	10467.7	10519.6	16377.5	12182	10371.4	10211.8	6361.41	5695.85	5396.81	4184.63	3933.28
EXOC5	O00471	3.45802e-78	1314.58	1055.36	1310.03	11524.1	12037.3	11833.7	17492.7	18551.4	18482.9	10256	10329.1	10004.2	16134.3	17227.9	15426.8
HMGN4	O00479	6.12401e-39	10045	6749.57	10847.8	1491.84	2993.77	3146.06	4893.45	5501.12	1799.3	6942.99	7506.86	10991.7	4437.62	10871.7	7641.36
NDUFA4	O00483	2.34683e-53	8217.28	2047.56	6582.52	34120	31836.3	30163.1	19649.8	16963.6	21943	20543.9	13763.9	11073.9	15108.7	15763.1	15793.8
PSMD14	O00487	3.95623e-77	13952.6	12545.2	11899.7	6440.08	6488.31	6309.47	18953.7	21481.2	17014.3	3133.68	3469.62	2775.64	5300.16	4694.38	4323.69
KPNA3	O00505	7.66304e-66	5904.9	4532.51	5132.41	5521.12	6502.93	6235.83	3606.18	4080.1	3739.2	3252.65	3499.78	3434.15	20446.6	19358.8	20698.5
MPHOSPH10	O00566	1.23689e-53	6506.44	7911.83	6116.18	1894.16	1912.32	1986.14	4562.61	5577.75	5857.73	3633.38	1860.94	3627.01	3168.66	1909.48	2779.79
NOP56	O00567	4.26014e-52	11021.6	8514.05	8810.87	3500.43	3213.17	3415.23	2466.87	2829.38	2454.98	3959.88	3811.84	3494.95	2781.2	2538.62	3024.6
KPNA4	O00629	4.35346e-57	2683.97	1712.16	1750.41	2408.09	2829.33	3147.75	2324.87	1894.01	1734.36	2203.61	1624.59	1494.05	22393.8	10550.5	19254.8
PPP6C	O00743;O00743-2;O00743-3	8.14872e-72	5722.08	4952.16	4791.56	9419.09	11635.5	11428.2	11586.3	12323.6	13711	4055.15	3164.76	4502.18	8352.34	9364.92	8690.73
ACACB	O00763;O00763-3	2.60931e-62	1253.22	1652.78	1391.01	1891.36	1690.12	2027.05	2309.19	2695.61	2789.89	6753.75	7532.26	6595.93	4765.8	4514.46	4581.93
SCD	O00767	2.10508e-34	1328	1555.64	1767.49	12945.7	16281.1	18141.4	11521.7	12509	14256.8	1848.01	7411.06	9212.54	8487.97	6240.62	5170.13
CDK2AP1	O14519;O14519-2	7.69866e-44	23922.7	11852.5	9835.82	6655.14	7477.27	11551.3	2944.62	1974.29	2089.12	3058.99	3127.19	2884.35	9434.26	5117.85	8829.81
TXNDC9	O14530	4.63753e-68	1477.78	1468.83	1714.87	1951.17	1490.26	1088.69	26552.2	28843.7	27882	1128.06	1136.84	1072.69	2125.16	1807.7	1216.97
TRAFD1	O14545	2.06036e-33	1744.29	1917.18	2175.61	5575.02	5882.56	6446.91	3047.16	3304.52	3053.96	5320.33	5237.12	4842.95	1505.7	1690.77	1621.71
CIT	O14578;O14578-4	2.47717e-45	7078.79	6118.61	6783.1	8131.19	8420.08	8547.25	6820.31	6567.67	6474.99	12955.5	13062.5	11969	5497.02	5796.21	5214.41
COPE	O14579	1.50278e-71	15407.7	12195.3	12005.3	16033	17887.1	17756.6	22163.1	25335.1	23735.3	6017.92	4931.41	6656.7	10475.8	10296.4	9837.12
AP3D1	O14617-5	9.33529e-77	10525.8	9107.89	7675.29	2570.78	2671.68	2648.56	5167.2	4992.74	5029.79	11471.2	13272.2	10834.5	9216.87	9478.04	9667.78
CHD1	O14646;O14646-2	2.87033e-46	9615.12	8283.46	6004.71	2524.82	2572.68	2157.42	4215.11	3363.8	4254.15	5302.56	4647.86	3822.33	3346.64	3231.76	3526.79
IRS4	O14654	8.01029e-85	10333.1	9705.06	9993.03	27801.3	26604	25300.8	39427.3	24714.7	24359.6	20445.6	13801.9	12893.2	14316.1	12612.2	12360
IMPA2	O14732;O14732-2	2.82117e-41	1435.31	1438.53	1114.94	1040.71	1318.06	949.695	1147.19	1172.75	848.693	139823	203045	169749	784.641	899.579	880.932
PDCD5	O14737	6.71832e-44	1020.56	1318.56	1623.09	1560.38	2132.64	2410.58	23597.3	21191.6	27209.4	1965.94	2326.38	3036.31	1845.02	2522.39	4970.74
PRMT5	O14744	2.03641e-80	13597.4	11606.9	9663.2	40333.4	48849.4	42574.6	6266.15	6622.99	6264.22	8979.8	10358.4	9762.06	9783.42	9385.66	10015.4
TCERG1	O14776;O14776-2	7.19111e-39	5033.34	6559.4	6428.21	1910.3	1967.77	2071.32	4473.23	4879.91	4554.99	4770.85	4762.91	7042.6	4610.66	8142.02	5144.18
NDC80	O14777	6.75439e-33	1845.67	829.403	1045.2	4548.92	3975.68	4264.2	4461.06	3695.27	4482.16	2373.7	1872.08	789.998	5663.2	5952.97	5420.88
TNPO2	O14787	6.36791e-48	1193.6	1249.08	1127.81	10965.8	12369.1	9744.29	8542.48	7472.69	7676.75	1147.9	1217.03	1086.33	3562.68	2886.62	2865.62
POLR3A	O14802	5.89384e-58	19210.5	16262.8	15982.6	1896.82	1871.26	1764.77	1522.94	1582.22	1560.26	1462.86	1418.02	1303.46	1319.68	1294.86	1224.96
PSMA7	O14818	2.28398e-70	62414.2	53270.2	53550.2	3803.63	3999.68	3529.71	12789.9	14425	14697.9	3297.1	3797.87	3194.65	3931	4554.96	4687.55
PSMA7	O14818-2	6.37987e-50	107763	123281	104728	12327.6	13768.6	14273.5	31394.8	38302	32209.9	1357.34	11206.5	14878.3	6665.65	7905.81	5973.58
BCKDK	O14874;O14874-2;O14874-3	6.2325e-59	3374.41	2411.38	2402.16	9205.71	9408.33	9034.99	18530.1	19137.1	17302.7	16956.9	20919.2	17437	5287.61	5558.93	5063.2
MGST3	O14880;Q5VV89	4.25218e-26	4792.99	2411.87	3926.65	16312.1	13079.3	12975.8	29576.8	33596.7	27502.5	20485.3	28094.2	21193	42367.8	33885.8	30825.6
LIN7A	O14910	1.42269e-51	1639.26	1751.65	1949.75	29971.7	25330	20626.7	20148.8	8961.19	8767.67	10660.6	2052.87	2784.62	4843.57	2476.76	2593.16
TIMM23;TIMM23B;TIMM23B	O14925;Q5SRD1;Q5SRD1-2	4.88091e-05	1751.31	976.382	723.333	5504.26	6227.24	5175.34	6844.8	4987.86	5866.93	2015.78	15291.6	13327.7	1640.81	8947.13	7980.64
HAT1	O14929	4.52485e-20	19129.4	2886	2235.6	9692.88	15255.4	2634.46	7589.97	816.657	2916.93	1180.26	973.497	1055.88	3740.49	3236.77	3938.94
UQCRQ	O14949	3.50553e-50	1324.2	1452.05	2184.62	3539.24	2807.48	2200.12	4567.52	5818.64	4689.34	2565.2	2413.52	2003.37	23609.2	24847.7	22991.3
AURKA	O14965	2.77857e-26	3290.27	1708.06	1947.23	36906.2	35296.8	32638.5	2225.05	1996.04	1226.3	3509.81	2278.3	1770.45	1046.95	901.965	897.625
PPP1R12A	O14974;O14974-5	1.35992e-64	1165.86	1172.24	1291.37	4402.08	1388.53	1703.36	22330.2	8003.15	8687.14	7611.1	1437.99	1887.63	3222.75	1282.55	1742.67
XPO1	O14980	5.25817e-79	1395.38	1278.77	1274.5	18229.2	18567.9	18170.1	21733.7	19821.9	18598.5	2288.28	2504.18	2472.56	13800.6	12892.5	11580.7
ARHGEF10	O15013;O15013-4;O15013-5;O15013-6;O15013-7	8.57623e-55	17241	19408.1	15009.7	1217.87	1274.64	1393.24	1334.06	1295.38	1394.05	1350.46	1187.82	1463.01	1167.31	1068.61	1260.51
SPTBN2	O15020	4.21456e-79	1483.11	1193.03	1368.74	6485.74	2131.12	3128.39	32924.1	16692.3	16212	17922.6	5879.48	6690.47	6769.61	3209.75	3981.1
SEC16A	O15027;O15027-5	5.31668e-50	1864.16	1309.17	1663.15	9382.29	11501.4	10849.6	6702.09	6795.64	6926.39	4529.63	4973.91	4443.16	2660.83	3247.32	2853.09
KHNYN	O15037	1.79179e-49	2943.09	2169.71	2441.63	8623.31	8745.13	8339.09	4152.4	4723.21	4368.19	4313.65	2921.96	4233.8	3120.52	3542.39	2711.77
U2SURP	O15042	1.14808e-85	16819.1	15012.5	13282.1	31255.1	35125.8	32925.8	21027.3	20716.4	17717.5	28543.1	32917.4	28805.7	17230.2	17043.3	17505.2
KIF3B	O15066	5.1913e-63	1613.57	1439.53	1464.35	10717.2	14205.3	13478.4	1279.74	1139.95	1212.46	1789.5	1383.46	1596.07	1437.28	1235.57	1159.81
PFAS	O15067	1.332e-53	3632.06	3375.15	4119.5	16567.3	17657.1	17381.2	11718.9	11638	11905.5	11026.5	12467.4	12146.1	5261.13	6067.92	6747.64
ANKRD28	O15084;O15084-1;O15084-2;O15084-4	1.09585e-56	4703.84	4813.09	4519.48	4070.37	4283.65	4479.71	5301.68	6163.06	5789.71	2866.3	3105.03	2967.04	4625.45	5257.54	5164.98
PRORP	O15091;O15091-2;O15091-4	1.66849e-56	5830.99	4215.8	2828.59	2432	1130.78	1947.85	1643.99	1781.7	1788.01	1475.22	1823.97	1513.06	2817.25	1124.03	770.065
CHUK	O15111	2.75128e-41	1189.31	1591.95	904.261	4988.84	5012.86	4374.56	4408.99	4343.06	5252.26	2420.1	2444.69	2316.04	2612.45	2299.7	2717.19
LSM1	O15116	7.98732e-29	15876.9	12200.5	12164	23547.9	20710.5	18650.8	5278.15	3443.21	3880.28	2842.03	3428.19	3178.37	5562.49	5804.18	6464.49
ARPC2	O15144	2.05295e-27	1679.49	1299.66	1614.75	4647.81	1444.05	2465.31	11326.2	5019.91	5165.05	4545.45	2645.03	3007.84	3102.4	1449.76	2847.2
PFDN6	O15212	1.99082e-15	3317.79	1985.06	4069	2269.9	3074.39	3028	2272.03	1666.56	2368.08	1391.72	1146.95	1196.52	1868.98	2275.51	2095.37
NKRF	O15226;O15226-2	7.212e-55	17570.8	16164.2	17141.4	9549.55	10910.2	11878.4	4270.34	4619.47	4070.63	2695.94	3035.35	2855.11	2440.73	2701.3	2317.16
MRPS12	O15235	1.23717e-58	84064	70163.1	65065.8	32937.4	37343.5	39590.6	13932.8	14234.6	11768	8360.49	11920	8371.19	11426.7	9346.8	10106.7
ACOX3	O15254	3.37937e-61	1176.86	1174.42	1230.3	1599.94	1341.78	1609.96	11279.3	13942.4	10133.7	1367.06	1419.65	1176.07	1421.5	1681.36	1426.26
RER1	O15258	2.4506e-36	2357.38	1613.4	1764.35	10783.8	5946.07	6485.3	10766.7	10289.6	10257.6	2103.79	2839.85	1373.12	2787.32	4007.66	2836.08
SURF4	O15260;O15260-2;Q5T8U5	2.08796e-39	1416.04	1874.66	1768.62	6733.02	8193.92	11966.1	12658.8	10521.6	14061.8	2770.96	2112.28	3224.52	2146.79	6900.77	3221.33
SPTLC1	O15269	7.62903e-27	1125.76	1248.46	1088.45	10459.7	12037.1	12495.8	8495.15	8596.95	9744.33	2070.52	1852	3250.71	1985.61	4025.54	2566.25
FANCG	O15287	3.57874e-47	1007.46	1156.34	981.388	9082.1	9038.32	8961.84	10007.2	10057.8	11339.8	3021.95	3932.14	3344.73	3747.07	4045.34	3836.02
OGT	O15294	1.67135e-50	3365.77	2993.69	3177.53	13024.2	12467.4	11685.1	3638.45	4133.54	3899.21	7166.93	8601.01	7140.84	3408.75	3835.1	2779.72
MID1	O15344	4.85648e-47	11725	10549.2	10658.2	4617.35	3997.51	5007.03	9367.85	7395.85	6625.58	11639.5	11959.6	10346.8	7966.72	8320.95	7919.55
PPM1G	O15355	1.38368e-31	12404.3	10455.7	6136.58	4497.73	4921.05	4424.73	2650.54	2344.61	2181.35	2205.02	2202.78	2074.23	2311.08	2357.42	2438.04
INPPL1	O15357	4.98848e-45	2127.49	1899.14	2303.95	6817.74	9039.21	7853.15	1226.5	902.573	981.604	1004.71	1129.43	805.964	1207.09	1228.59	1195.6
FANCA	O15360	9.37374e-55	1712.93	1307.06	1473.25	7592.66	8502.54	8979.01	9936	11794.4	11094.9	3043.86	2653.21	2544.04	3312.7	3454.26	3123.08
EIF3D	O15371;O15371-3	6.37117e-77	11418.7	9806.4	9543.59	25772.5	26406.5	24831.4	16148	15103.1	14870	9607.35	10745.4	9212.94	19455.2	20521.6	19243
HDAC3	O15379;O15379-2	8.21556e-46	8535.26	7326.48	6299.71	9066.05	10497.9	7776.62	2244.96	2049.93	2245.61	1071.48	958.014	351.097	624.862	740.87	388.906
NVL	O15381	4.21457e-18	8918.48	9733.91	11434.2	1635.41	1385.67	1458.42	1633.71	1660.41	1746.56	1346.62	1403.27	1388.22	1812.67	1670.92	1382.57
YY2;YY1	O15391;P25490	9.82053e-32	4418.93	3412.81	3590.24	1242.54	1284.95	1566.32	3694.64	2851.36	2724.43	6271.37	8707.06	5878.54	5030.76	7879.92	5941.26
IPO8	O15397	2.26074e-67	1594.69	1602.63	1443.98	11853	14702	14002.2	8837.06	8485.69	6584.33	1976.22	2255.21	1983.21	3060.44	2997.04	2751.69
ABCC4	O15439;O15439-2	7.51402e-55	1442.1	1091.36	985.773	1131.06	1017.78	901.239	4943.1	2111.26	2890.17	2583.48	1220.02	1020.25	1857.25	1313.84	1350.41
POLR1G	O15446;O15446-2	5.98265e-28	35575.8	35283.6	27710.4	4007.38	9651.08	2369.45	7482.59	4639.49	4938.59	10413.8	9491.03	13887	4728.88	737.444	5294.04
P4HA2	O15460;O15460-2	1.60359e-36	1958.43	2264.88	2321.92	8191.53	10379.2	9974.43	2213.46	2018.26	1916.61	1869.57	1535.9	1600.66	1599.43	1302.65	1672.37
POLR2D	O15514	8.5337e-48	23715.1	19989.7	18767.3	4027.19	4496.1	3539.75	1743.29	1810.27	1661.18	2874.3	1968.16	2092.01	1992.14	2040.67	1918.92
DHX15	O43143	4.56068e-75	22390.9	19979.3	20268.3	13139.4	13330.2	13990.2	16613.7	15635.6	16102.7	26173.7	28212.9	24081.8	20849.6	21941.6	21863.3
RNMT	O43148;O43148-2	1.21623e-71	2331.61	2754.99	2410.64	13552.6	13283.8	12836.4	8065.86	10117.4	8836.06	2308.05	2400.89	2182.53	3573.03	4103.85	3951.56
ZZEF1	O43149	3.44263e-60	3112.03	3013.54	2716.01	4017.88	4337.95	4081.12	9659.98	10535.8	9886.99	4019.23	4777.96	4157.76	9016.59	9046.87	9171.4
ZZEF1	O43149-3	6.30387e-48	2739.73	1045.56	2499.88	787.657	3753.21	5428.94	11487.5	13617.5	10655.7	3374.25	4952.02	2803.5	1878	12264.7	9843.4
TTI1	O43156	2.04336e-37	1463.89	1141.53	1358.3	7473.41	9129.46	8789.65	4020.63	3397.51	4661.1	1395.8	1244.31	1169.6	2399.8	1961.55	1838.61
PJA2	O43164;O43164-2	4.87227e-47	4275.23	3555.24	2590.95	5395.32	6551.21	6003.33	2353.33	2775.57	2317.2	1793.15	1677.52	1889.06	1509.36	1269.09	1233.06
SIPA1L1	O43166;O43166-2;O43166-3	1.47479e-52	1149.21	1208.43	1229.32	2836.42	1615.31	1627.54	10049.5	3704.85	3914.71	3270.76	1226.04	1690.71	1536.42	1069.37	1164.67
PRPF4	O43172;O43172-2	1.10888e-64	29089.2	24340.2	24098.6	9420.48	10097	9609.75	4172.37	4421.93	3774.36	7246.38	7907.8	5479.58	5364.81	4922.39	4557.83
PSMD3	O43242	5.08259e-69	23146.1	22422	22950.7	9949.6	10283	10219.2	30176.7	31442.4	31689.8	5401.61	6229.53	5804.52	8683.93	8729.72	8747.84
ZW10	O43264	4.28192e-73	2925.52	2373.17	2473.47	13957.3	14184.3	13384.2	16505.4	17195.5	16255.4	12451.9	13847.4	11730.9	30205.6	30238.5	29912.7
SART1	O43290	1.96964e-54	15711	14836.6	14826.8	7306.83	8003.88	8049.69	5522.51	5480.86	5066.14	11491.2	12152.7	12096	6573.73	7243.58	7067.74
AP5Z1	O43299	1.02348e-57	1135.59	1361.39	1150.28	2377.14	2290.8	2391.77	3655.36	4253.53	4330.05	5504.28	5563.92	5513.55	2967.91	3393.14	3362.42
EEF1E1	O43324	2.56046e-57	42630.5	40118.3	35277.5	5107.33	3870.14	3702.98	7844.77	5568.38	6748.32	4533.1	4340.8	2874.6	8926.71	7342.72	7336.28
MSI1	O43347	2.34462e-24	5487.91	4315.31	4429.5	7407.09	7054.42	7416.34	1267.71	879.064	892.79	1074.18	845.721	896.646	1170.98	1178.23	1207.78
WDR62	O43379;O43379-4	1.51788e-15	2057.46	2378.24	1492.63	3039.21	3239.28	3116.1	1309.51	1363.59	1484.79	1678.24	1655.08	1395.95	2562.07	1113.56	1377.15
HNRNPR	O43390	5.21565e-77	24333.7	21818.6	21711.3	25191.6	27561.4	29019	5164.94	4827.38	4423.2	4259.05	4382.8	4665	3305.87	3385.72	3104.99
HNRNPR	O43390-2	1.04735e-07	1177.42	11689.9	12777.3	1659.94	3947.95	13438.1	3686.98	752.758	1166.93	1796.28	1954.38	1088.22	1841.31	2871.43	1563.07
PRPF3	O43395	4.95574e-58	26639	19159	22789.3	8612.34	10089.8	10590.1	4277.68	3938.33	3973.15	6576.68	7371.98	7351.24	5082.44	5481.51	5113.86
TXNL1	O43396	7.15905e-56	41085.7	43532.9	31609.7	1677.44	2072.38	2304.67	4898.21	3904.55	3854.79	2563.53	2727.52	2856.71	2119.74	2491.26	2366.85
EMC8	O43402	7.04325e-45	2185.54	2078.81	2146.48	11351.8	11168.5	11190.7	7684.33	8000.43	8420.68	3128.36	3628.74	3279.6	5098.9	5773.82	4369.16
FIBP	O43427;O43427-2	1.76942e-37	3872.77	2947.9	3278.52	6095.09	6672.39	7741.4	5520.31	7032.71	4492.26	2149.73	1682.96	2070.49	2278.51	2119.14	1744.94
HTRA2	O43464	1.56e-55	1743.81	1408.64	1466.57	20974.5	21259.7	21772.8	30695.1	29964.1	29214.2	5940.88	6562.09	2891.56	8977.08	8001.94	7531.54
OIP5	O43482	4.69854e-68	3230.09	2253.98	1893.1	18311.3	15994.2	15096.6	2430.77	2569.05	2305.79	3070.88	1911.33	1869.82	2654.41	2030.17	2116.05
EPB41L2	O43491	1.21229e-68	2175.24	1919.6	2135.45	5983.84	1384.41	2773.61	31450.5	13981.8	14745	12906.1	1782.43	2618.83	4803.42	1768.64	2209.76
EPB41L2	O43491-4	3.51678e-65	2761.54	3164.18	2570.84	3911.18	1739.92	1897.29	24522.6	11090.1	8418.08	8789.1	1638.5	2211.09	2624.3	607.015	1741.22
AKAP10	O43572	1.48288e-40	1685.31	967.573	1152.36	6244.4	6471.98	6080.64	1584.79	1513.26	1421.92	1174.76	808.583	800.823	1457.14	1653.57	1766.82
XPOT	O43592	1.45638e-70	1010.91	1136.9	1274.43	38173.4	40282.5	37572.4	10587.3	10950.1	10729.8	10346.4	14792.9	13567.9	7388.95	8365.47	7546.8
TRAPPC3	O43617	1.78436e-74	2149.28	2165.19	2175.76	9272.81	10581.4	9424.44	64018.4	60696.2	64290.3	11151.7	10508	11944.2	6358.93	4564.11	4514.93
PLRG1	O43660;O43660-2	2.14584e-27	5836.56	4378.33	3279.92	2482.33	2390.34	2890.45	1629.04	1606.67	2048.52	2433.85	3154.2	2178.51	2398.98	2828.91	2412.04
PRC1	O43663;O43663-2;O43663-3;O43663-4	3.89286e-42	11189.3	8732.46	12525	6504.69	9433.25	7422.44	2404.88	2385.5	2160.88	1683.13	1104.15	788.831	1845.11	1338.31	3563.11
ZNF207	O43670-2	9.2642e-73	17446.3	14667.5	15568.8	9629.18	10124.6	9571.55	26010.4	25730.6	27598.3	68726.9	69646.1	63547.7	34024.2	34949.2	32373.5
NDUFB3	O43676	2.94612e-47	2046.99	1512.65	1406.01	1192.49	842.705	552.488	5122.88	3786.48	5097.63	1037.03	1128.31	1884.94	16014.5	25680.7	20848.4
NDUFA2	O43678	9.46928e-60	1594.44	1208.74	1914.79	1485.01	1886.48	1540.65	3512.95	2958.87	2253.76	1643.58	1448.38	1897.77	10762.1	15881.1	12410.5
GET3	O43681	1.99896e-24	1793.96	1959.53	2051	9712.59	10901.1	9814.34	6154.04	6793.07	7788.83	1990.19	2566.37	1923.22	1859.65	2075.78	1837.01
BUB3	O43684;O43684-2	1.59046e-68	11721.5	10579.8	10260.3	7317.36	7407.57	6640.51	16178.1	16081.8	15637.9	38503.3	39445.1	38025	21569.3	17773	19720.1
ACTN4	O43707	5.18443e-106	27245.2	24185.2	20173.6	137234	158855	157287	8067.45	5573.35	5803.92	1846.92	1291.22	1453.76	111003	87806.3	103282
BUD23	O43709;O43709-3	2.23661e-32	17445	11091.9	3397.64	5525.19	7331.91	4250.79	5040.83	5173.74	2850.78	3240.71	3316.82	2953.38	3516.06	2193.82	3732.61
HTATSF1	O43719	7.16346e-67	20943.9	16268.5	14238.5	6185.99	6447	6136.3	4086.76	3994.83	3577.45	7381.87	8410.83	7359.99	5663.69	5463.45	5397.65
PRKAB2	O43741;O43741-2	1.01617e-21	1744.59	1289.19	1649.72	2989.23	4089.97	4123.67	2475.11	2208.65	2598.92	883.833	799.076	1099.29	1242.69	706.866	999.128
NARS1	O43776	4.98993e-51	31719.8	31585	28994	1384.35	1492.83	1467.81	1388.65	1161.6	1257.79	1400.06	1259.22	1222.77	1739.5	1893.58	1366.95
MYO1B	O43795	6.21815e-75	1504.36	1413.37	1449.41	6441.27	1935.31	2759.95	33269.4	14973.4	15464.2	14163.4	2348.68	3030.18	4642.81	1967.89	2310.74
NUDT21	O43809	1.83164e-84	88960.9	79600.6	81106.9	71121.7	75633.4	73704.9	89567.2	99236.3	98605.1	213634	268392	239375	116070	125657	123774
STRN	O43815	2.07291e-48	17199.7	15297	13756.4	4026.34	4937.81	4274.8	2825.74	3150.53	2581.85	1297.48	1415.58	1362.23	1163.84	1069.43	1196.45
RRP9	O43818	5.09873e-47	26401.6	24821.8	21735	4164.82	1531.06	4100.6	2256.56	1654.43	1402.8	1520.68	1707	1602.12	1611.76	1803.82	1469.57
SCO2	O43819	7.41421e-47	3172.29	3054.35	3075.91	21283.8	22615.5	22390.2	17280.7	20778.8	16262	7304.05	9683.84	7590.9	8530.4	8855.82	9333.4
AKAP8	O43823	1.00372e-63	2174.34	2259.53	2064.35	11050.8	12860.1	12195.4	4323.94	4491.02	4761.67	2106.81	2414.6	2242.72	3205.55	2969.46	3619.67
NRDC	O43847;O43847-2	1.04931e-32	8423.02	8258.09	8138.3	1758.24	1487.72	1057.03	965.935	905.229	1130.96	2757.91	2536.23	2088.68	1498.5	1714.2	1632.73
CALU	O43852;O43852-3	1.99113e-73	1776.51	1750.5	1790.15	76052.6	84565.2	76364.9	3629.91	3059.67	3475.51	2967.58	2894.02	2933.58	2475.52	2757.65	3083.65
CALU	O43852-2;O43852-4	4.0354e-07	984.82	1332.71	1984.88	87991.5	93311.1	88516.2	7456.88	1540.4	1380.68	3229.64	1360.78	2627.32	2067.49	807.134	741.841
AHCYL1	O43865	1.43941e-69	1494.84	1204.62	1138.76	23396.7	28807.6	27009.1	37001.1	30973	25670.8	1351.28	1405.56	1374.98	1441.54	1405.55	1642.54
KIF1C	O43896	2.3979e-27	3777.3	1128.04	2237.45	9944.33	10527.5	14664.8	1728.2	954.296	1026.41	1154.43	1500.15	2392.71	1087.77	1296.31	1416.04
PRICKLE3	O43900	2.93684e-20	1135.89	2209.27	3004.97	11077.3	12628.7	10135.9	4193.44	3857.55	1490.82	4126.87	1761.17	2376.01	1286.14	3677.03	3228
NDUFS5	O43920	2.59247e-49	2106.98	1385.02	1377.61	3137.63	4384.49	4121.65	14159	12479.3	10433.2	7846.82	7057.87	8966.61	27003.8	29764.2	21386.8
RAD21	O60216	1.01175e-56	3021.76	3565.47	4065.65	7604.65	8277.59	7631.92	5080.14	4582.55	4573.68	1888.38	1917.66	1818.67	1443.08	1909.25	1163.14
TIMM8A	O60220	2.20258e-40	686.466	4676.72	3802.67	26351.8	27772.2	24670.8	12442.4	12896.8	12197.7	9570.89	11572.3	12461.5	8305.86	8367.03	9382.3
DHX16	O60231	4.7668e-94	21115.5	18137.8	16393.8	7217.8	8380.62	6900.29	22325.5	21644.7	23604.4	33220.5	35000.1	33778.2	26408.4	27595.1	27495.6
MED14	O60244	2.5566e-56	5885.78	5243.06	4390.08	5480.32	4975.1	5027.59	9909	12970.2	9497.96	10408.7	8606.46	6063.55	6078.44	5904.93	6744.93
PCDH7	O60245;O60245-2	7.48468e-40	1303.55	1520.7	1558.17	2664.23	2094.8	1990.53	8448.55	4058.86	4565.96	4809.54	1123.88	1167.42	2051.67	1351.67	1160.14
PRPSAP2	O60256	2.15601e-54	10328.3	12017	11360.2	12683.7	13679.2	13617.3	10843.2	12509.6	13151	5629.17	5406.05	6561.51	3219.57	2424.38	3558.07
GNG7	O60262	3.5895e-22	3286.13	3133.93	3396.4	10964.6	3869.37	6631.28	47003	26962.1	34610.2	32209.3	3542.98	6685.91	10016.4	3753.59	8499.54
SMARCA5	O60264	1.01133e-05	2233.33	2357.12	1646.11	1503.08	2004.44	1779.84	4389.33	4550.16	4003.48	3606.71	1578.4	4088.65	2796.98	2442.21	1973.56
KIF5C	O60282	3.87849e-67	1986.02	2062.76	2211.76	6673.4	5703.14	5863.29	7270.21	6924.73	7465.12	1939.1	1826.9	1886.46	15309.6	14644.1	15011.2
URB1	O60287	7.03808e-36	3206.65	2637.1	2838.02	5156.54	5077.8	5932.75	5064.92	5550.31	4353.66	1338.26	1092.19	1054.81	3962.73	3849.61	2355.09
SIPA1L3	O60292	1.13348e-43	1555.86	1285.01	1299.63	4420.76	2024.2	1019.46	13745.6	5161.7	3649.18	5672.46	1198.21	1489.86	1125.7	1000.64	863.866
TRAK2	O60296;O60296-2	3.20181e-09	1402.06	1897.34	1743.85	1315.25	557.784	1638.68	1076.94	1877.95	1296.12	2493.93	3541.74	3500.12	596.419	674.542	867.269
LZTS3	O60299;O60299-2	3.74485e-31	1248.68	1689.78	1565.45	711.782	963.22	885.3	2232.26	1119.04	705.562	846.233	752.269	1167.69	690.108	750.848	940.603
AQR	O60306	2.83128e-36	4209.77	3834.17	3692.79	3897.92	3984.53	4735.45	3079.21	3094.95	2723.7	3671.33	3458.95	3511.78	2204.96	2721.52	2592.05
MAST3	O60307	6.05327e-61	1235.94	1434.3	1049.92	8385.41	7947.33	8300.83	1232.55	1271.27	1051.73	1188.03	1179.98	893.808	1083.75	1347.84	1009.92
OPA1	O60313-2	6.38502e-51	1537.28	1268.48	1338.68	5233.14	5044.22	4624.36	8087.77	8104.53	7344.95	3981.32	4153.04	3033.47	12428.9	12748.6	11968.7
MCM3AP	O60318	3.88736e-41	1869.29	1198.04	1684.27	6228.56	7225.34	6952.33	6083.84	6670.97	4732.44	3039.01	4490.57	1982.39	4141.46	2331.08	2612.26
KDM1A	O60341;O60341-2;R4GMP9;R4GMQ1	2.69575e-18	8726.09	9140.36	8491.36	12310.2	13113.9	15188.8	15898.5	16767.5	13573.4	8096.87	9570.91	9163.36	6116.41	5400.1	6083.09
TBC1D4	O60343;O60343-2;O60343-3	7.42547e-70	8045.46	7602.33	7737.92	16536.3	17764.1	17402.3	1504.34	1520.99	1490.82	1940.39	2252.69	1915.55	1753.55	1663.26	1709.2
EVI5	O60447;O60447-2	3.57909e-50	1214.08	1232.38	1288.71	18746.5	19125.6	18547.5	3173.38	4086.41	3457.78	1237.82	1108.75	1300.71	1669.99	1680.84	1932.49
MAN1A2	O60476	3.11054e-12	1026.35	1506.17	1656.03	3276.21	3957.07	4563.38	1226.44	1380.74	1427.45	1301.7	1437.76	1501.54	925.4	867.184	724.913
SYNCRIP	O60506	3.59562e-74	37807.2	35224.5	36916.8	45350.2	46278.3	49025	7921.21	6930.06	6815.09	5489.71	5595.67	5843.01	5112.41	5510.23	5000.22
CDC40	O60508;Q5SRN1	1.78016e-33	11311.4	10275.6	9031.82	6250.94	7039.2	7251.9	5504.98	4399.4	5468.96	7618.58	8579.32	9437.95	1283.56	6159.81	3883.54
RANBP6	O60518	1.14917e-65	2013.49	1678.55	1781.21	7318.29	6781.32	7410.14	5929.43	6232.07	6653.46	2171.76	2407.33	2107.17	2602.16	2646.51	2598.99
NEMF	O60524;O60524-3;O60524-4;O60524-5	1.68281e-38	6497.14	5267.9	6233.09	5177.35	4816.25	4122.65	3535.02	2706.84	3240.79	3764.65	3386.33	4313.89	4657.29	5039.44	5624.6
GMDS	O60547;O60547-2	9.36103e-33	2639.87	4287.15	2470.22	3695.85	5070.25	6822.19	6685.88	5396.61	6085.31	4592.1	6340.68	4228.89	4769.79	2763.46	4732.31
CCNT1	O60563	7.51389e-42	19310.9	16741.2	10925.2	4390.48	5009.95	4606.93	4585.1	4085	3870.46	5979.66	4818.6	5434.64	5292.94	3938.38	4692.34
PLOD3	O60568	1.35789e-52	2241.51	2236.54	2255.64	15828.4	14481.7	14130.5	7641.83	7726.02	7982.76	2396.29	2339.78	2258.77	4664.34	5611.81	5130.73
EIF4E2	O60573	4.00002e-39	2223.42	2669.02	2398.36	10350.1	11217.7	16361.2	3039.2	2543.79	2249.68	3068.05	4037.05	3613.12	1811.46	2003.67	1818.67
CCNT2	O60583	2.36039e-36	8288.07	6124.96	6649.49	2162.95	2158.39	2538.86	2289.03	2334.93	2172.71	4183.62	3562.98	3565.36	2870.12	2700.92	2670.51
EXOC3	O60645	2.43631e-60	2224.63	1837.48	1713.55	9856.48	9620.02	8996.71	9100.27	9398.1	9066.06	6337.59	6595.81	5980.56	4413.39	5060.78	4637.32
KLHL41	O60662;O60662-2	3.97587e-64	979.061	1407.68	1282.51	15302.9	15373.5	17408.7	1018.41	1328.9	1156.92	1034.41	923.343	1640.25	1093.82	914.709	881.548
PRMT3	O60678	1.55916e-33	5500.32	3680.69	4447.92	7006.54	7668.33	6602.13	3115.79	2424.36	2473.96	3504.43	4604.29	2238.97	3034.09	3077.43	3626.73
KPNA6	O60684	1.52164e-66	107447	92590.8	96542.6	5020.51	5451.97	4633.07	3123.83	2835.38	2830.33	2100.49	2187.81	1678.95	3071.25	3166.52	3057.48
ICMT	O60725	7.25463e-45	1751.12	856.269	1355.04	19610.4	20684.1	18583.6	13940.8	13973.5	14605.5	3188.18	4734.19	5522.35	7947.4	9379.21	8012.54
MRPS14	O60783	1.70592e-62	42275.6	33068.2	34319.2	17781.5	16239	13879.8	4467.09	3954.19	4786.76	2937.27	2950.2	2738.04	2834.65	3373.35	3774.28
H2BC12;H2BS1;H2BC5;H2BC4;H2BC18;H2BC18;H2BC9;H2BC15;H2BC14;H2BC13;H2BC15	O60814;P57053;P58876;P62807;Q5QNW6;Q5QNW6-2;Q93079;Q99877;Q99879;Q99880;U3KQK0	1.17164e-92	49788.5	42716.4	39888.8	19809.6	13793.1	21406.9	57329.9	37804.6	36400.2	57370.1	40689.4	46471.4	29392.7	24148.1	24816
CCDC22	O60826	1.06041e-62	1092.66	1120.26	1020.85	6458.93	6841.89	6609.43	17291.3	18261.5	18529.5	3427.33	3108.56	2853.47	2840.08	3013.67	2764.14
PQBP1	O60828;O60828-2	7.48692e-72	27602.8	24573.9	17397.3	5716.8	6086.22	4343.36	19144.3	17370.6	14913.1	30151.7	36925.2	36827	29710.9	24594.4	24134.5
DKC1	O60832	7.62427e-63	34040.3	29518	25534.1	12557.7	12347.7	11305.4	13794.2	13270.5	11935.9	20430.9	20919.1	19882.8	14668.4	12416.1	13326.2
EDF1	O60869;O60869-2;O60869-3	2.69423e-50	20007.1	18754	16983.3	7443.19	8424.35	6681.72	25527.1	17008	18580.8	31578.9	32782.9	39191.9	22107.9	7594.62	23604.9
KIN	O60870;O60870-2	2.49454e-51	12306.3	12623.6	11449.1	2017.6	2641.81	2019.89	3921.88	2768.01	970.346	4247.41	5770.96	6146.09	4952.04	5779.22	5429.14
DNAJA2	O60884	1.30362e-67	6196.89	5496.44	6048.97	41847.5	43729.1	39470.3	10755.8	10076.3	10074.3	6541.44	7284.87	6510.83	6490.83	6280.41	5883.78
BRD4	O60885	1.0458e-36	10220.1	10328.5	8987.23	1045.46	1516.82	1499.59	5580.17	5693.61	4931.07	13616.1	16251	12661.5	10162.8	10062.8	9636.96
PPP1R11	O60927;Q5SRK2	1.79269e-10	1305.33	1766.43	1497.52	10822.3	10598.3	8908.9	917.498	2041.71	1041.67	855.608	1026.66	1117.02	1988.01	1069.81	983.27
RNGTT	O60942;O60942-4	2.17226e-44	5083.21	3945.33	3449.28	1146.71	1295.64	1231.79	7623.96	8361.83	8369.68	1172.27	1066.87	1100.56	5389.42	5880.08	5987.24
WDR1	O75083;O75083-3	3.0807e-56	2993.17	1519.12	1741.62	3399.87	1695.15	2174.38	15343.2	6308.16	6174.01	10185.5	3228.15	3050.3	2950.9	2109.15	2216.92
PPFIA3	O75145;O75145-2	8.24034e-60	1213.1	1176.39	1410.55	8645.88	8333.3	8522.45	1969.3	1656.66	1619.7	17580.8	15286.4	16665	1326.23	1614.69	1558.13
HIP1R	O75146	2.28558e-71	1339.61	1279.59	1416.1	1566.15	1302.67	1352.23	23160.9	25006.3	23758.3	1421.74	1267.19	1246.34	1321.64	1212.42	1176.37
RNF40	O75150	1.03213e-49	1427.9	1384.25	1525.14	12526	13797.5	12262.6	5640.5	5372.16	4961.51	3733.91	3562.14	4043.5	3380.85	3059.55	2943.37
CAND2	O75155	9.62531e-80	1222.44	1164.65	1190.64	14260.2	14482.4	14766.4	4390.94	4139.11	4150.28	1642.31	1455.2	1404.54	2221.46	2321.96	1803.18
DNAJC13	O75165	7.95394e-55	1425.79	1661.91	1750.16	1737.2	1635.24	1687.21	4843.21	5701.11	5401.33	2475.44	2769.88	2266.75	4840.88	5499.27	4754.88
PPP6R2	O75170;O75170-2;O75170-3;O75170-4;O75170-5;O75170-6	2.28204e-58	3970.64	3659.26	3377.13	5227.09	6074.28	5755.64	7776.42	8689.22	9006.66	3291.69	3586.55	3102.74	6260.84	5477.87	6195.03
CNOT3	O75175	4.30763e-56	1831.71	2675.66	2166.84	4669.46	4272.49	4701.01	7100.37	7075.24	8136.29	3138.14	3438.34	3883.97	14572.6	18363.8	16729.9
DNAJB6	O75190	2.90092e-48	5680.48	4036.08	3636.18	15614.6	14531	16398.9	12194.8	11862.2	10822.6	10061	11333.2	9093.03	7371.03	8092.3	6820.23
NDUFS2	O75306;O75306-2	1.48341e-52	1402.33	1488.49	1437.57	20980	23328.9	22932.7	7128.67	6022.66	5071.81	2099.61	2946.14	2274.11	6769.1	7866.36	4907.91
NIPSNAP2	O75323	1.85257e-57	3195.38	2404.32	2881.24	4318.86	4629.25	3705.79	6318.07	5759.71	5880.76	26321.1	32423.6	28838.7	8021.09	8466.13	7594.46
HMMR	O75330;O75330-2;O75330-3	2.50164e-18	4846.66	4399.82	5004.4	4557.16	6185.44	5114.46	5390.81	3848.13	4857.75	1822.78	1998.85	1797.43	978.178	2280.8	2755.13
PDCD6	O75340	6.30378e-64	2837.66	3191.65	2827.82	7808.16	7224.53	8892.01	27196.6	31146.2	34930.8	12254.5	16555.3	15497.8	7376.81	8849.6	5574.83
MACROH2A1	O75367;O75367-2;O75367-3	2.63205e-38	15478.9	8732.37	11332.6	4393.89	2799.11	3597.35	10189.8	4307.33	3711.92	12003.8	8513.58	5992.16	4987.3	4232.3	4290.35
FLNB	O75369;O75369-2;O75369-9	6.22599e-67	1415.04	1373.02	1637.14	3688.4	1655.37	2254.25	20349.5	9413.6	10719.2	9998.89	2827.46	2879.63	4003.06	2130.03	2644.98
NCOR1	O75376;O75376-2	1.63897e-25	4638.15	6166.17	5136.58	2272.29	2561.52	2418.06	1327.49	1686.17	1976.46	1560.13	1691.57	2069.87	1079.17	1589.75	1551.35
TRIM3	O75382;O75382-2	3.32976e-32	1058.03	1596.18	1266.5	11495.8	13261.2	12599.6	1162.01	1446.37	1450.63	1093.55	1394.92	1446.34	954.499	1117.58	1213.23
TULP3	O75386;O75386-2	5.36699e-34	1488.61	1762.76	1885.19	1377.52	1492.12	1552.8	3567.09	3762	4821.67	10023.5	6379.07	13581.7	2012.56	3407.79	4706.8
MRPL33	O75394	8.60195e-40	29722.1	30380.5	26431.1	6084.64	7197.76	10022.5	1656.82	2829.54	1495.36	1200.32	1806.5	1038.3	9730.96	2311.32	2047.5
SEC22B	O75396	4.53599e-43	1333.13	1372.28	1393.4	6578.48	6515.94	4871.11	5700.24	6620.45	7869.74	1452.28	2660.55	1055.18	5252.04	4020.35	4650.63
PRPF40A	O75400;O75400-2;O75400-3	1.44343e-64	23147	19661.7	20616.6	7627.38	8551.24	8322.93	8866.08	9410.97	8568.42	21779.1	26164.2	25055.1	13563.4	16512.9	14823.1
CDC45	O75419;O75419-2;O75419-3	4.20282e-68	1925.72	1387.87	1643.79	62625.4	70470.5	64705.9	1627.13	1533.25	1403.19	1413.88	1439.23	1546.97	1404.58	1493.3	1501.08
GIGYF1	O75420	1.39379e-64	1198.99	973.719	710.148	21412.5	21609	21237.1	1344.87	1103.94	2073.21	1413.17	1994.7	1120.51	1218.11	1696.4	1409.34
LRCH4	O75427	3.99263e-55	1237.9	940.373	1181.03	10957.7	11569.7	11664.1	6585.41	6965.3	6214.59	1890.68	2572.57	2082.35	1149.72	869.417	1107.59
MTX2	O75431;O75431-2	3.10624e-53	1381.25	1111.2	1178.11	9619.88	10819.9	11548.1	33658.7	34980.7	27621	4628.53	3547.44	3493.28	18585.5	13473.9	14503.2
VPS26A;VPS26A;VPS26B;VPS26A	O75436;O75436-2;Q4G0F5;S4R3Q6	1.23696e-05	1010.79	1080.89	812.677	5160.88	3695.97	5116.52	1690.67	1249.34	1359.3	1576.63	1677.8	1267.61	1078.86	1971.34	1341.86
NDUFB1	O75438	4.76463e-39	2039.37	1507.02	1639.66	929.037	682.518	687.055	3710.93	3157.84	3931.96	1033.17	1124.11	1891.99	8726.04	11493	7782.67
SAP30	O75446	1.51065e-20	11392.6	12460.1	11887.6	4468.1	6744.87	9294.74	5784.12	8665.75	6934.17	18427.7	16617.9	13133.9	12577.3	9878.87	9337.38
PSIP1	O75475	3.4232e-37	4679.5	4950.08	4452.82	1303.05	1157.47	1090.07	7707.08	6063.51	5787.79	13564	9013.77	10903.4	8089.84	7328.71	8165.64
ERLIN1	O75477	1.82618e-48	1246.4	966.566	759.839	1938.36	2853.78	2347.27	10166.4	8919.88	9555.05	5677.74	5577	6096.16	12716.3	13359.3	12914.9
GPC4	O75487	4.12517e-69	2347.3	2400.64	2237.36	4969.46	2637.93	3624.89	18302.9	10233.9	10773	8213.58	2070.97	3898.88	4237.33	2557.3	2846.16
NDUFS3	O75489	1.43186e-58	1390.35	1232.72	1172.72	13829.7	16200.8	15024.3	5936.38	5411.12	5500.93	2122.44	2503.95	2127.8	7039.99	8027.14	6309.33
SRSF10	O75494;O75494-2;O75494-3;O75494-4;O75494-5;O75494-6;Q5JRI1	4.41806e-34	15917.1	14944.5	10118.4	11377	15292.6	15448.6	7462.71	5468.73	5995.61	11245.2	11137.3	12761.5	7880.95	2792.41	5992.97
HSBP1	O75506	1.6025e-36	1755.07	1193.81	1423.05	1369.62	1825.12	1400.92	2251.71	1598.16	1250.1	17465.8	39967.3	11844.3	1685.25	2456.1	1891.34
TAF5L	O75529	3.8355e-25	4263.53	3475.68	3258.06	7068.02	9373.07	8581.94	10053.6	10128.3	8620.94	2813.57	4416.71	1697.98	2429.53	1208.69	2183.73
BANF1	O75531	1.33158e-45	33557.1	27394.7	51823.9	48503.8	48128.6	52025.6	88071.6	76718.2	62700.4	46574.1	51402.2	65638.5	66990.9	69424.4	86525.4
SF3B1	O75533	1.96827e-74	29242.6	24021.9	21990.1	24249.3	27470.7	26354.4	15554.9	15145.1	14776.6	27731.9	31925	28920.3	19765.3	18912.1	19832.1
JRK	O75564;O75564-2	6.41099e-13	1614.9	1586.34	1561.07	2078.75	2760.16	2762.95	1261.77	1700.58	1406.99	902.773	973.022	1058.66	1284.11	1771.3	1596.7
NPM3	O75607	6.3472e-47	23678.9	18833.3	19209.6	3564.82	4444.78	3126.01	4508.53	3066.16	3036.82	4755.35	4037.58	4619.78	4502.54	3055.45	4674.2
ERAL1	O75616	5.01801e-72	18556.2	14794.7	13913.4	10588.6	10596.2	10478.5	6248.69	7101.35	7303.41	4062.86	4582.77	4218.74	3373.2	3617.36	3201.84
SNRNP200	O75643	2.78991e-76	34842.4	27923.1	29613.8	17501.6	18923.9	18356.6	11271.3	11742.3	10777.5	9925.65	11199.4	10129.3	6313.96	6903.57	6269.1
TIPRL	O75663	1.50455e-42	7017.07	4598.15	6300.37	2216.3	3367.34	3097.73	2789.53	3478.33	2871.01	12127.7	14191.6	14287.5	3809.08	5506.02	4567.89
SURF6	O75683	3.7664e-44	7129.62	5571.68	6683.13	1559.21	1651.61	1571.7	1339.41	1252.38	939.888	1348.85	1003.16	1326.28	1247.53	1073.8	1074.12
UTP20	O75691	8.09435e-06	1100.05	762.22	926.569	1809.52	966.605	1231.53	655.56	896.189	684.955	1573.63	1351.52	1242.19	2250.75	1256.27	912.615
NUP155	O75694	1.70799e-81	3491.09	3547.44	3243.07	22980.9	25409	24072.6	7000.26	7571.78	6998.27	7988.22	8656.99	7623.01	55240.8	51785.7	52503
RP2	O75695	2.09303e-59	1947.93	1104.24	960.25	6964.37	1617	1849.04	34588.2	19580.3	21360.7	17781.5	1472.13	3221.95	6994.51	1873.87	1983.94
WDHD1	O75717;O75717-2	1.76665e-34	6695.09	6825.41	6311.29	1523.76	1462.45	1714.72	1529.46	1260.1	1408.05	1540.16	1472.26	1467.49	1239.81	1447.83	1486.41
CRTAP	O75718	6.47369e-65	4090.56	3824.63	4084.78	38406.9	40009.4	38299.6	4782.6	5212.19	5364.91	9842.64	10661.8	9177.61	5171.88	5430.9	4932
SLC25A12	O75746	1.40526e-18	947.702	1154.61	845.427	5781.52	5222.73	5324.36	4228.31	2363.59	2716.75	1452.3	1797.32	1371.49	2254.71	2213.97	1567.85
PALM	O75781-2	6.3428e-33	3464.41	2665.44	2950.65	3009.44	4085.22	2642.38	13126.2	6832.74	4336.5	5556.76	750.549	2626.21	3494.22	417.007	3232.16
CDC123	O75794	6.963e-66	1650.88	2336.89	2546.87	1786.5	1715.14	1300.14	1860.22	1389.87	1643.79	6350.93	6437.22	6650.53	3250.02	3605.94	3136.61
RPP40	O75818;O75818-2	2.04392e-49	45261.1	30750.1	30499.6	1542.05	1453.57	1435.41	1020.35	1320.01	1428.26	1190.37	1394.42	1271.98	1067.11	1004.96	1083.24
EIF3G	O75821	2.80446e-74	15460	15080.1	14717.9	20139.9	22363.5	20032.1	23271	22713	24194.1	9525.23	9358.24	10071.3	24055.7	26375.9	24770.6
EIF3J	O75822	6.32822e-59	3035.85	3062.73	3844.11	8318.73	11302.2	11510.9	17570.4	15894.5	12168.5	3185.24	1667.39	4163.63	19814.9	14243.5	19908
PSMD10	O75832	1.34118e-64	14992	9004.17	6630.41	4850.04	5459.62	4379.81	16756.4	16958.1	13958.8	3433.56	3612.88	3566.21	4088.93	3922.5	3873.95
TRAPPC6A	O75865;O75865-2	8.64945e-34	986.492	1670.63	1492.41	1037.14	896.315	1101.99	7864.25	7985.23	7273.02	987.367	1405.26	1409.22	765.807	983.908	1001.01
CCNK	O75909;O75909-4	1.88504e-59	9353.89	9087.24	7091.59	3146.56	3778.72	3626.06	5861.65	6355.46	5517.13	12111.3	16866.4	13373.7	8972.76	8796.98	8832.54
BCAS2	O75934	1.50434e-43	6362.98	4220.49	5019.73	3225.87	3353.34	2657.71	2507.37	2647.17	2507.85	2950.94	2995.21	2756.03	4330.18	4342.96	2557.05
DCTN3	O75935;O75935-3;X6RCK5	1.937e-64	74700.3	66871	67479.4	21399.5	22962.1	22953.4	60178.3	59354.9	63764.6	7688.91	10410.4	10445.4	9990.12	11277.8	8592.11
DNAJC8	O75937	1.10853e-54	7348	6262.25	7783.89	3861.06	3077.78	3772.41	11966	10985.6	8592.05	24149.9	27698.4	25644.7	15389.8	14624.8	15852.8
SMNDC1	O75940	2.82861e-50	9192.06	9021.74	8458.76	9327.97	10551	9700.66	11103	9417.46	10197.3	13088.3	12416.5	13981.3	11706.6	11590	11655.1
ATP5PD	O75947	1.91677e-59	1030.02	1704.1	1534.6	2470.64	2682.06	3004.09	24931.2	23894.2	25854.2	2083.87	2358.39	2169.56	1851.65	2494.01	1532.26
FLOT1	O75955	1.43943e-74	1012.46	1281.84	1338.88	5143.33	1113.23	2043.08	27880.2	13506.9	15195.8	20350.1	9098.23	9464.1	5287.99	2137.29	2242.43
TRIO	O75962	3.0931e-86	2372.64	2270.8	2214	6795.09	7213.15	6808.54	6807.68	7567.29	7373.32	2587.11	2759.89	2320.16	5675.86	5246.06	5491
GLRX3	O76003	6.73484e-53	5190.25	3396.95	4463.72	3962.83	3572.04	3111.5	3336.68	3015.82	2511.38	25701.6	29035.7	30132.7	5686.41	5196.28	6148.54
KRT36	O76013;O76013-2	2.70858e-36	12175.8	2163	2036.43	2552.69	2767.99	2810.18	1250.87	2990.61	2247.8	2188.06	2040.88	2547.83	1692.16	1562.14	1634.45
RSL1D1	O76021	2.10305e-54	28675.3	27859.9	33182.6	5304.93	4454.8	4914.69	3272.73	3060.39	2443.86	5563.43	3238.49	3213.1	3551.12	3393.34	2722.91
CLPX	O76031	1.06002e-47	4550.36	5335.11	7001.09	14657.9	15517.2	15028.8	3316.35	3168.22	3548.15	3397.22	2937.13	3714.16	1568.32	3079.15	2252.99
CIAO1	O76071	1.26276e-75	2540.81	2560.1	1887.9	51192.8	63681	53809.2	53185.9	59387.7	53233.4	3422.13	4613.93	3197.44	13425.2	9276.44	9911.46
SRP72	O76094	2.98748e-60	82117.4	67234.4	56170.1	1330.58	1570.9	1509.92	1569.26	1179.94	1249.13	1766.27	1430.28	1265.17	1715.85	1624.77	1506.54
RECQL4	O94761	1.82092e-56	2805.05	2582.84	2579.93	6319.47	7768.63	7873.55	9145.76	12105	9250.47	1810.53	1831.75	1434.6	1831.27	2041.38	1854.47
RECQL5	O94762;O94762-4	1.51688e-39	16210.5	13764.6	14441.8	4780.96	4496.67	4671.85	4793.39	5074.69	4494.03	3630.1	4007.06	4919.49	3702.88	2728.61	3239.02
URI1	O94763	8.70359e-11	12151.3	12619.8	14201.5	7266.54	7982.8	7213.27	2853.56	2429.94	1572.72	2223.88	1368.73	1370.48	3191.45	1286.65	1454.85
MTA2	O94776	1.86627e-76	18734.7	16692	18623.3	21637.7	20603.5	19457.5	2874.19	2379.64	2774.19	4226.54	5452.97	4431.29	20542.1	24814.9	21968.5
LTN1	O94822;O94822-3	2.85358e-59	1601.76	1447.22	1441.5	10496.7	9984.8	10868.4	9859.31	9545.03	9697.98	2580.38	2816.52	2326.19	5292	4765.84	4773.84
TOMM70	O94826	2.38702e-25	957.738	1610.18	1545.84	1655.47	963.145	1304.99	3664.64	2721.38	2511.54	8056.82	8219.27	6111.91	3493.97	3606.96	2462.92
IPO13	O94829	6.78536e-46	922.701	1091.79	965.869	9186.86	10391.3	11036.7	4871.66	5098.43	3325	1352.4	1322.52	1444.85	1346.66	1277.87	1336.74
MYO1D	O94832	1.73618e-72	1652.46	1361.73	1363.24	7187.72	1989.94	2860.29	44646.2	20489.5	21307.8	18385	2388.67	3395.84	5613	2055.49	2650.27
SEC24D	O94855;O94855-2	5.90412e-37	11942.6	3792.5	10747	20265.1	19657.8	18818.5	6834.25	8131.24	9781.91	1000.61	1595.63	1367.57	2725.48	3043.26	2776.34
SUPT7L	O94864;O94864-2	4.76506e-41	3479.34	4094.02	4188.34	9843.64	9670.46	10057.8	10933.8	10118.1	9484.27	3716.14	3415.94	3204.47	3877.01	4125.86	3749.09
UFL1	O94874	1.50768e-62	2655.69	2092.25	2313.33	7769.61	7669.3	7517.13	8149.81	8141.27	7512.7	4528.84	4422.15	4083.66	8222.72	9131.44	7075.98
FARP2	O94887	1.99987e-30	2245.13	1826.69	1093.51	3413.96	3388.58	3354.06	7892.69	3621.1	4003.2	2695.39	1657.89	1262.89	1531.18	1546.95	1589.42
UBXN7	O94888	2.88908e-45	1252.46	1407.36	1733.39	1224.6	1252.81	1111.8	2602.52	2739.27	4027.82	15236.7	22957.8	22057.2	1645.99	1768.59	1493.46
KLHL18	O94889	6.83729e-48	21418.7	18007.7	18120.9	2790.02	3193.62	3907.11	3287.62	3063.68	3029.56	2894.64	2613.85	2093.72	1611.97	1698.46	1535.15
PLPBP	O94903	2.59082e-57	46721.2	35666.5	32391	3887.22	3555.73	3312.82	3459.6	3247.89	2869.57	6133.73	5859.76	4720.18	5319.87	5583.26	5049.57
PRPF6	O94906	4.7891e-66	34929.5	29465.6	29798.4	16709.6	17555.3	16931.7	10951.6	11814	10809.9	14741.3	16421.1	15010.3	8831.54	9015.9	8713.37
PCF11	O94913	6.66915e-62	5951.6	5625.65	5068.17	2661.47	2889.28	2641.82	5739.4	6193.57	5684.38	14646.6	16408.1	13317.1	6398.22	8012.34	6748.86
FRYL	O94915	2.35408e-38	5728.46	6378.74	5273.3	2541.9	2309.63	2591.26	2843.12	3369.18	3041.81	2920.31	3081.06	2512.31	1567.96	1466.11	1391.49
GLS	O94925	7.61679e-91	1502.26	1374.8	1449.29	1357.32	1315.74	1329.76	86615.2	74592.2	59671.7	1492.18	1702.56	1538.53	1509.3	1366.52	1541.44
HAUS5	O94927	4.52596e-67	1047.39	1011.51	904.2	5478.2	5530.09	5862.72	24780.4	26423.6	31743.4	5778.9	6661.93	6486.44	4897.04	5696.33	5431.13
FBXO21	O94952;O94952-1;Q4G104	1.47696e-47	963.767	876.614	876.25	5113.26	7289.13	7827.64	1665.86	2154.21	1666.99	7829.51	11451.3	11868.7	3035.86	3809.6	3669.15
SOGA1	O94964-2	1.57857e-56	6163.05	5599.51	5718.36	8302.69	8388.58	8450.19	4969.37	4499.77	4293.86	2077.53	2435.67	2230.3	2019.44	1981.65	2375.34
TRIM37	O94972;O94972-2;O94972-3	1.6766e-37	1694.83	1479.37	1155.14	6880.82	5971.97	6208.69	3566.1	2757.36	2213.13	12902.8	14272.6	14607	1171.2	1116.47	908.254
AP2A2	O94973;O94973-2	1.26302e-50	2958.92	2294.28	3576.07	9376.27	8571.95	9363.51	5057.4	2984.22	3483.07	4842.55	4795.01	3324.59	5925.01	5733.01	4127.96
HEXIM1	O94992	5.31219e-54	43867.8	29618.6	20298.7	9231.8	9762.85	8348.68	4668.28	3798.72	3643.64	5525.31	5980.41	4269.86	4983.17	4692.1	4347.01
RPP14	O95059	1.34636e-45	19637.5	17050.6	17515.9	2521.46	2308.81	2199.12	1938.98	1278.03	1417.6	1550.25	1543.64	1130.21	1851.88	1772.65	1767.81
UBR5	O95071;O95071-2	2.98547e-74	14113.8	14072	13439.8	9956.94	11095.6	10604.6	15915.4	16818.3	16722.5	22816.4	24725.3	24007.2	14468	15375.5	14740.8
SCAF4	O95104	1.0106e-61	10184.7	5769.73	4365.86	4167.28	4123.08	2889.3	6566.2	7607.29	6871	17361.3	23318.5	16911.3	11360.6	7810.38	10200.2
MFN2	O95140;O95140-2	2.50389e-35	794.664	714.549	988.386	9065.07	9485.13	8919.33	20300	15786.5	18212.6	5763.01	9459.28	7758.16	6417.52	10966.6	6602.19
ELP1	O95163	4.26286e-74	36301.7	34818.8	31399.9	33117.8	36285.1	34415	23297.7	23710.2	24028	3848.78	4683.7	3752.06	9382	10091.1	9531.94
NDUFB4	O95168;O95168-2	4.56065e-61	1129.97	1529.13	1405.43	6296.78	6596.4	6330.82	14037.4	12349.4	11627	3340.18	4560.7	4947.03	28909.3	39247.1	26679.2
NDUFA7	O95182	2.71666e-51	1111.53	1246.29	1905.48	1449.77	1201.44	1287.14	1006.29	1131.1	1349.27	1369.19	1247.63	1446.87	7053.88	9713.69	5880.2
RTN3	O95197;O95197-2;O95197-3;O95197-4;O95197-7	1.719e-10	772.148	1718.26	1869.5	5759.99	4740.25	4160.77	8794.7	9997.19	8436.08	8736.17	10426.6	7184.98	8697.04	7172.35	3637.71
ZRANB2	O95218-2	5.9942e-74	36897.8	27272.5	17401.3	4219.68	5219.84	3778.98	9396.15	8509.28	7518.09	14776.9	18002	14189.2	11505.5	7189.54	12298.5
KIF20A	O95235;O95235-2	1.72201e-46	5006.59	5932.08	2988.68	7017.39	6515.65	5600.3	1170.19	1355.18	1070.03	1120.07	836.95	1017.59	1268.33	938.715	1002.25
KIF4A	O95239	2.29214e-65	1469.98	1316.09	1355.92	19174.1	21854.8	18935.1	1816.52	1816.1	1823.36	1334.71	1181.06	1289.78	1447.86	1360.59	1232.1
SBF1	O95248;O95248-4;O95248-5	6.07551e-50	1360.68	1387.01	1341.01	6498.71	7268.4	7149.5	4267.15	4931	4148.12	1596.25	2179.14	1348.84	2448.92	2222.44	2175.67
NDUFC2	O95298;O95298-2	4.67658e-41	2971.43	2195.77	2566.64	3205.39	3918.16	3850.02	11645.9	10943	3515.38	681.833	870.891	779.311	12508.8	15671.3	11553.2
SMC2	O95347	7.41509e-66	2300.87	1704.59	2184.03	10761.6	10736.5	10878.1	17255.2	15247.8	16334	8571.07	9192.08	8351.48	7673.22	9317.56	8107.15
LYPLA2	O95372	1.79508e-06	2252.7	2703.83	4844.63	2878.17	2356.24	3824.38	4820.31	3563.14	3642.87	9682.39	6884.78	8168.48	4613.42	6048.9	4207.17
IPO7	O95373	9.5711e-95	2511.52	2147.36	2138.17	19171.5	23006.2	21744.6	94276	100086	81481.9	3754.88	4506.24	4159.83	16945.3	15841.1	14581.1
MAP3K6	O95382;O95382-3	4.3232e-40	1345.37	1075.88	1373.49	2298.58	2743.34	2763.72	4599.61	4711.17	3467.86	8904.9	8131.11	8905.01	4422.39	4929.74	4379.59
SLU7	O95391	2.8756e-52	7928.24	7128.88	7054.54	5766.49	6711.64	6119.62	6755.98	6102.52	6434.25	15590.7	15451.7	14726.8	10261	12245.2	10755.1
CD2BP2	O95400	1.80301e-59	28952	29074.9	26247.3	11259.9	13530	13544.9	8670.69	8139.65	8522.79	6871.39	6523.98	4567.7	5561.71	5608.02	4975.47
ZIC2	O95409	1.58187e-05	6152.82	5664.32	6402.69	9169.6	8844.25	8980.5	11086.2	11161	12879.2	10807.1	10573.6	10219.7	4134.04	3988.97	4115.31
BAG4	O95429;O95429-2	6.67005e-56	1724.31	1726.87	1935.2	19474.5	22117.3	16900.8	6095.12	3884.68	4706.19	5493.49	3554.63	3354.52	1521.22	2169.87	2378.37
PSMG1	O95456;O95456-2	1.5936e-27	8188.93	5870.62	2734.81	3219.68	5394.58	4272.71	2350.09	3021.03	2428.67	854.936	2223.93	1601.17	1958.78	3315.35	2373.02
SGPL1	O95470	6.70047e-24	3018.73	2849.65	3281.99	1626.3	1423.51	2280.18	8591.88	5846.08	3863.27	6766.65	5319.15	4283.16	3830.68	4097.86	2736.95
SEC24A	O95486	1.15665e-63	5354.64	5116.35	4752.3	7134.38	6124.7	6418.61	3447.22	3217.58	3689.17	2730.67	3665.6	2248.53	1964.52	1875.72	2169.07
SEC24B	O95487;O95487-2;O95487-3	5.29325e-54	9009.18	9573.74	6673.36	9825.62	10038.7	10679	7136.27	7807.83	8531.28	5097.91	5392.02	4262.16	2147.92	1980.89	1977.97
PCNT	O95613	3.88555e-60	2270.68	1906.81	2038.21	5746.41	5659.23	6249.95	3526.12	3343.08	3231.63	2748.14	2796.7	2604.98	8289.12	8375.44	7578.5
CPSF4	O95639;O95639-2;O95639-3	3.7645e-54	20098.1	21612.4	22914.7	21224.7	21575.3	21838.1	12068	13771.2	12050.4	30428	46506.6	28914.2	16213.9	17623.5	16865.3
POP4	O95707	1.47921e-51	124518	126738	102504	3778.05	3847	3588.51	1817.81	1989.34	1385.03	1649.73	1592.39	2092.56	1615.97	1451.03	1377.91
HERC2	O95714	1.95057e-73	1699.28	1628.29	1591.55	3887.59	4043.05	3862.54	3924.99	3681.43	3548.59	14914.6	14935.3	14021.3	16326	15193	15478.2
SNAP29	O95721	3.63286e-18	1248.07	1695.64	2355.49	9627.07	9992.56	10365.6	4533.25	1267.82	3854.35	11055.8	13893.1	12829	2726.82	968.849	886.331
LSM8	O95777	6.61429e-70	128895	112068	111284	25762.1	28400.5	27781.5	5514.42	6016.13	5492.99	4644.43	5832.25	5292.06	6786.9	7688.35	7977.11
AP2A1	O95782;O95782-2	8.18211e-53	2670.63	2134.25	2714.93	3333.81	2759.12	2912.04	6309.33	4819.12	5224.03	7189.78	5114.95	5526.2	11375.5	11364.9	10478
STAU1	O95793;O95793-2;O95793-3	1.59503e-42	16856.3	15160.5	16001.6	7380.6	5906.65	5524.08	2548.24	2861.48	2232.99	2545.35	2795.56	2693.37	2396.12	2894.56	2387.14
BAG2	O95816	2.62876e-64	5260.85	4942.66	5567.12	13116.2	12244.8	12335.3	17292.1	14888.7	15731.9	13066.1	14366.8	12236.7	42297.8	43342.7	44135.6
CRYZL1	O95825	1.55328e-73	1264.1	1506.1	1400.78	1514.28	1934.46	1844.52	3016.15	2526.23	2421.08	1525.46	1407.52	1393.5	18473.2	17905.1	15837.2
AIFM1	O95831;O95831-3	3.03066e-66	5624.18	4321.86	6079.25	21867.1	23694.7	23357.1	14230.5	12834.8	14605.9	14225.8	17802.9	18158.8	12809.4	14945.6	15483.2
TXNDC12	O95881	2.10509e-68	13105.6	8370.24	10261.7	8226.23	8818.5	8518.59	7339.18	7351.02	6211.39	18817.9	21928.8	18650.4	17147.8	16072.8	14977.1
ECD	O95905;O95905-3	1.50872e-61	17664.5	15450.7	14889	13904	13649.7	12739.1	17534.3	14054.6	13052.8	10206.5	7111.22	7416.82	6449.04	4883.4	4957.52
MBD3	O95983;O95983-2	2.33359e-49	7866.79	7544.71	8340.69	5538.2	6392.84	5968.84	1304.99	1408.64	1482.24	1390.91	2087.33	2347.99	5441.1	5891.97	7559.67
ZBED1	O96006	1.67124e-54	1310.26	1456.58	1393.25	9201.76	11440.9	10296.7	19610	20443.7	22089.7	1071.64	991.023	1398.85	14868.3	17957.4	16461.2
ACTL6A	O96019;O96019-2	2.99456e-07	6647.23	7932.33	7682.42	9492.15	8407.15	11593.6	6689.02	4892.84	7348.43	4174.14	7286.47	5935.56	4994.08	3735.85	6174.86
MT-CYB	P00156	1.00235e-52	1551.98	2819.24	2422.39	2479.58	1833.71	2124.25	2829.89	3479.36	4064.58	1297.05	1826.54	1934.96	6572.16	5808.04	5851.37
LDHA	P00338;P00338-3	4.19724e-51	3948.67	1582.3	9707.54	3664.92	2888.85	4034.31	5934.91	4408.49	5425.24	7356.7	14717.9	17912.6	8802.96	8989.61	14929.6
GLUD1	P00367	3.56802e-54	1496.63	1476.48	1927.27	4806.55	6150.1	6907.88	5262.43	5770.28	5906.13	4088.6	4188.49	6650.05	11595.9	13087.9	15002.6
CYB5R3	P00387;P00387-2;P00387-3	6.58441e-40	8077.52	7380.32	11178.3	5107.24	6118.1	6924.25	6651.86	7716.93	8561.64	10529.5	18239.4	16605.8	8972.45	9714.17	11902.4
GSR	P00390;P00390-2;P00390-3;P00390-4;P00390-5	1.78103e-55	6385.95	5310.06	6474.3	4465.27	4192.96	3915.47	5279.38	6096.04	5059.93	12804.1	14214.3	12561.1	9369.47	9093.54	9194.53
MT-CO1	P00395	1.04053e-61	1103.72	1333.67	1732.51	3163.88	3588.39	3329.66	16109.4	16383.4	19121.9	5619.01	5804.92	7774.37	65401.4	66297.6	42305.8
MT-CO2	P00403	7.9995e-82	1527.21	1927.06	1848.62	6679.37	5369.38	5844.9	19630.3	19283.8	18497.3	4377.72	5158.67	4353.58	68459.3	98000.1	71718.5
MT-CO3	P00414	4.61825e-34	1927.81	1591.24	1494.08	1055.46	1402.82	1513.19	1083.39	2036.12	1184.99	1262.31	731.497	986.629	3232.83	3287.11	3058.7
PNP	P00491	2.576e-09	1298.8	1430.2	2205.84	1127.49	833.173	614.752	1456.79	1119.41	1973.04	3881.3	8530.27	9725.18	2103.95	1876.32	6865.43
HPRT1	P00492	4.66418e-56	5601.74	4091.23	6741.25	3654.7	3350.49	3674.26	4751.37	4195.42	4750.28	9743.93	12582.3	10212.7	8319.69	9450.28	11826.4
PGK1	P00558;P00558-2	1.22256e-29	2177.57	1278.08	5376.3	1864.99	1698.36	2128.53	3834.26	2304.92	3388.44	3689.78	10707.8	10855.4	4176.78	5132.06	11838.9
MT-ATP6	P00846	2.47909e-16	703.471	1565.44	1703.22	1234.1	1766.67	1728.07	15093.6	15546.2	15863	752.274	1167.68	1821.38	1291.39	940.609	933.883
CA2	P00918	1.70741e-43	2165.01	1924.61	6073.96	2448.33	1404.86	2731.42	3430.99	2866.67	3927.47	3651.27	9677.76	8880.63	2852.85	4359.39	11291.2
HRAS	P01112;P01112-2	6.776e-45	1479.04	1092.95	1189.15	861.623	1268.02	692.746	12852.7	5227.17	5704.87	6033.79	815.251	866.297	1465.81	1347.23	2217.64
KRAS	P01116;P01116-2	5.19973e-55	983.036	815.401	1067.98	7878.94	1728.51	952.22	30812.4	12780	17302.8	13096.5	2440.4	1937.66	5088.37	1861.29	2237.64
IGKV3-15	P01624	1.28636e-56	187898	194860	164456	86426.2	72264.4	71776.6	170510	131088	175037	315125	267999	356299	155932	146728	149477
IGHV3-33;IGHV3-30-3	P01772;P0DP02	1.39741e-110	481504	397142	455025	229316	232407	192467	235415	223064	269437	919451	1.21643e+06	1.0305e+06	207761	237209	223937
IGKC	P01834	2.28146e-65	304640	308316	244365	109846	166346	122118	251758	238091	215885	552822	462031	467879	225173	183372	256638
KRT14	P02533	2.35501e-59	6526.65	8609.94	2271.94	3194.91	3486.41	3422.9	5054.06	10868.7	6265.25	19915.2	27581	26987.8	17555.7	6815.75	9710.74
KRT6A	P02538	3.13611e-74	21436.8	22208.9	4496.13	11060	11304.2	9598.64	19610.6	33614	18424.2	60745.9	85796.2	74705.2	54097	21995.3	23410.1
LMNA	P02545-2	1.24216e-77	2946.07	2025.95	2402.64	17220.3	18523.8	19359.3	10522.4	9178.22	8156.8	9333.61	10217.5	10165.3	12790.6	13071.2	11253
FN1	P02751;P02751-1;P02751-10;P02751-11;P02751-12;P02751-13;P02751-14;P02751-17;P02751-3;P02751-4;P02751-5;P02751-6;P02751-7;P02751-8;P02751-9	3.56169e-11	857.641	1908.51	1114.37	7573.03	7354.76	8532.14	2516.12	1651.19	1602.03	1308.43	1423.59	1493.97	839.43	1046.45	1138.55
FTL	P02792	2.26962e-41	1538.9	1446.03	1503.22	9573.36	9168.83	9959.97	3334.79	3495.84	3860.94	1489.32	2499.24	1305.14	2394.49	3019.18	2008.81
FTH1	P02794	4.22255e-63	2109.21	1704.06	1398.2	20457	22506.2	22328.8	10361.7	12483.9	10533.7	3565.59	3015.39	2411.57	3746	4157.65	3476.13
MT-ND2	P03891	1.46334e-29	1300.34	960.903	734.985	757.522	1618.28	1737.44	6168.42	5513.72	5089.59	1983.82	6362.62	985.346	15750.7	16810.8	13782.5
MT-ATP8	P03928	1.7256e-05	1120.5	828.003	900.88	1709.7	1673.77	1580.42	12457.3	22183.1	25076.4	1709.44	1859.9	1143.5	1934.85	1778.33	1487.5
CAT	P04040	1.36675e-25	2054.58	3186.93	2710.19	1619.06	2207.37	2182.95	1160.87	2554.67	2070.47	3579.03	4603.97	4860.05	3524.03	2080.24	2701.71
FUCA1	P04066	4.27166e-39	13527	7386.88	17206.8	1066.94	1940.23	1719.22	2248.84	3673.23	3548.45	1738.05	1960.56	1345.65	1268.54	1963.92	1516.24
CSTB	P04080	4.93339e-82	19085.1	15504.4	16725.5	13900.3	13181.8	14369.7	15812.7	15446.6	17285.6	27712.9	31729.2	29205.3	23930.8	22608.2	23189.9
ANXA1	P04083;Q5T3N0;Q5T3N1	6.63815e-07	464.362	1399.54	1286.33	1090.76	136.066	733.24	795.902	557.238	1314.75	340.851	1876.28	1080.6	4135.21	514.959	489.129
OAT	P04181	5.77935e-56	8307.66	7394.08	11840.1	3550.93	4175.25	4528.63	7096.2	6591.15	8056.26	15115	19825.8	22083.7	11576.1	13188.9	16886.2
KRT6B	P04259	2.52869e-43	10380.9	9895.24	2796.08	7120.17	7750.32	6716.5	10331.7	12241	9556.15	34818.7	51073.5	69929.9	34293.2	13945	16117.8
KRT1	P04264	2.38274e-98	31697.3	31286.1	7804.26	9894.5	20776.3	12772.8	15738.9	42382.7	22387.6	78384.6	78450.3	88282.6	59050.2	22779.9	39527.2
SEMG1	P04279	9.02097e-28	1028.74	1281.52	1042.55	1429.08	1111.84	1365.07	1343.39	1556.13	1330.68	1348.94	1400.42	1459.17	10656.7	996.84	1092.2
TUBB4A	P04350	8.29788e-25	5101.03	2827.98	5197.36	14187	12065.5	7831.93	5836.42	5125.54	5017.23	2810.75	3899.2	5218.24	2831.02	5511.64	3219.76
GAPDH	P04406	3.63905e-72	3564.76	2221.74	8778.96	7279.59	4209.15	4510.36	6125	4815.89	6297.04	9489.1	17066.4	20048.6	9558.07	7433.85	14710.3
HSPB1	P04792	2.82155e-56	3775.1	3085.96	3570.48	18878.8	17987.2	20430.2	6658.9	7351.89	7585.17	6681.78	7613.33	7696.01	6640.31	5885.93	6550.04
TYMS	P04818;P04818-2	5.89378e-15	3312.65	1950.1	1710.46	6213.5	4689.63	3804.24	3837.8	2575	4398.94	18741.1	10441.6	16636.1	1280.84	3428.25	3460.26
RPN1	P04843	3.55223e-48	7279.97	5428.55	8234.1	7013.97	7764.6	8529.6	11616.2	10093.1	9762.04	6992.66	11600.1	11397	6209.08	7545.96	6356.17
RPN2	P04844;P04844-2;Q5JYR4;Q5JYR7	1.38629e-18	4783.59	1845.83	2927.02	5114.23	5400.82	5875.66	4777.98	4339.07	1489.44	1391.54	3420.68	1552.97	4746.45	3534.92	846.317
GNAI2	P04899;P04899-2;P04899-3;P04899-5;P04899-6	1.28996e-61	1359.15	1005.85	1370.44	7704.38	1321.22	2859.11	36526.3	17323.3	17768.5	19082.3	3297.24	3083.35	6670.84	1502.37	2419.66
ATP1A1	P05023;P05023-4	3.06182e-60	1609.51	1671.54	1994.99	9668.21	9478.35	10224.7	8929.32	7821.22	8598.02	4823.67	5362.22	5409.08	4842.88	5023.75	4007.11
ALDH2	P05091	4.2907e-41	6523.92	7224.5	9320.33	5785.09	6101.66	7072.99	5480.94	6259.63	6611.55	14854.3	15126.6	16490.5	8247.75	11771.7	11854.9
S100A8	P05109	4.51995e-55	7184.31	2704.16	4991.43	3167.12	1699.43	3826.17	1983.95	6505.38	9124.39	18421.9	22996.4	20578.5	14674.8	7360.43	16998.7
SLC25A5	P05141	3.01745e-84	17889.8	15001.6	17313.4	77222.6	74186	79179.2	55201.3	49418.6	47690.3	32331.2	42621.8	20034.5	40689.2	42707.5	35006.3
PCCA	P05165;P05165-2	4.41093e-60	2093.31	2264.15	2576.41	12874	14306.2	14777.6	2321.44	2941.48	3202.19	6458.33	9144.24	9226.22	3841.45	4243.17	4287.59
ALPL	P05186;P05186-2;P05186-3	3.2103e-19	2528.57	1206.74	1486.19	2453.01	1842.29	1122.84	10637.6	3751.92	3142.57	4957.61	725.429	593.623	782.03	1051.5	959.604
EIF2S1	P05198	8.92598e-76	18884.5	16476.5	17015.1	4299.59	4327.32	3697.91	5738.04	4729.24	4360.89	5560.82	5725.7	5899.57	6108.65	6986.05	5869.59
HMGN2	P05204	5.3699e-53	129580	101737	98058.5	40870.9	31659.5	31516.1	176606	174087	155859	300849	299329	230035	168214	119298	130645
RPLP1	P05386	1.2547e-35	59202.7	33765.3	11568.7	10473	10909.5	9798.58	2387.74	2933.21	4535.76	2313.57	4484.72	2161	7576.32	2480.53	4083
RPLP2	P05387	4.17915e-79	108340	89420.1	82744.5	14409.1	14172.4	13914.9	11914.2	12326.7	12638.9	10895.1	12211.5	14772.8	12532.1	10910.2	15579.7
POLR3D	P05423	1.56064e-40	22586.3	19233.8	22369.1	2257.96	2378.72	2085.69	1375.83	1613.14	1422.6	1294.14	1368.21	1149.41	1066.66	1193.78	1195.91
SSB	P05455	3.18507e-76	118547	73196.6	71530.2	2975.98	3604.26	2956.49	2050.72	1910.51	1801.96	2522.57	2146.52	2308.39	2453.78	2442.4	2608.71
PRKCB;PRKCB;PRKCA	P05771;P05771-2;P17252	5.4878e-06	9502.21	12996.9	14097.8	1623.23	1199.51	3800.78	13288.2	6490.71	6283.15	872.575	2042.59	711.455	1199.88	890.161	1244
KRT18	P05783	4.8099e-66	1382.92	1821.96	1759.83	8544.41	7268.65	8654.15	20983.8	12329.7	13098.4	6571.03	3240.51	3459.01	14517.7	15121	15293.7
KRT8	P05787;P05787-2	1.64649e-64	1108.22	1429.66	1484	5669.66	4393.31	4868.02	10823.2	7086.84	6794.7	4834.98	2320.58	2445.03	10920.7	11898.1	10605.4
MYL1	P05976;P05976-2	1.05911e-56	1507.51	724.746	1212.04	39844.2	35655.6	40170.1	1133.6	837.69	911.419	1057.14	830.942	849.939	1609.02	1321.79	2001.27
FYN	P06241	3.3236e-17	1883.18	846.257	1038	1073.46	1452.66	1820.98	8544.36	5829.5	3402.09	2055.53	711.629	774.264	1070.14	1543.41	1418.55
FYN	P06241-2	2.57024e-44	1686.6	2380.43	1768.62	5985.8	1702.26	2338.37	16231.4	6077.98	7797.19	9771.93	2112.29	2611.92	1893.41	1523.86	1493.85
ATP5F1B	P06576	1.0534e-76	2133.82	1940.65	2772.59	4662.6	4583.96	5014.71	34674	36954.9	36676.8	3874.49	4648.14	4681.89	3418.6	3849.52	4347.98
S100A9	P06702	1.15078e-50	10049.5	6453.26	1621.88	8017.6	5825.17	6223.28	5107.68	19379.2	15393.2	36225.4	53522.8	59241.4	29576.9	17330.9	31539
ENO1	P06733	2.29814e-69	3330.81	2134.44	7674.61	3716.19	2669.51	2511.83	4597.85	2813.55	4438.51	5186.45	11709.2	16050.7	9117.7	5934.14	12216.6
PYGL	P06737;P06737-2	1.26206e-88	1221.28	1229.17	1262.81	43089.2	44317	46316.7	1527.53	1283.03	1498.49	1512.18	1616.04	1319.43	1380.25	1393.26	1418.81
NPM1	P06748;P06748-2	1.93489e-63	85037.7	52781.6	54072.8	9073.14	10005.7	9767.26	13930.8	9698.4	10987.6	15925.5	14554.9	17977.4	14967.8	14895.1	13908.6
TPM3	P06753-2	1.59627e-52	13804.2	9387.12	11706.2	31100.4	30319	26962.7	18156.9	10537.6	12072.7	12158.4	9485.58	7358.21	8255.49	6618.93	9489.83
NEFL	P07196	1.14623e-55	1617.88	1423.39	1226.33	5374.17	4329.77	5281.92	17461.1	11248	9484.53	6210.94	2789.87	2734.81	2797.43	2392.88	2105.59
P4HB	P07237	1.11848e-67	9392.77	9182.97	12750.8	24165.4	23795.1	23276.3	7700.9	6899.92	8027.81	7748.04	10473.6	11052.8	8524.41	8808.26	10048.4
H1-0	P07305	5.23044e-39	4200.47	3802.21	3850.8	1840.8	2448.14	2852.26	5944.71	3105.79	3936.91	3705.54	2728.74	2292.35	2110.07	2436.73	2658.58
ANXA2	P07355	7.98935e-68	4400.67	3002.13	3695.99	4684.31	3517.22	4021.7	13785.7	11068.9	11093	14984.4	11651.4	12652.6	9389.46	8599.37	8769.75
TUBB	P07437;Q5JP53	3.43035e-79	14225.6	12171.7	12792.1	74520.8	84716.7	75938	19814.9	17409.2	19148.5	13786.2	17351.1	17893.4	15350	16295.4	15170.7
HEXB	P07686;Q5URX0	1.43957e-05	741.679	1650.46	1288.61	7125.6	6582.58	6173.81	1055.19	1427.93	1852.51	1131.51	1231.11	1727.55	970.676	904.955	984.605
CTSL	P07711;P07711-3	2.54113e-34	20663	22948.5	22216.1	1144.59	1215.54	1117.21	1107.6	6035.13	5372.78	1032.89	7727.97	32784.2	22216	1791.74	1187
PFN1	P07737	2.589e-25	2342.32	1094.05	9140.15	1563.88	1691.48	2159.07	3332.82	1632.6	3380.57	5577.04	9422	11227.7	6413.84	6928.23	8545.34
EPRS1	P07814	1.72546e-78	50676.4	41513.3	37697	3806.02	3666.53	3535.47	6430.68	5688.38	5253.76	4040.42	4168.07	3747.9	6544.75	6057.35	5978.62
HSP90AA1	P07900;P07900-2	8.00749e-65	14895.9	12135.2	22193.2	26284	26661.9	28677.4	26507.2	22833.8	24308.1	24443.7	31283.7	37596.5	20488.6	21768.6	24551.9
UQCRH	P07919	1.94318e-44	2060.07	2059.57	1023.2	5317.55	5461.51	5602.57	6233.58	7860.72	5741.69	2365.54	2336	2919.48	17279.2	5992.91	17802.5
LYN	P07948;P07948-2	8.8555e-57	1137.51	2021.22	1832.71	5724.63	1663.68	1800.66	28000.1	12586.3	14784.4	14318.3	1279.53	2443.57	4821.37	1004.65	1461.94
ERCC1	P07992;P07992-2;P07992-4	1.61141e-43	4499.92	5251.08	4988.04	3184.63	2663.68	3167.17	1652.38	2091.97	1141.91	7837.69	7563.84	7211.55	3971.48	5463.59	4158.2
GUSB	P08236	1.19429e-52	1177.12	1264.68	1437.59	1523.2	1275.3	1311.04	1240.48	1495.28	1306.67	90115.1	100746	104182	1397.47	1159.72	1332.58
PFKM	P08237;P08237-2	2.68171e-29	1676	1474.75	1496.49	1738.91	1588.18	1331.33	3530.2	3213.23	3629.74	1806.35	1716.43	1738.98	3393.84	3067.8	3253.72
HSP90AB1	P08238	4.15968e-78	19810.1	13183.4	26949.7	34234.4	35736.1	35695.1	32255.5	25346.6	31103.9	29886.4	40850.2	46694.3	26042.9	25741.6	27750.4
SRPRA	P08240	5.5983e-38	3227.67	2156.39	3870.63	2486.39	1599.02	1277.12	3103.56	2056.11	1838.41	2586.48	2433.68	2176.31	3266.2	5065.19	2957.91
ASNS	P08243;P08243-2	8.5631e-10	1314.83	1409.6	1661.14	1879.84	1550.08	2303.37	2004.49	1945.09	2501.41	2941.93	3932.18	3996.42	2637.66	3378.22	4541.04
MME	P08473	6.54584e-20	881.536	1192.94	1096.44	1513.22	1130	1882.11	7617.73	2114.94	3163.49	3021.63	1599.29	1654.02	825.919	1063.57	1999.69
PDHA1	P08559;P08559-2;P08559-3;P08559-4	1.5879e-31	12930	10314	14717.4	8465.03	4802.02	6923.98	5191.54	4022.16	3460.44	16872.6	20769.4	21576.3	8634.26	6676.85	8842.46
CYC1	P08574	3.53632e-71	1713.01	1435.23	1927.22	5722.69	4946.41	5957.84	7100.2	6128.1	5917.29	2217.57	2473.41	2635.66	17876.8	21967.1	19032.2
SNRPB2	P08579	7.99399e-66	35327.4	27176.1	29142.7	5728.32	6611.77	6556.42	5802.12	3939.53	4588.84	5947.15	6270.14	6489.27	7113.27	7577.14	7892.96
MELTF	P08582	1.44823e-30	758.241	1500.25	1173.98	1536.68	1025.21	1510.44	8507.21	4338.39	1925.44	1760.26	1389.48	1750.46	1188.34	998.419	1004.75
SNRNP70	P08621;P08621-2	2.82567e-87	25055.6	21776.4	18469.9	19086.5	20023.5	19290.9	13662.1	13216.7	13274.5	15704.2	17261	15929.5	29936.4	23674.7	30171.9
VIM	P08670	1.39741e-110	4254.27	3265.97	3508.32	45884.7	31213.7	37780.7	182168	113326	93334.3	73226.3	33873.1	33721.1	28666.7	15237.2	18190.5
GNAI3	P08754	5.78528e-67	1476	1522.62	1496.56	11198.1	1899.28	4015.47	52215.9	25078.1	26249.1	27577.8	3691.32	3752.38	10503.1	2685.43	3601.87
ANXA5	P08758	5.6616e-22	3196.3	1254.32	9444.77	2450.98	2353.2	2458.67	3600.99	3102.62	4699.74	1343.82	1847.42	11976	2721.65	5473.98	10978.1
KRT16	P08779	1.99247e-64	10562.3	13219.7	2020.37	6264.93	5868.45	4352.73	11630.7	16996.3	8427.9	25185.5	42089.1	36845.3	26227.6	10265.5	11937.3
SNRPA	P09012	5.11506e-74	46093.3	30159.3	32669.3	16288.6	18051.9	18335	9231.11	8505.98	8807.89	14015.2	14674.2	13090.3	15766.2	18309.8	17156.4
HOXC4	P09017	1.50147e-30	1162.8	1348.63	1197.65	1486.83	2068.84	1520.75	10790.4	13869.5	8473.48	1360.98	1174.75	1161.72	929.504	1074.52	1409.6
GSTP1	P09211	2.55654e-19	2198.53	1527.76	7921.99	2062.42	2260.17	1213.85	1601.75	1119.44	3698.11	3217.75	8474.71	10139.1	2740.97	4736.73	1103.12
HMGB1	P09429;Q5T7C4	8.43231e-87	16434.6	12678.5	14032.4	2671.54	2055.8	2031.54	21863.3	16369.9	16054.4	45233.3	43492.2	37299.2	26733.5	26057.8	29960.6
GNAO1	P09471	2.26208e-38	1306.91	1488.91	1214.53	4354.42	2527.43	2716.02	25510.5	10892.3	10787.6	15775.4	1105.53	1345.24	2556.87	1359.41	1470.69
CLTA	P09496-2	4.44136e-73	7711.2	5827.82	5196.42	17175	19196.3	16808.3	41646.4	37610.9	38270.5	33744.9	33714.9	34013.9	57056.6	48015	56831.3
CLTB	P09497-2	6.7565e-75	3697.08	1591.63	2521.03	9999.95	11045	10200	24473.1	22363.8	24363.6	20769.3	23387.4	19935.9	36627.7	38273.4	39726.1
CNP	P09543;P09543-2	9.14266e-07	1190.25	879.545	956.959	3493.48	2487.54	1678.8	10920.9	7467.69	5116.75	3130.73	3342.23	3422.88	5464.26	2985.28	3292.3
SNRPA1	P09661	1.37589e-66	108662	108392	91765.1	15326	15568.7	14800	8257.96	8322.64	9232.55	15731.3	14220.5	14586.5	18542.5	15503.1	18510.7
COX6C	P09669	2.50517e-84	1865.26	1320.15	2228.11	6712.8	7908.15	7108.56	22005.8	20026.1	19717.5	4110.1	4739.31	4750.76	68479.2	72025.5	77570.6
PARP1	P09874	2.17995e-76	18253.9	16437.1	18300	5222.32	3768.09	4564.67	21791.6	13150.6	14602.8	21286.1	16364	18349.9	14002.6	14603	15774.4
LTA4H	P09960;P09960-2;P09960-3;P09960-4	1.06736e-06	1939.18	1432.98	2335.4	1129.68	967.138	908.266	2049.7	797.381	769.895	1862.82	5638.41	6523.14	4218.34	4389.68	4990.48
H2AZ1;H2AZ2	P0C0S5;Q71UI9	2.28808e-50	27769	32575	33428.2	11839.8	7685.43	11003.7	36672.2	25275.5	29636.1	43105.6	26571.6	37579.4	17848	16960.1	18322.6
FBXO45	P0C2W1	2.01062e-33	5079.9	5511.84	4390.94	4878.33	4529.55	5930.03	10992.9	8285.48	8100.99	16463.2	21316.4	21178	7279.8	8463.07	9498.34
UQCRFS1P1;UQCRFS1	P0C7P4;P47985	7.35761e-47	2114.71	1136.11	1034.3	905.643	2265.3	1785.71	8592.18	7859.56	6712.74	2550.61	2341.88	715.669	37701.2	47465.8	35126.3
POLR2M	P0CAP2;P0CAP2-2	8.01159e-16	10289.1	8640.37	9526.39	8335.79	8608.99	8276.81	1613.71	1370.97	2019.73	1351.92	1423.05	1405.01	1120.22	1302.2	958.365
PABPC4L	P0CB38	9.60999e-47	1487.7	1581.87	1503.8	28942.9	27143.8	21727.5	1075.16	1366.48	1079.22	992.167	667.295	1067.47	1090.55	767.222	870.775
TRAPPC2;TRAPPC2;TRAPPC2B	P0DI81;P0DI81-3;P0DI82	3.02051e-61	1273.53	1053.96	1345.23	2369.55	2138.96	2329.3	21627.2	21280	15422.4	2344.06	2616.35	2075.56	1337.38	735.823	1512.12
U2AF1L5;U2AF1	P0DN76;Q01081	2.69178e-69	14739.5	10370.9	4541.61	6294.57	5650.49	8914.86	9965.36	9274.13	4806.98	20406.4	22566.8	12790.5	20646.8	8642.07	12766.1
CBSL;CBS;CBS	P0DN79;P35520;P35520-2	3.56616e-55	4063.7	2890.15	3626.35	3348.36	3653.01	3284.75	7051.83	6881.64	6885.45	52567	68840.4	64969.3	9696.33	9410.04	9452.25
POLR1D	P0DPB6	1.83096e-42	16509.8	14839.9	13351.3	5176.58	3940.8	4788.9	2315.21	2178.63	2068.06	2618.7	2835.32	2174.53	2341.78	2097.08	2032.9
TUBA3C;TUBA3D	P0DPH7;P0DPH8	7.31497e-79	2589.05	2576.53	1810.15	42194.2	42776.7	32804.8	1675.3	1389.93	1349.73	1491.68	1485.71	1437.29	1938.45	1745.32	1643.85
RO60	P10155	8.53072e-80	53887.2	42576.9	40714	6289.93	7183.47	6450.61	2278.58	2083.89	2261.79	3182.37	3320.67	3412.09	2745.23	2727.06	2683.36
COX8A;	P10176;U3KQK5	5.22738e-06	1300.97	961.364	734.633	7272.2	1686.53	1834.97	52793.6	43830.3	41094.9	1984.77	717.097	984.874	155696	139040	139917
H1-4	P10412	6.18354e-13	11999.7	9167.03	9357.46	3190.64	1827.61	1679.76	18672.7	24882.6	5646.54	1021.41	3606.61	4123.34	542.464	2779.5	2582.24
DLAT	P10515	1.82483e-44	11485.2	11182.9	12195.6	3266.95	3512.24	3867.38	3163.74	3007.8	3175.39	14113	15058.9	15623.7	7139.36	6486.75	6449.8
TXN	P10599	2.23661e-88	45743.7	38551.8	44118.9	24879.3	26735.7	27885.1	27421.6	30138.7	32174.5	59714.1	74019.3	63539.2	171108	174093	173266
COX5B	P10606	5.87645e-84	1345.26	1892.22	2244.73	7808.71	6339.67	8617.77	8996.55	5416.6	7191.27	2480.46	2940.88	2557.24	36958.7	60052.6	45810.3
CTSA	P10619;P10619-2;X6R5C5;X6R8A1	7.63956e-87	1380.55	1428.48	1427.46	1891.31	1583.58	1797.22	4328.28	2532.98	3183.2	15869.6	16858.1	5928.73	75094.5	78565.2	79634.1
PRKAR1A	P10644	4.27034e-51	8672.69	6916.53	5461.65	9086.99	10647.2	7652.38	15555.8	13029.3	13623.3	9522.18	8154.18	9063.74	7282.56	7763.25	6450.82
HSPD1	P10809	1.12057e-77	5411.72	3339.37	6719.41	16206.5	14286.6	13016.7	15307.3	12802.4	13771.4	17720.9	20526.8	20529.5	13873.7	13263.1	14419
HSPA5	P11021	4.2046e-72	20661.5	16769	16927	21427.5	20762	18265.8	15954.6	12977.8	13454.6	15360.7	17437.2	15843.5	13426.3	12938.3	14520.4
HSPA8	P11142	9.33075e-102	44328.1	36461.8	40877.7	73529.2	77971.9	71536.1	62063.8	53706.3	53829.9	52069.4	54175.8	49923.4	49401.8	48910.7	48864.6
SLC2A1	P11166	8.23911e-19	1286.11	950.389	743.116	8152.04	1667.27	3420.51	38730.7	17118.9	15900.4	16104.6	708.911	996.247	5956.36	1549.33	2666.01
EPB41	P11171;P11171-2	7.57001e-64	3086.39	1938.59	2277.79	5005.61	1410.49	2491.18	27017.7	11215	11555.8	12094.3	1832.7	2670.65	4315.44	1773.97	1963.56
PDHB	P11177;P11177-2;P11177-3	1.33835e-43	6317.47	7170.89	9089.36	5420.57	6369.92	6105.7	2885.38	2825.3	2880.74	9767.26	11652.1	13241.4	6370.16	6724.75	6535.14
DBT	P11182	5.96016e-78	8855.79	7553.64	9003.19	3026.98	3557.96	3444.52	23754.1	23917.5	22843.8	4873.6	4791.72	4672.35	8032.18	8655.34	9124.68
PYGB	P11216	6.3082e-53	1643.69	1104.28	1170.84	8826.55	8957.53	9542.08	1513.44	1157.21	1523.19	1557.76	1433.76	1400.84	1839.54	1827.62	1808.68
RALA	P11233	2.95703e-64	997.028	1065.73	1300.24	10220.1	1607.57	2697.78	56727.4	24049.4	26857.3	24353.5	1664.31	3726.75	7973.88	1242.58	2035.57
BCR	P11274;P11274-2	3.60497e-61	3659.79	3296.38	2822.86	14155.9	14964.1	15079.6	3508.4	3006.57	3051.46	2213.55	3230.46	1976.35	2115.19	2133.03	2110.72
TOP1	P11387	1.02983e-83	13175	11685	9457.5	3713.15	3746.05	3661.65	8152.45	6137.1	7189.7	14072.5	12552.8	12631.7	8579.3	8544.98	9377.12
TOP2A	P11388;P11388-2;P11388-3;P11388-4	2.84577e-29	6287	5681.96	5602.84	3005.55	2303.24	2370.5	6260.59	3219.37	4052.72	6148.08	4340.63	4409.2	2865.19	2177.68	2303.25
G6PD	P11413;P11413-2;P11413-3	1.47238e-51	2135.23	1633.05	1884.99	13718.4	14647.8	15101.5	2068.21	1684.29	1829.52	2293.91	2431.78	2504.02	3321.63	3447.28	3579.93
UBL4A	P11441;Q5HY81	1.13025e-07	688.635	1586.56	4823.23	2012.52	3422.28	4473.01	12551.6	11116.6	15703.5	768.481	5330.42	6936.75	2885.26	960.874	914.187
PC	P11498	1.05743e-82	13865.8	13011.7	13202.8	14089.7	16031.9	16249.9	12675.2	13230.8	13764	26894.9	31673.4	29368.9	44100	51251.6	48964.9
DMD	P11532-5;P11532-6;P11532-7;P11532-8	1.67676e-08	828.469	1121.13	783.514	4859.79	4391.03	3435.47	3222.25	3796.9	1641.25	1942.27	1503.02	1759.97	1040.14	1131.69	1879.31
IGF2R	P11717	8.50094e-76	1390.52	1229.94	1482.3	1557.72	1602.79	1694.25	1944.51	1467.15	1673.88	4429.18	4908.27	3872.24	25338.9	24065.8	25567
ADH5	P11766	1.64082e-36	2992.45	3489.37	4173.75	2146.06	2492.64	2138.46	1324.35	2160.17	1777.24	1452.92	2163.68	2618.73	1709.14	2403	2943.41
PRPS2	P11908;P11908-2	7.18211e-33	2704.28	2793.76	3392.91	5922.49	7238.06	6717.24	3818.28	1662.68	3649.24	1870.69	2305.92	1524.61	2000.01	1151.19	1332.05
PABPC1	P11940	2.48314e-78	36413.5	35507.7	31087.6	27534.9	27442.8	26481.4	7423.65	6119.47	6315.63	5427.77	5268.71	5885.47	4931.3	4872.76	4254.64
PCNA	P12004	6.84832e-94	1994.04	1858.14	2217.52	5671.59	4855.5	5726.88	2295.54	2231.1	2271.23	2213.56	2736.47	2572.13	132168	135212	142312
KRT3	P12035	1.39741e-110	1.39932e+06	1.14081e+06	899565	572424	767488	3.28859e+06	926949	577038	565508	1.95745e+06	882494	608781	701305	615292	482510
HARS1	P12081;P12081-4	3.24609e-59	5324.82	4601.12	5222.26	1197.69	1472.71	1577.62	20515.4	19069.3	19852.8	1567.13	2196.64	2312.86	1623.07	2369.75	2045.62
SLC25A4	P12235	1.01311e-57	5225.91	4600.72	5228.42	13284.4	11885.1	12344.5	12591.6	12956.6	11003.3	13911.9	15532	13094.8	12244.6	12041.9	9876.58
SLC25A6	P12236	1.16948e-94	17470.9	13957.8	15484.6	64385.4	58801.4	56836.2	45269.8	41539.1	40250	26703.2	32550.3	27473.9	32133.2	32800	28188.6
IMPDH2	P12268	1.39741e-110	16701.2	14873.9	15005	43113.3	50599.5	55110.9	146414	147210	141789	129353	138222	132461	102546	93456	106286
TPR	P12270	6.88494e-48	1053.97	1151.15	1532.32	5631.21	5885.55	6344.18	3155.59	3017.67	2965.37	7790.13	10194.2	7199.46	3666.53	3701.32	3597.25
PIP	P12273	6.3256e-14	1240.93	1151.98	1009.39	1313.63	1146.87	997.595	1384.43	1486.32	1488.23	3905.93	5743.43	9316.45	2718.07	2749.11	2476.94
CKB	P12277	7.32702e-50	2907.98	1521.55	9003.72	2870.77	3382.86	3265.59	5381.26	3352.23	5020.24	5121.13	10670.5	14271.3	6050.49	6590.41	12848.3
ACTN1	P12814	2.75406e-97	5554.58	4097.43	4281.59	58833.5	69643.1	64658.7	6634.15	5484.44	5282.44	1846.77	1811.43	1537.22	13461.4	10571.5	12319.9
SRC	P12931;P12931-2	4.94062e-13	1510.31	2043.83	1294.27	16492.7	1165.04	1070.79	45734.7	26196	34761.9	989.973	909.888	965.413	107587	1237.82	1137.68
XRCC6	P12956	1.23184e-70	50007.6	49375.2	49628.3	3843.02	3267.23	3744.38	8137.94	6425.27	6050.43	4580.53	3411.78	3772.84	2836.85	2745.78	2968.53
XRCC5	P13010	1.62394e-88	56929.3	48099.2	44073.8	3833.75	3570.29	4313.57	9306.58	7427.38	6494.14	4194.5	3332.46	3015.66	2898.56	2446.69	2661.04
COX4I1	P13073	3.73095e-92	1590.35	1282.53	2597.42	7312.13	5794.47	8194.68	27975.3	31043.2	30762.3	3543.86	5320.11	8303.83	92439.8	143720	125167
EEF2	P13639	5.43611e-77	6548.11	3895.05	7494.69	13095.9	13390.7	12330.4	11267.8	9720.04	10309.3	26141.2	36260.6	32063.3	11435.3	12111.6	15209.3
KRT10	P13645	4.9289e-83	22087.6	22919.2	6460.62	5320.01	16564.1	8596.06	10448.7	28826	14732.9	55393.4	59585.5	48921.8	38912.3	18007.3	28198.4
KRT5	P13647	1.90349e-62	7977.98	10970.1	3182.28	4235.46	6312.17	4867.07	6132.24	14609.2	11117.5	25688.1	30062.8	26846.7	22783.2	7853.79	12477.2
PDIA4	P13667	2.03111e-13	3018.62	2196.65	7411.42	1452.67	1972.11	2375.31	2780.64	1564.61	2848.87	4611.22	5999.89	7093.25	3870.52	3739.73	7724.99
P4HA1	P13674	4.1731e-61	6580.14	4377.4	5051.75	10445.6	10732.4	10763.3	4042.46	3587.8	3141.13	3362.03	3387.58	3185.86	4056.21	3237.14	3008.09
ALAD	P13716	3.48059e-81	1182.83	1315.41	1422.08	1317.38	1596.01	1357.91	1175.72	1497.95	1293.31	1143.53	1117.06	1287.9	43809.1	45255.8	35766.6
PLS3	P13797	5.84281e-69	26251.1	18665.7	24978.7	8364.93	8665.76	9066.71	9304.21	6826.47	9172.45	20727.2	21668.5	21178.6	21234.1	21885.5	21795.4
GYS1	P13807;P13807-2	4.52584e-37	7375.1	5359.21	3894.09	6994.07	8162.73	7813.37	3532.05	2685.77	2092.92	2265.13	1283.57	1245.39	1016.11	1233.55	1302.8
PRKAR2A	P13861	3.40446e-52	2365.35	1592.51	2518.37	14545	14861.8	13590.3	16157.2	10073.3	11672.6	13675.7	9891.2	10003.5	7620.24	6813.15	6979.53
GTF2F2	P13984	1.37731e-64	22753.8	18105	16296.6	1792.52	1878.53	1654.27	7296.62	5672.52	5485.48	13768.3	14823.2	11578	10938.5	9921.28	9942.61
MIF	P14174	3.88663e-85	143910	74748.5	109059	68915.6	67796.5	69782.9	86306.8	75472.2	64604.9	160708	180471	122884	110836	118016	89422.7
TRIM27	P14373	2.17386e-67	2798.79	1755.1	2247.24	3650.07	3811.1	3983.92	20349.6	19992.3	15303.9	35756	32523.9	28394.6	9154.91	8015.17	8362.47
PKM	P14618	1.28275e-58	3020.92	1795.6	5318.85	4041.28	4015.64	4045.01	3774.74	2811.41	3629.32	5157.62	8608.95	11030.5	7197.2	4586.16	9215.85
HSP90B1	P14625	2.44189e-32	3871.01	1256.26	9787.6	3290.79	3207.76	4135.29	6501.31	4619.92	7010.42	6507.07	10643.3	17042	5981.27	6309.55	11301.6
MYL6B	P14649	1.08968e-45	9326.42	13643.6	11470.7	24810.9	24165.7	29408.3	6559	4828.79	4713.83	852.481	1043.43	1095.54	2235.67	1215.79	829.808
COX6B1	P14854	8.74223e-58	1051.06	1423.92	956.208	2753.88	4418.78	2018.16	11831.3	8521.83	10751.8	9050.23	16639.3	7891.57	72628.8	71473.8	62438.7
HNRNPL	P14866	8.07044e-61	11164.8	8881.47	7994.23	18191.9	19562.4	19792.1	5983.43	6190.5	5018.57	5427.42	5157.26	5177.31	3754.68	3599.27	3418.9
DARS1	P14868	2.85084e-68	64305.4	57656.9	56465.7	4741.02	4942.6	4528.6	9344.06	8841.66	9024.19	5697.4	5999.62	5403.91	9718.5	9703.65	8887.55
JUP	P14923	1.91054e-64	1408.4	1389.62	1166.47	4263.63	1782.83	2563.13	22774.7	11180.3	10771.4	11862	3505.03	5568.57	6036.95	2131.67	2907.35
GLUL	P15104	8.35922e-24	1721.51	1940.58	2140.95	2287.88	2461.59	2434.41	3676.6	2891.12	3350.14	25197	28736.2	27013.5	8861.77	8870.48	8654.65
GSPT1	P15170-2;P15170-3	3.14278e-58	6622.45	4757.32	7131.22	5187.75	5771.64	6101.88	3883.3	3628.02	4129.82	8537.44	6233.53	8622.68	8647.08	6333.31	6190.17
NME1	P15531;P15531-2	1.04897e-53	14390.8	8083.36	24569.5	12143.8	13720.4	18368.6	20041.7	15598	21212.8	23703.2	37444.5	50535.4	20175.4	20800.2	34847.9
RPS2	P15880	1.04225e-86	91655.4	68737.6	81541.3	25507.9	25968.1	24355.8	15131	14406.5	14309.7	11448.3	12591.3	12191.8	21986.5	21790.6	20377.2
DSP	P15924	2.41281e-79	3679.79	3125.61	2892.93	16670.5	16998.5	15478.6	44075.1	39561	39996.9	18865.1	18239.8	16458.5	8164.21	7091.57	7139.83
RPA2	P15927;P15927-2;P15927-3	6.58487e-61	13239.1	11921.7	12258	19545.3	20998.6	22145.1	12756.3	10718.2	9099.62	9747.24	10710.2	9404.5	3480.85	3186.77	3481.9
H2AX	P16104	1.57283e-89	60869	49101.6	66709.5	26268.3	17830.2	24053.1	81285.3	45235.9	55823.1	83325.1	50373.8	62925	42045.9	43268.8	41797.7
CBR1	P16152	3.52243e-63	13770.8	12098	11007.7	8300.21	8901.89	7923.38	12520.3	12524.3	12402.8	25802.5	22622.1	21184	19310	13646.9	16828
GLB1	P16278;P16278-3	4.68578e-95	1066.82	1209.12	1087.47	2128.24	1798.32	1620.04	5084.96	2958.33	3250.48	26744.2	24867.3	14654.1	122738	91936.6	114410
GCFC2	P16383;P16383-2	4.44489e-43	3672.05	2372.53	2505.96	5997.41	5473.14	4667.9	6463.36	6363.63	4876.45	3175.55	3299.72	2703.85	2885.33	2618.52	2672.33
H1-2	P16403	6.28155e-87	50415.9	35898.9	58243.3	18366.9	12766.5	18268.1	107087	101929	111279	42420.1	28317.9	39034.6	32084.5	43291	38972.1
ATP2A2	P16615	1.26954e-96	1492.07	1428.87	1424.92	21914.8	22928.3	23201.3	7655.33	7792.06	7845.39	2165.52	2280.55	2171.31	2748.07	2485.02	2258.57
YBX3	P16989;P16989-3	6.9782e-55	104309	103341	68775.3	19226.5	23771.8	20092.4	5216.4	4595.92	4583.17	3095.94	4030.87	4363.43	2661.77	2152.84	3410.8
YBX3	P16989-2	7.26591e-24	59927.4	20255.4	25403.6	2542.86	2766.31	2600.58	1400.38	3123.25	489.083	536.061	633.594	456.067	786.071	994.739	542.824
ZNF24	P17028	1.81574e-55	19787.2	14825	11799.4	20238.2	27255.6	19003.3	2744.04	1771.08	2103.47	1827.21	1609.33	1202.36	1588.84	1439.6	1547.03
HMGA1	P17096;P17096-3	2.06769e-59	31555.1	23784.6	26665.7	6172.93	3711.69	5905.41	27658.4	21139.9	26975.2	46953.5	47511.3	51502.5	26659.3	36068.7	32049
TMEM11	P17152	6.08594e-45	1922.05	1711.78	682.722	15205.7	15840	15715.3	9806.82	12513.4	13584.5	829.135	3212.34	2350.83	4486.47	4209.3	3338.79
GJA1	P17302	5.42491e-57	2285.49	2730.21	1812.93	6592	1756.74	3063.39	31470.7	13852.3	8472.26	13543.9	1111.88	1279.97	3679.35	1528.82	950.405
HOXB9	P17482	4.81798e-34	23333.3	15337.3	18099.4	6362.16	5408.85	4455.36	8848.44	6629.38	8340	6214.18	8233.96	1088.71	3739.95	4322.9	4119.81
HOXB4	P17483	1.25509e-15	2628.87	1942.64	3185.57	4092.11	5740.68	5861.35	19595.9	17503.8	22075.3	658.696	737.246	580.49	2408.44	774.363	2976.13
HOXB6	P17509	1.52329e-59	4362.83	3957.51	4413.55	12033.1	13233.2	11434.4	31603	38266.5	36537.6	6216.84	5571.83	3357.23	5777.99	5291.13	6008.77
NDUFB7	P17568	1.10111e-22	2072.91	1622.37	1696.62	1389.82	965.71	1294.58	5230.01	3155.76	5068.18	936.557	1639.4	874.391	9388.9	9304.78	8097.49
GAP43	P17677;P17677-2	7.48377e-31	859.875	1345.49	1248.71	1448.49	976.453	847.231	3520.19	1694.13	1624.02	1405.73	1563.08	1682.85	964.517	1037.43	875.607
CTPS1	P17812	2.14965e-89	9631.85	8155.39	8066.33	6583.73	7179.22	6832.87	7994.5	7483.41	7421.08	14089.3	17438.3	14229.1	63864.4	69275.1	64671.8
PFKL	P17858	1.41972e-33	1531.72	1636.69	1476.75	1181.37	1222.1	1166.09	7711.99	8803.31	10102	1013.46	1071.84	1063.52	4082.04	3871.6	3466.27
PSMC3	P17980;R4GNH3	6.25083e-64	23844.9	20594.6	19436.6	14629	17065.6	12640	25797.1	26021.3	23331	20491.5	23563.5	20809.9	6630.59	5898.54	6227.98
TCP1	P17987	1.44466e-82	7841.22	6160.7	7862.97	9788.45	9438.7	9667.8	71798.2	70030.3	73479.4	9146.28	10630.5	9588.72	13940.1	16629	14330.4
ERCC2	P18074	2.84508e-60	8006.62	7187.19	7389.8	7346.05	7348.07	7175.1	8266.03	8687.34	7634.08	3799.11	3473.71	2980.04	5414.79	6038.1	5392.57
RPL35A	P18077	1.47263e-64	67389.9	58031.2	64886	9974.37	10542.4	10511.4	7901.29	6083.87	8207.49	6687.07	7951.02	7798.82	7269.51	7957.76	9038.08
RPL7	P18124	1.32767e-63	82474.7	73994.2	75056.4	11852.5	13318.3	12723.1	10131.2	8599.87	9615.15	9192.74	9353.51	8860.87	8489.67	9626.58	9342.37
SON	P18583;P18583-2;P18583-5;P18583-7;P18583-9	1.62775e-69	6860.9	7689.99	8062.82	3831.04	4276.49	4429.7	3100.37	2859.92	2920.09	7860.93	7656.08	7528.02	4490.42	5393.4	4768.42
NELFE	P18615;P18615-3	5.64617e-57	3532.71	2997.78	3074.24	8575.68	9994.64	7363.42	3898.43	3952.42	4376.03	27055.7	32571.8	32017.9	5438.09	5031.53	5604.97
PGAM1	P18669	7.14367e-31	3058.8	1328.26	4996.32	1971.69	2353.89	2500.3	5484.17	3467.5	3537	5854.13	10994.3	15189.7	5735.32	6415.59	12549.8
RCC1	P18754;P18754-2	1.09298e-70	6083.08	5080.59	5729.36	4123.84	3541.37	4158.65	7909.73	5774.93	6382.58	7535.86	8186.28	7813.23	14544.9	15937.1	12402
KRT4	P19013	7.25126e-19	6693.45	7541.37	3094.79	4696.45	3239.35	20868.1	3675.93	5224.05	4437.73	4292.71	6238.37	5604.22	3248.14	2859.06	2367.1
CDH2	P19022;P19022-2	4.33094e-54	1588.21	1808.39	1397.38	9098.15	9982.23	8128.64	15469	7212.02	8329.21	9493.31	1503.95	2326.61	2934.91	1358.59	1472.54
GNAZ	P19086	3.00524e-38	1645.62	1401.18	1970.1	5795.26	1942.84	1345.15	18766.8	10167.5	9758.82	10109.9	1060.34	1321.66	3690.2	1076.38	1153.21
PLCG1	P19174;P19174-2	4.441e-21	1822.24	1493.05	1055.6	1485.74	1583.98	1831.81	1373.72	1916.21	1634.17	2384.37	2075.8	2325.41	3529.94	3290.81	3720.64
NCL	P19338	1.564e-88	162769	133013	159943	18447.9	19148.7	18234.6	14186.2	10625	11738.6	14340.7	16114.4	15066.6	15039.8	18054.7	18070.7
POLR2C	P19387	2.26375e-67	24423.5	21736.2	19629	24767.1	30103.2	26348.7	6009.88	5839.11	5070.8	3312.08	3257.1	2643.29	2781.9	3145.84	2703.99
ERCC3	P19447	3.2637e-40	11487.4	11312	12581.7	3411.14	3610.14	3356.53	4390.41	3942.32	2809.58	4631.19	4229.09	5526.96	5457.06	5879.39	5501.4
EIF2AK2	P19525;P19525-2	3.64384e-58	3858.67	2969.6	4445.19	25641.1	26367.6	21424.9	1145.78	987.375	1339.02	1293.52	1390.32	1443.54	1034.47	1053.21	1133.54
CSNK2A2	P19784	2.83807e-67	21945	20547.7	16671	25035.4	27805	25307.9	5195.36	5335.31	4864.76	15483.3	15657.2	15479.6	3573.89	3542.75	3199.53
NFKB1	P19838;P19838-2	1.08861e-29	981.066	1041.53	1359.7	6127.56	7242.82	7748.22	1943.94	2007.91	1534.16	1477.81	1437.67	1079.65	1368.29	1704.42	1564.85
EIF2S2	P20042	7.50416e-48	20753.3	18892.9	17194.1	5057.53	4523.4	3792.15	6352.19	5543.21	4915.38	6091.23	5661.58	7626.11	6100.04	5865.89	6453.16
ANXA7	P20073;P20073-2	5.34215e-55	1466.05	1553.05	1306.01	1589.86	1586.92	1724.53	29765.7	29892.5	38619.2	1926.31	2452.45	2779.54	1609.32	1534.58	1968.63
BTF3	P20290;P20290-2	1.02671e-34	12341.2	12247.3	6413.16	1679.07	1878.51	1696.13	6562.02	4399.22	3671.63	7843.53	7902.61	4575.37	8951.8	5956.27	5888.83
PSMB1	P20618	3.56774e-70	86783.3	81132.4	69789.2	6974.57	7060.18	7188.15	19641.3	23757.6	23621.9	4466.77	4283.2	4834.36	6341.47	6651.13	6906.13
LMNB1	P20700	2.64446e-84	5144	4420.46	5205.94	51689.8	55035.2	53280.8	19860.1	19317.5	16846.1	9563.19	9705.52	9632.74	20684.8	22478.7	18514
HOXA5	P20719	3.35018e-41	1914.39	1980.13	1420.04	2087.7	3009.97	2501.94	10275.4	9808.73	10705.8	1830.36	1340.71	1072.22	2062.74	1940.56	2233.58
IMPDH1	P20839;P20839-3;P20839-5;P20839-6;P20839-7	4.63042e-88	8264.98	7730.69	7761.8	26269.3	27998.6	28961	86717.5	82612.8	77933.7	70812.4	85244.4	67104.9	53754.9	56365.7	59096.2
FLG	P20930	8.81688e-27	2962.7	3168.63	1250.74	948.462	1933.82	2236.94	1246.41	5229.75	2802.67	5617.93	2750.63	7134.92	5344.79	2444.5	4589.65
ATP6V1B2	P21281	1.61016e-44	1358.56	1510.77	1688.38	10123.9	10129.7	11452.6	10073.8	10531.2	11711.3	8940.34	8445.24	8921.22	5711.17	5772.14	6322.89
FLNA	P21333;P21333-2;Q60FE5	3.19064e-46	1411.8	1357.04	1867.97	3083.32	2059.75	2306.47	9650.93	5007.18	4919.35	5005.09	2762.53	2869.6	2521.86	1718.27	2141.34
NF1	P21359;P21359-2;P21359-6	1.89468e-60	2759.31	2873.67	2923	5028.23	4912.73	5206.83	5933.74	6164.45	6579.62	12269.8	14166.4	12712	4142.29	4339.38	3958.41
VDAC1	P21796	2.03233e-55	2266.91	958.622	1932.92	5249.07	5022.19	4272.33	12463.4	13981.3	16245.7	4903.47	6034.04	7717.05	5650.28	5350.92	5668.98
SDHB	P21912	8.51496e-36	1788.22	1839.89	1437.73	12595.6	11936.1	14785.8	955.65	706.189	768.344	891.186	985.673	716.515	1908.64	1114.3	788.315
BCKDHB	P21953	1.52987e-38	3553.73	3850.26	4480.99	6109.31	7353.58	7102.48	23663	21830.2	22423.2	3767.86	4621.82	3020.75	7116.84	8664.59	7615.15
GART	P22102	5.71873e-66	2554.68	2213.81	2797.27	2123.75	2031.56	2097.17	20287.7	23085.8	27088.1	4256.97	5221.05	5024.54	3620.17	3735.62	4676.8
PAICS	P22234;P22234-2	9.89776e-10	1573.31	1789.97	6569.36	4276.05	3125.97	3928.66	7816.04	6723.48	4667.1	8381.99	8146.02	13600.1	9755.55	6885.88	11502.3
UBA1	P22314;P22314-2	2.79239e-49	5017.58	3660.19	5514.81	3674.4	3475.59	2937.66	3712.62	2866.28	3541.72	5221.68	6329.42	6970.22	4168.56	4566.61	6007.16
NME2;NME1-NME2	P22392-2;Q32Q12	1.05678e-64	6867.91	3708.9	16317.2	5903.46	7354.7	7089.95	11947.3	9314.92	10999.1	14165.8	29186.5	32466.5	13542.1	17586.6	24655.4
SPRR2E;SPRR2D;SPRR2B;SPRR2A;SPRR2F;SPRR2G	P22531;P22532;P35325;P35326;Q96RM1;Q9BYE4	2.55319e-14	11160.9	1075.41	1977.66	3806.53	3433.67	3326.65	2373.44	6082.6	4955.17	13321	23557.1	10567.3	12822.4	5556.61	6605.13
HNRNPA2B1	P22626	6.31612e-78	38167.3	34568.1	28952.9	54508.2	64870.7	61004.7	18727.1	17086.1	17334.6	17805.5	15677.8	18751.6	9441.23	8006.36	8059.54
	P22629	1.01589e-104	362404	299930	267412	230485	290081	256415	227227	239377	211034	602050	572064	564589	375649	354235	392925
UQCRC2	P22695	3.64411e-63	1585.4	1204.28	1654.25	1862.54	1746.7	1735.16	4085.2	4741.48	2679.06	1979.44	2373.7	1841.17	21809.4	25204.4	21995
SFPQ	P23246	3.71882e-65	14881.2	11025.8	9708.98	16966.9	17544.5	16194.8	18512.1	14697.1	14398.1	5228.58	3751.49	4027.54	3376.01	2771.72	2806.66
TUBG1	P23258	9.0265e-67	20507.1	20449.4	16911.9	17734.8	18108.6	17064.7	28211.9	32480.5	26771.5	33536.7	30237.8	27758.4	29931.8	23908.8	27207.4
PPIB	P23284	5.75573e-93	75585.1	56132.3	60631.1	62885.2	60914.2	57697.5	74206.1	69062.8	65578.5	181293	175642	146433	111086	121945	106113
WARS1	P23381;P23381-2	3.32225e-11	2079.07	1553.17	3929.84	2021.9	2501.25	6626.93	1884.25	1458.73	2806.16	2338.49	3489.07	4747.94	2253.24	2024.97	5402.33
RPS3	P23396	4.50702e-86	129439	90435.2	101304	34472.4	32101	32650.8	20480.8	16622.2	17504.2	14676.4	17405.6	14647.2	25306.7	27000.8	25537.7
PTPRG	P23470;P23470-2	3.77471e-54	908.834	1459.3	1389.63	1917.96	805.176	722.976	12017.8	5573.18	6095.76	6376.98	1145.24	1366.77	1848.82	775.747	909.649
AHCY	P23526	9.77684e-51	5384.74	4708.43	8219.43	5494.87	5184.28	6387.35	4156.56	3513.76	4569.85	5323.35	9001.72	9019.82	6889.67	6076.95	8265.19
RRM1	P23921	3.746e-37	2337.87	553.687	3655.57	2026.37	3274.49	3747.7	6884.44	6941.15	7252.85	8674.79	12548.7	14161.6	9788.04	11066	14197.3
KDELR1	P24390	2.96455e-28	1539.19	3125.19	1871.53	3251.59	3168.44	4498.77	5661.54	3280.37	2994.57	2436.64	2900.56	3004.26	2719.89	2159.74	1954.59
EEF1B2	P24534	3.00856e-55	6317.75	4380.65	6307.7	4127.8	4071.02	2701.68	6652.26	5866.79	6666.96	9963.43	14519.8	13724.2	5218.87	11341.2	6253.61
ATP5PB	P24539;Q5QNZ2	1.06871e-64	1891.48	1382.83	2009.33	2450.09	3991.13	3260.87	33621.3	37638.2	37253	1647.25	2735.82	3546.16	1749.66	1788.12	2043.07
POLR2A	P24928	2.60336e-60	19004.7	17065.9	16456.6	4233.61	4197.97	4082.9	2663.28	2772.07	2631.03	2680.2	2900.35	2714.1	2155.35	2172.64	2096
APC	P25054;P25054-2;P25054-3	2.22958e-13	4822.48	2155.88	2767.87	2699.76	2847.83	2700.87	2853.99	2482.98	2011.17	3169.94	2109.39	1928.27	1383.86	1872.39	1163.9
GRK2	P25098	2.15344e-61	1294.36	1365.64	1199.12	70366.5	72972.2	66533.6	998.69	966.685	1285.25	992.231	1019.59	1401.48	1051.52	1176.29	1217.25
MCM3	P25205;P25205-2	1.08684e-73	28523.2	24579.8	25743.6	16139.2	16185	14930.2	4407.91	4554.72	4992.8	2232.87	2399.4	2254.03	2900.07	2826.78	2686.36
RPS12	P25398	8.44668e-91	136934	85482.6	98012.9	36601.4	31268.6	31237.3	20504.9	18359.3	15846.8	13250.5	14364.7	12796	27370.7	26309	25322.2
ATP5F1A	P25705	5.2935e-79	3601.42	2600.51	5401.53	10149.6	9844.12	10863.4	68799.7	70189.7	77899.4	9394.25	12427.3	13541	6440.3	8402.32	8901.5
PSMA1	P25786;P25786-2	2.43129e-72	103548	70079.2	76972.1	5695.85	6625.6	5856.66	22894.1	23627.8	21724.3	3912.68	4906.54	4433.6	6053.29	6645.65	6821.12
PSMA3	P25788;P25788-2	2.58759e-69	99771.6	89473.4	95086.3	5682.21	5776.53	6132.62	23313.1	25233.2	26913.2	4341.7	5527.4	5107.64	5362.25	6549.02	6437.33
PSMA4	P25789	1.99784e-64	60650.4	50166.9	56846	3766.67	4160.65	4001.86	11957.8	12657.4	15120.3	3121.19	3302.34	3600.23	4255.76	4343.56	4344.87
MSN	P26038	1.70048e-38	2415.29	1877.09	2325.86	1072.13	1308.44	1209.52	2051.94	1554.24	1611.96	13649.7	13545.1	14881.1	2248.76	3852.06	2027.96
DDX6	P26196	4.84934e-40	13308.5	15002.1	18164.7	13563.3	14113	14247.8	5189.66	4785.43	5442.33	4246.3	6194.48	6220.18	3270.27	3563.67	3954.94
DNMT1	P26358;P26358-2	3.85792e-51	5788.07	5538.65	6206.28	3748.07	3086.99	4288.49	3353.81	2105.61	1761.96	5074.05	4858.31	4732.76	4438.9	7747.82	4514.99
U2AF2	P26368;P26368-2	1.65311e-102	51554.1	47058.6	40783.9	24865.6	27403.7	28161.2	32477.8	34512.9	34044.2	77202.2	87607.2	78143.4	54972.2	50644.5	58988.8
RPL13	P26373	5.15103e-66	99069.1	92796.7	88731.2	15693.5	14553.3	15796	13540.6	12204.9	12127.9	10516.6	12561.6	12306.9	10191.6	11428.3	12267
HMGB2	P26583	1.89289e-68	24060.6	21945.6	18973.6	3580.14	3120.17	2790.88	32969.6	30321.6	32014	66770.5	63027	62306.8	43112	43432.8	45750.6
TARS1	P26639;P26639-2	1.96793e-63	12678.4	12330	13328.2	4208.62	4386.38	4769.28	2045.62	2628.09	2162.21	2417.55	3387.56	3232.03	2381.46	3045.03	3724.18
EEF1G	P26641;P26641-2	6.45735e-63	10425.7	6708.67	14005.8	8491.6	8904.95	9787.8	20698.9	16223.7	15766.7	29318.1	36071.8	40808.7	15439.9	31091.4	21304.8
CNTFR	P26992;Q5T8H6	1.26719e-05	1644.32	1215.09	1750.32	996.785	707.857	729.939	11356.3	6560.5	7595.75	7357.91	847.804	779.221	1301.62	2006.31	724.877
STOM	P27105	2.67578e-20	1335.63	915.973	1002.23	3680.71	1625.17	2079.28	15009.2	1528.57	5252.97	1986.45	1861.93	1466.58	1539.05	1859.02	1687.97
YWHAQ	P27348	2.01618e-55	8079.94	7020.91	7453.47	14554.9	12261.4	14314.9	6593.34	6078.04	6932.97	8472.11	10280.8	11013.8	6576.93	7344.85	9553.07
RPL10	P27635;X1WI28	1.67746e-63	126051	102552	84176.2	18682.7	21122.6	20577.7	17241.7	14066.6	13038.5	13749.4	12316.9	11642	13349.9	9351.7	11066.9
RPA1	P27694	1.37714e-66	11328.6	10868.6	11667.5	19094.5	21540.5	20468.8	8429.21	8240.97	8545.62	8721.58	8880.42	8898.02	2638.44	2630.06	2792.56
APEX1	P27695	1.33685e-32	4275.46	2983.71	4136.74	1000.24	1147.77	1345.05	6176.45	4911.52	5526.18	10933.4	13709.7	15483.7	9309.38	13652.5	11775.7
CAD	P27708	1.39741e-110	6997.05	6150.58	5679.15	21766.4	25035.8	23495.4	154468	155322	138939	70019.2	86852.7	68252.7	33181.2	30153.3	31294.6
CALR	P27797	4.99164e-28	2007.8	1100.79	6502.69	3054.2	2292.21	2138.72	4374.25	2919.35	4853.55	5686.01	11457.9	11674.3	5829.85	4364.13	9194.46
CANX	P27824;P27824-2	9.51517e-54	10859.5	6870.73	14640.6	14123.1	14997.7	15869	14530.1	16576.3	18611.5	21442.6	23875.3	29370.3	11389.2	11682.6	15510.8
PSMA5	P28066	4.381e-68	87373.8	70081.9	71095.3	5110.44	5942.11	5861.78	21116.6	21379.2	18254.1	5311.5	5664.94	4198.33	5509.3	5523.92	5606.25
PSMB4	P28070	6.94401e-59	31646.2	29340.4	29911.8	3226.48	2883.95	3471.51	6536.66	8775.67	9008.67	2736.45	2753.68	2155.97	3031.71	3624.15	3850.26
PSMB6	P28072	1.94291e-72	563254	532411	559769	29557.1	31361.6	31286.2	130066	138960	160920	17237.2	24260.1	25618.1	33069.6	39301.2	39582.5
PSMB5	P28074	2.01474e-63	40234.3	53637.6	65341.7	4185.44	4861.28	4299.26	9637.01	10881.1	18019.8	2877.75	2684.18	3450.99	3203.16	2330.79	3532.18
PSMB5	P28074-3	3.64265e-65	28638.1	25427.7	30303.1	2454.23	2796.26	2859.7	7601.27	8349.94	6062.1	2739.16	2650.76	2303.33	2619.07	3019.9	2893.44
TMOD1	P28289	6.73427e-23	1686.03	1352.05	1539.43	1756.91	1229.09	1513.49	6318.24	3127.79	1667.6	1614.91	837.534	718.682	1106.61	515.198	712.79
ACADL	P28330	4.38896e-52	1599.94	1738.65	1965.68	1869.97	1162.09	1245.86	1192.52	2064.29	1390.12	1193.56	1430.1	1589.6	11191.8	12446.4	12001.4
NDUFS1	P28331;P28331-2;P28331-4;P28331-5	3.55415e-66	1713.59	1327.14	1494	2012.49	2578.17	2406.98	3199.26	3316.5	3299.96	1501.39	1955.63	1658.23	13911.1	17928.6	14851.9
LAP3	P28838;P28838-2	1.28082e-06	1397.12	1890.65	3759.07	1122.25	1077.72	990.539	982.02	725.675	973.232	1802.4	3858.36	7138.8	2102.07	3867.21	8890.49
GTF2E2	P29084	1.99566e-49	9055.22	9926.24	9341.55	2768.47	2957.19	1725.96	4056.71	4657.27	3773.69	5435.09	7172.56	6809.35	4322.63	5058.91	4943.29
EPHA2	P29317	8.55056e-26	778.911	1054.06	833.366	1823.4	1809.37	1461.98	7071.95	3187.35	4130.57	2750.44	1720.51	1871.95	2122.84	1304.72	1223.17
SHC1;SHC1;SHC1;SHC1;SHC1;SHC1;SHC2;SHC1	P29353;P29353-2;P29353-3;P29353-5;P29353-6;P29353-7;P98077;X6R6D0	2.96677e-47	4134.26	3633.09	3444.81	4201.94	4030.92	4389.75	2988.77	3578.18	3410.12	6109.26	6158.04	6240	4862.09	4583.64	5719.45
TKT	P29401;P29401-2	8.11274e-24	1889.63	1400.23	2092.82	2549.62	1879.02	1896.74	2090.5	1803.89	1918.89	3046.73	4578.92	8161.53	3712.27	2615.18	3002.49
SERPINB3	P29508;P29508-2	7.31692e-09	2308.79	1616.76	1442.53	1216.45	1576.31	1487.1	1593.01	1740.26	2382.32	1861.54	1866.59	6108.24	2084.79	1396.25	2277.3
PML	P29590;P29590-2;P29590-3;P29590-4;P29590-5;P29590-8;P29590-9	5.13772e-28	5316.73	4969.62	6265.79	6390.64	6935	6710.44	10878.2	11698.2	10690.4	14929.6	20098.7	16869.2	3700.07	4755.68	3701.39
TYK2	P29597	1.54466e-45	2675.88	3115.74	2335.92	6040.91	7154.61	7693.02	5284.84	5484.52	5090.49	2445.87	3379.88	3146.46	1811.24	2004.77	2666.29
EEF1D	P29692	7.79301e-61	5923.19	4050.16	9918.46	4396.63	4401.45	5345.14	9500.68	8733.1	10321.5	7379.82	11781.8	15764	6828.81	14702.5	11779.5
MARCKS	P29966	7.17629e-31	2265.81	1522.39	2135.21	1481.73	1355.47	1100.38	4999.07	2469.44	3569.65	3935.07	3431.48	5651.01	2892	2845.43	4552.6
GNA11	P29992	2.94667e-64	1372.79	1326.56	1474.54	6910.07	3154.07	3687.38	33806.2	12215.1	15052.2	17046.8	2149.97	2690.47	3913.59	1060.7	2082.19
PRDX6	P30041	1.66463e-62	4877.81	3146.51	8446.26	3771.38	3103.71	3247.2	4005.53	3930.77	4867.83	7081.45	10784	13135.2	6612.32	6943.75	11348.6
PRDX5	P30044;P30044-2	5.34753e-20	6063.45	5212.86	9848.06	5986.25	5540.43	5111.08	6210	5516.32	8735.42	10532.5	11115.9	11872.4	7391.9	7738.03	11547.8
PRDX3	P30048;P30048-2	9.58657e-76	3852.38	2643.27	5270	4552.39	4376.38	3803.3	5407.54	4591.32	5126.68	6382.13	7095.31	7451.49	74701.6	72276.1	61774.2
ATP5F1D	P30049	3.84508e-40	12081.3	8373.82	14275.9	37761.3	27073.5	25165.4	81632.1	70036.9	90496.7	14175.8	16126.3	20519.1	14058.8	17956.5	15263.2
RPL12	P30050	2.48867e-68	154154	129820	137384	21332.6	20382.5	22108.2	16384.4	13289.9	13978.3	16477.3	18045.6	16058.3	15168.8	15342.7	15343.2
PDIA3	P30101	8.97382e-27	4554.33	2233.61	6540.31	2825.29	2632.33	2159.58	3548.34	2908.39	3129.66	5167.19	9617.25	8664.49	6079.64	6675.92	10567.9
PPP2R1A	P30153	9.10577e-78	185976	152041	168631	17918.8	19611.1	19164.6	7703.45	7795.95	7390.75	10527.5	11805.9	10431.2	4770.51	5031.15	4954.44
PPP2R1B	P30154;P30154-2	1.24479e-53	13069.7	13121.7	13491.5	5481.05	6617.56	5513.21	3390.83	3899.18	3039.86	2293.86	2481.34	2427.56	2915.43	3083.89	2836.35
CDC27	P30260;P30260-2	2.19018e-74	15879.5	13678	15325.1	9346.34	8672.77	9265.78	4728.88	5275.11	5091.72	2180.27	1999.64	1969.98	3342.61	3470.93	3270.49
NMT1	P30419	1.24764e-50	13038.4	12566.6	14124.2	1354.67	1080.78	1079.16	3820.17	3089.87	3296.37	9086.27	8150.21	10012.2	8744.85	10283.5	7273.36
ADSS2	P30520	6.68671e-27	4575.77	3582.19	5859.37	3317.89	3613.58	3409.43	3248.47	3876.61	3699.62	6972.31	7826.74	8245.68	3837.54	4658.04	6124.33
LRPAP1	P30533	2.3267e-56	7746.21	7642.35	7314.29	5321.84	5737.41	5754.36	15897.7	12794.3	13222.2	24964.4	23031.1	22920.9	19518.4	18592.2	18059.7
ALDH1B1	P30837	2.9097e-34	3665.77	3642.62	4628.28	4463.14	4783.71	4831.03	5403.44	5524.75	5895.03	8535.11	10614.2	10548.4	5383.48	6127.9	6542.82
LCN1;LCN1P1	P31025;Q5VSP4	9.26155e-13	3045.86	834.125	846.696	1980.22	1463.31	1592.1	1605.92	721.662	1217.22	4582.29	6406.03	18894.4	9225.28	1377.27	15011.7
S100A7	P31151	4.13971e-45	3689.25	2103.07	1983.6	2258.22	1554.98	1881.76	2543.54	1801.99	2819.18	4229.07	8754.17	3983.4	2301.91	2676.97	2935.54
MAT2A	P31153	5.46664e-53	13053.9	13116.4	13413.9	17247.3	11052.6	16320.6	18795.5	15047.2	14220.9	26184.1	28889.5	21943.3	19382	18277.1	18247.9
HOXA10	P31260	3.13779e-36	2572.1	3563.69	4489.13	3126.64	2184.62	2324.74	12652.6	12434.6	13870.6	3261.83	1821.25	1372.56	2172.36	3697.9	3198.89
CPS1	P31327;P31327-3	1.71097e-18	3567.11	2556.97	2072.97	21475.3	12841.4	11374.3	819.763	1332.41	698.729	1237.22	860.411	1158.72	4518.21	640.929	674.929
DNAJA1	P31689	7.42393e-72	7816.4	7112.18	7000.13	43251.8	46453.8	46605.5	16302.9	15042.3	14433.9	10176.6	9778.57	9601.78	9291.27	9693.17	8317.67
UQCRC1	P31930	4.55884e-64	1768.63	1438.81	1608.23	2211.1	2319.64	2465.76	4011.2	4044.74	3241.99	2752.57	3175.53	2868.37	19802.9	20673.9	18204.4
ATIC	P31939;P31939-2	1.52769e-31	1515.13	944.178	2034.84	2186.41	1461.45	1719.65	1157.34	1602.13	1254.66	1809.86	3308.67	2825.39	2602.71	1763.59	3907.69
HNRNPH3	P31942;P31942-2	3.22526e-71	7111.73	6979.32	6724.54	43014.7	42214.1	42709.5	8242.65	7173.36	7486.67	5190.63	4324.05	4981.1	3650.02	2911.44	2913.03
CASP14	P31944	8.35904e-06	1609.43	713.009	1973.46	849.6	945.19	695.761	689.006	826.098	1166.37	3050.6	2468.3	2561.32	1531.58	734.076	923.953
YWHAB	P31946;P31946-2	1.06041e-62	16633.4	14399.9	17176.3	17053.8	20289.9	17747.6	8269.74	7847.27	7401.17	6875.15	8177.24	10813.4	6324.14	7083.63	7778.6
STIP1	P31948;P31948-2	9.06584e-65	4736.2	2839.15	11440.4	9206.01	8815.91	9088.54	17927.8	16605.8	17817	11358.8	15930.3	20287.1	10714.8	13040.3	17707.3
INPP5B	P32019;P32019-2	1.24981e-68	1030.53	1105.67	1085.61	10525.1	12580.8	12669.8	1315.74	1444.95	1430.55	1357.52	1510.16	1557.06	1033.95	1245.76	1286.73
PRDX2	P32119	2.77321e-40	11901.9	7369.81	19976.4	12945.2	10380.6	8001.72	13131	10362.3	13344.9	22856.5	30910.9	42195.5	14934.1	17204.3	26964
PYCR1	P32322	1.02433e-57	1383.11	1231.99	1409.27	6568.45	6889.34	7201.26	2099.36	2367.94	2453.31	1349.08	1558.64	1401.93	17623.3	16187.6	16630
GTF2H1	P32780	1.17024e-21	6402.5	6101.06	6486.21	2178.7	2510.42	2393.96	2181.47	2014.97	1842.51	1850.8	2024.03	2015.99	2750.57	2753.24	2593.64
CTH	P32929;P32929-2;P32929-3	1.61565e-28	3551.49	6189.32	3704.84	4782.6	7416.19	7441.93	8682.74	11149.5	9423.24	15309.2	14267.4	16583.3	9089.45	2593.87	10012.4
KIF5B	P33176	5.03505e-63	2549.84	1806.84	2607.18	11852.9	12861.4	11316.2	6003.41	5494.63	6225.83	2314.56	2298.04	2195.94	19849.8	19658	19893.2
TTK	P33981;P33981-2	4.43929e-15	6282.38	2330.48	3230.55	3575.34	2127.01	1348.74	5250.1	4487.53	4645.35	5869.86	3915.68	1208.02	4640.62	928.467	3929.04
MCM4	P33991	4.07438e-97	37193.3	32683.4	31847.4	24936.9	27013	24716.6	8697.65	8541.15	8108.05	1599.21	1570.76	1536.24	1920.25	2008.33	2036.92
MCM5	P33992	4.49845e-62	22747.3	18990.7	19239.1	12057.3	12885.2	11592.7	3415.2	3416.24	3443.59	1882.37	1846.43	1951.74	1860.11	2051.19	1956.39
MCM7	P33993	1.511e-83	44787.8	40068.8	40451.2	33360	33303.3	31126.8	8320.63	8102.83	8945.48	1851.76	1897.18	1865.84	1781.53	1522.03	1673.33
SHMT2	P34897;P34897-2;P34897-3	5.98748e-19	2142.94	1185.99	3634.52	3746.74	4228.75	5469.9	4358.28	3184.06	4012.22	3094.6	5213.46	5929.33	2475.02	4046.54	3766.02
HSPA1L	P34931;Q53FA3	4.1936e-47	2621.58	2190.84	1446.1	30531.2	30538.2	22592.1	938.894	1270.56	1512.76	997.406	1221.58	1223.62	708.981	686.205	597
HSPA4	P34932	4.46828e-54	2343.52	2515.45	3069.85	6674.08	7250.3	7517.7	7023.62	6618.01	6424.16	5318.63	5113.15	6941.01	6495.92	5501.85	6750.69
GPC1	P35052	4.45336e-31	1106.26	1082.15	1209.67	3803.73	2044.8	2427.49	12903.2	6559.47	7346.54	7069.63	2169.77	2020.06	2591.73	1829.32	2165.17
CTNNA1	P35221;P35221-2	8.99106e-66	2340.51	1936.97	2158.25	12059.5	8795.85	8066.03	15507.9	5605.07	6013.47	7836.25	2625.7	3076.54	2639.06	1779.12	1734.69
PHB	P35232	1.44127e-86	1714.88	1257.03	1615.14	12799.7	13630.6	13333.8	163000	175519	157879	15592.4	20987.4	20328	24946.8	29505.9	19438.6
NF2	P35240;P35240-2;P35240-3;P35240-8	2.66747e-46	1009.86	902.662	986.699	2902.1	985.622	1498.39	14495.3	6040.28	5100.67	5100.64	1573.46	1847.05	2542.6	1817.81	1173.49
RPA3	P35244	1.47748e-67	34646.5	30151.9	34835.6	43456.6	46870.4	54802.3	23243.4	22525.2	18097.5	20874.4	24102.8	18662.7	4083.34	5680.24	4784.36
RFC4	P35249	9.37674e-35	10564.3	12181.5	12624.8	8636.23	8551.84	7258.5	5513.88	3618.91	4758.7	2152.27	1534.14	1797.05	2451.47	2789.47	2649.8
RFC2	P35250	3.85995e-33	11544.7	13366.9	11183.2	9884.45	9756.57	8967.26	6730.9	6149.99	6477.59	4507.3	4100.08	4008.25	4733.39	4342.05	4992.99
RFC1	P35251;P35251-2	2.44188e-54	6827.66	5565.87	5603.8	2349.26	1906.59	1701.88	3935.41	2410.52	2497.96	4099.11	2883.63	2046	2308.22	2470.48	2367.64
RPL22	P35268	4.38089e-67	287316	56927.1	56191.7	17107.3	16939.7	15979.4	32947.2	13116	16276.1	33252.1	33918.9	22173.2	25908.4	24501.5	25061.8
GTF2F1	P35269	1.14732e-61	18825.5	14804.1	9281.59	1619.63	1832.22	1842.93	4929.39	4458.93	4658.46	9646.99	11398.4	9769.35	9096.12	4894.8	7820.49
KRT9	P35527	5.75573e-93	28705.8	27155.9	6990.11	10407.7	15810.7	10439.8	13490.5	33978.7	20749.3	58988.2	64314	81472.8	62912.2	18656.3	31436.7
AGL	P35573;P35573-2;P35573-3	1.96172e-53	1560.58	1331.08	1738.59	2373.79	2408.41	3064.15	2806.7	2386.38	1637.41	1590.46	1979.35	1178.42	8484.01	7677.67	7986.09
MYH9	P35579	2.38847e-83	13289.2	10938.6	9314.7	30778	34810.9	31329.1	7015.32	6781.62	5488.14	2061.6	2114.99	2086.59	1656.32	1530.59	1726.03
MYH10	P35580;P35580-3	5.67192e-79	22321.5	20554.5	16445.8	35247.1	43559	39378.4	5437.86	3144.41	2903.04	2079.18	1537.01	1620.48	1536.77	1446.95	1550.72
MYH10	P35580-2;P35580-4	2.93427e-05	2706.92	1919.12	1108.21	3870.56	1117.99	1216.4	1226.95	1660.37	1593.18	1315.7	1431.5	1485.71	834.791	767.26	1144.88
COPB2	P35606;P35606-2	1.28982e-77	19903.7	16354.5	17604.9	28806.4	28720.1	28625.8	38725.7	37696.4	37843.9	6526.81	7249.45	6656.3	13111.1	13298.2	11889.6
ADD2	P35612	1.35444e-58	1550.94	1428.28	1175.66	6075.47	4424.28	5055.74	7869.59	3986.29	4144.86	4804.77	1820.04	2104.84	2158.51	1675.79	1463.96
BSG	P35613;P35613-2	4.79953e-62	1408.12	1434.09	2124.84	10188.5	4670.53	5153.56	31539	16487.2	18872.5	15882.1	4743.67	7303.97	4725.73	2262.59	4227.49
KRT2	P35908	6.09757e-79	15499.8	20144.3	4084.36	3481.85	10268.6	4859.92	5947	19990.7	10216.7	38365.2	41334.3	39989.7	23921.3	12985.3	19627.6
PSMC2	P35998	1.30232e-82	35102.4	28827.2	28501	20440	21794.8	19630.3	39890.8	38714.5	38081.9	6818.43	7821.1	6801.02	9636.23	9646.05	10439
ARL2	P36404	2.6003e-72	1243.86	1182.96	1238.71	101099	100342	99466.4	1665.33	1752.06	1921.13	2129.76	2112.33	2094.73	1234.57	1385.63	1570.87
TRIM23	P36406;P36406-2;P36406-3	1.04484e-14	1469.24	1888.76	1462.56	3143.47	3194.12	2420.7	1399.56	2873	1935.64	1037.88	1274.87	1069.84	3574.57	3402.71	3683.88
ATP5F1C	P36542;P36542-2	3.31373e-67	4764.61	3605.01	4437.97	12275.9	12869	13352.5	33516.6	33489.8	31050.3	6511.31	8673.4	7181.98	5796.26	6517.39	5919.11
ATP6V1E1	P36543	1.34414e-49	1378.57	2024.36	2974.72	8565.6	11451.6	14776.2	8907.97	11452.7	12116.9	11149.7	5937.09	11633.3	4735.2	3832.2	5283.73
RPL4	P36578	1.51275e-71	103181	95105.1	100402	16013.1	14839.9	14775	12051.7	10443.4	10572.5	11274.9	12375.8	11386.9	10023.4	11049.6	10544.5
GNL1	P36915	1.86802e-63	16772.2	15328.7	13554.2	2467.1	2898.02	2687.46	9431.83	9910.23	9198.54	13431	14079.5	12226.7	10337	9883.53	10160.4
POLR2I	P36954	2.19546e-38	13755.6	16192.4	14995.2	3888.74	4592	3841.21	2513.81	2747.43	1960.49	4588.45	3012.77	2594.25	1970.88	2251.65	2027.72
DLST	P36957	1.14734e-67	33665.1	33297	29205	3639.93	2036.05	2203.54	16504.3	6873.25	8687.09	6293.17	2046.62	2621.92	2570.76	1824.8	2102.57
GMPR	P36959	1.19596e-43	2092.91	3217.85	2012.5	54839.9	60500.2	59065.4	1940.18	2759.61	1978.9	690.023	893.997	830.877	861.385	744.837	617.259
SRP14	P37108	9.88569e-51	94989.8	74750.7	84753.5	4201.69	3951.84	3603.25	2566.61	2323.85	2494.36	2779.85	2785.74	3369.39	2716.47	2912.87	3405.5
NUP62	P37198	2.61178e-64	1574.9	1237.33	1024.04	14909.7	20142.4	18465.2	8236.78	9022.96	6600.4	4611.9	5508.76	3627.45	3906.13	3622.06	2963.02
HPCAL1	P37235	1.39445e-49	2756.79	1517.18	2186.28	4765.79	1868.98	1664.38	5868.91	5469.34	7187.26	3265.54	1123.63	1484.1	1664.62	1230.45	1251.26
TAGLN2	P37802;P37802-2;X6RJP6	1.57396e-11	1417.68	2387.18	4498.3	1305.96	1759.07	1106.41	2811.79	3012.44	2622.38	5200.28	9262.12	5890.8	4544.71	5620.92	7681.61
ETFB	P38117;P38117-2	2.62511e-42	2142.27	1670.21	2637.83	33186.5	33826.1	34035.7	1158.66	1164.74	993.38	1098.78	1017.34	977.044	841.195	697.373	910.953
RBMX	P38159	1.75662e-58	27037.2	25642.9	24234.5	33103.1	31440	35413.8	17818.3	12141.5	13446.3	16218.3	17095.9	19804.9	9047.64	11846.8	10849.5
COIL	P38432	4.6821e-55	12723.8	10653.8	11133.2	3842.73	4960.98	4881.6	7514.1	5366.8	6077.08	13972.8	13514	10977.1	9042.68	10689.3	9582.43
ATP6V1A	P38606;P38606-2	4.46138e-53	2510.76	2434.73	2843.79	10253.2	9674.74	8959.02	11182.2	9800.58	10193.9	10568.7	11298.9	10031.4	7280.47	7337.69	6903.41
HSPA9	P38646	3.78967e-75	9686.75	7339.47	10250.9	18590.7	17318.7	16388.7	12897.3	11330.7	11828.1	12522.1	13826.8	13099	13651.4	14655.8	13506.7
EIF4A3	P38919	6.15734e-72	12079.5	8454.63	10191.9	7050.48	6886.66	7534.37	5544.03	5295.71	5024.31	9725.34	12081.6	10507.9	11114.2	13389.7	10739
IGHMBP2	P38935	4.40386e-09	2108.33	2225.16	2282.85	1035.24	867.276	1068.01	1098.02	1368.75	1249.2	1072.75	1407.34	1791.32	805.246	884.725	932.819
RPS19	P39019	2.01672e-76	132492	101597	104397	31613.2	28000.7	27552.1	17173.8	15473.1	15079.3	11994.7	11140	11837.2	22339.7	24272	22794.9
RPL3	P39023	2.05508e-78	64720.7	53621.5	56258.6	9873.39	10023.6	9998.54	8704.45	7296.36	7483.77	7254.02	8129.12	7190.71	7058.89	7656.11	7812.93
ANP32A	P39687	6.03196e-55	79724	79959.3	56408.8	2435.95	2696.34	2866.52	2216.54	2546.89	2432.41	1811.29	2236.26	2776.5	1718.6	1950.77	2755.42
FEN1	P39748	1.28968e-62	5540.92	4778.91	5890.16	2890.87	1936.51	2164.25	9479.1	8094.42	6453.13	15342.8	15811.8	18609.3	12598.4	20269.7	14338.9
CUX1	P39880-9;Q13948;Q13948-10;Q13948-2;Q13948-9	1.25132e-07	1347.13	1131.62	1656.7	2748.69	2422.48	1487.33	1043.47	2105.81	1224.69	4835.06	7056.64	6408.42	818.659	1328.48	1272.99
TXLNA	P40222	1.63195e-48	2425.3	1706.34	2117.8	2006.45	2720.65	2010.77	8440.22	6966.8	6801.89	2759.67	3413.7	5038.64	5697.01	8199.97	8011.13
CCT6A	P40227	1.05388e-95	6041.42	4920.9	5497.2	7384.07	8123.82	7025.97	49364	48795.2	46010.2	6767.51	7987.33	7035.19	10207.3	9734.82	9290.95
VHL	P40337;P40337-2;P40337-3	1.28928e-10	2509.26	2978.77	1836.73	3183.7	1755.55	2803.88	4699.58	4263.13	3608.28	4800.37	12976.3	8287.97	2227.88	1854.68	2718.69
STAT3	P40763;P40763-2;P40763-3	5.46235e-27	1038.65	1156.44	1210.83	2925.75	3212.87	2260.07	3298.98	3260.87	2919.98	2479.46	2037.16	2093.67	2067.33	2991.87	2851.87
MDH2	P40926	4.59565e-52	2346.87	1875.67	8286.27	4484.95	5241.96	5924.17	4623.02	3832.43	4834.06	5147.62	13028.7	15011.3	4725.47	7008.46	12901.6
RFC5	P40937;P40937-2	2.77185e-51	9760.34	8571.36	8132.75	7194.56	6998.13	7763.47	4986.96	5603.75	4281.44	2904.95	2952.79	1350.38	3526.96	3157.42	3453.31
RFC3	P40938	7.47457e-47	8613.45	7958.34	6497.48	5728.3	7007.52	6855.42	3716.14	4552.75	4180.33	1868.91	1948.4	2506.57	2728.45	2857.37	2418.88
EIF2S3	P41091	1.61941e-84	27289	27833.5	25543	6120.93	6937.53	6217.11	10432.9	9148.26	8023.45	11535.4	11166.6	14195.7	10745.6	12798.9	10619.7
CETN2	P41208	1.18054e-54	10493.2	15170.1	19046	6651.67	6611.07	6290.89	5073.08	3874.81	3562.2	3157.14	2258.63	952.538	2737.09	4927.77	5261.79
BUD31	P41223	2.08796e-26	2767.74	1307.62	2577.32	2390.05	2123.98	2159.39	5128.13	3652.22	3745.64	5258.18	11823.2	5612.85	3243.26	3002.84	3269.58
NAA10	P41227;P41227-2	8.12535e-27	4357.29	3729.18	5050.56	3868.13	3205.16	3650.7	4623.67	3662.5	3911.25	4118.75	7698.71	4689.5	4237.36	8021.46	4375.9
KDM5C	P41229;P41229-2;P41229-3;P41229-4;P41229-5	2.76518e-41	1084.51	1239.61	1102.44	4834.25	5624.3	5492.82	1387.4	1252.29	1448.34	1050.46	1165.66	1189.55	918.302	1051.75	1221.73
CSK	P41240	4.67989e-15	3329.85	1079.02	1438.13	1518.65	1995.87	1818.95	3012.16	1748.18	2412.12	2272.27	5133.84	3172	1737.97	2242.33	2208.79
GARS1	P41250	6.89852e-24	4410.41	2721.79	6422.87	3074.21	4076.64	3573.82	2304.85	1515.14	2026.18	1999.08	3437.7	3507.51	2025.95	2963.43	3709.48
IARS1	P41252	9.86242e-75	66279.5	59171	56988.6	5094.34	5318.11	4876.38	9000.04	9137.31	8805.93	5472.91	6176.94	5924.1	9652.57	9776.53	9051.49
PRKCI	P41743	8.18632e-34	15639.8	16556.3	13605	17138.8	16744.8	17785.2	16523.4	12570.3	12241	11988.9	6837.57	13589.8	10987.1	9167.68	10757.7
ACTR1B	P42025	4.67392e-40	9495.09	8846.64	12047.2	3588.41	3351.43	3274.55	7585.36	6450.49	8048.36	1117.56	1072.11	817.339	1393.03	1049.28	1268.57
TMPO	P42166	8.95922e-43	3564.98	3227.22	3810.21	5827.91	4980.84	4881.7	6390.38	5599.56	6524.26	8913.46	8343.79	8946.96	10191	11169.6	9990.31
MTREX	P42285	1.96952e-59	13619	13919.4	13232.5	3895.81	3954.63	3894	4844.2	4903.35	4800.14	9797.5	9976.34	9842.75	6442.23	6427.27	5895.13
MTOR	P42345	2.6922e-85	989.57	1241.35	1159.62	6156.36	6701.02	6967.96	12389.9	12973.2	12394.1	2095.13	2046.55	1941.65	21230.4	21174.4	21173.7
PI4KA	P42356	2.2429e-79	1011.54	1010.29	1034.09	8135.03	7366.27	7554.29	16735.1	14555.6	14289.5	12835.6	11118.6	11859.9	10085.1	10218.3	9569.79
MLLT3	P42568;P42568-2	2.81987e-11	14808	12478.4	7927.03	1864.91	1860.57	1546.96	2562.62	5248.17	4514.47	2358.03	8303.66	10267.4	6091.52	5936.33	6041.68
RPS27	P42677	2.56358e-79	2.42149e+06	2.26007e+06	1.82918e+06	741586	744522	785306	600296	526999	475711	499201	534268	512747	628290	640556	668560
NCAPD3	P42695	1.22517e-54	1361.31	1558.05	1398.24	7349.91	7567.32	8020.22	4898.32	3816.75	4560.98	2433.49	2512.26	2132.66	5914.35	5424.02	5059.68
RBM34	P42696	3.41919e-31	11996	13189.6	15167.7	3681.24	3286.18	3327.9	2730.6	1230.13	1571.66	1470.48	1266.15	1392.2	1124.08	959.866	1230.64
LRPPRC	P42704	3.93279e-66	9626.56	8181.33	9794.59	20945.6	19193.9	17597.9	9311.43	7564.74	7521.63	3705.79	3032.59	3219.3	6391.19	6374.43	5265.55
HTT	P42858	1.22284e-19	3138.58	2863.36	2767.85	6175.64	5972.44	6980.19	6410.36	7273.31	5990.31	2119.9	2747.15	2387.88	2220.04	2169.12	2529.16
PAFAH1B1	P43034	4.33652e-90	1016.55	1371.75	1095.21	1625.56	1072.1	1408.82	1382.36	1405.82	1403.33	1640.66	1409.79	1405.57	30163.7	29428.9	27978.3
GPD2	P43304	4.16484e-08	1462.56	920.156	944.971	1147.48	1591.65	1456.86	2395.16	2164.09	2277.71	2809.67	7345.3	2735.1	2378.95	1853.46	1672.68
RANBP1	P43487;P43487-2	8.42545e-57	3213.62	2753.63	7045.1	12496.4	17103	12609.3	15271.9	15547.6	14930.4	5083.21	10075.1	11794.1	16022.7	11931.4	21239.1
PSMC4	P43686	1.26169e-74	27618.7	23408.5	23149.3	13474.2	15479.3	15948.3	37790.9	39962.8	35531.3	6866.25	6623.03	7023.58	10340.5	9954.67	9559.21
VDAC2	P45880	1.82815e-60	2547.48	1210.03	3401.41	10787.1	10619.7	9722.25	20761.4	20094	20393.8	5772.52	6986.25	7533.26	10364.8	10596.3	8319.65
CBX5	P45973	5.77935e-56	5552.78	3937.62	3939.18	2367.3	2157.15	2230.46	5085.57	4250.95	4424.34	9463.1	9635.54	7504.33	6087.36	6369.38	6621.67
USP5	P45974;P45974-2	1.08656e-61	3099.26	2027.71	2846.11	2089.76	2218.69	2059.12	23354.8	22746.4	26014.7	2089.12	2288.16	2489.5	3618.31	4201.29	3831.48
MAPK8	P45983;P45983-2;P45983-3;P45983-4	4.85609e-12	3448.38	3499.67	3462.3	1252.61	1566.1	924.676	2263.04	2472.14	1708.94	6585.38	7521.24	7289.96	4897.79	5758.97	5212.49
MKI67	P46013	3.50528e-42	7093.62	6719.98	5593.37	1203.54	932.917	1636.34	1625.38	1393	1816.48	1940.38	1859.86	1552.01	1392.55	1187.19	1369.34
PHKA2	P46019	2.33337e-70	2123.43	2238.5	2133.94	3230.54	3971.4	3926.22	10744.3	11576.4	12209.3	6358.51	6249.06	6186.14	25880.5	22907.6	25046
PHKA1	P46020-2	3.75967e-85	1408.16	1233.06	1412.63	4275.47	4586.73	4725.35	13749.2	14776.7	15075.6	7510.71	7340.26	7405.69	22591.8	25815.6	24213.4
RANGAP1	P46060	1.43407e-41	11968.9	11916.1	11892.6	13357.7	13864.2	15784.7	10700.9	10451.2	9019.11	8445.15	8422.32	8464.61	12907.4	12089.2	10355.7
NOP2	P46087;P46087-4	3.38853e-39	21223.9	19939.1	19569.4	4884.06	4568.48	5089.48	5126.15	4414.08	3709.81	7848.03	5098.01	5700.3	5025.16	4269.94	4745.96
ATRX	P46100;P46100-2;P46100-3;P46100-4;P46100-5	5.52334e-17	4220.79	2883.76	2457.66	1505.77	1424.13	1337.55	1666.78	1065.35	922.471	2220.23	2286.85	2039.1	1623.05	1385.67	1241.79
CRK	P46108	2.86796e-51	1350.95	1386.54	1831.27	17989.2	19908.9	15079.6	1081.05	1407	1307.64	1537.09	1320.01	1367.3	4210.46	3947.39	3030.76
CRKL	P46109	7.56194e-74	54054.9	47671	45283.1	28483.5	30436.3	30041.9	24166.3	23675.5	21797.6	43967.3	45814.9	42005.6	26993.5	26165.6	26074
BRCC3	P46736;P46736-2;P46736-3	5.2044e-52	2667.19	3406	2576.59	14537.3	20036.6	16798.9	9224.01	10588.4	12996.6	1173.53	1317.97	1278.39	2075.63	3575.76	3061.53
RPL21	P46778	1.29279e-62	66064.2	52322.4	56600.1	10279.1	10358.9	12164.4	10026.7	8061.83	8458.61	9207.68	9931.75	8847.68	7631.93	7434.78	7949.88
RPS9	P46781	2.98019e-80	98613.4	80741.1	85107.3	25850.8	25029.4	24178.8	17271.2	16227.9	15348.7	11234.9	12653.4	13115.6	19008.6	21268.2	20452.4
RPS10	P46783	1.39619e-105	201317	153481	127445	38552.4	45980.1	44523.1	27953.8	24539.6	21779.3	15253	16317.7	14990.4	35788	32730.6	36546.6
MAP1B	P46821	1.1827e-46	4543.53	3873.18	4179.94	1750.92	2123.28	1737.67	1755.35	1683.27	1522.84	2599.79	2812.2	3287.29	2245.45	2848.3	2022.79
UTRN	P46939	2.32631e-65	2526.7	2454.48	2416.31	8676.9	9264.4	8949.02	17010.8	16660.3	16293.1	3720.09	3301.94	2982.25	8395.68	8332.82	8020.48
IQGAP1	P46940	2.04248e-65	7370.43	6478.33	6012.07	8647.18	8449.7	8521.9	11846.5	11298.1	11289.3	5050.7	4568.59	4469.77	10295.8	11103.9	10373.8
STT3A	P46977;P46977-2	1.24538e-40	2055.15	1926.16	2387.13	3028.02	3018.75	3143.06	5063.09	3970.58	3488.59	2603.15	3300.63	3872.46	2242.11	2860.74	2251.09
CAPZA2	P47755	5.32308e-73	25179.8	21464.8	21193	8426.76	7104.68	6697.24	22300.3	16053.4	16138	10331.2	7670.81	7916.02	9618.83	9724.97	8580.06
EIF1AX	P47813	2.9345e-71	22004.3	18900.8	21458.1	9849.83	10585.7	10626.8	17439.9	16713.1	16030.3	23079.2	27082.6	28433.7	19018.6	25377.6	23173.9
QARS1	P47897	1.17086e-68	59738.5	56349	55079.3	4203.45	4046.97	4070.1	8643.37	8023.6	8015.53	5701.91	6225.52	5141.48	9899.49	9867.63	8931.02
ZFP36L2	P47974	2.09618e-34	9206.08	9937.85	8977.68	7992.37	6811.5	7859.25	2107.95	2221.95	1448.68	1362.86	1560.53	1695.1	3001.85	4219.66	3464.74
ATP5PO	P48047	5.6326e-64	2225.77	1488.55	2390.72	2299.36	1902.34	2952.57	28743.4	31095.2	34945.2	1842.3	1728.1	2292.32	2226.7	2182.23	2043.68
GCLM	P48507	3.06771e-27	19423.1	16429.9	17107.1	15545.3	12497.1	11393.3	13680.1	14103.4	13611.9	25209.2	3803	20991.5	17341.9	17630.7	18558.9
TRAPPC10	P48553	4.98012e-51	1209.08	1266.68	1528.93	6842.66	7472.33	7140.86	7150.5	8487.71	8226.55	1328.71	1318.26	1558.7	1179.77	1216.78	1174.2
PSMD8	P48556;R4GMR5	1.64302e-82	66953.8	52986.7	59317.6	27120.9	26282.9	24395	76897.6	75628.4	78959.6	15162.1	18566.6	15748.3	23914.5	27165.6	25026.7
PRRC2A	P48634	1.57827e-37	5732.02	7931.26	4752.25	7129.46	6927.14	7050.44	4348.1	3661.15	3245.89	2923.79	2333.95	2906.06	2594.23	2226.41	2217.24
CCT5	P48643	6.52447e-94	5576.56	4837.32	6025.42	7953.16	7796.81	7747.81	63787	59684.2	58502.2	6878.14	8249.32	7128.9	11348.2	12029.9	11393.7
PTDSS1	P48651	2.21216e-21	4008.58	3347.35	2302.28	7000.69	10879.3	9385.06	8088.95	8447.35	6908.61	1812.83	2195.09	2542.08	4341.37	2224.23	3569.62
NES	P48681	1.82539e-36	1958.33	1581.61	1291.7	3115.92	2059.79	2046.24	12092	6225.24	4966.92	4411.77	1889.48	1871.48	1793.1	1158.33	1003.28
IDH2	P48735;P48735-2	7.54502e-17	2071.2	2912.3	2688.42	7033.24	6122.7	5961.6	1296.47	1012.31	1930.75	1264.14	999.588	3205.05	1123.36	1262.04	2634.01
MARCKSL1	P49006	2.25642e-56	2052.11	933.757	3036.86	5640.45	1818.53	2773.52	25886.6	9592.85	15851.8	11539.2	4149.64	9137.06	5052.25	5124.29	5379.34
ALDH9A1	P49189;P49189-2;P49189-3	2.4124e-19	1583.25	1135.35	1650.62	4229.78	4679.09	3301.99	1038.55	852.339	974.318	945.841	2374.74	891.237	6591.96	7025.13	5614.08
RPL34	P49207	4.21941e-64	31439.4	24167.2	27192.9	5082.86	4223.11	4721.76	3529.76	2949.19	3144.38	3484.95	3104.13	2874.66	3299.3	3279.86	3795.28
RPIA	P49247	7.96802e-29	163.916	870.389	1008.58	454.288	656.784	1661.32	1148.85	1196.88	1355.17	3764.55	7005.44	7033.72	3449.14	4721.45	3376.09
LMAN1	P49257	2.78833e-62	1539.03	1647.57	1396.11	17572.1	20885.2	18779.5	4394.05	5814.42	5277.76	1725.82	1704.33	1716.45	3033.86	3158.86	2686.94
NASP	P49321	1.98769e-66	1410.19	1857.37	2103.82	20529.8	28044.2	24051.4	1936.94	1767.75	2158.78	1725.41	2289.93	2469.68	1809.64	2395.27	3066.89
FASN	P49327	3.64753e-102	3618.28	3211.18	3280.84	6994.37	7279.58	6707.65	117671	113519	104039	14082.8	16668.4	13211.6	82285.9	79706.4	76016.7
CDK8	P49336;P49336-2	3.8091e-41	1422.86	1205.4	1526.2	12668.6	12003.4	12578.9	2401.09	2120.62	2325.2	1765.95	1781.63	2203.52	1775.61	1807.93	1748.14
DHPS	P49366;P49366-2;Q5J8M5	2.30359e-33	1238.44	1860.7	1893.32	2799.67	3465.71	2791.57	769.406	1343.64	570.74	635.044	918.853	1231.22	710.695	751.823	673.767
CCT3	P49368	2.75406e-97	7324.87	6584.31	6811.45	8074.34	8649.1	7623.29	62795.3	68268.8	64910.3	7963.67	8818.22	8616.02	13066.9	12769.2	12103.5
MRPL19	P49406	3.89089e-47	29579.3	26924.2	27430.7	9016.11	8874.96	7713.23	3154.27	3105.44	3333.74	1823.79	2209.26	2065.3	3977.93	3609.68	3082.26
TUFM	P49411	5.03126e-74	213133	183692	140039	1616.42	1893.27	1716.88	1775.99	1469.38	1671.52	1824.93	1648.75	1697.68	1530.41	1478.78	1766.39
SRP9	P49458	8.88207e-68	115228	101997	109314	5360.02	5114.67	4410.07	4837.17	4606.13	4325.82	3979.21	4713.14	4890.81	4016.41	5216.67	4611.19
AARS1	P49588;P49588-2	3.37175e-06	3264.93	2656.26	5762.7	6271.04	7292.27	8267.16	733.347	2710.46	1459.25	3753.64	5486.84	4493.7	2781.32	2789.56	1122.93
SARS1	P49591;Q5T5C7	1.46121e-31	908.643	803.075	3694.55	1517.15	3270.14	3139.89	1410.57	1496.12	2069.34	1968.95	3476.9	3336.84	1599.54	2597.4	4125.96
CSNK1E	P49674	1.5208e-59	13315.7	10630	11489.6	13125.8	13878.7	11827.9	8948.59	7347.29	7667.19	12019.2	12585.9	12188.8	5537.24	5896.93	5540.77
PSMB3	P49720	1.38749e-54	42502.8	35773.8	35161.3	2366.89	2400.74	2125.95	8244.69	9991.44	9179.54	2231.09	2351.49	1734.06	2708.37	2626.56	2101.45
PSMB2	P49721	6.07167e-73	198742	181781	199173	13316.6	14622.3	11575.3	47656.5	46678.7	60103	5494.81	7228.49	10133.5	10501.6	13478	15568.3
MCM2	P49736	2.3481e-77	44803.3	36165	37543.1	28029.9	29900.9	28352.8	7145.47	6739.05	8019.81	1326.77	1375.02	1488.2	1460.3	1273.79	1279.25
YLPM1	P49750;P49750-1	1.78589e-49	1276.14	1188.9	1200.89	15409.3	18763	17376.9	1310.11	1557.62	1343.01	1626.76	1301.1	1321.06	899.716	1076.24	1236.34
VPS41	P49754;P49754-2	8.83819e-43	1106.61	937.975	1104.41	6815.29	7445.7	7653.93	8521.77	10791.3	8295.76	3404.26	3879.27	2820.66	7862	7361.05	7032.82
RBM25	P49756	1.46705e-60	12748	11237.6	9472.26	4433.48	4777.94	5055.93	5560.37	5362.14	4856.28	11056.9	11875.7	11905.6	7840.66	6312.44	7924.05
NUMB	P49757;P49757-2;P49757-3;P49757-4;P49757-5;P49757-6;P49757-7;P49757-8	3.47213e-72	3725.19	7387.94	6871.67	29998.1	44679.3	45823.5	3034.73	4002.71	4194.42	2679.96	5161.77	5613.85	3206.43	3412.9	4569.46
EIF2B2	P49770	7.55595e-53	14329.7	11561.1	11880.7	4491.76	4835.84	4464.36	2828.01	2702.64	2758.55	2240.23	2294.28	2465.11	2406.99	2821.7	2287.3
HINT1	P49773	1.02601e-13	763.554	1033.28	1990.16	1765.46	1304.61	1630.22	1431.75	1937.52	890.786	2253.11	1385.25	2746.13	909.908	866.154	4154.71
[truncated: 2,041 more rows]

## Sheet: B -N8C_Fab3b profiling
Genes	PG.UniProtIds	q-value	CSN_1_Quantity	CSN_2_Quantity	CSN_3_Quantity	CSN_4_Quantity	DMSO_1_Quantity	DMSO_2_Quantity	DMSO_3_Quantity	DMSO_4_Quantity	MLN_1_Quantity	MLN_2_Quantity	MLN_3_Quantity	MLN_4_Quantity
PDCD6	A0A024QZ42;O75340;O75340-2	0	9271.27	8495.28	9301.11	11184.9	8176.41	10406.5	10706.3	9258.32	7347.12	10184.3	8408.16	10731.3
HDGFRP3;HDGFL3	A0A024R216;Q9Y3E1	0	21993.6	19420.5	18010.2	22406.3	20368.2	20047.9	13767.2	17972.7	19374.8	16698.2	17559.8	17359.9
HDLBP	A0A024R4E5;C9J5E5;C9JES8;C9JHS7;C9JHZ8;C9JIZ1;C9JK79;C9JT62;C9JZI8;Q00341;Q00341-2	0	2899.05	2301.9	2583.29	2912.77	2248.63	2604.87	2415.15	2031.85	2375.29	2557.76	2239.19	2711.71
RPS9	A0A024R4M0;P46781	0	140046	130084	141295	144670	115865	126958	130901	129165	110401	113725	116504	121585
SERPINA1	A0A024R6I7;P01009	0	1479.23	590.923	NaN	NaN	NaN	NaN	1076.99	1469.03	NaN	12926	NaN	4402.13
ELOF1	A0A024R7E8;K7EMV4;K7EN05;K7EPC8;K7EQ44;P60002	0	72534.5	80858.9	74158.1	79696.1	76930.2	78989.2	75025.3	80186.4	87927.3	78588.4	77573.2	79258.7
YTHDF3;YTHDF3;YTHDF3;YTHDF3;YTHDF1	A0A024R7W5;A0A087WY31;A0A087X0Q1;Q7Z739;Q9BYJ9	0	514.563	2376.31	1721.78	1559.42	1201.46	752.316	1207.24	1274.82	373.417	752.419	1566.23	813.743
PSMA2	A0A024RA52;P25787	0	3927.23	3029.59	3954.55	3947	3700.54	4544.32	4341.75	4142.85	1974.32	1549.55	697.789	1661.42
ELOA	A0A024RAC6;Q14241	0	22362.2	21161.8	22459.2	22331.8	31206.2	33061.9	30136.8	32901.3	35209.3	33373.7	34735.1	37138.4
NOSIP	A0A075B6F9;Q9Y314	0	29207.2	26891.8	27010.7	30659	27559.9	27446.9	26680.1	25706.6	28115.8	25251.2	26794.4	26137.2
DMD	A0A075B6G3;A0A087WTU7;A0A087WV90;E7EQR9;E7EQS5;E7ESB2;E9PDN5;F5GZY3;F8VX32;H0Y304;H0Y3E8;P11532;P11532-10;P11532-2;P11532-3;P11532-4;P11532-5;P11532-6;P11532-7;P11532-8;P11532-9	0	1112.79	575.689	1081.57	1165.88	1402.87	1273.21	1243.47	1263.98	1060.15	3040.67	1307.73	1501.7
DISC1	A0A075B6Q7;C4P093;C4P0B0;C4P0B1;Q5T409;Q9NRI5;Q9NRI5-11;Q9NRI5-2;Q9NRI5-3;Q9NRI5-5;Q9NRI5-6;Q9NRI5-7;Q9NRI5-8;Q9NRI5-9	0	2257.17	1875.16	2424.16	2379.44	2328.46	1820.86	2504.53	2933.28	2407.67	2880.14	3006.76	2263.52
IGKV1-27;;IGKV1D-33;IGKV1-33;IGKV1-39;IGKV1-17;IGKV1D-16;IGKV1-16;IGKV1D-39	A0A075B6S5;A0A0G2JRQ6;P01593;P01594;P01597;P01599;P01601;P04430;P04432	0.00986842	4.08074e+06	2.92479e+06	2.79937e+06	3.34591e+06	3.62158e+06	3.62936e+06	3.40679e+06	3.28551e+06	3.13245e+06	3.22287e+06	3.18318e+06	2.8561e+06
KBTBD4	A0A075B6T4;Q9NVX7;Q9NVX7-2	0	6967.08	7157.39	5737.01	6124.1	4608.74	4723.16	5019.65	5133.18	1503.33	1419.18	614.265	1076.16
IGHV4OR15-8	A0A075B7B6	0	9806.67	11064.3	9193.83	10431.5	10859.4	10901.2	11386.5	9360.73	9905.59	9697.05	11727.5	11247.7
IGKV1OR2-108	A0A075B7D4	0	154695	63415.5	31507.1	255000	548050	541087	49911.2	213394	327870	36289.3	NaN	478604
IGHV3OR15-7	A0A075B7D8	0	67832.7	66301.5	55825.8	66229.9	51792.8	44256.7	40377	35434.8	31015	45616	39258.6	29485.2
IGKV3D-15;IGKV3-15	A0A087WSY6;P01624	0	350853	261573	271006	284666	288764	297578	120426	226742	242558	244811	231857	222782
DCAF13	A0A087WT20;Q9NV06	0	12140.4	13368.7	12418.2	13024.2	9812.99	9940.13	9154.18	9407.12	12707.3	12108.5	12669.1	12690.7
C12orf45	A0A087WT30;Q8N5I9	0	10546.4	7436.81	8255.63	9752.35	8858.7	8674.94	8094.9	7187.5	8422.72	6888.82	8517.97	7932.55
TTR	A0A087WT59;A0A087WV45;P02766	0	NaN	NaN	NaN	NaN	NaN	NaN	NaN	NaN	NaN	1	NaN	NaN
LAMTOR4	A0A087WT92;A0A087WVU0;Q0VGL1	0	NaN	262.371	NaN	630.429	373.641	437.77	883.908	477.027	2760.83	2803.36	931.867	3258.84
EIF2B4	A0A087WTA5;E7ERK9;Q9UI10;Q9UI10-2;Q9UI10-3	0	4817.95	5456.49	5849.88	7032.77	3930.04	4138.06	4928.94	4950.52	4139.52	3769.16	3593.04	3937.96
UBR1	A0A087WTJ9;Q8IWV7	0	3716.97	3543.59	3762.95	3830.52	3533.73	3517.94	3657.02	3850.42	3171.73	4224.25	3264.01	3599.93
KHSRP	A0A087WTP3;Q92945	0	11629	12391.4	11531.8	12019.8	11522	11263.5	10812.5	10236.7	9419.65	9943.72	11206.5	10972.6
PABPC1	A0A087WTT1;P11940;P11940-2	0	37665.1	37310.5	35163.6	36448.9	28088.9	28560.4	29221.5	29321.4	27622.7	26179.5	28102.2	25822.3
;TARDBP;TARDBP;TARDBP;TARDBP;TARDBP;TARDBP;;TARDBP;TARDBP;TARDBP;TARDBP;TARDBP;TARDBP;TARDBP;TARDBP;TARDBP	A0A087WTZ4;A0A087WV68;A0A087WW61;A0A087WX29;A0A087WX67;A0A087WXQ5;A0A087WXV3;A0A087WYE7;A0A087WYY0;A0A087WZC9;A0A087X260;A0A1W2PNU8;B1AKP7;G3V162;K7EL26;Q13148;Q13148-4	0	5216.06	7521.87	5394.17	4731.45	8199.88	6110.81	4372.92	4709.55	5228.92	7249.83	6987.81	8349.88
HP	A0A087WU08;A0A0C4DGL8;H0Y300;H3BS21;J3QLC9;J3QR68;P00738;P00738-2	0	NaN	NaN	NaN	NaN	NaN	NaN	NaN	NaN	1464.14	6175.21	NaN	NaN
AP2B1;AP2B1;AP2B1;AP2B1;AP1B1;AP2B1;AP2B1;AP1B1;AP1B1;AP1B1;AP1B1	A0A087WU93;A0A087WYD1;A0A087WZQ6;A0A087X253;C9J1E7;P63010;P63010-2;Q10567;Q10567-2;Q10567-3;Q10567-4	0	5730.73	6229.57	7122.44	5545.81	6195.52	5511.48	4736.6	6269.4	5757.45	7170.4	6750.83	7739.55
HNRNPDL	A0A087WUK2;O14979;O14979-2;O14979-3	0	4449.49	4720.26	4162.04	3428.56	3273.91	2963.8	3749.88	3206.26	2190.37	2091.68	3028.23	1965.57
RPS24	A0A087WUS0;E7ETK0;P62847;P62847-2;P62847-3;P62847-4	0	53228.4	53949.2	50618.2	49434.1	43393.8	42647.1	44559.2	43648.3	43836.5	46646.8	45737.7	48639.2
EIF5B	A0A087WUT6;O60841	0	184555	186210	181686	198675	168599	170021	155925	165090	167896	163632	164315	169555
EIF3K	A0A087WVB9;K7EQM4;Q9UBQ5;Q9UBQ5-2	0	12602.4	14036.5	16324.9	16100.9	11412.5	11017.4	13015.6	14300	11744.7	12885.7	11861.8	13195.7
DDX50	A0A087WVC1;Q9BQ39	0	2168.85	1950.57	2124.6	2303.51	1457.98	1780.05	1728.72	1865.4	1430.37	1481.05	1708.15	1541.4
PRKACB;PRKACB;PRKACA;PRKACA;PRKACG;PRKACB;PRKACB;PRKACB;PRKACB;PRKACB;PRKACB;PRKACB;PRKACB;PRKACB	A0A087WVC4;A0A0A0MS54;P17612;P17612-2;P22612;P22694;P22694-10;P22694-2;P22694-3;P22694-4;P22694-5;P22694-6;P22694-7;P22694-9	0	6411.49	7069.61	7486.96	6599.71	8002.83	8132.06	8534.51	9120.62	11623.1	10504.5	9529.85	9550.58
COG1	A0A087WVI0;E9PBL8;Q8WTW3	0	2332.27	2420.98	3081.04	1883.33	2263.12	1671.01	1937.44	2604.17	1731.5	2038.38	2093.07	2102.34
MTHFD1L	A0A087WVM4;B7ZM99;Q6UB35	0	3464.84	4688.18	4468.56	4649.15	5012.93	5413.82	4150.37	4340.33	2496.8	2317.36	1976.26	2377.07
STK4;STK4;STK4;STK3;STK3	A0A087WVN8;Q13043;Q13043-2;Q13188;Q13188-2	0	2215.99	2555.19	2164.89	3095.62	2241.89	2163.38	2814.22	1910.41	926.599	1574.86	1690.12	1912.37
RELA	A0A087WVP0;A0A087X0W8;E9PI38;E9PKH5;E9PKV4;E9PQS6;Q04206;Q04206-2;Q04206-3;Q04206-4;Q2TAM5	0	1281.1	2030.16	3320.31	2445.12	87.6785	1578.65	2354.23	2169.27	NaN	1574.7	1728.82	1288.54
CLTC	A0A087WVQ6;Q00610;Q00610-2	0	147616	149596	152495	144745	153171	153576	163508	160462	169827	175390	170399	175442
PSMB2	A0A087WVV1;P49721	0	6861.1	9477.91	6811.81	8629.07	12156.9	10641.8	14658.9	13632.3	6182.25	3585.31	7371.8	3409.44
POLR2E	A0A087WVZ9;A0A0A0MQR7;P19388	0	9281.19	9568.9	9448.42	12539.5	8899.17	8970.42	9403.7	9473.88	12071.5	11057.1	7939.12	13700.2
PSMD1	A0A087WW66;Q99460;Q99460-2	0	39825.2	39716.2	43913.8	42886.3	33653.9	32711.1	37338.5	40492.2	18347.6	19428.1	19153.2	21689.5
GPR179	A0A087WW83;A0A087X0K8;Q6PRD1	0	17204.9	12878.9	14880.1	15041.8	15218.1	15710.7	15752.8	15420.7	15175.1	18721.4	15368.6	5818.17
POLD2	A0A087WWF6;C9IZD2;C9J8Z7;C9JLE1;F8W8R3;P49005	0.000476417	2908.81	2671.52	2196.7	3534.04	2823.27	2016.33	2715.29	2256.94	1713.19	2126.42	1007.56	2181.58
DCAF7	A0A087WWI6;P61962	0	6703.55	8158.25	7874.35	7287.73	6366.14	6638.9	6622.17	6642.5	5983.97	6329.92	5609.62	6419.93
IQSEC1	A0A087WWK8;A0A0C4DGT3;Q6DN90;Q6DN90-2	0	3801.74	3907.05	3173.28	3092.33	3691.09	3073.77	3404.42	2612.73	2787.55	3130.65	2633.35	2739.19
TRAPPC3	A0A087WWM0;A6NKE1;O43617;O43617-2	0	8221.48	7167.53	8487.43	7762.96	7043.26	7472.59	8057.14	7431.2	7233.81	6585.45	6177.93	7440.7
RBM15	A0A087WWP4;Q96T37;Q96T37-2;Q96T37-3;Q96T37-4	0	2962.02	3336.83	2805.9	3410.41	3359.35	2969.46	2918.97	2823.07	2366.44	2561.15	2196.61	3116.12
TAF10	A0A087WWP5;Q12962	0	2870.94	3738.29	2534.32	2288.07	2948.96	2390.8	2501.27	2184.43	1671.67	2612.18	2481.88	2218.19
EMG1	A0A087WWQ2;Q92979;V9GYP5	0	1059.78	1307.86	259.52	1315.74	515.706	1175.9	1097.21	848.114	1429.49	1329.93	968.667	439.367
FMR1	A0A087WWR6;A0A087WXI3;A8MQB8;G3V0J0;Q06787;Q06787-10;Q06787-11;Q06787-2;Q06787-3;Q06787-4;Q06787-5;Q06787-6;Q06787-7;Q06787-8;Q06787-9;Q8IXW7;R9WNI0	0	1059.14	806.466	595.445	654.675	473.808	484.086	519.126	489.995	434.142	402.149	292.523	502.949
RPGRIP1L	A0A087WX34;H3BS47;H3BV03;Q68CZ1;Q68CZ1-2	0	3471.15	3816.88	4252.32	2903.85	3088	3451.19	4006.66	2763.86	3361.62	2804.56	3918.08	2829.06
ADRM1	A0A087WX59;Q16186	0	4771.57	3429.05	3320.08	4326.68	2870.15	3162.35	2699.99	3331.54	2386.8	1321.93	1297.81	1652.94
ING1	A0A087WXF7;A0A0C4DFW2;Q9UK53;Q9UK53-2;Q9UK53-3;Q9UK53-4;Q9UK53-5	0	4193.12	4481.8	4026.18	4016.5	4335.09	3462.76	3527.74	5195.9	4499.7	4106.13	3833.27	5147.78
ZCCHC17	A0A087WXF8;A0A0D9SEW3;Q9NP64;Q9NP64-2;Q9NP64-3	0	14679.2	17198.2	14660.1	13979.5	14425.5	16822.4	17145.5	16877	15462.6	15912.5	16421.9	16164.3
FAM83D	A0A087WXK8;Q9H4H8;Q9H4H8-2	0	2595.65	2672.26	2555.11	2358.6	2180.01	2853.48	2442.63	2009.08	1724.13	3005.06	2534.68	2195.82
RPL17;RPL17-C18orf32;RPL17-C18orf32;RPL17;RPL17;RPL17;RPL17;RPL17;RPL17	A0A087WXM6;A0A0A0MRF8;A0A0A6YYL6;J3KRX5;J3QLC8;J3QQT2;P18621;P18621-2;P18621-3	0	45244.3	40988.4	45199.3	44214.4	40995.3	44540	43445.5	40817.7	33509.9	38344.9	32166.7	34775.8
PRKAA2	A0A087WXX9;P54646	0	3253.83	3915.41	4481.7	3418.5	3132.08	2406.56	2924.11	3140.79	2476.89	3054.04	3356.3	3503.92
HSPA4	A0A087WYC1;P34932	0	4104.77	3440.17	4825.8	3920.11	3821.68	3526.33	3778.31	3674.19	3580.03	3579.31	2619.42	3096.74
INTS11	A0A087WYI0;C9IYS7;Q5TA45;Q5TA45-2;Q5TA45-3;Q5TA45-4;Q5TA45-5	0	7158.19	7644.51	4564.26	4251.58	4543.5	4593.72	4946.01	4411.4	4654.68	6183.3	6276.85	5051.26
MED6	A0A087WYL7;G3V4A5;O75586;O75586-2	0	2794.39	1557.4	5032.56	3859.53	3406.86	3717.44	3753.06	4392.67	2887.97	2815	3015.39	4115.19
DHX29	A0A087WYN9;Q7Z478	0	2182.03	2090.48	2417.99	2249.21	2352.86	2278.61	2220.08	2083.05	1685.13	1773.54	1402.67	2044.35
PTGES3	A0A087WYT3;Q15185;Q15185-3;Q15185-4	0.000947418	6366.25	5966.73	4657.65	NaN	6976.17	4941.37	5256.12	5553.94	6710.2	4770.14	5135.03	3158.14
SLIT2	A0A087WYV5;O94813;O94813-2;O94813-3;X6R3P0	0	4930.87	5506.98	5696.34	4886.37	2185.28	2729.46	3637.1	1993.72	2407.97	911.136	2546.58	2285.07
CCDC47	A0A087WYW6;Q96A33;Q96A33-2	0	55143.9	63821	38516.9	68869.2	63665.2	58339.2	63861.4	73442	30203.5	29298.6	28750.7	32193.6
RAVER1;RAVER1;;RAVER1	A0A087WZ13;E9PAU2;K7EQG2;Q8IY67-2	0	13160.2	11811.4	12113.2	9219.86	11720.1	12106.7	7045.18	10582.9	9473.54	10202.7	11431.6	9292.62
RECQL4	A0A087WZ30;O94761;V9GYB6	0	875.052	1236.57	939.648	1226.31	NaN	1503.27	1289.77	1377.4	935.997	1048.42	1468.02	1052.2
MAP7	A0A087WZ40;Q14244;Q14244-2;Q14244-3;Q14244-4;Q14244-5;Q14244-6;Q14244-7	0	5529.74	7044.34	6550.15	7193.89	6342.14	6691	8032.09	6666.28	7786.72	8326.55	8244.99	9089.61
IDH3B	A0A087WZN1;A0A087X2E5;O43837;O43837-2	0	1307.8	1494.61	1276.66	1386.07	1271.62	1404.34	1220.35	1320.22	1400.29	1552.83	1648.34	1541.82
BRCC3	A0A087WZR3;A0A0D9SF50;H9KVA9;P46736;P46736-2;P46736-3;P46736-4;X6RJS7	0	1410.94	1481.33	1246.71	1825.38	1180.29	1241.78	1335.07	1442.79	609.924	807.173	711.841	1251.42
BOLA2	A0A087WZT3;Q9H3K6	0	14817.2	14233.1	12381.2	13751.1	13688.2	13660.6	13494.8	12222.5	13532.2	14065.6	13624.5	14064.8
KIF3A	A0A087X011;E9PES4;J3KPF9;Q9Y496	0	3383.89	4541.32	3694.6	4143.4	4487.51	4375.44	4745.16	4854.32	5012.25	4669.22	4678.37	5043.47
SETSIP;SET;SETSIP;SET;SET;SET;SET	A0A087X027;A0A0C4DFV9;P0DME0;Q01105;Q01105-2;Q01105-3;Q01105-4	0	6277.16	7442.56	5686.48	1817.43	5548.92	6658.9	4217.73	4355.87	4705.19	3466.5	6525.18	1579.22
SNAP47	A0A087X0B7;A0A087X2J6;H0Y627;H7C3C7;Q5SQN1;Q5SQN1-2;Q5SQN1-3;Q5SQN1-4;U3KPT7	0.00236518	1178.46	543.597	1139.41	1201.18	674.766	444.827	529.501	824.22	608.585	908.464	781.127	878.653
CFI	A0A087X0I2;E7ETH0;G3XAM2;P05156	0	12981.9	14883.1	11850.1	14531.5	13615.4	13539.7	13226.4	11273.1	11995	13068.6	12969.2	12210.1
TJP1	A0A087X0K9;G3V1L9;G5E9E7;Q07157;Q07157-2	0	1845.7	1624.4	NaN	1776.83	NaN	1458.72	NaN	942.256	1713.85	2218.7	1131.83	1587.17
HNRNPM	A0A087X0X3;P52272;P52272-2	0	233227	225945	214907	218569	187672	188127	189351	171810	186529	179015	181787	170595
STAU1	A0A087X1A5;O95793;O95793-2;O95793-3;Q5JW30	0	4176.81	4483.92	4331.24	5234.86	4508.23	4656.52	4317.63	6048.37	3784.45	3959.18	3971.11	4173.68
USP39	A0A087X1B2;B9A018;Q53GS9	0	10439.4	10070	10655.3	11097.8	10918.3	10488	9918.32	10382.1	9111.52	9996.26	9607.1	9687.42
PRMT1	A0A087X1W2;E9PIX6;E9PKG1;E9PNR9;E9PQ98;H0YDE4;H7C2I1;Q99873;Q99873-2;Q99873-3;Q99873-4	0	2786.03	5066.28	4560.95	3640.02	3861.85	3831.27	3838.29	3552.16	4525.29	5369.16	4036.27	4750.51
TUBGCP5	A0A087X1Z1;A0A0G2JPW5;A0A0G2JQX1;A0A0G2JSA7;Q96RT8;Q96RT8-2	0	2283.45	2415.01	1739.69	2181.89	2241.07	2401.86	3143.64	2358.13	2982.38	3019.14	2706.45	3316.86
CIP2A	A0A087X211;Q8TCG1;Q8TCG1-2	0	3111.83	1955.9	2677.73	3257.12	2823.91	2695.15	2377.19	3955.62	3655.43	4123.2	2549.31	2557.81
WDR6	A0A087X295;E9PDU5;Q9NNW5	0	14956.8	15503.9	15411.9	13668.7	15967.4	14597.3	15609.9	16637.7	15518	15264.9	15742.5	15884.1
IFT20	A0A087X2B4;J3QR43;J3QRC6;J3QRH2;Q8IY31;Q8IY31-2;Q8IY31-3;Q8IY31-4	0	3932.44	4344.22	3402.44	4145.66	3508.84	3256.55	3354.88	4628.35	4297.17	3185.81	3452.82	1779.8
MRPL45	A0A087X2D5;Q9BRJ2	0	4564.62	3207.85	3014.49	4088.46	3096.52	2402.46	3551.76	2229.66	2288.15	2013.9	1639.96	2005
DDX1	A0A087X2G1;F1T0B3;Q92499;Q92499-3	0	4985.96	5304.83	4782.93	3919.4	5935.05	5176.9	4089.73	5094.61	4335.07	3745.91	4259.3	4094.29
HECTD1	A0A087X2H1;H0YJP0;Q9ULT8	0	380728	301367	447338	315757	447481	350798	633634	454292	187608	166884	191629	140231
PSMC6	A0A087X2I1;P62333	0	77893.6	75856.1	78545.4	83415.3	76525.3	80309.5	79702.9	81275.6	64825.4	63562.8	62276.2	67108.9
LOC102724023;;LOC102724023;LOC102724023;C21orf33;C21orf33;C21orf33;C21orf33	A0A096LNH5;A0A096LPI6;A0A0B4J2D5;A0A0B4J2H4;H7C1F6;H7C2G3;P30042;P30042-2	0	12387.2	12045.4	10317.5	12843.9	11837.3	10518.6	10299.2	10729.3	10380.8	11311.3	10716.4	10222.7
FBXW5	A0A096LNM2;Q969U6;Q969U6-2	0	2428.5	3032.97	3796.41	2295.49	4684.38	5117.53	5463.02	5584.81	NaN	NaN	NaN	NaN
GPS1	A0A096LP07;A0A096LPJ3	0	55376.2	53200.2	47540.4	54008.4	43278.7	51028.3	45376.6	37709.9	4836.29	6293.04	4343.12	6662.39
RTF2;RTF2;RTF2;RTFDC1	A0A0A0MQR2;A2A2L5;A2A2L6;Q9BY42	0	1216.24	1834.07	1242.96	2255.23	1786.09	1766.95	1866.39	1315.49	1531.54	1450.42	1604.16	1282.99
PYCR3	A0A0A0MQS1;Q53H96;Q53H96-2	0	1509.79	1742.81	2563.76	1758.88	2438.94	1281.84	1459.32	1464.86	1730.22	1274.8	1993.99	895.982
CLASRP	A0A0A0MQS2;F5H0Q6;K7EM61;Q8N2M8;Q8N2M8-3	0	4720.34	5018.4	4237.36	5029.01	3854.05	4034.38	3659.75	4597.26	4625.65	3856.78	3054.05	5199.49
WDR18	A0A0A0MQU0;K7EIR0;Q9BV38;U3KQC1	0	6499.26	7286.96	6691.3	6423.5	6086.49	6288.95	6320.36	5838.26	5122.85	5565.68	6346.57	5610.59
CACHD1	A0A0A0MQY7;Q5VU97	0	2929.9	3256.3	2956.37	2661.32	1705.37	1087.72	1729.59	1481.06	NaN	NaN	NaN	NaN
USP19	A0A0A0MR08;O94966;O94966-2;O94966-3;O94966-4;O94966-5;O94966-6;O94966-7	0	851.377	1241.36	806.797	1255.13	744.415	575.003	864.331	183.366	515.417	281.169	NaN	NaN
HNRNPUL1	A0A0A0MRA5;B7Z4B8;M0QYZ0;M0R3F1;Q9BUJ2;Q9BUJ2-2;Q9BUJ2-4	0	9982.1	10415.7	10687.5	11667.1	9705.22	10236	10358.1	10005.2	10559.5	10241	10446.8	11567.7
MRPL19	A0A0A0MRF4;P49406;S4R3W9	0	2076.46	1601.43	2109.32	1856.31	1738.42	1543.05	1308.39	1712.88	1410.95	1091.43	1535.42	1465.9
AKAP9	A0A0A0MRF6;Q99996;Q99996-2;Q99996-5	0	25115.1	23622.3	23736.4	24110.5	33885	31709.9	29113.7	29049.7	56776.1	56650.3	53976.1	55382.7
GPALPP1	A0A0A0MRI1;Q8IXQ4;Q8IXQ4-2;Q8IXQ4-3	0	21391.8	22885.3	22823.8	27277.3	23575.9	22464.6	22728.1	22080.6	19090.6	21397.3	20196.5	22632.8
PCMT1	A0A0A0MRJ6;H7BY58;P22061;P22061-2	0	20535.1	20259	20186.2	20447.8	19691.1	18503.7	20336.8	18600.8	21334	20781.6	20860.2	19271.3
NOLC1	A0A0A0MRM9;Q14978;Q14978-2;Q14978-3	0	231183	224686	209062	239146	226187	245855	233096	229074	197680	222817	217135	210822
SNRPC	A0A0A0MRR7;P09234	0	23961.7	17020.2	16536.4	18041.3	19599	19864.3	14923	17172.4	14337.4	16607.7	17709.1	16902.9
ABI1	A0A0A0MRT6;B6VEX4;Q8IZP0;Q8IZP0-10;Q8IZP0-12;Q8IZP0-2;Q8IZP0-3;Q8IZP0-4;Q8IZP0-5;Q8IZP0-6;Q8IZP0-7;Q8IZP0-8;Q8IZP0-9	0	2399.54	2879.86	2420.96	2537.23	2641.13	1544.39	1417.63	1960.46	1506.07	2179.23	2204.53	1788.25
MPP2	A0A0A0MRU0;A0A0C4DH75;A0A0D9SFF8;B4DZ84;D3DX48;D3DX49;Q14168;Q14168-2;Q14168-3;Q14168-4;Q14168-5;Q14168-6	0	3147.62	2853.44	2749.13	2698.27	2805.87	2889.56	1825.7	2912.46	2940.1	2890.93	2434.79	3573.65
RRBP1	A0A0A0MRV0;A2A2S5;Q9P2E9;Q9P2E9-2;Q9P2E9-3	0	6024.26	7041.95	9950.97	13367.1	12011.4	13058.5	10217.5	6620.78	9169.58	9349.17	10867.1	9822.93
WRAP73	A0A0A0MRV3;Q9P2S5	0	4396.23	2550.71	5153.8	4698.93	2032.42	5867.43	3370.46	5511.15	4053.85	3024.38	4775	3491.59
RUBCNL	A0A0A0MRV7;B7ZBN5;Q9H714;Q9H714-3;Q9H714-4;Q9H714-6	0	525.574	1076.16	905.99	1517.99	1462.29	306.894	1346.8	1382.53	1241.89	1416.39	1369.8	1529.81
IGHG1	A0A0A0MS08;P01857	0	103377264	95311024	89493040	92104720	104874272	108774192	102259192	94112152	92631640	104609376	99050504	93990992
COG4	A0A0A0MS45;J3KNI1;Q9H9E3;Q9H9E3-2;Q9H9E3-3	0	1808.4	1740.97	1391.34	1350.76	1708.24	1088.05	877.718	954.832	1033.72	1450.84	1511.07	1193.34
GSN	A0A0A0MS51;A0A0A0MT01;P06396;P06396-2;P06396-3;P06396-4;Q5T0I0	0	NaN	328.894	NaN	NaN	1659.57	896.103	NaN	NaN	NaN	10614.3	NaN	1132.09
CAMK2G;CAMK2G;CAMK2D;CAMK2A;CAMK2B;CAMK2B;CAMK2D;CAMK2D;CAMK2B;CAMK2B;CAMK2B;CAMK2B;CAMK2B;CAMK2B;CAMK2B;CAMK2B;CAMK2B;CAMK2G;CAMK2G;CAMK2G;CAMK2G;CAMK2G;CAMK2G;CAMK2G;CAMK2G;CAMK2G;CAMK2G;CAMK2D;CAMK2D;CAMK2D;CAMK2D;CAMK2D;CAMK2D;CAMK2D;CAMK2D;CAMK2D;CAMK2D;CAMK2G;CAMK2G;CAMK2A;CAMK2A	A0A0A0MS52;A0A0A0MT11;D6R938;D6RHX9;E7EQE4;E9PBE8;E9PBG7;E9PF82;H7BXS4;Q13554;Q13554-2;Q13554-3;Q13554-4;Q13554-5;Q13554-6;Q13554-7;Q13554-8;Q13555;Q13555-10;Q13555-2;Q13555-3;Q13555-4;Q13555-5;Q13555-6;Q13555-7;Q13555-8;Q13555-9;Q13557;Q13557-10;Q13557-11;Q13557-12;Q13557-3;Q13557-4;Q13557-5;Q13557-6;Q13557-8;Q13557-9;Q5SWX3;Q8WU40;Q9UQM7;Q9UQM7-2	0	6595.13	7818.56	8002.05	7238.35	6227.24	5954.26	6435.24	7177.49	6421.88	6591.12	6580.31	6463.64
EXOC7	A0A0A0MSB8;Q9UPT5;Q9UPT5-1;Q9UPT5-2;Q9UPT5-5;Q9UPT5-6	0	20723.7	19570.1	20359.1	20900.7	20531.5	20468.7	20605.4	21324	19553.5	19876	20339.8	21088
EXOC5	A0A0A0MSI8;O00471	0	22678.1	22397.7	22927.9	22787.5	21558.3	22148	22653.3	24414	24243.3	24409.4	23018.9	24298.8
HSPH1	A0A0A0MSM0;Q92598;Q92598-2;Q92598-3;Q92598-4	0	5706.28	4649.13	4813.85	3931.61	4357.23	3700.33	3026.42	3348.98	3455.09	2516.63	2908.68	2787.68
PLS3	A0A0A0MSQ0;P13797;P13797-2;P13797-3	0	4036.44	3334.63	2827.59	3130.86	5498.92	4439.45	3692.89	3643.95	7372.27	5031.82	4427.52	4568.33
RMI1	A0A0A0MSU3;Q9H9A7	0	855.052	767.238	992.668	1190.86	1472.66	771.242	656.931	325.597	1612.84	2187.13	2417.09	2140.04
NUP214	A0A0A0MSW3;P35658;P35658-2;P35658-3;P35658-4;P35658-5	0	2318.26	2096.25	2375.35	2484.18	2204	2574.83	2162.7	2415.16	4007.96	3944.84	4411.13	3927.82
IARS	A0A0A0MSX9;P41252	0	14328.5	14397.3	13098.8	14393.6	13287.5	13302.9	13501	12371.2	12223.2	12356.5	11537.8	11817.9
CSTF1	A0A0A0MSZ9;Q05048	0	2243.67	2408.24	2859.78	2712.47	2032.16	2402.21	2668.42	2673.44	2296.03	2539.73	2184.28	1780.26
DDX39B;DDX39B;DDX39B;DDX39B;DDX39B;DDX39B;DDX39B;DDX39B;DDX39B;DDX39B;DDX39B;DDX39A;DDX39A;DDX39A;DDX39A;DDX39A;DDX39A;DDX39A;DDX39A;DDX39A;DDX39B;DDX39B;DDX39B	A0A0A0MT12;A0A0G2JHN7;A0A0G2JJL7;F6QYI9;F6R6M7;F6S2B7;F6S4E6;F6SXL5;F6TRA5;F6U6E2;F6WLT2;K7EIL8;K7EL56;K7EN69;K7ENP6;K7EPJ3;K7EQN7;O00148;O00148-2;O00148-3;Q13838;Q13838-2;Q5STU3	0	8560.81	8661.18	8141.43	7091.53	8386.74	7400.76	6260.85	6404.43	11024.8	7413.91	9899.53	8087.81
SCAF8	A0A0A0MT33;Q9UPN6	0	33493.1	32731.6	32713.9	35156.2	33843.2	31187.4	30578.9	27738.1	27811.8	28204.1	31472.2	28509.2
SMARCA4	A0A0A0MT49;P51532;P51532-2;P51532-3;P51532-4;P51532-5;Q9HBD4	0	4328.28	4238.48	3732.73	3847.83	2684.29	2840.35	3063.73	3089.73	2203.55	2908.02	2467.67	3529.72
RNF213	A0A0A0MTC1;A0A0A0MTR7;Q63HN8;Q63HN8-4	0	7563.31	8382.23	7810.03	7670.3	7987.76	8027.13	8551.67	8513.21	8058.34	8891.76	8728.4	8616.32
MICU2	A0A0A0MTD5;Q8IYU8	0	2192.54	2043.81	2457.96	1322.4	1381.39	1268.22	1127.51	1173.72	1135.32	1488.63	1160.94	1208.49
ILK	A0A0A0MTH3;Q13418;Q13418-2;Q13418-3	0.000947418	272.602	1419.04	296.509	1732.1	1458.5	NaN	314.141	831.746	665.398	694.537	1803.59	1639.06
SKP2	A0A0A0MTL5;Q13309	0	47278.6	51018.2	44827.1	44952.7	31288.1	34687.2	37416.2	32959.3	2355.06	1908.24	1779.31	1592.01
CUL2	A0A0A0MTN0;Q13617;Q13617-2	0	1.45374e+06	1.59295e+06	1.44703e+06	1.39876e+06	1.05117e+06	1.07215e+06	1.14278e+06	1.05892e+06	100333	102417	103629	101363
SCAF11	A0A0A0MTP7;F8VXG7;Q99590;Q99590-2	0	4228.64	3412.42	3132.84	4157.4	3426.47	3496.34	3715.41	2634.24	2657.72	3428.41	3764.49	2804.14
GPR75-ASB3;ASB3;ASB3;ASB3	A0A0A6YYF3;Q9Y575;Q9Y575-2;Q9Y575-3	0	4026.27	3679.48	3925.4	3064.91	2183.86	2478.53	2319.97	1492.16	433.381	330.894	295.185	600.334
NCAPH2	A0A0A6YYG7;Q6IBW4;Q6IBW4-2;Q6IBW4-4	0	7988.3	11245.2	10608.8	9572.11	7660.94	6570.84	7598.36	8101.13	8186.48	7271.07	5655.37	8945.95
TKT	A0A0B4J1R6;P29401;P29401-2	0	2908.24	307.503	967.233	NaN	4043.78	551.314	329.819	354.279	15464.2	707.875	455.82	781.887
MED24	A0A0B4J1W0;B4DDR8;E9PFL1;F5GY88;F5H5K2;O75448;O75448-2	0	1847.03	1941.07	1824.23	2096.13	1250.51	1522.67	2170.9	1870.01	1792.81	2158.11	1567.01	1379.33
SRSF7	A0A0B4J1Z1;C9JAB2;Q16629;Q16629-2;Q16629-3;Q16629-4	0	40203.3	38869.1	38694.6	40597.4	35114.7	33062.2	27322.9	34295.5	34596.2	29225.8	31813.9	31123.5
POLR2J3;POLR2J3;POLR2J2;POLR2J3;POLR2J3;POLR2J3;POLR2J3;POLR2J;;POLR2J;POLR2J2;POLR2J2;POLR2J3	A0A0B4J1Z8;A0A0B4J2F8;A6NFM0;D6RAG0;E2QRJ6;E7EP90;E7EWC6;F6S314;H0Y980;P52435;Q9GZM3;Q9GZM3-2;Q9H1A7	0	4132.29	4800.6	6065.8	4185.42	4826.23	3804.35	4617.93	4216.8	5464.75	5187.6	5240.25	5644.85
LARP1	A0A0B4J210;E5RH50;H0YBW1;H0YC73;Q6PKG0;Q6PKG0-3	0	5674.93	2730.56	3370.94	3058.19	3709.39	2949.29	3590.08	3557.35	2577.24	4280.93	3196.57	3826.38
LYZ	A0A0B4J259;F8VV32;P61626	0	109154	121833	113906	75413.7	66723.7	41448.4	21024.3	34403.2	26906.7	26239.9	41455.1	29490
TRAPPC2L	A0A0B4J294;H3BP13;Q9UL33;Q9UL33-2	0	6968.94	5068.12	5091.38	5268.17	6249.66	6266.97	5235.21	4093.2	4649.79	4794.29	3978.05	4640.1
RPS15	A0A0B4J2B4;K7ELC2;K7EM56;P62841;S4R417	0	81098.6	85888.9	84829.5	105579	44886.6	61279.7	73509.7	68699.6	77394.1	91378.9	22406.6	88305.6
IGHV3OR16-9	A0A0B4J2B5;S4R460	0	78726.4	63923	58255.9	63323.2	68363.6	70911.3	66603.4	52278.2	60364.3	66024.3	62475.7	56817.7
MFN1	A0A0C4DFN1;Q8IWA4;Q8IWA4-2;Q8IWA4-3	0	3098.91	2962.8	3458.78	2428.85	3045.39	2996.13	2233.84	2672.48	2644.71	2871.08	2483.15	2827.45
FBXL15	A0A0C4DFV0;Q9H469	0	37111.5	38204.4	38963.7	39640.4	14053.1	14196.5	16883	16252.5	959.802	1189.71	933.919	1047.2
NELFA	A0A0C4DFX9;Q9H3P2	0	63071.6	64182.9	70517.9	60880.8	65594.9	65313.3	67660	68369.2	65134.5	67158.5	63829.8	64950.9
RPSA	A0A0C4DG17;C9J9K3;P08865	0	74345.2	70887.1	75118.7	75076.6	60075	63316.5	72159.9	69058.7	61380.9	62003.7	59508.5	63845.4
DDX46	A0A0C4DG89	0	5437.7	5854.46	2419.24	5501.65	7673.98	7658.2	5240.65	5119.14	6473.31	5910.79	6332.21	5625.26
ECI2	A0A0C4DGA2;O75521;O75521-2	0	5985.49	5315.82	6224.15	5920.38	7992.04	7676.17	6705.53	7213.36	9532.89	9375.24	9610.16	10092.5
SCOC	A0A0C4DGB0;Q9UIL1;Q9UIL1-2;Q9UIL1-3	0	1229.67	1192.27	1787.07	979.898	1139.47	1636.21	1664.89	1481.82	2032.02	1894.02	1008.54	1478.12
ARHGAP20	A0A0C4DGG5;Q9P2F6;Q9P2F6-2;Q9P2F6-3;Q9P2F6-4	0.00940734	883.727	1399.26	NaN	3218.72	NaN	1651.43	1927.7	NaN	775.84	NaN	1.95887	1754.11
CHD4	A0A0C4DGG9;F5GWX5;Q14839;Q14839-2	0	9722.22	10492.9	9841.38	11714	9936.94	9382.12	8581.76	9229.69	8816.3	8682.05	8939.05	8442.58
DUT	A0A0C4DGL3;H0YKC5;H0YKI0;H0YMM5;H0YNJ9;H0YNW5;P33316;P33316-2	0	11051.4	9758.32	9893.21	9076.2	10217.8	10346.6	9068.35	9258.62	11399.2	9880.2	10740.3	7783.05
CEPT1	A0A0C4DGS9;Q9Y6K0	0	7808.83	7971.69	9773.2	7684.21	7602.01	6041.18	6888.97	6454.21	5666.19	5061.89	5885.56	6101.32
LAMTOR5	A0A0C4DGV4;E9PLX3;O43504;R4GMU8	0	5827	5106.87	4761.46	6192.97	5340.51	6628.72	7091.29	9621.96	22283.6	20613.3	21352.7	24855.8
ATP6AP1	A0A0C4DGX8;Q15904	0	3500.28	3207.15	4151.05	2578.7	6687.28	6083.58	4737.36	5367.52	14897.7	12586.3	14140.4	14179.3
IGKV1-6	A0A0C4DH72	0.00800754	643251	580104	498297	665798	1.10622e+06	965122	994387	905362	654370	492580	322676	744316
CDK11B	A0A0D9SEI3;A0A0D9SEN2;A0A0D9SER5;B7ZVY7;J3QR44;P21127;P21127-2;P21127-3;P21127-8	0	29984	30895.3	29912.4	30038.6	30597.6	30288	29979.8	29359.7	27817.4	28769.2	28717.2	27004.9
SLC25A22;SLC25A22;SLC25A22;SLC25A22;SLC25A22;SLC25A22;SLC25A22;SLC25A22;SLC25A22;SLC25A22;SLC25A22;SLC25A22;SLC25A22;SLC25A22;SLC25A18;SLC25A22	A0A0D9SEI9;A0A0D9SFA8;A0A0D9SFE1;A0A0D9SG84;E9PI74;E9PJH7;E9PQ36;E9PS95;K4DIA2;K4DIA8;K4DIB0;K4DIB3;K4DIB6;K4DIB8;Q9H1K4;Q9H936	0	7308.9	8207.23	7803.89	9137.31	6058.51	5726.3	7375.44	7070.41	4675.72	4649.69	5221.29	3861.34
SRSF4	A0A0D9SEM4;Q08170	0	3183.21	1806.69	1784.44	3898.79	3530.51	3744.42	2648.95	1659.48	2443.35	2756.46	2106.99	3088.77
RANBP10	A0A0D9SEU5;Q6VN20;Q6VN20-3;R4GMX8	0	6493.52	6259.58	6141.15	7030.5	6655.21	6049.8	7367.49	7129.44	7718.7	7691.9	7312.51	8104.71
UBE2A	A0A0D9SEZ6;A0A0D9SG71;A0A0R4J2E5;P49459	0	1459.37	1464.02	1660.06	2845.95	1986.31	3203.16	2732.46	3132.23	2257.21	2662.38	2504.6	3269.98
DDX3X	A0A0D9SF53;A0A0D9SFB3;A0A0D9SG12;O00571;O00571-2	0	41569.5	38752.4	40352.6	42230	40254.6	40635.4	37929.5	38969.8	34201.5	35196.5	35070.1	36762.4
MYO18A	A0A0D9SFK2;H0YEV9;Q92614;Q92614-2;Q92614-3;Q92614-4	0	1513.31	983.664	830.072	203.037	326.012	509.133	648.406	1026.68	937.716	1418.82	636.889	603.825
SHPRH	A0A0D9SFM0;H7C2W2;K4DI94;Q149N8;Q149N8-2;Q149N8-4;Q149N8-5	0	843.62	461.136	603.908	437.546	489.109	959.017	719.102	667.998	755.724	72.0588	440.16	598.452
PHF6	A0A0D9SGE8;Q5JRC6;Q8IWS0;Q8IWS0-3	0	111424	112153	106820	114675	115518	111280	106190	105600	108894	105679	102965	100798
HSPA1B;HSPA1A;HSPA1B	A0A0G2JIW1;P0DMV8;P0DMV9	0	483522	439324	470566	464794	424527	420890	429450	424259	387379	394880	371233	383944
BRD2	A0A0G2JK44;A0A140T9E9;H0Y6K2;P25440;P25440-2	0	15642	14977.8	16371.5	15791	19092	15465.3	16826.8	16154.5	18510	18012.3	18260.4	16485.3
C4B_2;C4A;C4B;C4A;C4A;C4A;C4B;C4A;C4A;C4B	A0A0G2JL54;A0A0G2JPR0;A0A140TA29;A0A140TA32;A0A140TA44;A0A140TA49;F5GXS0;P0C0L4;P0C0L4-2;P0C0L5	0	NaN	NaN	NaN	NaN	NaN	NaN	NaN	NaN	NaN	1931.21	NaN	NaN
SCRIB	A0A0G2JMS7;A0A0G2JNZ2;A0A0G2JPP5;Q14160;Q14160-2;Q14160-3	0	1746.55	1646.11	1553.69	1521.59	1383.67	1104.65	1770.7	1186.85	1655.74	1796.68	1849.82	1898.6
PANK4	A0A0G2JR38;E9PHT6;Q9NVE7	0	4281.77	5041.79	4618.84	4695.97	4625.36	3582.84	4361.44	4862.15	3787.11	4454.64	3980.53	4710.45
PUF60	A0A0J9YVP6;A0A0J9YXX5;Q9UHX1;Q9UHX1-2	0	209146	198803	193639	196094	213756	208183	204356	187854	201363	201665	196690	187470
IGHV3-33;IGHV3-33;IGHV3-30-3	A0A0J9YVT0;P01772;P0DP02	0	6.67803e+06	6.33346e+06	5307480	5953637	6.23553e+06	6.48267e+06	6098012	5.45612e+06	5557865	5.67229e+06	5907554	5748491
PHRF1	A0A0J9YWD5;A0A0J9YX88;A0A0J9YYB5;B7ZM65;E9PJ24;F8WEF5;Q9P1Y6;Q9P1Y6-2;Q9P1Y6-3	0	16197.4	17281.1	16931.7	16056.7	15540.5	14485.2	16394.3	15667.1	13718.8	13962	13875.9	11591.7
DECR2	A0A0J9YWI0;Q4VXZ8;Q9NUI1	0	3354.19	4094.99	3587.1	3665.46	3113.69	3430.23	3194.87	3066.37	3503.51	3753.17	3428.93	4353.63
WDR81	A0A0J9YXM6;Q562E7;Q562E7-4	0	1829.81	2535	2350.83	2757.93	2013.15	2331.85	2427.22	2662.18	2247.54	2216.86	1970.31	2809.05
MATR3	A0A0R4J2E8;A8MXP9;D6REM6;P43243	0	7549.63	6626.42	6999.06	7527.44	5378.55	5514.73	5395.7	5614.84	5331.36	5040.03	4295.04	5220.02
POLR1D	A0A0R4J2F3;P0DPB6	0	4560.6	3691.38	5334.23	4019.01	4494.58	3264.62	4214.95	5825.19	6776.68	4353.1	6352.02	5132.9
SCYL2	A0A0U1RQQ9;F8VSC5;H0YI32;Q6P3W7	0.000947418	74443.2	64369.8	120596	93621.7	72894.2	106256	121036	126956	100404	139815	108249	144927
hCG_2039566;;HIST1H2AB;HIST1H2AG;HIST1H2AD;HIST2H2AC;HIST2H2AA3;HIST3H2A;HIST1H2AC;HIST1H2AH;HIST1H2AJ;H2AFJ	A0A0U1RR32;A0A0U1RRH7;P04908;P0C0S8;P20671;Q16777;Q6FI13;Q7L7L0;Q93077;Q96KK5;Q99878;Q9BTM1	0	436880	445592	411562	393760	339464	295523	269905	287098	297822	251970	269183	272643
EXOC6B	A0A0U1RRB6;Q9Y2D4	0	3648.08	4136.92	2810.87	2953.81	3355.37	3537.71	3970.76	3804.13	4361.93	4043.93	3509.63	2603.18
MICU1	A0A0U1RRK1;A0A286YF11;F6XEV2;Q9BPX6;Q9BPX6-3	0	2959.39	4678.3	4911.6	5000.02	4017.77	2669.84	2679.24	2670.21	3871.04	3635.51	1418.39	2858.16
PTBP1	A0A0U1RRM4;A6NLN1;P26599;P26599-2;P26599-3	0	58984.8	59218.5	64842.5	59718.5	59904.1	64193.6	59590.2	58777.4	61130.9	62023.8	60052.5	63262.6
NELFB	A0A0X1KG71	0	121200	118137	122407	123990	123571	125584	124623	121741	121389	121640	117775	124892
GNL1	A0A140T8Y2;P36915;P36915-2	0	4480.13	4145.58	4698.8	5960.99	4693.2	3927.74	3784.26	4722.82	3651.54	3543.81	3449.27	4158.53
SNTB2	A0A140TA73;Q13425;Q13425-2	0	9581.77	9364.23	8247.09	8490.4	8570.72	8286.81	8489.17	8926.19	8507.08	8306.24	8000.28	8137.53
SELENOS	A0A182DWI4;E9PN30;Q9BQE4	0	2921.03	3669.75	2863.29	404.774	NaN	1187.39	436.389	1116.3	491.915	NaN	NaN	NaN
RAB11FIP5	A0A1B0GTL5;Q9BXF6	0	1773.23	1254.37	1759.65	1814.22	1918.89	1705.06	1616.88	1465.19	1592.74	1374.19	1457.86	1869.44
RBMXL1;RBMX;RBMX;RBMX;RBMX;RBMX;RBMXL1	A0A1B0GUK8;H0Y6E7;H3BR27;H3BT71;P38159;P38159-3;Q96E39	0	9499.58	10082.9	7684.14	9539.28	9127.02	7747.26	6841.75	6923.33	7776.45	5675.4	6250.36	5818.76
EFR3A	A0A1B0GUZ7;Q14156;Q14156-2	0	1948.88	1696.12	1785.65	1252.09	1691.51	936.681	1662.74	1770.51	1227.29	1895.45	1595.11	1517.63
ING5	A0A1B0GW41;E9PEN0;Q8WYH8;Q8WYH8-2	0	3652.4	5002.01	3711.86	4203.55	4243.68	4705.37	3732.96	4134.92	3920.98	3899.41	4106.56	4015.97
MED17	A0A1W2PNF3;A0A1W2PNW7;A0A1W2PPP8;A0A1W2PQ48;A0A1W2PR99;A0A1W2PRB8;A0A1W2PRX4;A0A1W2PS27;A0A1W2PS69;E9PM72;Q9NVC6	0	1509.47	1720.05	1942.47	1050.22	1498.36	1596.78	1483.99	1398.2	809.115	1475.06	1001.61	1331.04
PIGT	A0A1W2PNP0;A0A1W2PP13;A0A1W2PP53;A0A1W2PP57;A0A1W2PPC3;A0A1W2PPK4;A0A1W2PPQ7;A0A1W2PPR6;A0A1W2PPS0;A0A1W2PQ52;A0A1W2PQN1;A0A1W2PQY1;A0A1W2PRZ8;A0A1W2PSC5;F6W983;Q969N2;Q969N2-2;Q969N2-4;Q969N2-5	0	1364.22	2548.42	3208.67	2238.32	1105.72	1946.15	1957.74	2407.88	2236.22	2881.28	2518.81	2406.97
RGPD2;RGPD1;RGPD1;RGPD1;RGPD2	A0A1W2PNU4;A0A286YES2;F8VYC4;P0DJD0;P0DJD1	0	NaN	1248.06	1168.61	815.378	816.332	1213.06	779.358	NaN	865.524	1246.86	1545.56	1231.76
KCTD7	A0A1W2PP71;A0A1W2PS30;Q96MP8;Q96MP8-2	0	23022.9	22993.6	25484.7	19500.2	26711.4	25187.1	25445.9	28372.2	31554.7	31087.1	34127.9	30888.8
KIDINS220	A0A1W2PPB7;E9PH70;H0Y8E4;Q9ULH0;Q9ULH0-2;Q9ULH0-3;Q9ULH0-4	0	1686.08	1554.26	1847.05	1738.53	928.564	808.041	1422.11	1351.57	1100.83	843.001	1017.92	1143.24
CRBN	A0A1W2PPJ5;J3QT87;Q96SW2;Q96SW2-2	0	3542.7	3425.44	3657.3	3811.85	7854.28	8058.36	8214.45	7616.37	411.341	446.068	440.726	234.549
RTTN	A0A1W2PPP3;A0A1W2PR32;A0A1W2PR96;Q86VV8;Q86VV8-3	0	1849.25	1940.9	2656.63	1509.02	1608.75	1719.58	1596.91	1771.14	1372.06	1857.92	1087.45	1297.61
HNRNPU	A0A1W2PPS1;Q00839;Q00839-2	0	43799.9	40816.8	44933	47019.9	29386.9	32354.1	30263.9	30718.5	24596.6	25196.3	24672.3	26265.9
VPS72	A0A1W2PPT2;Q15906;Q15906-2	0	4685.95	4576.52	5076.66	5666.78	3978.31	4707.84	3557.93	4510.03	4052.77	4083.53	4169.65	3730.47
DDX17	A0A1W2PQ51;A0A1X7SBZ2;Q92841;Q92841-1;Q92841-2;Q92841-3	0	20140.1	20562.4	21762.6	20506.1	20212.6	19112.8	17954.5	18474.7	16738.9	16808.6	17171.7	18040.6
hCG_1642624;IGBP1	A0A1W2PR95;P78318	0	1679.52	1964.95	1495.66	1903.68	1656.12	1442.4	2474.96	2429.54	149.586	1486.77	1692.3	1163.34
C2orf81;HMGA1;HMGA1;HMGA1	A0A1W2PRV2;P17096;P17096-2;P17096-3	0	24020.5	18383.6	22610.6	22760.1	24441.7	22901.1	19983.8	19134	21054	19495.1	21048.7	18803
SMN2;SMN1;SMN1;SMN1;SMN1;SMN1	A0A1W2PRV5;E7EQZ4;Q16637;Q16637-2;Q16637-3;Q16637-4	0	2574.35	3357.76	3096.5	3762.62	4707.8	4521.66	4332.42	3471.53	5041.37	5018.5	4844.81	5059.91
PIK3C3	A0A1W2PS05;Q8NEB9	0	36387.6	36147.8	36921.4	35147.3	36166.8	35925.9	38531.4	38048.9	38549.7	38224.3	36303.3	38280.8
RNF187	A0A1X7SBW3;Q5TA31	0	143932	145453	132328	138962	124756	123349	124758	119126	36877.3	38259.1	37989.5	37377.8
IGHA1	A0A286YEY1;P01876	0	1864.88	213.549	463.366	699.869	1389.7	NaN	NaN	762.427	677.027	14390.1	731.694	485.002
IGHG2	A0A286YEY4;P01859	0	NaN	NaN	NaN	2541.58	NaN	2142.81	2812.88	2220.53	NaN	18800	1734.57	3093.81
PHGDH	A0A286YF22;O43175	0	144157	135165	134020	139478	50750.6	53519.6	52781.1	50919	11876.2	9624.71	10297.9	9653.38
MON2	A0A286YFF8;Q7Z3U7;Q7Z3U7-2;Q7Z3U7-5;Q7Z3U7-6	0	14664	14894.4	14921.6	15238.9	14552.3	14988.2	15806.8	15804.2	13899.8	14747.5	15223.5	15123.2
CNOT3	A0A2H2FJL5;H0Y5X7;H7C3F5;O75175	0	17520.3	20177.6	20828	19641.6	18190.9	19061.5	21436.6	22516.2	16318.1	19473.1	21036.3	19367.8
ESYT2	A0FGR8-2;H7BXI1	0	3615.44	3990.2	3911.87	3978.15	3789.85	3722.74	3620.45	3743.81	3825.7	3641.65	4209.38	3877.58
BCOR	A1A564;H7BYY2;Q6W2J9;Q6W2J9-2;Q6W2J9-3;Q6W2J9-4	0	1919.27	2153.35	2401.26	2686.66	2453.52	1841.85	2274.02	2689.51	2169.73	2307.78	2501.52	1327.27
ILVBL	A1L0T0;M0R026	0	1272.4	1153.62	1200.93	1207.63	1371.51	1419.21	1500.19	1500.79	1858.34	1771.16	1737.51	1193.71
AP5S1	A2A2L4;Q5JX74;Q9NUS5	0	4457.45	5128.72	6233.56	4382.88	6493.84	6587.92	5831.07	6085.58	8115.57	7370.23	7140.5	6616.44
AAR2	A2A2Q9;Q9Y312	0	19137.6	19259.5	18907	20327.5	17649.7	17681.4	22023.5	22940.5	19158.9	21837.6	22380.7	22185.1
SLC39A7	A2AAT0;Q92504	0	14196.2	14119.8	15043.6	13757	8893.94	11766.6	10602.5	14842.6	9945.19	7018.91	5729.56	6379.94
TCEAL4	A2RQR6;Q96EI5;Q96EI5-2	0	2416.71	2649.64	2665.77	2239.57	7923.74	7707.95	8138.7	7476.84	1830.09	1805.58	1643.45	1041.76
AURKA	A3KFJ0;O14965;Q5QPD4	0	2908.27	1694.19	2668.36	2547.19	2502.99	2454.46	2992.31	2666.82	3544.03	2744.98	4002.92	3176.49
VWA8	A3KMH1;A3KMH1-3	0	56527.2	56226.8	54865.7	55359.4	57394	57963.9	58813.7	58789.3	64245.7	67245	66247.8	64519.8
WDR91	A4D1P6;A4D1P6-2;A4D1P6-3;C9J1X0	0	3398.79	3074.44	3337.33	3290.12	3888.09	3206.13	3481.8	2466.62	3448.04	3558.91	3387.05	3788.32
CNOT1	A5YKK6	0	43258.4	44074.7	42458.9	41603.5	45487	43458.8	43206.5	41958.5	42346.9	42695.8	43413.4	44201.3
TSSC4	A6NCC9;C9JHT9;C9JJV1;E9PME3;Q9Y5U2;Q9Y5U2-2	0	13550.4	13055.2	12566.5	14410	13877.7	15424.1	12071	14718.3	12430.3	13030.3	14859.4	15356
MRPS16	A6ND22;Q9Y3D3;Q9Y3D3-2	0	14253.5	13412.1	15223.8	15052.8	10265.8	10650.4	10914.4	11595.4	11044.7	11485.7	11150.4	11191.1
HMGN1	A6NEL0;A6NL93;P05114	0	2009.57	1220.76	2148.53	1981.2	1750.03	2448.75	1801.38	1660	1833.38	2020.96	1726.94	2292.33
FBLL1;FBL;FBL;FBL;FBL;FBL	A6NHQ2;M0QXL5;M0R0P1;M0R299;M0R2Q4;P22087	0	14404.3	14643.9	14344.7	14080	12696.2	13899.4	13175.7	12149.8	11530.7	12098	10938.4	11620.3
SMCHD1	A6NHR9;A6NHR9-2;A6NHR9-3;J3KTL8	0	739.523	1118.79	1077.53	909.731	927.904	874.334	1230.46	1605.61	898.882	1224.5	1235.52	1254.5
PHKA1	A6NIT2;A6NMN0;P46020;P46020-2;P46020-3	0	13989.5	14323.5	13967.6	12190.4	14526	15273	15961	13940.7	16507.4	17456.3	16692.4	14356.2
METTL15	A6NJ78	0	1855.1	3044.78	1894.55	2394.88	2423.43	2312.17	3009.25	2386.55	1381.23	1110.51	1812.98	1586.34
RNPEP	A6NKB8;Q9H4A4	0	803.181	1454.34	784.503	1239.43	1461.12	1093.74	960.731	823.502	2011.1	1164.45	1454.13	1159.16
CNIH4	A6NLH6;Q9P003	0	35527.2	39923	43310	37682.3	32866.1	34026.6	32949.4	35251.5	34688.4	33079.1	31220.3	31569.4
ANXA2P2;ANXA2;ANXA2;ANXA2;ANXA2;ANXA2;ANXA2;ANXA2;ANXA2	A6NMY6;H0YKS4;H0YM50;H0YMD0;H0YMU9;H0YN42;H0YNP5;P07355;P07355-2	0	4020.98	6674.69	2706.26	3573.48	3382.92	2308.64	2370.99	2351.72	4636.58	2471.61	2197.14	4653.05
OBSL1	A6NN50;O75147;O75147-1;O75147-2;O75147-4	0	28725.1	27326.6	29053.8	27363.6	18284.9	18805.4	17974.4	18531	16418.9	22207.1	19259.8	21002.8
USP27X;USP22;USP22	A6NNY8;Q9UPT9;Q9UPT9-2	0	1162.53	1261.27	1230.02	1388.68	704.284	930.68	857.899	779.787	438.388	572.668	516.332	847.106
AMOT	A6NP16;E7ERM3;Q4VCS5;Q4VCS5-2	0	1820.4	1912.58	1888.36	2750.7	1508.94	2397.58	1839.88	2306.77	1991.22	3755.08	3067.84	2727.7
TBKBP1	A7MCY6	0	81105.6	89254.2	91972.4	86114.4	75169.9	77186.7	78718.5	77730.3	80235	87034.4	80502.7	81695.6
MANF	A8K878;P55145	0	7973.56	6602.36	9107.57	7543.62	7134.3	6806.72	6739.15	7876.6	6177.29	5776.33	7375.54	5905.38
CEP78	A8MST6;Q5JTW2;Q5JTW2-2;Q5JTW2-3;Q5JTW2-5	0	150.964	207.972	594.99	689.86	762.131	657.606	836.027	528.405	877.68	1653.99	1197.18	1518.53
RPL23A	A8MUS3;H7BY10;K7EJV9;K7ERT8;P62750	0	56815.9	55983.6	59506.2	62427.7	43175.3	43386.5	44229.2	48112.9	50026.6	54109.2	46854.7	51998.2
BICD1	A8MVZ6;Q96G01;Q96G01-3;Q96G01-4	0	12628.3	12688	12804.5	10971.3	12777.6	12636.3	12351.6	12922.1	13912.2	13420.1	13321.5	12962.6
LDHB	A8MW50;C9J7H8;P07195	0	4691.74	3382.21	2873.32	1705.58	3901.93	1618.58	1417.77	1469.52	10302.6	1983.07	1936.26	1314.62
SNRPGP15;SNRPG	A8MWD9;P62308	0	194812	171833	171866	165154	178943	206231	198245	176539	184294	192629	187886	166420
ERCC2	A8MX75;E7EVE9;P18074;P18074-2	0	5960.69	5662.61	6595.72	6391.89	5510.6	4894.5	5607.81	4891.66	5033.26	4504.81	4748.73	4975.87
HDHD5	A8MYZ9;Q9BXW7;Q9BXW7-2	0	3565.33	2955.22	3746.07	2794.87	2476.26	3303.47	2856.9	3083.09	2999.2	2950.9	3114.7	3047.48
KLC2	A8MZ87;Q9H0B6;Q9H0B6-2	0	1645.8	1975.34	1708.87	1762.86	2108.52	1559.63	1897.34	1686.45	2423.39	1906.32	2117.64	2171.23
MBP	A8MZH3;C9J6H1;E9PJ72;E9PMR5;H0YEA2;H0YF02;H7BYR8;J3KT01;J3QKL5;J3QL64;J3QQK6;P02686;P02686-3;P02686-4;P02686-5;P02686-6	0	1593.54	442.726	1141.3	800.36	901.02	1012.72	779.917	1239.75	4723.8	526.754	1019.66	485.926
ZNF593	A9J4F5;O00488	0	4954.77	5501.19	4822.37	5639.35	6122.35	5441.45	5106.41	3937.13	4592.53	2265.79	4422.3	4642.99
SRRM1	A9Z1X7;Q8IYB3;Q8IYB3-2	0	22525.8	21063.2	21812.2	23415.6	23310.1	23955.9	21973.2	21959.9	22175.7	21137.1	21368.2	19678.1
EIF3L	B0QY89;Q9Y262;Q9Y262-2	0	27034.9	27331.2	28155.6	26904.9	20395.5	22588.3	22140.9	21525.1	20902.5	21195.9	21864.7	22167.7
CDC42EP1	B0QYC6;B0QYC7;B0QYC8;Q00587;Q00587-2	0	2615.32	3391.16	3818.34	2740.27	2866.66	3106.87	3657.25	3144.85	2030.02	3312.58	2825.01	2545.05
EWSR1	B0QYK0;Q01844;Q01844-3;Q01844-4;Q01844-5;Q01844-6	0	2623.41	2036.61	NaN	1702.04	NaN	1435.7	2790.64	2512.76	1886.55	1118.34	1023.1	1352.82
SLC25A17	B0QYW5;F6RTR7;O43808	0	1222.5	591.005	1460.94	1268.91	849.488	1252.06	1434.29	1825.31	1098.87	1089.43	1663.26	1254.46
FAM50A	B0S8I6;Q14320	0	1594.88	1169.23	1639.59	1578.64	2461.67	1680.83	1661.43	1986.13	1640.93	1801.86	1450.35	1361.43
ARCN1	B0YIW6;P48444	0	4449.82	4653.2	5056.74	4497.07	3958.59	4460.1	3956.64	4821.89	5486.94	4799.91	4208.4	3903.58
MCM5	B1AHB1;P33992	0	4112.41	3557.22	4411.84	3164.92	3558.98	3403.09	4095.87	3952.88	4660.86	2951.39	3919.33	2610.88
SNU13	B1AHD1;P55769	0	2798.17	11574.2	8278.35	13439.8	13476.9	11843	7803.86	11463.3	10950.8	11759.5	12210.8	10489.1
PIGK	B1AK81;Q92643;Q92643-2	0	5720.33	5225.87	6015.16	4357.44	4304.01	5278.52	4048.96	5075.45	4296.87	4513.67	3319.28	3501.07
CAPZB	B1AK85;B1AK87;B1AK88;P47756;P47756-2	0	6083.07	5537.55	6026.23	5551.8	5827.73	4356.35	5267.2	4677.11	5367.25	5379.8	5424.64	4499.67
PISD	B1AKM6;B1AKM8;H0Y7P7;Q9UG56;Q9UG56-2	0	3651.27	3058.8	3390.96	2384.14	2951.08	2502.58	3164.6	2687.28	1589.47	1900.93	1753.31	1011.5
DYNLRB1;DYNLRB2;DYNLRB2;DYNLRB1	B1AKR6;H3BQI1;Q8TF09;Q9NP97	0	2666.44	3551.16	4018.93	3106.17	2464.73	2991.68	3493.16	3066.33	3491.86	1391.42	3898.6	2751.22
PRPS1	B1ALA9;P60891;P60891-2	0	2404.08	2073.11	2081.97	3402.74	3162.88	3465.59	3015.54	2611.88	2741.39	3237.21	2466.73	3195.05
MAPKAP1	B1AMA5;B1AMA6;E9PGB8;Q9BPZ7;Q9BPZ7-2;Q9BPZ7-3;Q9BPZ7-4;Q9BPZ7-5;Q9BPZ7-6	0	1754.02	1960.98	1333.42	2267.09	1160.65	871.735	1928.48	1132.28	1388.87	1605.96	1428	1433.22
EXOSC1	B1AMU3;B1AMU4;Q9Y3B2;R4GMQ7;R4GNH9	0	2228.12	1671.33	1489.17	873.866	1809.63	1715.73	1580.14	1150.72	1385.18	1780.64	1198.44	1036
FAF1	B1ANM7;Q9UNN5;Q9UNN5-2	0	5814.39	5192.71	5801.85	6032.13	4266.15	4762.45	5255.63	5623.97	407.702	NaN	457.539	484.801
PABPC4	B1ANR0;Q13310;Q13310-2;Q13310-3	0	3154.93	3663.94	3152.38	3381.16	1782.71	2651.05	2286.05	2235.37	1759.69	2617.37	2226.81	2272.32
DEDD	B1AQP5;O75618;O75618-2;V9GY27	0	5743.07	5697.43	5536.96	2787.7	2836.61	2700.24	3156.27	2274.99	NaN	NaN	NaN	NaN
HNRNPC	B2R5W2;B4DY08;G3V2Q1;G3V4C1;G3V4W0;G3V576;P07910;P07910-2;P07910-4	0	12461.4	12543	9974.97	11065.7	10467.3	9206.78	9060.88	7542.09	12457	8861.7	9644.79	8514.89
PSME3	B3KQ25;K7EKR3;K7EMD0;K7EPX6;K7ESG5;P61289;P61289-2;P61289-3	0	5034.57	4670.29	3960.5	3518.36	3434.8	3053.54	4103.65	3714.69	2577.52	2592.66	3137.61	3344.59
EIF3H	B3KS98;O15372	0	55508.7	58695.8	53459.3	53428	42718.9	45819.6	46798.9	45287	45578.7	46506.8	45396.9	45322.1
MORF4L1	B3KTM8;H0YLJ3;H0YMJ0;Q9UBU8;Q9UBU8-2	0	4060.26	3866.58	3437.03	4552.44	3360.16	3415.58	2692.6	3121.85	4791.4	4522.77	4984.15	5132.65
H3F3A;H3F3B;H3F3B;H3F3B;HIST1H3A;H3F3A;HIST3H3;HIST2H3A	B4DEB1;K7EK07;K7EMV3;K7ES00;P68431;P84243;Q16695;Q71DI3	0	42285.2	41978.4	37222.3	31922.3	28480.6	20449.2	20859.8	14083.6	17483.4	11038.8	13474.4	8534.51
POLDIP2	B4DEM9;Q9Y2S7	0	879.271	1560.44	1283.68	1270.9	NaN	623.534	2269.37	1779.88	1742.65	1664.64	1043.9	NaN
NCOA4	B4DF87;Q13772;Q13772-3;Q13772-4	0	1005.3	763.015	828.065	1695.73	447.659	619.314	1469.83	1268.74	1564.55	1789.32	1720.8	1825.56
CTNNB1	B4DGU4;P35222	0	5359.16	5215.64	6004.14	5443.5	5721.17	5510.84	6720.94	5649.89	106543	105167	101930	106390
CDC25B	B4DIG0;G8JLH2;P30305;P30305-2;P30305-4	0	1672.89	1327.8	1575.67	2032.02	714.484	747.647	736.52	429.422	114.402	NaN	NaN	NaN
INTS14	B4DJL6;B4DVT3;H3BRY6;Q96SY0;Q96SY0-3;Q96SY0-4	0	4950.51	5776.23	5601.71	5064.06	5173.78	5473.61	5282.77	5056.06	5756.66	6137.3	6298.83	6198.64
CS	B4DJV2;O75390	0	32089.9	29356.8	31076.6	27344.3	28772.8	27875.3	32085.6	31215	27887.5	25490.7	25302	24193.2
PWP1	B4DJV5;Q13610	0	5598.62	6329	6537.71	6819.15	5814.73	7502.26	7190.92	7239.23	26519.4	27135	26751.2	26031.1
CARS	B4DKY1;P49589;P49589-2;P49589-3	0	1415.99	1354.48	2490.43	2591.49	2244.06	751.379	1932.7	1912.17	1983.75	1191.73	1904.08	1872.67
	B4DLN1	0	14428.1	14881.6	13136.6	13302.5	13077.6	13812.1	10741.4	11355.2	11715	11174.1	10901.2	11778.3
HNRNPR	B4DT28;O43390;O43390-3	0	7583.95	6571.54	6973.25	7040.54	5822.88	5553.15	5451.3	5307.08	5307.11	5224.82	4718.14	5323.58
MAEA	B4DVN3;Q7L5Y9	0	22530.9	20135.5	19772.6	19871.1	22037.6	22887.3	21965.4	22158	24894.5	23232.1	22853.6	23620.8
RCBTB2	B4DWG0;B4E372;O95199;O95199-2	0	4575.13	5783.95	4379.66	6425.95	3462.82	2736.52	3885.24	2787.18	6311.21	6183.44	5278.02	6193.32
NME7	B4DXC8;E9PNU1;Q9Y5B8	0	72806.8	77061	80513.4	70633.8	72713.8	77678.3	79981.8	83910.1	82219.9	86088.2	88121.2	88849.3
FXR1	B4DXZ6;E7EU85;E9PFF5;P51114;P51114-2;P51114-3	0	2987.52	2272.29	3087.17	3223.24	1470.58	2602.12	1607.75	1929.09	1780.88	1736.49	1580.48	1812.07
ILF2	B4DY09;Q12905	0	14712.8	14691.2	13736.1	13788	13496	12544.5	12889.9	11952	12394.5	13266.7	13665.5	12401.9
FANCL	B5MC31;B5MCZ6;C9J512;C9JZA9;Q9NW38;Q9NW38-2	0	4411.81	3943.77	4381.67	3719.6	4504.64	4422.99	3867.98	3707.18	3891.03	4420.56	4249.35	4423.35
PES1	B5MCF9;O00541;O00541-2	0	16299.1	15663.8	15043.5	19086.7	12733.4	14147	13444.7	12896.8	13755.2	12814.5	14357.3	13711.6
TBC1D10A;TBC1D10A;TBC1D10A;;;;;TBC1D10A;TBC1D10A	B5MD46;F8W9Y7;F8WCD1;H0Y2U5;H0Y5R9;H7C1Q1;H7C471;Q9BXI6;Q9BXI6-2	0.000947418	NaN	NaN	2087.58	1298.64	1092.91	1505.5	1650.08	1519.58	866.067	801.246	NaN	NaN
RAN	B5MDF5;F5H018;J3KQE5;P62826	0	8020.47	7053.59	7541.6	7245.41	7828.77	7793.31	8830.96	8194.25	9760.85	8250.79	8636.11	8840.16
EIF3CL;EIF3C;EIF3C	B5ME19;Q99613;Q99613-2	0	88767.4	82844	85688.9	91310.4	71460.2	77245	75789.1	76399	69523.1	69614.1	71052.4	74006.6
FBXO44	B7Z1P2;Q9H4M3-2	0	10899.7	8209.25	8135	8182.21	4664.02	3222.52	4466.14	4592.48	862.313	1305.35	1118.74	974.301
COG2	B7Z2Y2;Q14746;Q14746-2	0	4671.12	5754.12	6308.03	5770.53	4481.78	5638.03	5734.88	6183.64	4934.88	4492.24	4024	5121.52
BTRC	B7Z3H4;Q9Y297;Q9Y297-2	0	38021.3	39445.1	36493.5	36578.8	13505.4	14081.7	22726.9	21766.1	4565.71	3608.07	3963.81	6050.39
RPL31	B7Z4C8;B7Z4E3;C9JU56;H7C2W9;P62899;P62899-2;P62899-3	0	66440.2	67934.9	61445.3	65250.2	58302.4	63933.5	65238.3	57787.4	55585.2	56930.7	54744.4	53190.2
RPN1	B7Z4L4;P04843	0	2524.1	3089.78	2402.3	2138.4	2523.17	2053.07	1618.86	2176.24	2352.61	1704.48	2066.6	1807.04
HBS1L	B7Z524;H0YDX7;J3QT46;Q9Y450;Q9Y450-4	0	2002.01	1924.55	1928.72	2236.39	1929.74	2034.33	1583.66	2034.62	1955.47	1602.79	1329.26	1787.4
MYL6	B7Z6Z4;F8W1R7;G3V1V0;G3V1Y7;G8JLA2;J3KND3;P60660;P60660-2	0	10896.5	10880.9	8986.15	9513.46	10872.2	9815.36	8789.97	8972.69	18745.8	8486.57	10240.2	8180.69
PLRG1	B7Z982;D6RA26;O43660;O43660-2	0	1868.97	1546.73	1004.46	1379.26	971.478	NaN	1644.6	1592.71	NaN	1488.3	1838.57	1375.81
NAP1L1	B7Z9C2;F5H4R6;F8VUX1;F8VV59;F8VXI6;F8VY35;F8W020;F8W0J6;F8W118;H0YHC3;H0YIV4;P55209;P55209-2;P55209-3	0	28798.9	24807	26496	24595.5	22469.3	23843.9	23721.8	23816	25435.5	21619	21017.2	19519.1
CNOT8	B7Z9U0;E5RIL2;Q9UFF9;Q9UFF9-2;Q9UFF9-3	0	3801.79	5457.87	5219.49	4039.98	5699.25	5828.93	6026.42	4770.29	2475.88	3508.82	2549.55	3836.59
CCT5	B7ZAR1;E9PCA1;P48643	0	48606.1	42051.2	50315.1	51133.5	43803.8	48126.4	49396.8	48858.6	42583.4	40894.6	38680.7	45708.5
MZT2B	B8ZZ87;H7BZ50;H7C173;Q6NZ67	0	8215.02	6952.82	7781.83	6696.17	7501.05	8464.29	8094.35	7001	7632.98	7246.39	8663.97	8599.81
TAX1BP1	B8ZZD4;Q86VP1;Q86VP1-2;Q86VP1-3;Q86VP1-4	0	8010.88	9113.18	9602.58	9604.26	8395.88	9623.03	10402.2	9609.64	6597.38	5291.41	6161.47	5933.24
SUMO1	B8ZZN6;P63165	0	8574.03	7876.44	8728.71	7285.32	10634.1	9841.6	8457.83	8217.88	10298.6	9605.5	10468.5	9520.76
ELOB	B8ZZU8;Q15370;Q15370-2	0	506743	494470	466985	458613	367790	393456	437213	371556	47383.3	51365.7	52488.2	47098.3
MTHFD2	B8ZZU9;P13995;P13995-2	0	8291.29	7815	9214.59	7467.79	8672.78	6501.13	7030.38	6927.2	7518.66	6728.06	6432.8	6660.36
POLR1A	B9ZVN9;O95602	0	3467.31	3561.53	3734.77	3736.42	3751.8	5090.99	2603.59	2806.05	4320.6	3634.48	3464.61	3377.96
DNPEP	B9ZVU2;C9JBE1;E7EPX3;E7ETB3;F8WAN0;Q9ULA0	0	4262.87	3810.74	4143.19	4949.02	4977.32	4397.75	4460.67	4375.69	3969.23	4676.71	4248.68	4760.23
SPG11	C4B7M2;Q96JI7	0	22490.5	23118.1	22144.8	21323.8	24229.6	22878.7	24738.1	24544	27939.8	29452.9	29491.8	30207.4
ELP6	C9IYN7;C9J2D6;C9J9N8;C9JA82;C9JEX8;C9JLH5;Q0PNE2;Q0PNE2-2	0	6254.05	6564.8	6153.9	5753.01	6067.5	5965.02	5860.75	5917.61	6026.37	5569.01	5575.55	5792.13
SSR1	C9IZQ1;C9J3L8;C9J5W0;E9PAL7;P43307;P43307-2	0	17552.6	17742.2	16838	14797.3	15088.9	13758.5	15090.4	11987.9	11908.2	10833.9	12176.4	11457.9
NIN	C9J066;E9PN67;Q8N4C6;Q8N4C6-10;Q8N4C6-2;Q8N4C6-4;Q8N4C6-5;Q8N4C6-7;Q8N4C6-9	0	2868.37	3310.31	2681.93	3031.84	3390.74	3415.57	3298.06	3022.03	6028.79	5643.23	5558.1	5588.65
H2AFV;H2AFZ;H2AFV;H2AFV	C9J0D1;P0C0S5;Q71UI9;Q71UI9-2	0	1340.55	1317.32	1180.86	NaN	1374.19	737.468	NaN	204.14	2446.44	353.117	542.062	NaN
CSTA	C9J0E4;P01040	0	15737.4	17525.7	8979.36	6070.24	8973.48	6205.59	10023.5	5983.34	6943.52	10513.3	11108.5	9312.56
PFN2	C9J0J7;C9J2N0;C9J712;C9JQ45;G5E9Q6;P35080;P35080-2	0	2971.13	1989.95	2858.84	2266.54	1456.2	1072.69	1239.87	2335.66	1733.49	1858.9	943.086	1858.28
FAM126B	C9J115;C9JNS4;C9JTA1;F8W7X4;Q8IXS8	0	1220.78	1623.74	1133.54	841.068	1275.98	1960.09	896.095	1540.76	1921.92	1554.45	2214.38	1863.69
ARF5;;ARF3;ARF3;ARF1;ARF5	C9J1Z8;F5H423;P61204;P61204-2;P84077;P84085	0	827.708	907.099	NaN	NaN	604.134	197.772	359.843	101.48	2004.22	NaN	484.955	670.521
POLR2B	C9J2Y9;P30876	0	13259.1	13172.8	12910.4	12513.6	11951.1	11763.9	13293.3	12787.4	11827.8	13807.2	13659.1	12964.1
CMSS1	C9J384;H7C515;Q9BQ75;Q9BQ75-2	0	3282.69	4949.47	4643.18	3750.04	2365.16	3394.72	2392.02	3804.38	3093.89	1752.31	2385.19	2426.91
RCC1	C9J3R0;C9JMJ4;C9JQZ4;C9JRH2;C9JW69;P18754;P18754-2	0	2253.58	2530.44	1871.31	2700.24	2704.9	2916.89	2482.1	3066.67	2107.47	2503.71	3434.16	2909.27
IMMT	C9J406	0	3779.86	4242.51	5113.25	4275.97	4083.54	4724.66	4289.05	3359.92	3494.94	3513.89	4167.07	3524.06
RPL37A	C9J4Z3;P61513	0	10113.4	10734.4	9841.02	10419	10702	10844.3	9490.75	10665	9104.26	8677.87	9533	8784.98
PPIA	C9J5S7;F8WE65;P62937	0	18837.9	17349.8	11829.8	11981.4	21316	14498.2	12552.6	11659.1	40884.1	12281	13443.9	11450.7
TRIM59;TRIM59;;TRIM59;IFT80	C9J614;F5GZP3;H3BRJ5;Q8IWR1;Q9P2H3-3	0	NaN	NaN	NaN	NaN	NaN	NaN	NaN	NaN	2800.45	1654.35	1989.33	2768.33
ZC3HAV1	C9J6P4;Q7Z2W4;Q7Z2W4-2;Q7Z2W4-3	0	8499.12	6740.54	8312.4	8446.2	7150.04	4963.74	5191.66	5519.32	2186.97	1985.02	2247.36	2467.48
TNPO3	C9J7E5;E9PFH4;Q9Y5L0;Q9Y5L0-1;Q9Y5L0-3;Q9Y5L0-5	0	4056.84	4476.86	1462.26	1385.02	1817.77	1119.38	1328.78	1817.14	755.753	716.976	697.406	602.947
COX17	C9J8T6;Q14061	0	7481.72	6930.57	8108.48	7734.22	7583.77	6408.13	6844.65	8128.81	7652.79	8081	8652.29	8460.59
BBX	C9JA69;Q8WY36;Q8WY36-2	0	12098.2	12251	11075.3	4113.48	8922.62	7599.85	4037.14	4520.89	7633.95	7803.51	5986.27	6532.15
MRPS33	C9JBY7;Q9Y291	0	2958.59	3842.06	3551.93	3955.6	2423.63	2516.69	2911.89	1810.26	2288.74	2735.82	2308.11	1525.74
BUD31	C9JCD9;P41223	0	3879.44	3097.2	3481.81	4745.24	4856.1	4495.17	3576.3	4662.25	3727.55	4373.69	4535.57	3814.62
ACAA1	C9JDE9;H0Y4D4;P09110	0	4834.43	4511.13	4842.74	4431.65	6159.42	6141.41	5838.26	5724.69	6565.72	6212.89	5410.29	5929.61
AAMP	C9JEH3;C9JG97;Q13685	0	3207.65	3686.18	3914.5	3307.49	3630.66	3477.54	3962.51	4514.59	1636.76	1659.38	2116.85	2047.63
CYCS	C9JFR7;P99999	0	3456.03	3766.14	5011.93	3576.62	4069.23	2810.59	3724.12	4769.93	5621.7	4535.46	4539.07	4605.51
PELP1	C9JFV4;I3L445;Q8IZL8	0	3743.18	3316.99	3567.98	2655.42	3100.11	2578.58	2634.07	3115.69	2006.03	2653.64	1811.69	2281.37
MRPL39	C9JG87;Q9NYK5;Q9NYK5-2	0	7366.87	8208.2	8503.2	8253.77	6201.69	6087.84	5935.84	7437.24	5996.69	6019.12	5305.12	6026.06
ELL3	C9JHD8	0	19134.9	15955.3	15745	16127.5	24783.6	24179	21513.8	20275.7	44340	50509.3	51136.5	51985.4
ABCF2	C9JHK9;C9JZV3;Q9UG63;Q9UG63-2	0	1559.08	1121.23	934.655	1532.94	1754.58	1471.26	1639.32	1886.15	884.108	789.679	1565.04	1059.15
LSM8	C9JIZ0;C9JNV3;F2Z2Y6;O95777	0	9440.75	9907.58	10618.6	10192.1	10720.9	9305.01	9370	10460.6	10794.7	10486.9	9739.29	8758.71
MRPS34	C9JJ19;P82930	0	28049.5	28772.6	31352.3	32282.6	15652	22152.4	24775.2	27093	11096.5	21088.8	21469.8	22323.4
FAM207A	C9JJU7;Q9NSI2;Q9NSI2-2	0	3517.38	3588.13	5166.88	NaN	4571.46	3112.87	4081.31	NaN	4958.75	5915.26	3788	4236.6
SLC35E1	C9JK45;H7C1I0;Q96K37;Q96K37-2	0	2516.51	2718.65	3375.97	2996.09	3479.22	2171.56	2867.15	2935.26	2599.85	2433.6	2767.33	2964.08
POLR2H	C9JLU1;P52434	0	7507.94	7154.32	6285.13	8168.62	6514.06	7524.48	6697.35	6145.89	10522.2	10053.6	8669.82	9890.3
KRT19	C9JM50;P08727	0	193210	514483	254731	236917	666363	42335.6	114390	277642	232774	325893	245362	195419
FARP1	C9JME2;Q9Y4F1;Q9Y4F1-2	0	831.141	748.54	248.97	291.375	809.932	607.027	936.592	696.329	522.968	535.254	226.728	244.599
PRKRA	C9JMM3;F8WEG8;G5E9Q4;O75569;O75569-2;O75569-3	0	3376.62	3732.59	3755.05	3120.33	3676.65	3631.24	3991.96	3826.44	3768.88	5048.68	4028.12	3983.91
MTX2	C9JNK6;O75431;O75431-2	0	7212.41	8025.2	7292.37	8797.49	4914.57	5754.19	5903.02	6939.39	6144.02	4927.88	3603.77	7016.71
RHOA;RHOA;RHOC;RHOC;RHOA;RHOC;RHOC;RHOC	C9JNR4;C9JX21;E9PQH6;P08134;P61586;Q5JR05;Q5JR07;Q5JR08	0	NaN	NaN	125.591	NaN	368.431	NaN	118.456	NaN	2139.05	158.928	499.173	747.59
RPL24	C9JNW5;C9JXB8;P83731	0	22291.4	23977.3	21714.2	22692.8	19892.8	22011.1	20741.5	18363.8	17599.4	19673.8	17203.2	16380
GNB1L	C9JPQ6;Q9BYB4;Q9BYB4-2	0	3910.84	3380.87	2529.73	3075.69	2978.08	3432.61	4526.79	3522.98	3399.81	3456.65	3633.83	4447.73
PPIH	C9JQD4;O43447	0	9043.18	8655.34	7382.94	8002.8	8386.03	9001.38	8543.96	6573.11	7293.19	8132.54	7959.3	7449.66
PCCB	C9JQS9;E7ETT1;E7ETT4;E7EX59;E9PDR0;P05166;P05166-2	0	22184.2	25495	21194.1	20822	24094.6	23245.3	23581	23002.8	22912.5	23190.3	23819.2	20772.4
STK11IP	C9JQV3;Q8N1F8;Q8N1F8-2	0	3421.44	3842.57	4477.23	3330.94	1753.41	1633.73	2004.65	2831.8	1941.17	921.965	1988.36	2155.44
CHCHD3	C9JRZ6;Q9NX63	0	12636.1	12201.3	11478.9	12254.7	13165	12327.8	13101.7	12253.1	10879	11271.3	10840.2	10821
ANKRD54	C9JU48;D3YTC9;H7BZV9;Q6NXT1	0	4494.08	4489.12	5017.84	5363.99	5431.19	4168.66	5947.72	6126.17	3998.27	4691.75	5266.21	6084.16
THOC5	C9JXG5;F8WCP5;H7C072;H7C441;Q13769	0	4604.43	4726.53	4378.68	4021.72	3542.92	3756.43	3833.37	3443.64	4423.04	4560.08	4953.98	3867.85
LBR	C9JXK0;Q14739	0	15880.4	18781.8	17254.6	18700.2	16607.2	16263.7	14778.3	15738.9	14984.6	12918.4	15125.9	13860.1
SPTBN4	C9JY79;M0QZQ3;Q9H254;Q9H254-2;Q9H254-4	0	762.681	899.53	697.81	758.341	1601.5	994.367	770.237	864.55	2318.99	932.151	1273.92	1417.53
DUSP11	C9JYA6;H7C0E6;O75319;O75319-2	0	2625.07	3520.29	4175.21	4384.7	3897.1	3370.54	3564.59	2164.7	3550.53	3628.11	3748.6	3505.06
RPL22L1	C9JYQ9;H0Y8C2;Q6P5R6	0	47061.3	48953	41710.9	67300.8	41300.9	45752.3	35116.9	37495.3	32054.9	22454.9	33502.1	25633.7
INPP5K	C9JZB0;Q9BT40;Q9BT40-2	0	1444.08	1591.69	1404.74	1722.12	1165.59	1053.16	1342.18	718.764	1428.96	1493.02	837.188	1370.6
UBE2H	C9JZG9;C9JZY6;H7C4M9;P62256;P62256-2	0	7457.32	7584.78	7579.78	8398.65	10079.3	8254.19	8856.18	8104.43	9395.38	8647.02	9549.68	9032.57
CTNND1	C9JZR2;O60716;O60716-10;O60716-11;O60716-12;O60716-13;O60716-14;O60716-15;O60716-16;O60716-17;O60716-18;O60716-19;O60716-2;O60716-20;O60716-21;O60716-22;O60716-23;O60716-24;O60716-3;O60716-4;O60716-5;O60716-6;O60716-7;O60716-8;O60716-9	0	7332.42	6642.55	7603.73	7391.89	6694.58	6368.89	5652.99	6849.25	6640.25	6000	5668.45	6419.44
EEF1B2	C9JZW3;F2Z2G2;F8WF65;P24534	0	1697.43	3358.99	1976.54	3152.86	2892.68	2311.62	2348.5	1696.17	3105.01	2254.93	2431.1	2684.81
EIF4G2	D3DQV9;H0Y3P2;P78344;P78344-2	0	2331.34	2540.83	2282.91	2392.83	1884.02	1961.68	1350.8	1500.3	1563.9	1338.53	1099.31	1496.84
RPL32	D3YTB1;F8W727;P62910	0	21435	20468	22507.3	21826.5	20781.4	18857.9	21438.6	19496.1	16560	19099.4	19021	17898.9
IRAK1	D3YTB5;F8WAB6;H7C1F0;P51617;P51617-2;P51617-3;P51617-4	0	2254.49	2208.01	1916.86	2190.24	1603.59	1890.72	1583.22	1481.98	1599.72	1167.15	977.367	694.309
EPN3;EPN3;EPN3;EPN3;EPN3;EPN3;EPN3;EPN3;EPN1;EPN1;EPN1	D6R907;D6RBI9;D6RBR6;D6REL6;D6RFG3;I6L9I8;Q9H201;Q9H201-2;Q9Y6I3;Q9Y6I3-1;Q9Y6I3-3	0.000947418	3882.38	3490.6	4679.11	2200.6	NaN	NaN	1603.43	NaN	NaN	NaN	NaN	NaN
HNRNPAB	D6R9P3;D6RBZ0;D6RD18;Q99729-2;Q99729-3	0	15795.7	15383.4	17024.1	15884.5	13750.6	13360.6	12469.5	12130.3	12809.1	11039.9	11142.4	11442.5
ANAPC10	D6RA92;Q9UM13	0	1140.76	949.574	1968.05	1282.4	1060.43	541.459	762.306	851.576	232.985	558.46	338.007	725.945
TMEM33	D6RAA6;P57088	0	19017.4	18812.5	17274.9	16156.6	17014.2	16061.9	16327.8	16354.8	16701.7	15928.8	16011.2	14100.2
RFC1	D6RAD2;E0CX09;P35251;P35251-2	0	6352.61	7568.38	5154.41	6600.37	5930.79	6639.16	6440.05	6209.15	6174.57	5380.35	5629.11	6369.01
RPL9	D6RAN4;P32969	0	30340.2	29019.6	27472.3	28769.1	28612.5	30116.1	28225.3	30959.1	28977.8	25367.1	26200.1	26942
ANAPC4	D6RAP6;D6RFM7;Q9UJX5;Q9UJX5-2;Q9UJX5-3	0	4238.94	4849.9	5089.22	3819	2328.31	1999.93	1902.73	2201.54	936.489	1898.83	2414.88	1619.75
CTBP1;CTBP1;CTBP1;CTBP1;CTBP1;CTBP2;CTBP2;CTBP2;CTBP1;CTBP1;CTBP2	D6RAX2;E7EPF8;E7ESU7;E7EUB3;E9PGB1;P56545;P56545-2;P56545-3;Q13363;Q13363-2;Q5SQP8	0	3210.65	3349.94	1875.04	3697.76	2770.44	2178.77	1542.18	2652.5	2572.23	2807.91	2940.42	2435.62
CDC23	D6RBY8;D6RCF8;H0Y936;Q9UJX2;Q9UJX2-2	0	2103.49	2054.31	1686.3	1831.29	859.393	733.687	965.543	444.779	88.648	424.341	471.076	324.434
H2AFY	D6RCF2;O75367;O75367-2;O75367-3	0	6885.51	6578.11	7237.06	7114.59	5944.86	4810.08	4899.01	5104.06	5078.42	4172.74	4520.69	3561.48
CISD2	D6RCF4;Q8N5K1	0	1633.19	1827.02	1374.68	1276.83	1133.09	1112.31	1333.42	1443.16	1284.64	1295.37	1232.43	1738.89
MRPS18C	D6RCM2;H0YAG5;Q9Y3D5	0	4904.74	4873.84	6010.98	7437.08	5834.6	5347.4	6534.14	3346.65	6366.5	6438.12	6499.27	4311.45
JCHAIN	D6RD17;D6RHJ6;P01591	0.00660689	6264.69	4322.92	5002.51	3002.31	5326.08	4713.59	2992.26	2545.3	4678.88	3653.3	4388.31	3013.74
CWC27	D6REK3;Q6UX04;Q6UX04-2	0	9207.02	7451.37	8392.6	9366.13	11555.8	9674.27	8471.33	8083.02	8372.53	6937.76	11205.7	3964.43
SEC31A	D6REX3;H7BXG7;O94979;O94979-10;O94979-2;O94979-3;O94979-4;O94979-6;O94979-7;O94979-8;O94979-9	0	2861.06	2652.79	3504.62	3798.08	2428.88	2326.28	2077.32	2788.77	2349.54	1844.46	1542.55	2415.15
LARP7	D6RFF0;Q4G0J3;Q4G0J3-3	0	3078.16	2622.37	2978	3621.51	3374.79	2903.09	2171.4	3501.04	2037.44	2330.99	2624.36	2392.62
TAF9;TAF9;TAF9;TAF9;TAF9;TAF9;TAF9B	D6RGK3;D6RHW1;D6RIE8;D6RIV9;D6RIY1;Q16594;Q9HBM6	0	1984.04	2837.3	2737.37	2967.3	1753.21	2705.53	2559.91	1703.96	1220.84	2102.19	2221.39	2030.02
CENPK	D6RHD3;D6RJF0;Q9BS16	0	1930.79	2843.58	2005.3	1908.14	2741.24	2378.38	2008.95	2730.97	2591.47	2895.89	3386.24	3374.39
CIRBP	D6W5Y5;K7EJV1;K7EJV5;K7ELT6;K7ELV6;K7EMY9;K7ENX8;K7EPM4;K7EQR7;K7ER40;Q14011;Q14011-2	0	5163.16	5137.5	5365.79	4342.31	5656.17	5753.18	5402.75	5585.15	5690.21	4752.85	4872.18	5239.82
OPA1	E5KLJ9;O60313;O60313-10;O60313-11;O60313-13;O60313-2;O60313-9	0	1962.6	1747.75	2027.84	2057.19	1930.15	1788.03	1972.49	1882.37	1674.49	1389.39	2005.05	1769.37
FBXO25;FBXO25;FBXO25;FBXO32;FBXO32	E5RFH9;Q8TCJ0;Q8TCJ0-2;Q969P5;Q969P5-2	0	4869.66	5238.96	5928.84	6114.66	2330.41	3236.56	3576.98	3095.52	NaN	NaN	NaN	NaN
CCAR2	E5RFJ3;E5RGU7;H0YC58;H0YC69;Q8N163;Q8N163-2	0	1528.96	1758.37	2241.42	2492.95	1323.79	1662.48	1525.52	2307.82	1367.13	1787.76	1314.65	2600.77
PLPBP	E5RFX7;H0YBG2;O94903	0	11127.4	9154.05	9466.18	7973.06	12011.8	9651.87	7828.66	11150.6	10936.3	10456.9	9079.69	7175.44
CEP57L1	E5RFY4;E5RG21;E5RG82;E5RHF8;E5RI49;E5RIV2;E5RJH1;E5RJP9;G3V140;Q6P2R3;Q8IYX8;Q8IYX8-2	0	3762.07	4223.57	4994.55	4141.09	3519.74	3622.41	4694.94	4447.89	3926.99	4503.64	5421.97	3778.43
ELOC	E5RHG8;Q15369	0	1.7975e+06	1.88536e+06	1.8442e+06	1.66728e+06	1.26935e+06	1.39102e+06	1.54139e+06	1.39215e+06	202202	193470	206676	191358
ERLIN2	E5RHW4;O94905	0	3133.88	4427.52	2475.37	3571.71	5548.97	3929.99	3401.89	3428.33	4779.46	4650.75	4378.53	3694.37
RPL30	E5RI99;P62888	0	15480.6	17290.4	15760.5	15988.8	13067.4	15752.5	14629.5	12849.3	17725.3	16308.3	18326.9	15077.8
MRPL15	E5RIZ4;Q9P015	0	2540.19	2645.61	2264.25	2504.56	1747.43	2260.62	2181.65	628.108	1065.83	2323.46	2048.76	1949.17
MCTP1	E5RJR1	0	2578.93	2028.02	2294.1	2689.19	3046.19	2302.55	3376.41	3225.68	3496.47	4380.76	4919.83	4368.93
SKP1	E5RJR5;P63208	0	1.01301e+06	1.07116e+06	999851	991163	528187	559028	588056	554318	93149.1	89226.4	85654.3	89300.4
MTDH	E5RJU9;Q86UE4	0	9202.1	8274.55	8728.18	9778.59	8221.49	8999.41	8513.07	7996.32	7825.05	7590.58	6985.3	6987.14
COPS6	E7EM64;Q7L5N1	0	1.14612e+06	1.16592e+06	1.09737e+06	1.09104e+06	990422	977070	1.03706e+06	979173	157561	158265	162194	154508
SYNE1	E7ENN3;Q8NF91;Q8NF91-2;Q8NF91-8	0	9371.32	8346.18	9843.12	9646.79	10866.7	11164.9	11531.9	10095.2	13432.3	13779.3	12692.8	13122.4
CPNE8;CPNE3;CPNE6;CPNE6;CPNE8;CPNE8;CPNE9;CPNE4;CPNE4;CPNE2;CPNE2;CPNE5;CPNE5;CPNE7;CPNE7	E7ENV7;O75131;O95741;O95741-2;Q86YQ8;Q86YQ8-2;Q8IYJ1;Q96A23;Q96A23-2;Q96FN4;Q96FN4-2;Q9HCH3;Q9HCH3-2;Q9UBL6;Q9UBL6-2	0	5815.19	6586.86	5956.11	4423.96	4427.06	6243.83	5573.5	7130.82	8603.53	10136	10428.4	11218.1
ADD1	E7ENY0;E7EV99;P35611;P35611-2;P35611-3;P35611-4;P35611-6	0	2738.77	2588.18	2197.59	2771.37	2411.8	2708.81	2620.3	2409.65	2850.75	2865.6	2136.82	3522.18
RPL14	E7EPB3;P50914	0	43986.7	42234.7	38819.3	40477.8	37080.5	36956.6	38464.3	35591.7	33788.8	36250.8	35678.9	33925.9
PRRC2C	E7EPN9;Q9Y520;Q9Y520-2;Q9Y520-3;Q9Y520-4;Q9Y520-5;Q9Y520-6;Q9Y520-7	0	2334.42	2166.83	2598.82	2246.99	1364.12	1371.05	1194.09	1586.31	257.2	998.559	1035.6	1005.71
CHEK1	E7EPP6;E9PPA5;J3KN87;O14757;O14757-2;O14757-3	0	7136.75	6852.52	6832.21	6045.47	6866.8	6988.7	7632.11	7908.6	6836.74	6796.58	7477.54	6994.82
MRPS25	E7EPW2;P82663;P82663-2	0	9911.35	11350.5	10508.5	9998.54	5876.64	6426.98	7110.8	7414.1	6863.8	7257.94	6601.23	7591.81
AP5M1	E7EQ45;Q9H0R1	0	10180.1	14297.9	17735	18004.4	16988.6	14204.4	15379.2	16827.5	15296.6	20930.9	20550.4	23410
LTF	E7EQB2;E7ER44;P02788;P02788-2	0	27514.1	28288	22212	29614.9	29269.8	25455.6	25071.4	23445.1	24271.6	23703.2	25518	25809.1
POLR1C	E7EQB9;O15160;O15160-2	0	4884.86	4732.25	4510.16	5115.41	3887.36	4015.19	4202.85	4005.34	4575	4542.28	4816.95	4735.7
DYNC1I2	E7EQL5;E7EV09;Q13409;Q13409-2;Q13409-3;Q13409-5;Q13409-6;Q13409-7	0	1576.39	1702.65	1579.09	1570.63	1998.95	1890.32	1658.98	1780.55	3011.2	2486.29	2462.59	2711.7
EZR	E7EQR4;P15311	0	2621.59	2895.11	3134.27	4297.18	4105.1	3936.02	4580.14	4309.51	3428.85	3458.72	4188.1	4253.07
HMGB3	E7EQU1;E7ES08;E9PES6;O15347	0	4860.81	4282.32	5498.79	5480.63	5442.79	5374.82	4201.83	5954.45	5302.94	5491.3	5266.74	4597.94
HSD17B4	E7ER27;E7EWE5;P51659;P51659-2;P51659-3	0	NaN	NaN	NaN	68.7101	29.5203	47.551	NaN	NaN	242.54	361.48	374.021	420.699
SSB	E7ERC4;P05455	0	6219.58	5529.4	6148.56	6810.38	6222.67	6193.81	6041.31	6110.22	5688.32	5083.65	4814.03	5218.99
AXIN2	E7ES00;Q9Y2T1	0	NaN	64.0263	NaN	NaN	NaN	NaN	986.369	NaN	1583.51	2194.15	1867.09	1657.61
ELAC2	E7ES68;G5E9D5;Q9BQ52;Q9BQ52-3;Q9BQ52-4	0	1793.15	2017.1	3062	2433.12	1323.68	1747.35	2189.99	2189.54	891.776	899.366	2146.8	1796.98
SDC2	E7ESK6;E9PBI9;P34741	0	20852.6	22375.7	20688.3	17545.3	6283.84	7920.1	8023.13	6968.44	4141.22	3221.44	2316.21	3165.1
NEFM	E7ESP9;P07197	0	13318.4	11974.6	11004.7	12406.6	18127.2	17357.9	14579.2	15371.1	33681.5	36956	36025	38891.7
INPP5B;INPP5B;INPP5B;INPP5B;INPP5B;OCRL;OCRL	E7ESY0;P32019;P32019-2;P32019-3;P32019-4;Q01968;Q01968-2	0	2112.91	2509.06	1341.45	2102.07	2186.24	2115.74	2156.58	2555.71	1938.31	2150.41	2175.89	2421.32
PCM1	E7ETA6;Q15154	0	4554.71	2955.16	3542.9	3538.55	5006.44	4918.78	3697.29	5242.69	10311.2	9114.45	8246.65	7917.17
PLOD2	E7ETU9;O00469;O00469-2;O00469-3	0	1677.75	2513.54	1845.39	1938.8	1571.56	2068.94	2030.88	1705.53	2574.53	1949.27	2135.4	1710.93
TCOF1	E7ETY2;Q13428-7	0	49790.9	46986.6	58276.6	51581.4	45607.5	48853	54246.2	59238.2	57184	54872.3	52262.3	52671.1
GPX8	E7ETY7;Q8TED1	0	3008.83	3767.77	3518.58	3559.51	2796.93	2695.24	2265.79	3206.28	2595.1	2581.61	2745.7	2901.24
MAP9	E7ETZ8;Q49MG5	0	8893.44	9070.93	9788.13	8133.05	4101.26	6124.54	8292.99	7596.08	9768.69	8683.71	9083.38	9927.57
CSNK2A1	E7EU96;P68400	0	26049	25452.1	24604.4	26287.1	24592.9	24918.7	25599.2	26066.6	20792.8	21268.1	22154.2	22077.5
GAPDH	E7EUT5;P04406;P04406-2	0	12973.5	9811.86	6773.35	5197.14	13244.3	7023.21	4012.61	4180.63	26874.4	5541.46	6067.74	3947.45
SLBP	E7EUV9;F8W8D3;H0YAE8;H7C4H8;Q14493;Q14493-2	0	6844.89	6546.55	6475.07	6789.37	4955.4	4883.76	3382.13	4924.98	6396.8	6365.81	9123.78	7772.57
MAP4	E7EVA0;F8W9U4;H0Y2V1;H7C4C5;P27816;P27816-2;P27816-4;P27816-5;P27816-6	0	3155.45	3202.43	3193.98	3127.42	3352.05	3162.38	2605.36	3378.81	2319.43	2861.87	3113.55	2910.35
CYFIP2;CYFIP2;CYFIP2;CYFIP1;CYFIP1;CYFIP1;CYFIP2;CYFIP2	E7EVJ5;E7EW33;H7C229;Q7L576;Q7L576-2;Q7L576-3;Q96F07;Q96F07-2	0	7875.61	9875.41	10480.7	10524.9	4078.07	5970.24	6600.12	8538.4	7149.12	6399.77	5978.47	7293.36
VPS53	E7EVT8;Q5VIR6;Q5VIR6-2;Q5VIR6-3;Q5VIR6-4	0	1099.25	859.779	1103.56	898.262	427.075	1103.75	916.248	1074.41	474.107	1422.25	901.209	1003.44
NCOR1	E7EVU5;E7EW50;J3KS51;O75376;O75376-2	0	1586.6	1898.85	2088.35	2273.62	1559.14	1711.72	2034.24	1557.24	1313.79	2041.45	1706.28	1550.74
PRPF31	E7EVX8;Q8WWY3;Q8WWY3-2;Q8WWY3-3;Q8WWY3-4	0	1659.98	3016.89	2155.18	2783.18	3419.39	3455.49	3213.16	2930.67	1908.01	2734.19	2837.09	3026.33
DHX36	E7EWK3;Q9H2U1;Q9H2U1-2	0	5869.85	6379.72	6013.37	5872.35	4802.23	4905.77	5505.15	5413.76	5517.46	5457.04	4609.17	5150.19
DCTN1	E7EX90;Q14203;Q14203-3;Q14203-4;Q14203-6	0	19257.9	14844.6	19680.7	18850.5	19797.9	20457.6	21465.2	22484.3	25396.2	25072.9	22511.8	26451
NACA	E9PAV3;E9PAV3-2;F8VZJ2;F8W0W4;H0YHX9;Q13765	0	43232.8	39089.8	42080.9	48589.5	47286.1	40545.7	33969.1	42882	39558.4	36149.7	37998	35208.4
RBM4	E9PB51;Q9BWF3	0	5628.27	6092.51	6717.04	6883.42	6457.58	5404.91	6942.96	6435.29	5703.02	5211.56	6383.57	7163.03
ALYREF	E9PB61;Q86V81	0	82652.8	70374.5	81567.6	71793.7	66830.7	66614.6	72922.1	62960.3	62409.3	65732.9	61105.6	68816
FAM172A	E9PBM2;Q8WUF8;Q8WUF8-3	0	2842.49	3440.32	4788.7	4228.22	1255.94	1190.02	1526.51	1667.08	NaN	NaN	NaN	NaN
AGK	E9PC15;Q53H12	0	8491.71	7853.59	8215.05	9624.02	9196.32	7469.37	7671.67	7695.77	6605.59	6702.39	7150.91	7124.68
TOP2B	E9PCY5;Q02880;Q02880-2	0	1059.22	507.397	1059.7	949.06	564.436	617.935	249.435	976.671	939.277	462.204	NaN	400.113
SMC4	E9PD53;Q9NTJ3	0	18731.1	20271.7	19834.8	22521.9	20487.7	18797.7	20025.1	20133.4	19682.1	20607.4	19073.3	20903.9
MYO1B	E9PDF6;O43795	0	1366.14	2239.12	989.428	2111.74	884.739	1433.18	700.573	1585.54	158.276	1944.1	1559.79	1382.87
CNN3	E9PDU6;Q15417;Q15417-2;Q15417-3	0	5865.05	5659.71	6198.95	6536.53	5960.72	6134.41	7332.9	6651.34	6101.93	6372.54	6378.25	7045.7
MRPS17;hCG_1984214;MRPS17	E9PE17;I3L0E3;Q9Y2R5	0	14093.1	13240.4	15416.3	14926.4	9635.41	10797.9	10341.1	12461.2	10195.7	11753.1	9809.82	13096.5
SRP9	E9PE20;P49458;P49458-2	0	91600.9	110712	84820.8	101763	93963.3	99385.9	96278.4	84411.4	85381.1	45345.4	76484.9	78723.2
RUBCN	E9PEM3;H0Y6E6;Q92622;Q92622-3	0	3661.45	4325.16	4256.73	3449.41	4390.45	3558.86	3884.22	4327.44	5240.45	4793.54	5656.43	4967.02
NUP155	E9PF10;O75694;O75694-2	0	76157.4	79698	74041.9	74376.6	75427.7	77545.8	71094.9	71536.7	85351.2	83957.4	86325.8	84857.5
RABGEF1	E9PFK9;Q9UJ41;Q9UJ41-2;Q9UJ41-3;Q9UJ41-4	0	22063.6	21731.6	22624.6	21792.6	21651.5	22164	23641.2	22847.7	21088.1	21612.2	21403.5	22395
PIK3R2	E9PFP1;O00459	0	10197.8	9776.51	11985.4	11236.8	10903.9	10778.1	11245.1	9403.11	10726.6	9299.27	11610.8	10895.2
PPP2R5D;PPP2R5D;PPP2R5C;PPP2R5C;PPP2R5D;PPP2R5C;PPP2R5C;PPP2R5C;PPP2R5C;PPP2R5C;PPP2R5D;PPP2R5D;PPP2R5D	E9PFR3;H0Y8C4;H0YJ75;H0YN84;H7C5Q9;Q13362;Q13362-2;Q13362-3;Q13362-4;Q13362-5;Q14738;Q14738-2;Q14738-3	0	5719.85	5851.11	6254.96	7243.04	5519.82	4900.32	5377.95	5509.16	5143.26	4911.04	4253.45	5303.98
HBD;HBD;HBB	E9PFT6;P02042;P68871	0	55026	40084.4	32124.9	19713.8	41540.9	34007.3	23690.6	18854.4	95004.4	28371.2	28402.3	13212.2
CP	E9PFZ2;H7C5R1;P00450	0	NaN	NaN	NaN	NaN	NaN	NaN	NaN	NaN	NaN	3890.95	NaN	NaN
CEP97	E9PG22;Q8IW35;Q8IW35-2	0	1499.13	1408.96	1564.6	1333.98	1529.52	1056.56	1460.77	1214.6	1202.09	1842.38	1733.63	1442.65
SERPING1	E9PGN7;H9KV48;P05155;P05155-2;P05155-3	0	NaN	NaN	NaN	NaN	NaN	NaN	NaN	NaN	NaN	1	NaN	NaN
TSN	E9PGT1;H7C1D4;Q15631	0	3196.12	3090.06	3222.59	4264.1	2801.7	2357.16	3225.1	2559.42	2573.33	2709.06	2327.43	2767.2
COPS8	E9PGT6;Q99627	0	1.51248e+06	1.3956e+06	1.43664e+06	1.38136e+06	1.10471e+06	1.26916e+06	1.32387e+06	1.24003e+06	195451	223159	208005	203565
DNAJB6	E9PH18;O75190	0	11833.4	11297.5	11729.9	10620	9860.27	10542.8	8592.09	9199.31	9650.13	8410.2	9482.47	9050.02
FAM98A	E9PH82;Q8NCA5;Q8NCA5-2	0	1651.41	1377.53	2824.68	1953.28	2114.74	1905.86	1202.32	2209.57	1584.07	1655.36	1555.05	1402.77
NCAPH	E9PHA2;Q15003	0	18671.1	18683	18111.8	21944.2	19693.4	18243.1	19416.1	20018.3	20924	17538.8	18675.5	20151.5
SUN1	E9PHI4;O94901;O94901-5;O94901-8;O94901-9	0	25719.7	24758.2	24759.4	22787.3	28503.6	26321.1	24617.8	27018.4	38480.9	42192.1	40184.6	40613.3
DYNC1LI1	E9PHI6;Q9Y6G9	0	3716.12	3535.59	3565.54	3701.33	3485.33	3409.42	3370.01	3497.72	3917.65	4648.38	4593.05	3989.38
NEU1	E9PIF4;Q99519	0	2406.35	2742.58	1824.6	2213.78	3748.61	3046.03	3380.46	2691.46	8444.15	7870.79	8255.55	7807.47
POLR2G	E9PIU7;E9PKH3;P62487	0	2000.42	493.701	809.621	636.587	710.006	1000	232.486	1443.06	2089.81	2475.36	3274.9	3464.45
NAT10	E9PJN6;E9PMU0;Q9H0A0	0	2157.31	1917.24	1727.25	1773.43	1769.91	1578.75	2124.07	1631.93	672.697	1226.44	1943.81	1004.64
CFL1	E9PK25;G3V1A4;P23528	0	11527.5	12077.5	8763.14	12085.3	11591.7	11380	10282.1	9828.64	6285.92	6274.18	8132.17	6358.77
BCLAF1	E9PK91;Q9NYF8;Q9NYF8-2;Q9NYF8-3	0	45447.8	43035.8	42828.7	45449.9	40532.1	43821.9	42891.4	40182.8	42408.6	43203.9	43985.5	42983.1
PPP6R3	E9PKF6;H7BXH2;Q5H9R7;Q5H9R7-2;Q5H9R7-5;Q5H9R7-6	0	8182.58	8189.62	8296	8422.15	7172.41	7786.19	8627.87	8545.21	8200.54	8039.38	7726.51	8310.86
SERPINH1	E9PKH2;H0YEP8;P50454	0	2151.21	2630.66	1550.61	865.51	2442.2	1973.23	1043.96	1274.77	5308.17	1880.93	1724.65	1396.35
NDUFS8	E9PKH6;E9PN51;E9PPW7;F8W9K7;O00217	0	1175.79	298.744	1074.31	372.285	622.691	1112.05	607.463	339.655	613.206	666.268	478.548	1044.54
UBTF	E9PKP7;P17480;P17480-2	0	3780.63	4175.2	3824.45	3851.52	2914.84	2846.11	2765.85	3066.65	2677.33	2631.75	2333.22	2486.04
TRAPPC4	E9PKS9;E9PN70;E9PQE8;G3V1A0;G5EA23;J3KP27;Q9Y296;Q9Y296-2	0	625.073	875.129	515.554	732.005	734.782	1004.85	933.524	1154.56	736.265	1042.34	823.404	1017.49
GANAB	E9PKU7;F5H6X6;Q14697;Q14697-2	0	2420.78	1782.6	2395.68	2524.7	2052.92	1409.79	1955.7	1482.35	2094.07	1354.15	1401.83	1398.84
BTF3L4	E9PL10;Q96K17	0	12804.5	10142.5	13197.5	15511	14118.5	10592.5	11428.7	13186.8	10726.5	11247.5	9876.4	11075.7
CLP1	E9PL17;Q92989;Q92989-2	0	9389.71	11367.9	8182.72	10666.4	8786.9	9605.38	6942.04	7341.65	6433.11	8098.89	9011.46	7007.04
PUM1	E9PL65;E9PM68;E9PMX1;E9PR38;H0YEH2;Q14671;Q14671-2;Q14671-3;Q14671-4;Q5T1Z4;Q5T1Z8	0.000947418	3158.61	1042.58	NaN	NaN	779.746	1642.56	2038.59	1484.47	NaN	1631.82	1549.9	1097.09
RRM1	E9PL69;P23921	0	9137.72	9706.19	10116.5	11397.1	7070.05	7017.76	7218.22	8237.09	1895.23	1442.08	1604.9	2071.92
GATD1	E9PLI5;E9PQD8;H0YE25;H0YF25;Q8NB37;Q8NB37-2	0	2823.89	2935.11	3541.75	3587.45	2424.88	2410.75	2669.14	2864.44	1586.9	1697.18	1513.5	1079.25
PDHX	E9PLU0;E9PRI6;O00330;O00330-3	0	1873.63	1118.9	NaN	495.713	2109.79	1654.46	1938.15	1893.23	2512.25	2510.74	2498.7	2211.24
DCUN1D5	E9PM04;H0YCN4;Q9BTE7	0	7618.61	8412.59	7855.64	8127.34	5153.35	4892.2	4855.2	4688.84	2699.66	2889.3	2954.54	2936.84
TYK2	E9PM19;E9PPF2;H0YE41;P29597	0	4735.2	6019.08	5323.51	3948.17	3908.86	4049.47	4413.77	4600.47	4376.82	4563.79	4193.8	4455.55
PPP1CA;PPP1CC;PPP1CC;PPP1CC;PPP1CC;PPP1CA;PPP1CA	E9PMD7;F8VYE8;F8W0W8;P36873;P36873-2;P62136;P62136-2	0	9283.66	9964.92	8539.72	8791.88	7920.65	7718.6	7639.46	7652.94	7373.08	6840.74	6825.83	6968.61
FAR1	E9PNW8;Q8WVX9	0	3167.33	3390.01	3333.95	3368.21	2514.65	3034.62	2945.57	2387	2304.04	2783.35	2580.01	2531.36
DERA	E9PPM8;Q9Y315	0	7053.82	7991.06	7624.94	5063.18	6388.22	7603.36	7804.01	6258.78	10229.5	9486.44	10289.4	9887.05
FAM76A	E9PQL1;Q8TAV0;Q8TAV0-2;Q8TAV0-3;Q8TAV0-4	0	4667.99	4132.22	3465.27	4604.93	5006.85	4742.27	4139.36	4463.04	3521.37	3457.87	3902.43	4185.44
EEF1D	E9PQZ1;E9PRY8;H0YE72;P29692;P29692-2;P29692-3;P29692-4	0	1450.4	1287.97	1229.67	830.796	1447.9	837.452	1485.7	1468.9	3014.97	901.561	1347.27	1259.02
IFT46	E9PR06;E9PRT0;E9PSB9;Q9NQC8;Q9NQC8-2	0	2695.52	2842.27	2770.78	2868.17	1812.07	1977.21	2118.45	2592.01	1658.11	2439.93	2079.24	2459.66
FAU	E9PR30;P62861	0	122081	116773	127243	104940	100812	111962	106916	93764.5	78306.4	81108.4	75858.2	81138.2
AP2A2;AP2A1;AP2A2;AP2A2;AP2A2;AP2A1;AP2A1	E9PR62;M0R2D9;O94973;O94973-2;O94973-3;O95782;O95782-2	0	1983.6	1854.45	1584.23	2038.55	2129.13	1932.26	1895.8	2395.11	2699.14	2513.67	2648.5	2805.35
ARL14EP	E9PRK7;Q8N8R7	0	511.573	514.854	847.905	703.014	224.858	317.472	518.808	257.786	706.684	577.287	513.156	654.38
SEC16A	F1T0I1;J3KNL6;O15027;O15027-2;O15027-3;O15027-4;O15027-5	0	5220.51	5397.55	5001.52	4664.57	5163.16	4453.25	4967.4	5097.45	4429.09	4523.09	4159.65	4400.41
TRRAP	F2Z2U4;H0Y4W2;Q9Y4A5;Q9Y4A5-2	0	2114.8	1706.29	2305.89	2514.4	1769.27	1590.82	2142.83	1753.34	2020.93	2024.17	1969.72	2097.96
RPL35	F2Z388;P42766	0	23916.9	23319.2	20915.9	22378.2	19584.7	21141.2	20584.5	18030.2	15992	21377.8	17915.5	18873.3
RPN2	F2Z3K5;P04844;P04844-2;Q5JYR4;Q5JYR7	0	446.785	703.566	NaN	NaN	585.534	NaN	350.145	383.257	1366.04	580.606	NaN	276.73
PSMA1	F5GX11;P25786;P25786-2	0	6620.78	6969.56	6223.74	6116.83	8384.07	7699.06	9022.11	7494.1	4157.43	3242.34	3618.45	2686.1
LAMTOR1	F5GX19;F5H3Y3;Q6IAA8	0	4649.04	15681.9	2783.28	3647.87	5210.69	7654.18	5202.43	5348.21	10058.8	14704.9	14321	15569.1
DOCK4	F5GXW1;H0Y599;H0Y7H7;Q8N1I0;Q8N1I0-2;Q8N1I0-3	0	407.097	570.758	658.849	300.458	484.092	223.481	406.268	498.593	451.831	475.171	NaN	520.58
PHB2	F5GY37;F5H0C5;F5H2D2;F5H3X6;J3KPX7;Q99623;Q99623-2	0	7327.89	6651.94	5614.67	6952.88	5036.69	4852.15	5112.77	6108.95	5955.2	5661.73	6667.71	5463.06
ATP6V0D1	F5GYQ1;P61421	0	26316.9	25940.6	27886	25907.2	36329.1	33765.8	32694.5	37174	60718.4	58970.3	58797.2	55816.8
DTL	F5GZ90;Q9NZJ0	0	22418.7	22929.3	20940.7	21602.6	50190.2	45860.2	50017.8	44975.1	2799.46	4016.35	2780.06	3265.48
SLC3A2	F5GZI0;F5GZS6;J3KPF3;P08195;P08195-2;P08195-3;P08195-4	0	4144.18	3983.83	2312.04	2149.91	4569.12	3170.99	2120.89	2875.62	5067.71	2130.65	2443.81	2074.72
PARD3	F5GZI3;Q5VWU8;Q5VWV2;Q8TEW0;Q8TEW0-10;Q8TEW0-11;Q8TEW0-2;Q8TEW0-3;Q8TEW0-4;Q8TEW0-5;Q8TEW0-6;Q8TEW0-7;Q8TEW0-8;Q8TEW0-9	0	3447.89	3710.1	3474.32	4192.99	2671.94	3371.33	2796.89	3210.44	1911.28	2952.36	2716.15	2942.46
GPHN	F5H039;Q9NQX3;Q9NQX3-2	0	19236.8	18492.8	17137.5	19615.8	19942.8	21707	20432.8	19864.2	21934.1	19491.1	19380.6	21103.4
ANAPC5	F5H0F9;Q9UJX4	0	3467.08	3896.84	3413.69	3806.74	2442.02	2739.54	2448.58	2316.37	1578.56	2054.46	1604.55	1907.35
TRPT1	F5H1K3;F5H6B6;F5H8A0;H0YGY9;Q86TN4;Q86TN4-2;Q86TN4-3;Q86TN4-4	0	2173.18	1560.56	2233.82	1983.95	2347.02	1101.97	2540.83	1609.62	1730.51	1642.39	1582.89	2079.47
SEC23A	F5H365;Q15436;Q15436-2	0	4467.25	5835.78	5163.61	4223.19	4133.84	4675.69	4856.49	5642.96	5104.83	3634.29	4109.37	6084.08
DHX37	F5H3Y4;Q8IY37	0	3156.69	3944.87	3936.88	3768.56	3733.52	3748.2	3378.47	3617.37	3864.41	3349.69	3174.14	3121.97
TSG101	F5H442;Q99816	0	741.893	1065.31	711.959	612.032	414.983	544.666	677.919	986.419	785.909	1137.3	1099.51	1199.55
[truncated: 1,622 more rows]

## Sheet: C - TDP panel
Genes	PG.UniProtIds	q-value	DMSO_1_Quantity	DMSO_2_Quantity	DMSO_3_Quantity	DMSO_4_Quantity	IND_1_Quantity	IND_2_Quantity	IND_3_Quantity	IND_4_Quantity	MZ1_1_Quantity	MZ1_2_Quantity	MZ1_3_Quantity	MZ1_4_Quantity
[truncated: 2,255 more rows]

[truncated: 9 more sheets: D - FAC, E - TNF, F - Cell line panel, G - total proteome cell lines, H - BMDM activation total, I - BMDM activation CRLome, J - BMDM DMSO MLN4924, K - DIA window scheme, L - CRL SBM list]
