# Supplementary material for: Activity-based profiling of cullin–RING E3 networks by conformation-specific probes
Source: Nat Chem Biol. 2023 Aug 31;19(12):1513–23. doi: 10.1038/s41589-023-01392-5 (PMC10667097; doi:10.1038/s41589-023-01392-5)
Supplement: Supplementary file 4 — Unprocessed western blots. Statistical source data. [file 41589_2023_1392_MOESM4_ESM.xlsx]

## Sheet: Fig. 1c
	CUL1	NEDD8-CUL1	CUL2	NEDD8-CUL2	CUL3	NEDD8-CUL3	CUL4	NEDD8-CUL4	CUL5	NEDD8-CUL5	GST	BSA
N8C_Fab1a	0.231	1.375	0.15	0.204	0.247	0.233	0.208	0.181	0.243	0.22	0.223	0.07
N8C_Fab2a	0.146	2.928	0.136	0.144	0.16	0.156	0.169	0.152	0.196	0.184	0.164	0.095
N8C_Fab3a	0.077	2.193	0.083	3.013	0.088	0.084	0.086	0.147	0.085	0.102	0.116	0.072
N8C_Fab4a	0.086	1.495	0.093	3.012	0.905	0.084	0.093	2.029	0.111	0.151	0.155	0.077
N8C_Fab5a	0.636	0.214	1.163	2.77	0.474	0.305	0.142	0.082	0.124	0.109	0.1	0.064
N8C_Fab1b	0.243	2.239	0.188	0.234	0.241	0.22	0.279	0.217	0.26	0.224	0.203	0.063
N8C_Fab2b	0.457	2.967	0.481	0.443	0.611	0.663	0.644	0.563	0.813	0.838	0.658	0.306
N8C_Fab3b	0.075	3.017	0.108	3.011	0.096	0.081	0.084	2.854	0.1	0.086	0.08	0.072
ctrl Fab	0.084	0.08	0.094	0.082	0.083	0.08	0.089	0.084	0.101	0.103	0.118	0.066
for full data set see source data for Extended Data Fig. 2

## Sheet: Fig. 1f
Plotted in Fig. 1f						raw Data
log10(MLN4924[µM])	Alexa Fluor 647 - N8C_Fab3b MFI (normalized)					MLN4924 (µM)	Alexa Fluor 647 - N8C_Fab3b MFI
-4.47018	1.14	0.987273	0.864954			3.38702e-05	3510	3294	3121
-3.99306	0.966062	1.00707	0.883337			0.000101611	3264	3322	3147
-3.51594	0.788593	1.06151	0.932123			0.000304832	3013	3399	3216
-3.03882	0.939194	1.09899	0.961819			0.000914495	3226	3452	3258
-2.5617	0.960405	0.991515	1.0198			0.00274348	3256	3300	3340
-2.08458	0.847278	0.794249	0.849399			0.00823045	3096	3021	3099
-1.60746	0.372849	0.511431	0.394768			0.0246914	2425	2621	2456
-1.13033	0.195381	0.263257	0.0709404			0.0740741	2174	2270	1998
-0.653212	0.0440726	0.135282	0.0101343			0.222222	1960	2089	1912
-0.176091	0.0560924	0.0822531	-0.0563281			0.666667	1977	2014	1818
0.30103	-0.0478435	0.0610417	-0.0131982			2	1830	1984	1879
0.778151	0.103465	-0.0124912	-0.0329955			6	2044	1880	1851
