# Supplementary material for: Activity-based profiling of cullin–RING E3 networks by conformation-specific probes
Source: Nat Chem Biol. 2023 Aug 31;19(12):1513–23. doi: 10.1038/s41589-023-01392-5 (PMC10667097; doi:10.1038/s41589-023-01392-5)
Supplement: Supplementary file 6 — Unprocessed western blots. Statistical source data. [file 41589_2023_1392_MOESM6_ESM.xlsx]

## Sheet: Fig. 4b
	log2 fold-change (Fab - ctrl Fab)						Only values for cullins shown in Fig. 4b are give here. For values for SBMs see source data for Extended Data Fig. 5. For processed MS data prior to further analysis see Supplementary Data 1 Sheet A.
	CUL1	CUL2	CUL3	CUL4A	CUL4B
N8C_Fab2b	3.3003	0.0822516	0.962428	0.745705	0.285416
N8C_Fab3a	3.72374	3.80673	1.93413	1.49897	2.77872
N8C_Fab3b	6.37614	5.68851	4.08856	6.08464	6.50052
N8C_Fab5a	3.26146	4.37066	0.884898	2.38426	2.85939

## Sheet: Fig. 4c
	Principle component analysis					only values for Principle component analysis are shown for for processed MS data prior to further analysis see Supplementary Data 1 Sheet B
Treatment	Component 1	CSN5i-3	DMSO	MLN4924
DMSO	-10.118		-7.9819
DMSO	-11.492		-11.5596
DMSO	-12.7301		-12.0044
DMSO	-11.4188		-11.6743
MLN	32.0059			8.49409
MLN	34.2462			3.33779
MLN	31.7505			-4.43979
MLN	31.0544			-0.112965
CSN	-20.6945	10.9058
CSN	-19.8347	13.239
CSN	-21.6326	7.6796
CSN	-21.1362	4.11662

## Sheet: Fig. 4d
	only values for genes shown in Fig. 4d are shown			for processed MS data prior to further analysis see Supplementary Data 1 Sheet B
	log2 fold-change vs DMSO (Intensity[treatment] - Intensity[DMSO])
SBMs	MLN4924	CSN5i-3
CUL1	-3.78453	0.940918
CUL2	-3.40629	0.445268
CUL3	-3.06071	0.90265
CUL4A	-2.83858	0.350347
CUL4B	-2.66878	0.552624
NEDD8	-3.98436	0.395591
GPS1	-2.71614	0.230387
COPS2	-2.75787	0.251323
COPS3	-2.80457	0.170964
COPS4	-2.71565	0.189172
COPS5	-2.69002	-0.110514
COPS6	-2.65471	0.175799
COPS7A	-2.93854	-0.140826
COPS7B	-2.71129	-0.238054
COPS8	-2.57085	0.215981
COPS9	-2.55031	-0.109539
ARIH1	-4.4776	0.518713
UBE2M	-3.42995	-0.123553
SKP1	-2.64104	0.870469
ELOB	-2.98297	0.297697
ELOC	-2.81449	0.364887
DDB1	-2.37741	0.384326
FBXO9	-6.25438	2.03996
VHL	-5.14196	1.0239
DCAF16	-4.37848	-0.110154
SKP2	-4.17048	0.465153
DCAF10	-3.92942	0.776286
DCAF11	-3.90638	0.092721
ZYG11B	-3.88298	0.139407
KLHDC10	-3.46962	0.362225
FEM1A	-3.43234	-0.0550444
FBXL3	-3.41295	2.5392
KLHL7	-3.21691	1.28814
BTRC	-1.97389	1.10286
CRBN	-4.41789	-1.13721
FBXO22	-3.97366	-3.85859
LRR1	-1.14011	-1.35725
KCTD9	0.0524688	-0.940572
DCAF1	1.14275	-0.470096
GAN	2.10799	-0.30135
