# Supplementary material for: Activity-based profiling of cullin–RING E3 networks by conformation-specific probes
Source: Nat Chem Biol. 2023 Aug 31;19(12):1513–23. doi: 10.1038/s41589-023-01392-5 (PMC10667097; doi:10.1038/s41589-023-01392-5)
Supplement: Supplementary file 7 — Statistical source data. [file 41589_2023_1392_MOESM7_ESM.xlsx]

## Sheet: Fig. 5b
293T cells treated with Indisulam (IND) compared to DMSO control. SBMs with CV > 15% were filtered						FDR controlled, two-sided t-test (5% FDR cutoff), s0 = 0.1, Genes colored red in plot are highlighted, genes labeled in plot are bolded)					For processed MS data prior to further analysis see Supplementary Data 1 sheet C
SBM	Associated Cullin	log2 fold-change (IND -DMSO)				Gene	-Log(p-value)	log2 fold-change (IND - DMSO)
SKP2	CUL1	-0.240553				PDCD6	1.28031	0.167918
FBXL15	CUL1	-0.219234				CDK1	0.581668	-0.140124
FBXO25	CUL1	0.0247819				ELOF1	0.477148	-0.0948462
FBXO21	CUL1	-0.209681				YTHDF3	0.172356	-0.111608
FBXO45	CUL1	0.0344043				PSMA2	0.622442	-0.117738
CCNF	CUL1	-0.153241				ELOA	0.0334141	-0.0149295
FBXO31	CUL1	-0.217596				BAG6	0.638724	-0.0674207
FBXO42	CUL1	-0.0030036				IGKV1-27	1.01086	-0.316072
FBXO33	CUL1	-0.0899432				KBTBD4	0.377586	-0.18349
CAND1	CUL1	-0.326955				EPPK1	0.127129	-0.0092487
FBXO11	CUL1	0.0430417				IGHV4OR15-8	0.120973	-0.0113373
FBXO22	CUL1	-0.12454				CAPNS1	1.12436	-0.498239
FBH1	CUL1	-0.348937				IGHV3OR15-7	0.248762	0.442257
FBXO30	CUL1	0.198856				HELLS	0.303715	0.0470569
FBXW7	CUL1	-0.181357				DCAF13	0.3593	0.0379536
FBXW5	CUL1	-0.0324481				C12orf45	0.309833	0.0464654
FBXL18	CUL1	-0.099993				EIF2B4	1.30061	-0.326846
FBXO28	CUL1	-0.0370159				KIZ	0.0159388	0.0038054
FBXO9	CUL1	-0.0801182				UBR1	0.173573	0.10937
FBXO3	CUL1	-0.030735				KHSRP	0.788877	-0.199994
FBXL5	CUL1	-0.0958388				PABPC1	0.324293	-0.0404825
FBXL4	CUL1	-0.146655				LRRC41	0.0934395	0.0314958
FBXW11	CUL1	-0.119639				POLR1D	0.315456	0.0373731
FBXO5	CUL1	-0.15649				TARDBP	0.286195	-0.0649128
FBXL3	CUL1	0.0192969				EIF5B	0.259615	0.030767
FBXW2	CUL1	0.0756257				IKBKG	0.00999894	-0.0023694
BTRC	CUL1	-0.0580268				SPTBN1	0.173547	0.00936651
FBXO7	CUL1	-0.210498				MYCBP	0.781457	-0.450403
VHL	CUL2	-0.322387				RPL10	0.772997	-0.109906
PRAME	CUL2	0.0162418				NAT10	0.627358	-0.223868
LRRC14	CUL2	-0.105879				BORA	0.0670171	-0.0304039
KLHDC10	CUL2	-0.0318322				EIF3K	1.37078	-0.270685
ZER1	CUL2	0.00143338				DDX50	0.730087	0.29329
APPBP2	CUL2	-0.0010343				PRKACB	0.141862	-0.0603139
FEM1C	CUL2	-0.138641				COG1	0.673976	0.126667
LRR1	CUL2	-0.19442				CLK1	2.12107	-0.222027
KLHDC3	CUL2	-0.0725594				MTHFD1L	0.2756	-0.0827091
FEM1A	CUL2	-0.289118				CLTC	0.661776	0.0562158
ZYG11B	CUL2	0.0152206				POLR2E	0.378525	-0.0891178
FEM1B	CUL2	-0.0265899				RBIS	0.0414776	-0.0173519
KLHDC2	CUL2	-0.0650821				MUCL1	1.35091	-1.21455
KCTD7	CUL3	0.0339468				TRAPPC3	0.073646	-0.0129423
TNFAIP1	CUL3	0.0029602				RBM15	0.502508	-0.150037
KEAP1	CUL3	-0.0522275				TAF10	0.255672	0.0461206
KLHL12	CUL3	-0.0730779				EMG1	0.376138	-0.530817
KLHL22	CUL3	-0.0761809				THOC1	0.915341	-0.438327
KCTD9	CUL3	-0.100411				TPM3	0.313147	-0.280112
KLHL7	CUL3	-0.324308				FLNA	0.402659	-0.469152
KBTBD7	CUL3	-0.192709				RPGRIP1L	1.07515	-0.287331
BTBD9	CUL3	-0.0346251				KCTD17	0.23574	0.302789
KCTD10	CUL3	-0.0106745				ADRM1	0.88974	-0.116457
KLHL11	CUL3	0.0139239				TBL2	0.287984	-0.139776
KCTD5	CUL3	-0.146556				ZCCHC17	0.988009	0.0944197
KLHL9	CUL3	-0.0191135				FAM83D	0.138827	0.0273521
KLHL13	CUL3	0.0116377				VPS11	0.0359736	-0.0065727
KLHL21	CUL3	-0.152666				RPL17	0.0599068	0.0166173
KCTD3	CUL3	-0.0673139				MTSS2	0.0582096	-0.0272024
DCAF13	CUL4	0.0379536				PRKAA2	0.664137	-0.272309
CRBN	CUL4	-0.0543592				AP2M1	0.218087	-0.29379
WDR26	CUL4	0.106584				INTS11	0.734591	-0.440736
PWP1	CUL4	0.152111				DHX29	0.14223	0.0605815
GNB2	CUL4	0.0586176				PTGES3	0.0659294	-0.0546844
DTL	CUL4	-0.0883157				SLIT2	0.168682	-0.0700617
DCAF4	CUL4	-0.198397				EIF3H	0.332485	0.127939
WDR61	CUL4	-0.0130847				IDH3B	0.225999	-0.0568719
CIAO1	CUL4	-0.138692				BRCC3	0.398306	0.108101
PAFAH1B1	CUL4	0.00806642				BOLA2B	0.4191	-0.113952
DCAF7	CUL4	0.0607834				KIF3A	0.13012	-0.0211334
ERCC8	CUL4	-0.159331				OGFR	0.00408407	-0.0029531
DDB1	CUL4	-0.0117373				SNAP47	1.82112	0.427309
DDB1	CUL4	-0.187409				RBM26	0.132592	0.0184519
RBBP7	CUL4	0.0149078				CFI	0.16145	-0.0295098
SMU1	CUL4	0.0255413				TJP1	1.03837	0.604789
DCAF6	CUL4	-0.0637906				HNRNPM	0.074221	-0.0139933
DCAF10	CUL4	-0.0239654				USP39	0.102113	0.0148671
DCAF10	CUL4	0.0133171				TONSL	0.140144	-0.0949638
DCAF12	CUL4	-0.0351551				NBN	0.131327	0.0659823
DCAF8	CUL4	-0.0718586				FOXN2	0.278606	-0.105918
DCAF15	CUL4	0.813607				TUBGCP5	0.26577	-0.0558848
WDR82	CUL4	0.0459409				CIP2A	0.909374	-0.155673
WDTC1	CUL4	-0.0235248				AP2B1	0.901918	0.116259
NUP43	CUL4	-0.113018				WDR6	0.716417	-0.0349092
DCAF11	CUL4	-0.0339484				IFT20	0.0775083	-0.116123
TRPC4AP	CUL4	0.0361452				SNX20	0.216892	-0.0694304
DDB2	CUL4	-0.0507901				DDX1	0.933546	-0.199126
FBXW5	CUL4	-0.0324481				HECTD1	0.289136	-0.0847528
SNRNP40	CUL4	-0.0214667				PSMC6	0.742748	0.0477934
DCAF5	CUL4	-0.118747				GATD3B	0.924058	0.135319
DDA1	CUL4	0.0974126				RNF114	0.231587	-0.0437467
AMBRA1	CUL4	0.002357				GPS1	0.460742	0.0435557
WDR26	CUL4	-0.187794				PTRH1	0.26588	0.0452936
DCAF16	CUL4	-0.169141				TRAPPC10	0.0232406	-0.0615767
DCAF1	CUL4	0.0742755				RTF2	0.0160872	0.0092485
						CLASRP	0.0858412	0.0249829
						WDR18	0.766558	-0.261342
						MYO10	0.206208	0.770782
						CACHD1	1.32426	-1.25426
						MLST8	0.598921	-0.122737
						FADS1	0.00142454	-0.0023209
						HNRNPUL1	0.342938	-0.402301
						EPB41L3	0.201918	-0.19306
						MRPL19	0.0817519	-0.0819142
						AKAP9	0.274246	0.0331836
						GPALPP1	0.52524	0.143864
						CDC42BPA	0.660915	-0.618926
						PCMT1	0.207625	-0.0165713
						MYO6	0.0225874	-0.0103862
						NOLC1	0.0409525	0.00797629
						SNRPC	0.406857	-0.257405
						MPP2	0.27842	-0.0696216
						RUBCNL	0.687168	-0.463747
						PITRM1	0.935543	-0.669996
						IGHG1	0.234531	-0.0352077
						COG4	0.377973	-0.219894
						EXOC7	0.59315	0.0312209
						FBXO44	0.529777	-0.518081
						EXOC5	0.0679918	-0.0099111
						HSPH1	0.043412	-0.0141189
						PLS3	0.294641	-0.1369
						ADD1	0.515056	-0.295803
						NUP214	2.09232	-0.441983
						IARS1	0.32121	-0.0268397
						CSTF1	0.148216	0.0572691
						SCAF8	0.158082	-0.0338123
						SMARCA4	1.3972	0.163176
						RNF213	1.64975	0.0983322
						ILK	0.720642	0.193824
						SKP2	2.24898	-0.240553
						CUL2	1.54922	-0.052846
						SCAF11	0.772073	0.287553
						NCAPH2	0.0641867	0.033762
						LUC7L2	0.820602	0.0441918
						TKT	0.722861	-0.726658
						SRSF7	0.403956	-0.085418
						POLR2J3	0.142595	-0.0662014
						LARP1	0.043942	-0.0554726
						LYZ	1.09967	-1.46769
						TRAV38-1	0.0245795	0.0167615
						RNF31	0.401727	-0.170696
						TRAPPC2L	0.0435497	-0.0096984
						RPS15	0.301708	-0.0530641
						IGHV3OR16-9	0.776703	-0.191006
						IGHV1-69D	0.299338	-0.193668
						DLG1	0.754965	-0.0895336
						FBXL15	1.34717	-0.219234
						NELFA	0.102333	0.0179081
						RPSA	0.0349827	-0.0087478
						SYNE1	1.10365	-0.177529
						KLHL13	1.0613	-0.350466
						DDX46	0.108847	-0.0604784
						ECI2	0.0352743	-0.0039434
						SCOC	0.0325609	0.0338268
						ALB	0.736521	-0.12416
						CHD4	0.123294	0.0425286
						DUT	0.173249	0.143072
						IQSEC1	0.130216	0.0904486
						LAMTOR5	0.76644	-1.38033
						YARS1	0.877229	-1.2466
						CRY2	0.386926	0.124922
						CDK11B	0.679861	0.0593204
						SLC25A22	0.211028	-0.316709
						PRB1	1.35132	-1.9357
						RANBP10	0.576165	0.202668
						DDX3X	1.15981	-0.0495377
						SHPRH	0.257445	-0.416424
						TCF4	0.0547446	0.0420618
						PHF6	0.341433	0.0551276
						HSPA1B	0.249064	-0.0312357
						BRD2	0.13333	-0.0259252
						SSBP1	0.747003	-0.17619
						SCRIB	0.00654281	-0.0174069
						HLA-A	0.720475	-0.43551
						TRAPPC12	0.317944	-0.111997
						PUF60	0.118079	0.0118866
						PHRF1	0.127625	0.0464137
						DNAJB6	1.09747	-0.153166
						WDR81	0.0829714	-0.0356915
						IQGAP1	0.488372	-0.0391309
						MATR3	0.456874	-0.120988
						POLR1D	0.45501	0.177059
						hCG_2039566	0.467924	-0.061296
						METTL15	0.0633972	0.12822
						EXOC6B	0.331097	0.0485616
						MICU1	0.0589816	-0.0287569
						PTBP1	0.976865	-0.0785313
						GNL1	0.121457	0.0375474
						VARS1	1.98144	-0.828071
						RAB11FIP5	0.322479	-0.0551331
						EFR3A	0.423049	-0.130601
						CTSD	0.822413	-0.591783
						ING5	0.147913	-0.13376
						AGPS	0.692158	1.40009
						MED17	0.253014	-0.0869236
						ELP4	0.553691	0.0831001
						HNRNPU	0.0950988	-0.0233071
						KCTD7	0.153659	0.0339467
						GLDC	0.0102788	0.00589108
						KIDINS220	0.190345	-0.222168
						CRBN	0.551946	-0.0543592
						RTTN	0.155567	-0.162946
						HLA-B	0.866892	-0.193341
						VPS72	0.134182	0.0521562
						PTPN11	1.16392	-0.386503
						TCEA1	0.418485	-0.254721
						hCG_1642624	0.0989626	0.0247326
						SMN2	0.311342	0.101148
						PIK3C3	1.13908	-0.0456743
						RNF187	0.503735	0.0302029
						DDX17	2.50989	-0.147505
						PHGDH	0.808316	-0.121624
						MON2	0.85264	0.0757117
						IGKV1D-33	0.660821	-0.0434551
						CAMK2G	0.308946	0.0777519
						OPA1	0.605346	-0.0702717
						CEP78	0.382264	0.0852444
						CTNNB1	0.0793017	-0.0066314
						POLR1C	2.48592	-0.339989
						TSC2	0.0137935	-0.0047121
						TSC1	1.00855	0.381383
						ERCC3	0.0187384	-0.0091543
						RPL9	0.778695	-0.15045
						UCK2	0.13286	0.0403802
						CASK	0.197669	-0.0286388
						DYRK1A	0.521711	-0.350585
						RPL5	0.325445	-0.038075
						HBA2	0.592811	-0.162338
						PRPS1	0.952466	-0.539759
						PPFIA1	0.197523	-0.0153806
						RPS14	0.0846079	-0.0127325
						RPS24	0.136005	0.0167565
						RPS29	0.667714	-0.254467
						CSNK2A1	0.00738066	0.00067091
						VPS33A	0.572364	0.0433607
						SEC23B	1.45115	-0.150315
						CDC73	0.268583	0.284278
						CD59	0.0335934	-0.0188489
						PNPLA6	0.136895	-0.229939
						MTHFD1	0.169137	-0.06461
						MOGS	1.84557	-0.40174
						CREG1	0.0304241	-0.131134
						COX7B	0.880619	-0.535652
						ADAR	0.790054	-0.209276
						TBC1D4	0.095846	-0.0235932
						SSR1	0.475274	-0.147008
						MCTS2P	0.0154668	0.00377536
						QSER1	0.223901	-0.164892
						MCM4	0.864811	-0.247124
						COPA	0.620264	-0.0330155
						LDHB	0.657656	-0.566292
						WDR24	0.950707	-0.234509
						IDE	1.08195	-0.190761
						CCND2	0.0708457	-0.0389285
						GNAI1	1.00323	-0.32224
						POLA2	0.020643	-0.047883
						RPL29	0.169481	0.0475061
						GSK3B	0.983298	-0.526768
						ABCD3	0.282151	-0.0339296
						MRM2	0.213779	-0.0484042
						THRAP3	0.306548	0.0356617
						GEMIN2	0.398166	-0.047266
						SNU13	0.314763	0.0649095
						GLA	0.825035	0.109765
						PDCD11	0.424398	-0.216849
						SEC16A	0.0351684	-0.0123992
						MPRIP	0.907415	0.0675557
						DEK	0.39291	0.055068
						NKAP	0.242027	0.0301294
						TGM3	0.666738	-1.1439
						MED27	0.0823972	-0.0369632
						TTC21B	0.0381021	0.0356662
						CLUH	0.834271	-0.821194
						COX6B1	0.641533	-0.243856
						GTF2I	0.38982	-0.0650122
						MCM3	0.818813	-0.264138
						ESYT2	0.0532695	0.00752115
						WDR26	1.81988	0.106584
						MYCBP2	0.737199	0.037672
						PCM1	0.20044	0.0746043
						CSNK1A1	2.46203	-0.246677
						GNAS	0.304555	-0.0471652
						H3-3A	0.912446	-0.100281
						SRSF6	0.289082	-0.0287271
						SDF4	0.465756	0.221843
						ALDH3A2	0.518131	-0.0978367
						IFT46	0.0629548	0.0767312
						YPEL2	0.222738	-0.152852
						ASCC1	0.522605	-0.119281
						ARHGEF2	0.136259	0.102715
						EED	0.587433	-0.235526
						NELFB	1.26528	0.0326972
						IGKC	0.201805	0.0238585
						ETNK1	0.640622	0.0916998
						AK2	0.775878	-1.1765
						THOC7	1.35598	0.185588
						CUL4B	1.64704	-0.0842023
						CTNND1	0.141338	0.0226257
						GBF1	0.127161	-0.031353
						CXXC1	0.494259	0.317189
						CUL7	0.731383	-0.20503
						DNAJC7	1.62702	1.50583
						LARS1	0.0617048	0.00905132
						GNL3L	0.0758313	-0.0246649
						MED19	0.974467	-0.342199
						STMN1	0.0352909	-0.0914948
						AP5S1	0.160625	-0.263496
						AAR2	0.478256	0.065002
						NBAS	0.24403	-0.249414
						TARS3	0.537887	-0.185715
						MAP9	0.0908799	-0.241391
						SSPOP	0.313174	0.903414
						AURKA	0.0700317	-0.0296743
						VWA8	2.3833	0.0511937
						WDR91	0.784731	0.146982
						CNOT1	0.877174	0.0443311
						HMGN1	0.413262	0.0763156
						NUDT5	0.504214	-1.01638
						JPT2	0.0315334	-0.0263715
						DDTL	0.0626386	0.133116
						NDEL1	0.694362	0.680543
						CHCHD1	0.0926344	-0.0148511
						RNPEP	0.0950495	0.034256
						CNIH4	0.110508	-0.0203669
						PHKA1	0.981355	0.087898
						OBSL1	0.228633	-0.0621638
						USP27X	0.213698	-0.182039
						AMOT	1.99487	-0.437449
						PIP5K1A	0.544729	0.208018
						TBKBP1	0.108666	-0.011477
						POM121C	0.420977	-0.219612
						CBR1	0.24487	0.0655782
						PPP5C	0.121376	-0.0778959
						RPL7	0.309336	-0.125457
						EIPR1	0.638792	-0.399556
						RPL23A	1.32128	-0.0709701
						BICD1	0.548525	0.0698504
						SNRPGP15	1.19571	0.0575457
						SEC13	0.224272	-0.0332041
						HIF1A	0.888191	-0.112018
						ZNF593	0.635631	-0.206563
						SRRM1	0.082959	-0.0145748
						EIF3L	0.154293	-0.0256846
						CDC42EP1	0.46893	-0.607731
						BTBD3	0.23638	0.210997
						COMMD6	0.452199	0.139854
						ERLIN1	0.529836	-0.170847
						FAM50A	0.175233	-0.178695
						ARCN1	0.178852	-0.114822
						MCM5	0.0611226	0.122573
						CENPM	0.0489018	-0.137859
						PIGK	0.176426	0.0675583
						CAPZB	2.14417	-0.271102
						DYNLRB1	0.531503	0.326009
						MTR	0.346893	-0.149753
						PABPC4	1.06407	-0.326794
						RADX	0.451454	-0.072463
						DEDD	0.0113061	0.00837946
						EPS15	0.183884	-0.284561
						HNRNPC	0.795645	-0.149488
						MORF4L1	0.500606	-0.0682425
						CDIPT	1.16475	-1.08506
						NCOA4	0.621143	-0.154756
						CDC25B	0.538598	-0.039211
						INTS14	0.480448	0.519141
						CS	0.524304	0.20307
						PWP1	2.15544	0.152111
						CARS1	0.143761	0.0861757
						NQO1	0.198112	-0.414548
						RBCK1	0.519177	-0.274423
						PRPSAP1	0.648755	0.161818
						SEC61A1	0.145275	-0.110148
						HNRNPR	1.97899	-0.80293
						MED29	0.970324	-0.231664
						MTAP	0.405075	-0.316089
						UBB	0.970626	-0.174368
						MAEA	1.48245	0.0876329
						NME7	0.145351	-0.0141029
						ILF2	0.290682	-0.091809
						COG8	0.584276	-0.175631
						ARL1	0.139285	0.0328646
						RIOK3	0.012071	-0.0031328
						FANCL	0.515836	0.500615
						PES1	0.0819901	-0.0137415
						SEPTIN2	0.18478	0.106289
						RAN	0.296759	-0.291826
						EIF3CL	0.347259	0.0325158
						COG2	0.947738	-0.19764
						RPL31	0.331024	-0.0150423
						RPN1	0.594055	-0.198264
						HBS1L	2.0754	-0.153976
						CPA4	0.855589	-1.5218
						ARMC8	1.30074	-0.104157
						MYL6	0.115121	0.0306583
						CPSF4	0.361963	-0.063199
						PPHLN1	0.453106	0.102266
						PLRG1	0.278487	-0.122814
						NAP1L1	0.278279	-0.0380509
						CNOT8	1.10772	-0.138109
						CCT5	0.381419	-0.0339818
						INO80B	0.318561	-0.115713
						PTMA	0.025659	0.0682547
						TAX1BP1	1.17335	0.164217
						SUMO1	0.288059	-0.136655
						EIF4E2	0.00244375	0.00266814
						HSPE1	0.297371	-0.569168
						ELOB	0.522475	-0.0442371
						MRPL30	0.360068	-0.124153
						MTHFD2	0.169766	0.221734
						POLR1A	0.0163356	-0.0050373
						SPG11	0.583641	0.0686696
						ELP6	0.208516	-0.0520141
						BZW1	0.140385	0.164089
						NIN	0.642911	-0.166786
						CSTA	0.984354	-0.799505
						POLR2B	0.520988	-0.0517654
						CMSS1	0.157288	-0.0751119
						RPL37A	1.91509	-0.132737
						PPIA	0.492692	-0.225799
						ZC3HAV1	0.142482	0.0385413
						CKMT1B	0.953838	-0.529517
						PFN2	0.0884202	0.0234513
						ATP6V1E1	0.0691063	-0.0721936
						COX17	0.376103	0.183893
						MRPS33	1.07271	0.329211
						ACAA1	1.13526	-0.149724
						AAMP	0.17272	0.0227523
						BAG3	0.308918	0.328121
						CYCS	0.234881	-0.0615296
						PELP1	1.15621	-0.222199
						MRPL39	0.77424	-0.1063
						ABCF2	0.642971	-0.208772
						GET4	0.684225	0.527655
						LSM8	0.799158	0.584501
						MRPS34	1.08519	-0.496109
						FAM207A	0.485202	-0.423851
						POLR2H	0.425365	0.0525246
						RPUSD3	0.700467	-0.389275
						PRKRA	0.852359	-0.254804
						MTX2	0.0103018	0.00236773
						RPL24	0.0808349	-0.0130694
						CRTAP	0.13692	-0.0361507
						PPIH	0.454024	0.0419323
						SQSTM1	1.67001	-0.175008
						CHCHD3	0.98496	0.0881331
						L2HGDH	0.0760961	-0.0539603
						SPC25	0.46196	0.365303
						PHB	0.0980421	0.103638
						THOC5	0.993861	-0.553647
						RPL22L1	0.154028	-0.0185895
						NONO	0.150589	-0.0966637
						INPP5K	0.232845	-0.0221324
						PPIL3	0.203002	0.0536864
						RPL32	0.19965	-0.0886822
						IRAK1	0.046463	0.0635171
						ANKRD54	0.146937	-0.0326717
						HNRNPAB	0.452725	-0.209793
						OCIAD1	0.235699	0.0966334
						ANAPC10	0.377841	-0.113327
						TMEM33	0.0956552	0.0590253
						CDK7	1.13887	0.783015
						CTBP1	0.207365	-0.0350099
						EIF4E	1.11293	-0.306856
						COMMD10	0.826122	-0.928944
						MACROH2A1	1.16302	-0.425387
						MRPS18C	0.387802	-0.205966
						JCHAIN	0.755043	-0.234491
						SAR1B	0.0654801	0.0236707
						SEC31A	0.11415	-0.0689731
						CEP120	0.631052	-0.52307
						TAF9	0.388752	0.0804427
						CENPK	0.536647	-0.157947
						RACK1	0.105759	-0.0442715
						USP45	0.589693	-0.42773
						GMNN	0.0506518	-0.0246439
						FBXO25	0.119946	0.0247819
						CEP57L1	1.53506	0.151942
						YIPF5	0.596167	0.121857
						ELOC	1.2544	-0.0529575
						SDC2	0.42792	-0.191429
						ERLIN2	0.0206741	-0.0091362
						DNPEP	0.0882173	-0.0214202
						ANXA6	0.779841	1.38103
						MTDH	0.157107	-0.104208
						COPS6	0.255513	0.0152202
						CALM2	0.39473	0.0931315
						FLOT2	0.628884	-0.0847499
						NEFM	0.331858	-0.07337
						UBR5	0.395314	0.0295873
						TOLLIP	0.834726	-0.270412
						C12orf43	0.109919	-0.0231452
						GNB2	0.304125	0.0586176
						RPL14	0.297828	-0.0736334
						PRRC2C	0.138004	0.135856
						CHEK1	0.176578	-0.030745
						LTF	0.315606	0.141942
						DYNC1I2	1.2285	-0.718357
						TRIM5	0.0359551	0.00597405
						EZR	0.614385	-0.107068
						ACIN1	0.564857	0.19146
						HMGB3	0.056949	-0.0145571
						FAM91A1	0.120415	-0.0618172
						ZC3H18	0.454762	-0.819397
						AXIN2	0.417301	-0.233071
						CDKN1B	0.244429	-0.112928
						ELAC2	1.02746	-0.238015
						XPO7	0.916713	0.228125
						MTA1	0.0381092	0.0107033
						PLOD2	0.273847	0.117597
						KDM5A	0.0673732	0.0351875
						MAP4	0.433567	-0.183836
						PHF3	0.154034	-0.149386
						CYFIP2	1.01286	0.40306
						PRPF31	0.175502	0.0799029
						TNPO1	0.450417	-0.15336
						EXOC6	0.0124761	0.00363612
						DHX36	0.0477182	0.00809455
						DDX55	0.122624	-0.101965
						DCTN1	0.820339	-0.09498
						NACA	0.799688	0.0538278
						ALYREF	1.75776	-0.194165
						ILKAP	0.350964	-0.205524
						ZKSCAN1	0.243369	-0.246932
						SMC4	0.322565	-0.0335486
						MYO1B	0.339452	-0.117511
						EZH2	0.960763	-0.631344
						CNN3	0.745043	-0.466069
						MRPS17	0.244335	0.0321453
						SRP9	0.492633	-0.127003
						FUBP1	0.0729647	-0.0794926
						NUP155	0.346578	0.0313196
						RND3	0.0164666	0.00499105
						NOP14	0.0530348	-0.0075843
						RABGEF1	0.817806	0.070097
						PIK3R2	0.66631	0.0785592
						PPP2R5D	1.5717	0.128818
						MAP1A	0.401879	0.146411
						TSN	0.861653	-0.155897
						NCAPH	1.24386	0.118249
						SUN1	0.716437	-0.066021
						DYNC1LI1	0.100653	-0.0322847
						PANK4	0.415571	-0.251527
						NASP	0.092819	-0.18414
						MTCH2	0.355691	-0.114011
						SERPINH1	0.584607	-0.626749
						NXF1	0.212748	0.0656962
						POLR2G	0.74173	0.203129
						UBXN1	0.0588379	-0.0419872
						PYGL	0.378642	-0.138455
						PPP6R3	0.0323524	-0.0057209
						PRMT1	0.292818	-0.121338
						NCAPD3	0.946553	-0.260308
						UBTF	0.265837	-0.181079
						MRPL17	0.208093	-0.373555
						BTF3L4	2.48637	-0.359324
						CLP1	0.33994	0.144491
						RRM1	0.292295	-0.161842
						RPL27A	0.267865	0.18316
						CSTF3	1.22171	-0.142516
						CSDE1	1.52578	-0.930135
						PDHX	0.400055	-0.279141
						TYK2	0.159255	0.0668724
						PPP1CA	0.202393	-0.0350001
						PPFIBP2	0.269241	0.291486
						DGKZ	0.0209938	-0.0054369
						FAR1	0.465039	-0.0440369
						DERA	0.771611	0.0723495
						FAU	0.644283	-0.0565591
						AP2A2	0.0624978	-0.033747
						EEF1D	0.435934	-0.196431
						IQGAP3	1.32689	-0.556805
						TRRAP	0.11283	0.0813143
						RPL35	0.654847	-0.0707715
						GTF2H3	0.523094	-0.101589
						FAM76B	0.725994	-0.277394
						LAMTOR1	0.112587	0.0796735
						ELP2	1.48078	0.330063
						DOCK4	0.0586323	-0.138156
						PHB2	0.174656	-0.0747099
						ATP6V0D1	0.522381	0.0943651
						DTL	0.655448	-0.0883157
						PARD3	0.560317	-0.130175
						SLC3A2	0.224109	-0.155682
						FKBP4	0.0427926	-0.0839221
						UACA	0.579151	-0.335023
						ANAPC15	1.12352	-0.200453
						PRKAB1	0.225931	0.133343
						SEC23A	0.0595236	-0.0103664
						DHX37	0.195581	0.0245686
						ARF3	0.225084	-0.22031
						TSG101	0.320629	-0.085263
						GRIP1	0.123502	-0.09972
						TUBA1C	0.00458498	0.00125241
						GRSF1	0.354812	0.0652583
						MYO1C	0.721146	0.181251
						MAGOHB	0.471222	-0.185989
						ACTR2	0.687172	-1.09385
						MARCHF7	0.609816	0.333182
						GANAB	0.399396	-0.274143
						CDK17	0.262525	0.0727422
						MRPL48	1.30219	-0.250267
						TRAPPC2	0.562218	-0.217286
						TARS2	2.00466	-0.20171
						PDE12	0.25647	0.160488
						POLDIP3	0.28314	0.0251117
						CCDC59	0.0782423	0.031374
						LETMD1	0.0968704	-0.246165
						CORO1C	1.12356	0.455951
						DDX54	0.195519	-0.0913906
						TWF1	0.381661	-0.337848
						CDK4	1.13949	-0.291459
						RPLP0	0.282109	-0.124505
						CNOT2	0.174509	-0.0427389
						AAAS	0.430772	-0.199647
						SLC25A3	0.106689	-0.0302229
						CSRP2	0.889099	-0.0985751
						SPRYD3	1.40808	0.103301
						GIT2	0.499851	-0.0954173
						ZCRB1	0.832946	1.00315
						C17orf49	0.392036	0.834125
						LACRT	0.347765	-1.32368
						ANKRD13A	1.08133	0.591727
						HNRNPA1	1.22115	-0.284746
						MRE11	0.185542	-0.0392067
						CCDC125	0.0233749	0.0341911
						GAPVD1	0.808437	0.0619895
						KIF3C	0.986525	-0.423276
						ZKSCAN5	0.192286	-0.0604463
						PNO1	0.421509	-0.219899
						ARL6IP4	1.22501	0.113551
						RPS19BP1	0.104124	0.0635912
						PMPCB	0.2205	-0.18664
						RPL18	0.488685	-0.0623922
						ERH	0.061694	-0.0308447
						ZFYVE26	0.306543	0.0437045
						MAX	0.0461756	0.0594409
						ATP6V1D	0.314259	-0.270412
						FBXO34	0.063148	0.105473
						SHMT2	0.864063	-0.534156
						DCAF4	1.51434	-0.198397
						NFKBIA	1.39296	-0.127728
						APEX1	1.84418	-0.438002
						EIF2S1	0.191642	0.0304222
						KTN1	0.314211	-0.250513
						DDX24	1.39742	-0.428361
						HAUS4	0.107814	0.0192757
						CDK2	2.92521	-0.177399
						NEMF	0.0972213	0.0593147
						PSMA6	0.503712	-0.0788143
						FAM133B	0.174508	0.0240216
						TENT4B	0.029889	-0.0226922
						TMPO	1.07091	0.389646
						USP11	0.151775	-0.0215786
						TTC7A	0.130338	-0.0947995
						HPS3	0.263282	0.111415
						MRPS22	0.222512	-0.0528243
						CPSF3	0.0134682	-0.0058007
						SEC24C	0.856868	0.639491
						HNRNPH1	0.68917	-0.0423675
						CDSN	0.684031	-1.05755
						NELFCD	0.57981	0.0630179
						CEP170	0.307717	0.0541303
						DPM1	0.546821	-0.0787344
						PHF8	0.477432	-0.0701675
						TMEM201	1.47752	0.189128
						APMAP	0.152777	-0.231089
						EIF2B3	0.928069	-0.338144
						RPL36A	0.311759	-0.0368531
						PRCC	1.01463	0.316986
						RBMX	1.3901	-0.425023
						NRM	0.369562	0.25489
						SESTD1	0.0851452	-0.0639617
						MAPKAP1	0.132647	0.250255
						CALU	0.0739525	-0.102107
						MTCH1	0.890235	0.190124
						IPO5	0.0265228	-0.0039315
						MCM2	0.592128	-0.462163
						HNRNPD	0.867474	-0.415554
						UTP15	0.528575	-0.483182
						CHCHD6	1.07791	-0.631842
						RSAD1	0.185371	0.105325
						CNOT6L	0.711688	-0.915885
						TMA16	1.18651	0.0881529
						PALLD	0.302243	0.183214
						SARAF	0.290206	0.590054
						INTS8	1.02205	0.447657
						BAG4	0.0852353	-0.0724328
						DCUN1D5	0.166213	0.0444272
						RNH1	0.122762	-0.108348
						PRPF4B	0.148745	0.245505
						ZNRD2	0.0140271	-0.0022793
						DEPDC1	0.154954	-0.105645
						HADHA	0.10661	0.0112371
						TRIM65	0.0247398	-0.0056062
						CKB	0.385658	-0.535848
						RPL28	0.623996	0.132635
						OIP5	0.31433	-0.098568
						SEC11A	0.0209343	0.0152443
						PSMA4	0.277994	-0.0224912
						MRPS11	0.170271	0.0213778
						SRP14	0.116398	0.0242109
						WDR73	0.0267604	-0.0125897
						RPS27L	0.198493	0.0336413
						WDR61	0.152821	-0.0130847
						VPS13D	0.19267	0.13314
						SRPK1	0.376989	-0.0739326
						WDR59	0.0127544	-0.0306432
						RNPS1	0.303377	0.18248
						NUBP2	0.13058	-0.0396352
						RPS17	1.14957	-0.0758278
						UQCRC2	0.19427	0.0770469
						FUS	0.0075882	0.003438
						CIAPIN1	0.892885	-0.689444
						NDUFB10	0.864539	-0.323674
						HAGH	0.104628	-0.0271664
						SGF29	0.00985214	0.0222721
						ALDOA	1.07426	-1.74006
						TELO2	0.819998	-0.107683
						STUB1	0.709321	-0.175626
						NUP93	0.159503	0.0178168
						TRA2B	0.332027	-0.147439
						HNRNPLL	0.054808	0.00780821
						DHX30	0.4853	-0.0991819
						GTF3C5	0.389579	-0.0818298
						NUP58	0.913027	-0.381422
						KDELR2	0.161992	-0.291959
						SOD1	0.486332	-0.579799
						CEP85	0.00205605	0.00035906
						SAP18	0.708445	-0.109536
						DUSP11	0.387642	-0.500537
						BUD23	0.00503651	-0.0011134
						SF1	0.829238	0.153349
						DHX57	0.42213	0.15138
						SLC35E1	0.044307	0.00865746
						SON	0.0171384	0.0067718
						SMPD4	0.481822	-0.0942202
						MFN1	0.767978	-0.76527
						MRPS28	1.17099	-0.121757
						FBXL17	0.250972	0.102693
						GIGYF2	0.597477	-0.265033
						TBCD	0.585007	-0.209609
						NEURL4	0.295858	-0.0793939
						FN3KRP	0.125441	0.0554316
						ELP5	0.347685	-0.202703
						SLC25A11	0.884802	-0.297033
						GEMIN4	0.262223	-0.0158484
						PLK1	0.846567	0.132127
						MED31	0.441022	0.0967627
						MAZ	0.09788	-0.0421593
						EIF5A	0.555312	-0.233985
						PFN1	0.413604	-0.627154
						EIF4A3	0.0711118	-0.055269
						RSL1D1	0.224804	0.207837
						BAIAP2	4.09221	0.112557
						NUP88	0.49496	-0.302627
						INTS2	0.376751	-0.243013
						CEP290	0.341268	-0.0687087
						PHKG2	0.35557	0.0672057
						TBL3	0.0973752	-0.0809152
						FBRS	0.533042	0.0831978
						SRSF2	0.43375	0.0612755
						HECTD4	0.374295	0.0284162
						ALOXE3	1.05787	-1.45911
						LUC7L3	0.523224	0.063828
						ARMC5	0.24104	-0.214431
						PLK4	0.364907	-0.0884314
						DCXR	0.743766	-0.293538
						TMCO1	0.277523	-0.284589
						FLII	0.357482	0.242338
						CIAO2B	0.131748	0.030432
						JPT1	0.191702	0.596402
						TRAPPC8	0.16439	-0.0827091
						AURKB	1.67264	-0.358959
						DDX5	1.04338	-0.0837455
						RPL19	0.386379	-0.0474257
						SRSF1	0.329693	0.0294516
						C17orf75	0.879999	-0.565509
						SNRPN	0.288366	0.0370338
						CDC6	0.0245596	-0.0072496
						RNF138	0.443811	-0.131768
						MRPS7	1.14526	0.133586
						KLHL17	0.369967	-0.345905
						SAP30BP	0.0838326	-0.014792
						SUZ12	0.405971	0.0895877
						CDKN2A	0.887963	-0.297192
						MYO1D	0.188506	-0.150935
						COPS9	0.379872	0.0785022
						WAC	0.51817	-0.300623
						NUDT16L1	0.358959	-0.0397446
						FAM32A	0.361407	0.0457838
						CALR	0.136715	-0.445496
						LONP1	0.46878	-0.55209
						DNMT1	0.413385	0.267296
						PSMD8	0.490129	0.0339799
						ATXN7L3	0.043168	-0.0643849
						MRPL4	0.298117	-0.0432987
						POLR2I	0.429807	-0.780863
						LSM12	0.164991	-0.0780511
						SEH1L	0.44134	0.0447051
						PARK7	0.0636291	0.00596666
						EIF1	0.396879	-0.0928798
						KRT13	0.595112	-1.51198
						GLYR1	0.00652358	-0.0041554
						EIF3G	0.172568	-0.0545526
						GID4	0.0300432	0.00461435
						ERCC1	0.650334	0.339394
						RBM42	0.770357	-0.240466
						TMEM161A	0.0775534	0.0170865
						UBE2S	0.659066	-0.2281
						FARSA	0.492046	-0.14188
						P3H4	0.288726	-0.131736
						ATP6V0A1	0.623421	-0.182657
						TK1	0.0426444	-0.0115259
						ASF1B	1.23968	0.808994
						PDCD5	0.441891	-0.867269
						COPE	0.146579	0.0263467
						FBL	0.00199289	0.00036931
						NUP62	0.22997	-0.111213
						GRAMD1A	0.313927	-0.224813
						RPS5	0.264133	-0.0379889
						RUVBL2	0.154039	-0.0111854
						RPL18A	0.132375	0.0217981
						RPS16	0.229188	0.0213099
						KIF2A	0.0396627	0.0199339
						DDX39A	0.796917	-0.335309
						HAX1	0.581784	0.0626528
						AIP	0.112994	-0.0313311
						GTPBP1	2.0327	-0.489
						AP3B1	0.451115	-0.0837412
						PSMD11	0.85939	-0.12206
						PSMD12	0.77223	-0.0488255
						PSMD9	0.548187	0.0602665
						CBX4	0.325842	0.140082
						SUPT5H	0.0024048	-0.0025446
						EIF3F	0.028219	0.0093298
						CDC7	0.0613953	-0.0236738
						POLRMT	0.0687964	-0.101325
						PIK3C2A	0.945608	-0.0632539
						PSMD14	0.158343	-0.0135565
						KPNA3	0.246412	-0.0695813
						SDCBP	0.764085	0.141876
						MPHOSPH10	0.778982	0.468888
						NOP56	0.348252	-0.0423489
						KPNA4	0.0532714	-0.0355403
						PPP6C	0.180994	-0.0252724
						ACACB	1.68196	0.0571644
						SCD	0.382901	-0.0353873
						TRAFD1	0.0779263	0.0157955
						CIT	0.88312	0.0595896
						AP3D1	0.795004	0.0854361
						IRS4	0.313242	0.0242763
						IMPA2	0.289901	0.0176711
						PRMT5	0.255874	-0.043196
						TCERG1	0.081261	0.015728
						POLR3A	0.187355	-0.253808
						PSMA7	1.46247	-0.103509
						BCKDK	0.566881	0.0547368
						UQCRQ	0.570054	-1.00787
						XPO1	0.875095	-0.080219
						SPTBN2	0.0446679	0.00406408
						KHNYN	0.383554	-0.173621
						U2SURP	0.625926	0.0747037
						PFAS	0.83452	-0.0992117
						ANKRD28	0.102755	0.0214627
						CHUK	0.14389	-0.0125873
						AXIN1	0.144881	0.0136142
						NKRF	0.412203	0.146108
						MRPS12	0.330237	0.172858
						SPTLC1	1.22727	0.348171
						FANCG	0.787871	-0.217786
						OGT	0.507624	-0.092685
						MID1	0.0592355	0.0107067
						FANCA	0.211586	-0.0302882
						EIF3D	0.18432	0.0252559
						IPO8	0.135734	0.033927
						DHX15	0.724011	0.0348
						ZZEF1	0.649628	0.074863
						TTI1	0.0978065	-0.0701368
						PRPF4	0.561151	0.0441871
						PSMD3	0.1488	-0.0164993
						ZW10	0.52023	0.0428967
						SART1	0.916702	0.0655119
						AP5Z1	0.160264	-0.0456898
						EEF1E1	1.68647	0.218205
						PRPF3	0.150678	0.0274725
						PRC1	0.613458	-0.0713823
						ZNF207	0.176185	0.0195789
						BUB3	0.628373	0.0530555
						HTATSF1	0.176404	-0.0226536
						NUDT21	0.316836	-0.0201526
						SCO2	0.802459	-0.18856
						AKAP8	0.845721	-0.163708
						GTPBP6	0.271171	0.303708
						NDUFS5	1.33536	-0.116264
						RAD21	3.71246	-1.43952
						DHX16	0.125717	0.0222213
						MED14	0.100098	-0.0195284
						SMARCA5	0.437451	-0.179908
						URB1	0.477754	-1.673
						AQR	0.113829	-0.014452
						MCM3AP	0.420345	0.0460024
						KDM1A	0.0714034	-0.0136614
						SYNCRIP	0.163628	-0.035506
						RANBP6	0.105919	0.0301871
						CCNT1	0.152648	-0.0213048
						CCNT2	0.00860861	0.00191832
						EXOC3	0.12442	-0.0568013
						MRPS14	0.103192	0.00677013
						H2BC12	0.481568	-0.0469389
						CCDC22	0.0315101	-0.0100069
						PQBP1	0.505393	-0.0694349
						DKC1	0.150047	-0.0270474
						EDF1	0.0451505	0.0115404
						KIN	0.327139	0.0624106
						DNAJA2	0.131683	-0.0063708
						BRD4	0.112394	0.0166428
						WDR1	0.0809898	0.0515482
						CPNE3	0.0880247	-0.0608244
						PPFIA3	0.0284342	0.0034523
						RNF40	0.0446627	-0.008709
						KDM4A	0.760838	-0.126364
						DNAJC13	0.558463	0.132469
						PPP6R2	0.198293	0.129142
						NDUFS2	0.743081	-0.529805
						NIPSNAP2	0.410597	0.0730274
						HMMR	0.388414	-0.148092
						ALOX12B	0.87294	-1.53265
						TULP3	0.486518	0.0490694
						PRPF40A	0.181082	0.0191359
						VPS26A	0.0199427	-0.029407
						SAP30	0.151884	0.0428097
						PSIP1	0.250208	0.0380297
						NDUFS3	0.108131	0.291716
						SRSF10	0.170549	-0.0833852
						HSBP1	0.541444	0.0706387
						SF3B1	0.0990745	0.00679874
						ERAL1	0.00794242	-0.001929
						SERPINB7	0.58502	-0.915801
						SNRNP200	0.0610338	-0.0054784
						TIPRL	0.160322	-0.0317416
						UTP20	0.896441	-0.148086
						CDC123	0.129011	-0.0988252
						PSMD10	0.109581	0.0344126
						IDH1	0.0528936	0.147806
						CCNK	0.530329	-0.0685773
						DNAJC8	0.0331854	-0.0064776
						SMNDC1	0.0837651	0.0137513
						FLOT1	0.00367888	0.00060511
						TRIO	0.01669	0.00530744
						GLRX3	0.589378	-0.14785
						CIAO1	1.02182	-0.138692
						SRP72	0.0029462	0.00386643
						LTN1	0.148167	0.0347164
						UFL1	0.196019	0.15602
						UBXN7	1.56588	-0.0742278
						PLPBP	0.152759	-0.0694151
						PRPF6	0.676078	0.0657814
						PCF11	0.102664	0.0209498
						FRYL	0.26379	-0.0628262
						HAUS5	0.107244	-0.0113082
						FBXO21	2.00207	-0.209681
						TRIM37	0.838732	-0.480081
						HEXIM1	0.793732	-0.137231
						SCAF4	1.05986	-0.268151
						ZFPL1	0.172835	0.144389
						ELP1	0.255925	0.0390632
						RTN3	0.252999	-0.138076
						ZRANB2	0.38441	0.0617962
						KIF20A	0.244222	-0.167825
						SMC2	0.126941	0.00843024
						IPO7	0.172449	0.0271397
						MAP3K6	0.134418	0.0131609
						SLU7	0.0884698	0.0208461
						PSMG1	0.474138	-1.07815
						SGPL1	0.247378	-0.0818877
						SEC24A	0.229752	0.209976
						SEC24B	0.719256	-0.208676
						PCNT	0.814043	-0.0933015
						YEATS4	0.03823	-0.0334253
						HERC2	0.227298	0.0117271
						BAG2	1.45663	-0.330695
						AIFM1	0.0412686	0.0158849
						TXNDC12	0.800989	-0.249719
						ECD	1.15305	0.081085
						SYF2	0.0140956	0.00652194
						SCGB1D2	0.308875	-0.346603
						MOCS2	0.453762	-1.00529
						LDHA	1.04388	-0.737018
						GLUD1	0.172671	-0.0430145
						GSR	0.076786	-0.0268962
						HPRT1	0.00935362	0.00685835
						SERPINC1	0.0934474	0.0160243
						IGKV3-20	0.268152	-0.102729
						IGKV3-15	0.124141	-0.0370569
						IGHV3-48	0.0130053	-0.002501
						IGHV3-33	0.648616	-0.547715
						PIGR	1.21502	-1.41173
						KRT14	0.658128	-1.0664
						KRT6A	0.696201	-1.2696
						LMNA	0.271046	-0.0695395
						FN1	0.410726	-0.287076
						AHSG	0.653513	-0.972202
						FTL	1.50152	-0.149689
						FTH1	0.308832	-0.0420856
						CAT	1.19678	-2.15609
						CSTB	0.11445	-0.0170045
						ANXA1	0.146138	-0.323182
						OAT	0.225066	0.0659413
						KRT6B	1.07827	-1.81647
						KRT1	1.16698	-1.6685
						SEMG1	0.317718	-0.972414
						TUBB4A	0.713022	-0.0786307
						GAPDH	0.82663	-0.889063
						TP53	1.04457	0.0587268
						HSPB1	1.53688	-0.436001
						TYMS	0.778917	-0.180498
						ATP1A1	0.112494	-0.0340025
						ARG1	1.44172	-2.26655
						S100A8	0.625606	-0.715142
						SLC25A5	0.285853	-0.0316563
						PCCA	0.355892	0.0665798
						HMGN2	0.728407	-0.121945
						RPLP2	0.00321261	-0.000741
						ATP5F1B	0.154199	-0.146132
						S100A9	1.79422	-1.1733
						ENO1	0.240657	-0.396519
						NPM1	0.696986	-0.125334
						NEFL	0.0782581	-0.0392275
						P4HB	0.113652	-0.09905
						ANXA2	1.25544	-0.699691
						TUBB	0.321639	-0.0242229
						IVL	0.125923	0.334397
						EPRS1	0.0199527	-0.0019133
						HSP90AA1	0.799976	-0.421657
						UQCRH	0.647215	-0.635114
						GUSB	0.0449411	0.00343609
						HSP90AB1	1.17489	-0.344386
						CYC1	0.738955	-0.228445
						SNRPB2	0.164478	-0.0491009
						SNRNP70	0.0341867	0.00361681
						VIM	0.0930523	-0.0110979
						KRT16	0.737998	-1.40406
						SNRPA	0.707763	-0.0620544
						HMGB1	0.502433	0.0459352
						CLTA	0.313698	0.0329371
						CLTB	1.95525	-0.167553
						SNRPA1	2.85954	-0.195674
						PARP1	0.574824	-0.0372114
						H2AZ1	0.160481	-0.0339668
						FBXO45	0.394151	0.0344043
						U2AF1L5	0.132673	0.0422325
						CBSL	0.266838	0.0233192
						RO60	0.0934887	0.0338836
						TXN	0.449237	-0.108175
						CTSA	0.193472	0.0291045
						PRKAR1A	0.380164	-0.109814
						HSPD1	0.0802968	-0.0215225
						HSPA5	0.191226	-0.0296741
						HSPA8	0.197144	-0.0141325
						DBT	0.315251	0.062001
						TOP1	1.70515	0.114784
						G6PD	0.340259	-0.147551
						UBL4A	0.0747469	-0.0258658
						PC	0.208328	0.0270343
						IGF2R	0.364297	-0.40034
						PCNA	0.685634	-0.356471
						SLC25A4	0.243125	-0.0447652
						SLC25A6	0.0478116	0.00681639
						IMPDH2	0.00876177	0.00149679
						TPR	0.176957	0.0251031
						PIP	0.616172	-0.835274
						XRCC6	1.00287	-0.164036
						XRCC5	0.912719	-0.130628
						EEF2	1.00717	-0.12674
						KRT10	1.29235	-1.84208
						KRT5	1.0609	-1.51904
						P4HA1	0.200627	-0.0881326
						PRKAR2A	0.562331	-0.153842
						GTF2F2	0.650326	-0.0745807
						MIF	1.18433	0.0710425
						TRIM27	0.524015	0.0529265
						PKM	1.33881	-1.13283
						HNRNPL	1.09971	-0.181169
						DARS1	0.32953	-0.0366061
						JUP	0.989157	-1.09432
						GLUL	0.0962325	0.0341308
						GSPT1	0.905738	-0.616892
						NME1	0.531272	-0.563217
						RPS2	0.0529416	0.0116763
						DSP	0.723211	-0.197247
						RPA2	0.69152	0.227269
						H2AX	0.554395	-0.851214
						GLB1	0.206514	0.0405667
						H1-2	0.523445	-0.0391369
						YBX3	0.549391	-0.0484049
						ZNF24	0.0523367	0.0340605
						HMGA1	0.159295	-0.0658882
						CTPS1	0.205784	0.0257888
						PSMC3	0.45496	-0.0321784
						TCP1	0.450465	-0.107433
						ERCC2	0.174402	-0.0197001
						RPL35A	0.726296	-0.324413
						NELFE	0.195204	0.0163784
						PGAM1	0.221297	-0.46967
						ATF4	0.148447	0.152851
						NCL	0.783617	-0.0886695
						POLR2C	0.0210155	-0.0081961
						CSNK2A2	0.408218	-0.0408299
						NFKB1	1.65062	-0.0897672
						EIF2S2	0.278385	0.0565374
						CCNA2	1.56127	-0.194029
						BTF3	0.274874	-0.0177875
						PSMB1	0.195265	-0.0258327
						LMNB1	1.73826	-0.14135
						IMPDH1	0.137643	0.0212088
						FLG	1.22367	-1.78198
						ATP6V1B2	0.330116	0.0990858
						NF1	0.523191	-0.0380237
						ACO1	0.486614	-0.110184
						GART	1.37269	-0.179671
						NME2	0.884044	-0.686844
						SPRR1B	1.21411	-1.43588
						SPRR2E	0.82508	-0.780764
						HNRNPA2B1	0.93345	-0.27989
						TGM1	0.719556	-1.38231
						SFPQ	0.655872	-0.163292
						TUBG1	0.68994	0.0463059
						PPIB	0.312785	0.0318184
						RPS3	1.11279	-0.089335
						AHCY	0.367554	-0.324823
						CFL1	0.1149	0.020993
						EEF1B2	0.217119	-0.0711641
						ATP5PB	0.214221	-0.239804
						POLR2A	0.686276	0.0699482
						APC	0.835827	-0.0527577
						AZGP1	1.0444	-1.13392
						RPS12	0.0101021	0.00172853
						ATP5F1A	0.651971	-0.222698
						PSMA1	0.865199	-0.0916226
						PSMA3	0.944115	-0.0626621
						MSN	0.359536	-0.109139
						DDX6	0.5264	-0.157426
						U2AF2	0.03497	0.00561857
						RPL13	0.610317	0.116695
						HMGB2	0.455471	0.0466618
						TARS1	0.396324	-0.124275
						EEF1G	1.90599	-0.138516
						YWHAQ	0.38325	0.0639215
						ARNT	1.41329	-0.421005
						RPA1	0.683974	0.280648
						CAD	1.40482	0.0440474
						CANX	0.0320276	-0.0148854
						PIK3R1	0.201934	0.144565
						PSMA5	0.757829	-0.118334
						PSMB4	0.233822	-0.0258589
						PSMB6	0.309989	-0.0371895
						PSMB5	0.881339	-0.0538609
						GTF2E2	0.245742	0.0916185
						MPG	0.979862	-0.20825
						SERPINB3	1.39354	-1.62567
						PRDX6	0.137631	-0.160531
						PRDX3	0.0703039	-0.0417056
						RPL12	0.549553	-0.0783136
						PEBP1	0.320058	-0.844151
						PDIA3	0.400228	-0.405169
						PPP2R1A	0.312474	-0.0232456
						PPP2R1B	0.432861	-0.236924
						CDC27	2.45148	-0.125082
						CDC25A	0.400284	-0.034688
						NMT1	0.00427679	0.00141311
						ADSS2	0.54868	-0.404063
						LRPAP1	0.0551952	0.00846219
						ALDH1B1	0.156507	-0.0350311
						LCN1	0.607617	-0.742773
						GDI1	0.178319	-0.569205
						S100A7	1.07827	-0.926576
						MAT2A	0.183308	-0.015645
						CPS1	1.07596	0.598188
						DNAJA1	0.0349872	0.00517368
						UQCRC1	0.314936	-0.111431
						CASP14	1.2873	-1.43097
						YWHAB	0.225455	0.0425904
						STIP1	0.257346	-0.228963
						PRDX2	0.14119	0.0326357
						GTF2H1	0.439329	-0.151811
						CTH	0.00892575	-0.0024877
						MCM7	0.307856	-0.0982578
						SHMT1	0.00534538	0.004493
						HSPA4	0.202345	-0.145898
						CTNNA1	0.657011	-0.0579295
						RPA3	0.213676	0.110313
						RPL22	0.213836	0.0776825
						GTF2F1	0.405491	0.0698938
						SPR	0.0990067	0.202924
						KRT9	1.11858	-1.65419
						MYH9	1.22295	-0.302669
						MYH10	0.31154	-0.198192
						COPB2	0.0155208	0.00337768
						KRT2	1.5821	-2.16875
						PSMC2	0.286164	-0.0220082
						ATP5F1C	0.176428	-0.0309062
						RPL4	0.949222	-0.104688
						TAGLN2	0.221365	-0.289027
						COIL	0.468742	-0.163113
						ATP6V1A	0.421825	0.0580177
						HSPA9	0.0583301	-0.014631
						RPS19	0.90289	-0.0348125
						RPL3	0.874283	-0.108328
						FEN1	1.43249	0.157445
						TXLNA	1.62712	-0.534219
						CCT6A	0.600328	-0.0915542
						VHL	2.34777	-0.322387
						MDH2	0.121738	-0.319415
						RFC5	1.60184	-0.532159
						RFC3	0.443335	-0.43554
						CCNF	0.610653	-0.153241
						EIF2S3	0.089997	-0.0234795
						BUD31	0.754253	-0.630885
						NAA10	0.225876	-0.118432
						GARS1	0.382162	-0.470983
						PRKCI	0.671452	-0.46596
						MTREX	2.12769	-0.101361
						MTOR	0.736423	-0.0752075
						PI4KA	0.0641522	0.00400257
						HAL	0.851824	-1.18603
						MLLT3	0.277343	0.0901105
						RPS27	0.515698	0.0875111
						LRPPRC	0.00475015	0.00176215
						PAFAH1B1	0.0598817	0.00806642
						PSMC4	0.0657984	-0.0059547
						VDAC2	0.76343	-0.119613
						CBX5	0.173194	0.0277095
						USP5	0.847938	-0.464827
						PHKA2	0.593902	0.121023
						RANGAP1	0.25016	0.31871
						CRKL	0.536853	-0.0178509
						RPL21	0.768511	-0.0755975
						RPS9	0.113802	0.0103855
						RPS10	0.196404	-0.0220013
						UTRN	0.298747	0.0721049
						EIF1AX	1.09193	0.086463
						QARS1	0.0158713	0.00161123
						IREB2	0.762492	-0.0978703
						RPL34	1.03032	-0.163477
						FASN	0.0942271	0.00999308
						CDK8	0.561888	-0.434396
						CCT3	1.09946	-0.1037
						TUFM	0.556307	0.132385
						CSNK1E	0.0844074	0.00521612
						PSMB3	0.644557	-0.0800235
						PSMB2	9e-05	1.84e-05
						VPS41	0.0264021	-0.0045838
						RBM25	0.093207	-0.0074806
						CLK3	0.114165	-0.0688999
						EIF2B2	0.163416	0.0523012
						HINT1	0.609527	0.328555
						NUP153	0.959329	-0.143199
						RANBP2	0.296254	0.0510235
						GMPS	0.00170989	-0.0004938
						EMD	0.529728	0.0206985
						KNTC1	2.28942	0.0933592
						CDK9	0.43738	-0.0933678
						CCT8	0.407968	-0.0717404
						CCT4	0.223989	-0.0427549
						FXR2	0.956586	0.140841
						DAP3	0.281534	-0.174249
						DNA2	0.603636	-0.378581
						SSR4	0.0326149	-0.0149004
						PSMD7	1.67834	-0.0847476
						NEK2	1.51433	-0.121262
						NDUFA8	1.69547	-0.322453
						HNRNPA3	0.986085	-0.871687
						PGD	1.73541	-0.90691
						KPNA2	0.0463513	-0.0070493
						HNRNPF	0.04043	0.00614691
						CAPZA1	0.264717	0.0783241
						NUP98	0.010025	-0.002018
						SLC25A1	0.231719	-0.0344713
						ACLY	0.00822611	0.00247002
						RABGGTB	0.335887	0.269189
						COPB1	0.03465	0.00704575
						SLC16A1	0.345336	0.0265415
						SUB1	0.535199	0.0764637
						RARS1	1.18884	-0.0541732
						TERF1	0.544129	-0.244319
						HSPA2	0.0739534	0.0395689
						RAD23B	0.462506	-0.0501299
						ALDH18A1	0.467315	0.0315342
						PSMD4	0.358693	-0.0289218
						CSE1L	0.52822	-0.209254
						VCP	1.05069	0.0518169
						MFAP1	0.695255	-0.0428338
						HADHB	0.0628115	0.00568938
						MANF	0.57623	-0.237371
						HNRNPH2	0.146829	-0.170201
						EIF3B	0.253538	0.0673807
						BID	1.08748	-0.389591
						RRP1	0.326351	0.0591402
						MARS1	0.122146	-0.018682
						SCAND1	1.22474	0.0965981
						NUP107	0.420091	0.0539525
						SMIM11A	0.0421785	0.0373006
						MTPN	2.32405	-0.613283
						YBEY	0.183521	-0.185178
						TPI1	0.00376039	-0.0106425
						EIF3E	0.0696174	0.00785637
						PPP4C	0.649928	0.0704372
						ACTB	0.0199028	-0.010293
						EIF4A1	0.335631	-0.271404
						RPS20	0.168334	-0.0258379
						CDC42	0.183792	0.14383
						DSTN	0.325371	-0.151255
						CKS1B	1.23086	-0.249028
						UBE2M	0.739697	-0.0811281
						ACTR1A	0.417115	-0.233569
						COPS2	0.652999	0.0391345
						RPS3A	0.0765935	-0.0057726
						RPL26	0.374038	-0.044821
						PSME3	0.434117	-0.0663838
						RPL15	0.00241086	-0.0002651
						RPL27	0.964163	-0.0787528
						SUMO2	0.190062	-0.344253
						DCAF7	1.05634	0.0607834
						HNRNPK	0.685326	-0.210014
						YWHAG	0.833274	0.110489
						RPS7	0.0550541	-0.0058031
						PPP1CB	0.57447	-0.230737
						PSMC1	0.895191	-0.0852575
						PSMC5	0.426097	-0.0299339
						RPS8	0.357248	0.0382669
						RPS15A	0.28187	0.0747123
						YWHAE	0.219726	0.0409727
						RPS23	1.38936	-0.0683403
						RPS18	0.0425997	-0.0066643
						RPS13	0.71499	-0.0831108
						RPS11	0.521469	-0.0346131
						SNRPE	0.268649	-0.109293
						SNRPF	0.0767846	0.0135577
						SNRPD1	0.197551	-0.04585
						SNRPD2	0.283335	-0.0129156
						SNRPD3	0.824302	0.0776694
						RPL7A	0.413918	0.0342565
						YPEL5	0.205027	-0.0845928
						RPS4X	0.00541635	0.00045443
						PPP2CB	1.35597	0.100648
						ACTA2	0.414306	-0.398453
						RPS6	1.10737	-0.155335
						H4C1	0.544954	-0.0740867
						RPL23	0.250568	-0.0322394
						RPS25	0.257986	0.0466089
						RPS26	0.401788	-0.230172
						RPS28	0.119641	-0.0211732
						POLR2L	0.392667	0.0433679
						RBX1	0.240498	-0.0223298
						RPL30	1.4739	-0.522871
						RPL10A	0.409093	-0.0609026
						RPL11	1.23526	-0.0888131
						RPL8	0.0871188	0.0177329
						RPS27A	0.15836	-0.012454
						GRB2	0.444102	0.147087
						RAC1	0.293594	-0.105985
						YWHAZ	0.318196	-0.0462012
						PPP2R2A	1.06956	-0.171937
						DYNLL1	0.264714	-0.0249882
						RPL38	0.148498	0.025466
						SKP1	0.760074	-0.053628
						RPS21	0.446123	-0.0579484
						YBX1	0.104052	-0.0208178
						CSNK2B	2.33967	0.0524931
						UBE2L3	0.677795	-0.0731969
						EEF1A1	0.996384	-0.31314
						TUBA1B	0.936505	-0.0823331
						CCT2	0.370742	-0.0860815
						PRAME	0.107586	0.0162418
						RAE1	1.26124	0.128195
						PRKDC	0.377135	0.0399542
						DCD	1.96848	-1.45133
						MRPS25	0.92089	-0.229251
						MRPS10	0.944316	-0.642201
						MRPS35	0.211989	0.0805526
						MRPS5	0.0776141	0.0260179
						MRPS9	0.517837	-0.0686324
						COG7	0.435901	-0.302875
						SERF2	0.0571696	-0.0067618
						SRSF3	0.452842	-0.059413
						RBM3	0.654151	-0.645798
						TFAM	0.373928	0.104578
						GTF2B	0.554873	-0.207204
						CDK5	0.0444246	0.105134
						NFKB2	0.180503	0.0243099
						FKBP3	0.0605986	-0.0144811
						BEX3	1.81874	-0.327413
						BEX3	0.922843	-0.254556
						U2AF1	0.464377	0.0547247
						SET	0.532769	-0.759731
						FABP5	1.05991	-1.48607
						DR1	0.137073	-0.142419
						OCRL	0.08185	0.0646439
						AKAP17A	0.15018	0.0397842
						DSG1	1.36733	-1.67843
						PLOD1	0.0724682	-0.0135429
						RPL6	0.151168	-0.0159669
						MLLT1	0.167128	-0.0667593
						PPARD	0.0644965	-0.0140228
						LMNB2	0.628771	-0.191473
						KRT17	0.753609	-1.18046
						GLO1	0.023627	0.0606711
						YWHAH	0.119233	-0.0200236
						SRSF11	0.495238	0.0595079
						RING1	0.343678	0.137977
						PRDX1	0.719575	-0.0918484
						C1QBP	0.210682	-0.0510826
						COL16A1	0.155833	-0.177683
						KHDRBS1	0.335871	-0.226488
						SRSF4	0.491958	-0.124515
						DHX9	0.967691	-0.053843
						GOLGA3	0.241768	0.0290306
						GOLGA2	0.073565	0.0156753
						LGALS3BP	0.334647	0.148249
						DSC1	1.17898	-1.41971
						SSRP1	0.242889	0.0320976
						VAC14	0.0149697	0.0153785
						RBBP4	0.18656	-0.0746977
						NCBP1	0.126852	-0.0957901
						FAAP100	0.930257	0.106506
						CPSF1	0.789494	-0.070349
						NUP160	0.201416	-0.034174
						GTF3C1	1.37236	-0.107794
						CDC20	0.981096	-0.153425
						SFSWAP	0.282005	0.0241456
						SF3A3	0.580212	0.0404634
						AIMP1	0.446866	-0.126888
						ILF3	1.02453	-0.142865
						PTPN13	0.306964	0.128371
						TRAP1	0.637751	-0.261478
						TRAF2	0.246044	0.04649
						ECH1	0.0770622	-0.027843
						STRN3	0.395929	-0.245726
						CDC16	1.53099	-0.137449
						COASY	0.581712	-0.0953193
						ACACA	2.40182	0.103037
						GPS1	0.0140026	-0.0009584
						IK	1.80249	0.13292
						CALCOCO2	0.383332	0.0679455
						AIMP2	0.0986094	0.0131445
						PRDX4	0.510376	-0.0570147
						PSMD2	0.102277	-0.0101981
						ERCC8	0.579178	-0.159331
						SRSF5	1.64464	-0.218607
						TRIM28	1.14728	-0.150351
						G3BP1	0.0776352	-0.0706673
						ATM	0.0545686	-0.0046532
						EIF3I	0.00913991	-0.0034842
						PPIL2	0.382575	-0.0393052
						TARBP1	0.365729	0.0280674
						SNTB2	1.12698	-0.190955
						PPIG	0.216928	0.0348194
						TCOF1	0.149685	0.0255611
						TCOF1	0.239102	0.273167
						SF3B2	0.234428	0.0170846
						ATR	0.173253	0.0131486
						DCTN2	0.12176	-0.0445223
						SNW1	0.0620327	0.00961375
						CUL1	0.992833	-0.0510535
						CUL3	1.93626	-0.115843
						CUL4A	1.04725	-0.0285335
						SPTAN1	0.00912846	-0.0010488
						TNFAIP1	0.0135386	0.00296021
						PKP1	0.714968	-1.74207
						BLMH	0.895417	-1.37152
						TUBB2A	1.83373	-0.307052
						GTF2H2	0.0794169	0.0231235
						BYSL	0.123139	-0.0228097
						CUX1	0.468057	-0.076102
						DSG2	0.679255	-0.479911
						KEAP1	0.711897	-0.0522275
						DHX34	0.646228	-0.253395
						EIF3A	0.0864845	-0.0172524
						DYNC1H1	0.00646221	0.00076485
						CTTN	0.798532	-0.346396
						RCN2	0.34744	0.0407667
						TRIM25	0.00816471	-0.0031629
						FRG1	0.14444	0.0135231
						BECN1	0.0451464	-0.0037606
						RBM39	0.414726	0.0458822
						PDIA5	0.127129	0.0192382
						DHX8	0.129425	0.0259192
						MCM6	0.685554	-0.526265
						ITPR2	0.0723985	0.369558
						TRIP12	0.972762	0.266102
						CLINT1	0.245401	0.0385425
						MELK	1.53028	0.0761824
						SMC1A	6.68788	-0.698811
						RRP1B	0.134806	0.0641007
						BMS1	0.324104	0.0465677
						LPIN1	0.69063	0.181462
						MESD	0.0139601	0.00770831
						LBR	0.343086	-0.0856903
						MVP	0.472071	-0.100972
						ZNF638	0.819378	-0.274256
						KPNB1	0.899839	-0.0714645
						PSME4	0.135976	0.0598221
						ARHGAP19	0.107679	0.0360258
						PSMD6	0.852166	-0.0545628
						MORF4L2	0.7136	-0.0720356
						NCAPD2	0.268947	-0.0188215
						EFTUD2	0.0214974	-0.0019436
						KARS1	0.371444	0.0820704
						LRRC14	0.61404	-0.105879
						EIF4H	0.630965	-0.526966
						BRD3	0.00029825	-0.0001185
						PDIA6	0.0754452	-0.0738616
						PDK1	0.326141	0.191376
						PDK2	0.016388	-0.0022938
						PDK3	0.268332	0.0196433
						PLEC	0.0468285	0.00533509
						PPA1	0.295171	-0.306511
						RABEP1	0.496858	0.0374932
						RCN1	0.109841	-0.308527
						PCBP1	0.473627	-0.0596576
						PCBP2	0.902071	-0.0754423
						UBE3C	0.497238	0.0530033
						TOMM20	0.617066	-0.360736
						SF3B3	0.0315679	-0.0021467
						SF3B4	0.860607	0.595439
						SF3A2	0.0687646	0.0120385
						SF3A1	0.215976	0.0253205
						SKIV2L	0.165636	0.0141897
						TAF7	0.0372051	0.0624218
						SLC9A3R2	0.0120958	0.0103807
						SF1	0.903415	0.0420577
						TRIP11	0.15844	0.0229657
						TRIP13	1.3369	-0.467765
						MED1	0.244592	0.0337563
						TRIP4	1.63356	0.138604
						ELAVL1	1.036	-0.355245
						HERC1	0.859238	0.0464702
						NEDD8	0.0936394	-0.0955076
						CCDC6	0.180156	0.0276399
						INA	0.112584	-0.0202048
						CRY1	0.199961	0.0283041
						DDB1	0.268906	-0.0117373
						DDB1	0.829551	-0.187409
						SNRNP35	0.369158	0.236958
						RBBP7	0.0770755	0.0149078
						CPSF6	0.452521	0.0640864
						NDUFA9	1.11934	-0.529818
						IMMT	0.0344911	0.00269008
						TMEM183B	0.765772	0.482865
						KNOP1	0.522903	0.189807
						CLEC16A	0.170001	-0.0822201
						KIF7	0.784079	-0.081496
						MRGPRG-AS1	0.0636678	0.0340905
						TSR1	0.221768	-0.0645311
						RELA	1.2378	-0.0891528
						SMU1	0.201893	0.0255413
						CWF19L2	1.25317	0.0830519
						AP5B1	0.0647136	-0.0273345
						P3H1	0.138124	0.0294609
						POLR1F	0.1112	0.0183935
						MAP7D1	0.602491	-0.200182
						KRT71	1.0006	-2.09908
						RABL6	0.0426683	0.00540638
						TBC1D10B	0.617336	-0.0717022
						DECR2	0.195543	-0.133532
						CEP55	0.355589	0.0884056
						KLHL12	0.53963	-0.0730779
						KLHL22	1.62712	-0.0761809
						AGK	0.059834	0.00959826
						AKIRIN2	0.0109221	-0.0028095
						FASTKD1	0.0706369	-0.0327413
						EAPP	0.457385	-0.638993
						DCAF6	1.36162	-0.0637906
						NOM1	0.0802716	-0.0231147
						FLG2	1.60361	-1.78146
						CENPW	0.0612023	0.102839
						FBXO48	0.115707	0.0980909
						MAGED2	0.20961	-0.0365412
						HSD17B10	2.04433	-0.385175
						PRRC2B	0.246387	-0.0861957
						AMER1	0.278982	-0.0450017
						RRP12	0.077588	-0.0270109
						GMEB2	0.0690782	-0.0138283
						DLG3	0.212121	-0.112902
						DOP1A	0.446795	0.526593
						MED23	0.0499638	-0.0619504
						UCHL5	0.182464	0.0368097
						SPECC1	0.248078	-0.15612
						WDR45B	0.524812	-0.329473
						DCAF10	0.159508	-0.0239654
						DCAF10	0.0580453	0.0133171
						PSMF1	2.36712	-0.21781
						NET1	0.133397	0.23039
						NUP188	0.264575	0.0255675
						ABCF1	0.769828	-1.76646
						CEP85L	1.05564	-1.3477
						SZT2	0.108698	-0.206001
						FNBP1L	0.836125	0.0459421
						GPATCH4	0.353793	0.0728371
						IBA57	0.405492	-0.150386
						HECTD3	1.23264	0.339596
						UBR4	1.81873	0.0530949
						DCAF12	0.479188	-0.0351551
						KPRP	1.60336	-1.74881
						XP32	1.1634	-1.29992
						CARNMT1	1.16002	1.11397
						ATAD3B	0.387102	-0.0329194
						DCAF8	2.18347	-0.0718586
						TM9SF3	0.385155	-0.12646
						C1orf131	0.00133637	-0.0002396
						NTPCR	0.00313224	0.00204706
						PRPF38B	0.328105	0.0457721
						RNF20	0.912618	-0.175591
						PDE4DIP	0.21193	0.0315654
						LRCH2	0.562505	0.803346
						GPAM	0.834349	-0.346587
						HAUS6	0.0236804	0.00523806
						OBI1	1.37022	-0.188042
						FBXO31	2.91612	-0.217596
						KANK2	0.170126	-0.333426
						CEP135	0.265964	0.0386255
						DCAF15	4.83858	0.813607
						DIEXF	0.0326136	-0.0097578
						HAUS3	0.275106	0.03667
						INTS3	0.154747	-0.0348651
						RPL7L1	0.51741	0.11782
						DMKN	1.26553	-1.04615
						SNRNP48	0.871697	-0.103148
						SDE2	0.514839	-0.19629
						KRT80	0.80363	-1.84668
						CAVIN1	0.0222708	-0.0055263
						TAF2	0.0435988	0.00637102
						EDC4	0.794163	-0.164413
						PRPF8	0.364375	0.0179172
						FBXO42	0.0363996	-0.0030036
						SFXN4	0.829565	0.150424
						ALKBH5	1.49424	-0.137678
						INTS5	0.362475	0.0491931
						RSBN1L	0.195737	-0.0430121
						CTR9	0.4923	0.280726
						FAM199X	0.788448	-0.192179
						ZCCHC12	0.159395	0.0617611
						TTC37	0.193644	-0.0122187
						KLHDC10	0.886606	-0.0318322
						FBXO38	0.309516	0.149542
						FIGNL1	0.190706	0.342916
						BRAT1	0.302468	0.0928237
						TRAF7	0.435545	0.279791
						RICTOR	0.0832906	-0.039448
						BRWD3	1.01887	-0.147505
						SARM1	0.131673	0.023169
						FIP1L1	0.0560242	-0.0117378
						SBSN	2.75988	-1.85275
						CWC27	0.118576	0.0168693
						WDR82	0.575045	0.0459409
						BCOR	0.101279	-0.0336049
						ZYG11A	0.00662911	0.0027349
						THADA	1.18045	-0.507875
						MAP3K15	0.251897	0.0254369
						ATG14	0.936109	0.149669
						LIAT1	0.165436	-0.0354309
						CEP128	0.10327	0.020741
						NKAPD1	0.161071	0.0311074
						TOM1L2	0.750397	0.617482
						NCCRP1	1.23081	-1.61443
						USP34	0.461249	0.15745
						USP54	0.462233	0.120979
						FRA10AC1	0.0358226	0.00671244
						SND1	0.551126	-0.0711913
						COX15	0.0460129	0.0294983
						DDX46	0.425675	0.0480895
						KCTD9	0.639264	-0.100411
						EIF3M	0.318232	-0.0510492
						RTL10	1.34605	-0.114453
						RSRC2	1.62573	0.119442
						CYFIP1	0.421031	0.069973
						RAB11FIP2	0.317347	-0.234968
						PHF5A	0.498299	-0.0310054
						NUP54	0.483436	0.105498
						NUFIP2	0.108529	-0.116341
						HDGFL2	0.858529	0.0724533
						RBBP6	0.7305	0.0867071
						FBXO33	0.79266	-0.0899432
						HUWE1	0.706742	-0.148671
						KRT77	1.21994	-1.85015
						MRPL55	0.0411426	0.0253718
						VPS13B	0.0349419	-0.0022128
						ZER1	0.0137941	0.00143337
						GLRX5	0.275277	-0.153876
						TRAPPC6B	0.14777	0.0430651
						USP37	0.240486	-0.0777154
						TTC7B	0.104476	0.0135264
						RBM23	0.0645673	-0.0190761
						NLRX1	0.541925	-0.0830648
						PHLDB1	0.802762	0.0777674
						PNMA8A	0.273579	-0.205476
						KBTBD6	1.66199	-0.554527
						CAND1	2.38765	-0.326955
						THOC6	0.42838	0.13409
						ERICH1	0.662859	0.427574
						CARM1	0.163618	-0.0296361
						COMMD2	0.802971	-0.312082
						CIR1	0.362773	0.0776367
						NCAPG2	1.59238	-0.275019
						FBXO11	0.570738	0.0430417
						DDX42	1.11795	-0.162653
						PTOV1	0.731682	-0.0466275
						MIB1	0.143026	0.0314951
						HPS6	0.00126944	-0.0003235
						HRNR	1.01744	-1.61678
						KIAA0825	0.951225	-0.992569
						MAP7D3	0.378268	-0.0643003
						UBR2	0.058625	0.0222366
						CHERP	0.0243855	-0.0024085
						SUGP1	0.225248	-0.0233824
						DHX40	0.0671069	-0.0032301
						DNAJC10	0.30377	-0.0556691
						KLHL7	1.38767	-0.324308
						FAM126B	0.358408	-0.190072
						RPAP2	0.337774	-0.232586
						SUPV3L1	0.390158	0.329967
						PM20D2	0.136414	0.0255191
						RNF168	0.103145	-0.106845
						RASEF	1.02462	-0.970224
						ALDH16A1	0.431948	-0.212906
						ASPM	0.0409066	0.0104296
						RBFA	0.0893878	-0.0254822
						LRRC47	0.168484	0.0390243
						KRT78	1.36345	-2.03367
						CA13	4.06413	-1.40087
						INTS1	1.02349	0.0719793
						H2BU1	0.259988	0.0640092
						AGGF1	1.83606	0.160904
						ASCC3	0.0732477	0.017446
						STAG2	2.97854	-0.735409
						FNBP4	0.802314	0.204858
						GUF1	0.120711	-0.144568
						WDTC1	0.598041	-0.0235248
						RPP25L	0.456683	-0.0905848
						COMMD1	0.0207709	0.00727367
						CPSF7	0.316418	0.0377154
						EEF1AKNMT	1.14895	-0.770351
						CDKN2A	0.0966656	0.00747108
						PAF1	0.0879337	-0.0161846
						PDCD7	0.0442223	-0.0118973
						SREK1IP1	0.558372	0.0788951
						PRPF38A	0.137963	-0.022613
						ANKRD52	0.486726	-0.0958595
						KLHL23	0.169384	0.0753045
						UBAC2	0.193826	0.0262349
						TXNDC5	0.793969	0.168161
						SPC24	0.540482	-0.231859
						SERBP1	0.937947	-0.173742
						DYNC2H1	0.0320691	0.00819921
						LSM14A	0.478633	0.0769606
						PNMA1	0.251659	-0.0564325
						ABCF1	0.217218	0.0280442
						WDR19	0.644917	0.0692303
						FBXO22	0.763884	-0.12454
						NUP43	0.835401	-0.113018
						NUP37	0.343625	-0.104158
						NUP35	0.838397	-0.376636
						FBH1	2.89502	-0.348937
						CDC26	0.774125	-0.167874
						THOC2	0.317153	0.0316987
						RP9	0.218991	0.0242543
						SNIP1	0.0188062	-0.0062923
						GADD45GIP1	0.0222772	0.00415301
						NPLOC4	3.28134	0.0866246
						FAM76A	0.0470074	0.00873232
						FBXO30	0.79189	0.198856
						KLHDC4	0.103208	0.0279872
						BICD2	0.221621	0.0331483
						TRAF3IP1	0.0748862	0.0173387
						RB1CC1	0.39929	0.0576012
						ADAMTS15	0.264731	-0.234521
						DCAF11	0.533792	-0.0339484
						TRPC4AP	0.670667	0.0361452
						GEMIN5	0.0407925	-0.009536
						IPO4	0.143567	0.0249412
						PNISR	0.471951	0.0819879
						PPP4R1	1.14405	0.281109
						ZC3H15	0.0315045	-0.0039718
						PPIL4	0.258997	0.0253096
						FAM172A	0.222242	-0.0435958
						TGFBRAP1	0.0503472	-0.0078108
						NUP133	0.0622051	-0.0327284
						CACTIN	0.0314064	-0.005594
						BRK1	1.54849	-0.143373
						SNRNP27	0.42524	0.0538554
						TFB1M	0.0241488	-0.0044973
						SCFD1	0.057776	-0.0913513
						DYNC2I1	1.21481	0.110174
						POF1B	0.241892	-0.677683
						KBTBD7	2.13609	-0.192709
						PHIP	0.0948147	-0.0756893
						SREK1	0.109245	0.0230725
						COPS9	0.0844691	0.0618107
						GEMIN6	0.427048	0.12312
						ATRIP	1.44988	-0.216067
						SYNE2	0.125909	-0.0240262
						DNAJC9	1.10109	0.608238
						DDB2	0.458816	-0.0507901
						H1-10	0.596491	-0.0885918
						LPIN2	0.656203	0.64202
						RTF1	0.536681	0.228281
						MRPS27	0.42956	-0.113535
						AP3S1	0.352703	-0.0393722
						CNOT9	0.42031	-0.0443461
						GCN1	1.04369	-0.103123
						DHX38	0.520756	-0.545998
						NUP205	0.138623	0.00792503
						APPBP2	0.00975486	-0.0010343
						MRPS31	0.194067	-0.0194774
						ANP32B	0.0322098	0.0549915
						HDAC2	0.597074	-0.17212
						GGH	1.55857	-1.30628
						KIFAP3	0.402052	0.251231
						RAD50	0.564576	0.0838375
						ERCC4	0.112044	0.0312638
						UFD1	0.89683	0.0663733
						UPF1	0.131097	-0.0655327
						COPS5	0.392487	0.0202727
						GPKOW	0.345832	0.0345714
						SMARCC1	0.39834	-0.0937371
						GLMN	0.190396	0.14057
						USP9X	0.183128	0.0181716
						USP7	0.715663	0.0769403
						ATP6V0A1	0.515856	0.0159106
						MED12	0.22662	-0.100896
						PHKB	0.3192	0.0327663
						FBXW7	2.55278	-0.181357
						RPL36AL	0.0292123	-0.0089533
						FBXW5	0.202764	-0.0324481
						CCDC47	1.26873	-0.562922
						MRPL24	0.162081	0.14352
						EXOC4	0.398851	0.0605183
						ISOC2	0.482776	-0.0985875
						PNPLA2	0.0395127	-0.0232801
						LRRC59	0.278223	0.0413079
						ZUP1	0.676476	-0.462203
						PBXIP1	1.04345	-0.464832
						RNF25	0.0305564	0.0135198
						PINX1	0.174521	-0.0761805
						COA7	0.323482	0.122996
						ATG2B	1.81525	-0.340385
						NSUN4	0.86015	0.08762
						ISOC1	0.057707	0.0152671
						HAUS1	0.0827022	-0.0166817
						FAF2	0.853977	0.0582643
						CCDC124	0.721403	-0.224661
						TUBGCP3	0.35973	0.0249736
						LRRC58	1.28642	-0.599336
						GPRASP2	0.484078	-0.05181
						ANAPC16	0.418505	-0.146658
						CMBL	0.182476	0.0445795
						SNRNP40	0.11087	-0.0214667
						MRPL38	0.162856	0.0794287
						TRIM44	0.236869	0.0199413
						ZMYND19	0.219089	-0.0585053
						HOOK2	0.551892	0.108796
						TCEAL4	0.193468	0.0251
						MRPL53	0.959672	0.638922
						MOCOS	0.044768	-0.0204353
						RRP36	0.127761	-0.0693419
						DNAJA3	0.287186	-0.0537176
						PTCD3	0.072825	0.00913119
						NRBF2	0.157856	-0.0476058
						ZNF503	0.334692	0.0510199
						CCDC97	0.0849666	0.012063
						EDC3	0.0917495	-0.0251002
						DYNLL2	0.264101	0.0659003
						MED8	0.0992282	-0.0397511
						LTV1	1.11535	-0.0998542
						APIP	0.131757	-0.0470402
						ZC3HAV1L	0.238693	0.0421214
						NAF1	0.733336	-0.133327
						PGAM5	0.617434	0.0861618
						INTS4	0.267125	0.0451508
						RBM17	0.231467	-0.0215497
						YME1L1	0.0378161	0.00684476
						LRCH3	0.373762	-0.0481343
						RSRC1	0.232079	0.0372
						THOC3	0.381862	0.0331419
						MAGED4	1.04883	-0.539852
						DCAF5	1.73876	-0.118747
						FEM1C	1.98999	-0.138641
						EXOC2	0.0834187	0.0473626
						LRR1	1.6296	-0.19442
						B3GALT6	1.32929	-0.153685
						RNPC3	0.364071	-0.888604
						CARD19	0.282506	-1.38714
						CCDC138	0.0803154	-0.0517161
						CFAP53	0.0970475	-0.0391669
						C9orf85	0.697762	0.304831
						FBXL18	0.85526	-0.099993
						TCEANC2	0.109395	-0.0392265
						TTC14	0.00071061	-0.0002003
						DOCK7	0.242084	0.0392542
						ZMAT2	0.677887	0.063395
						SCLT1	1.77945	0.087477
						SERPINB12	1.91613	-1.31494
						IPO9	0.0907759	-0.0265374
						RBM14	0.737154	0.231836
						BTBD9	0.463192	-0.0346251
						SPAG5	0.542695	-0.34199
						SNX18	0.174638	0.0525875
						MCCC1	0.580294	0.032115
						NUDCD1	0.170042	0.0698833
						TUBGCP6	0.280969	0.0378842
						IFT140	0.0480821	-0.0130711
						WRNIP1	0.033089	-0.0048511
						RANBP9	1.7301	0.0858498
						CCNL2	0.53199	-0.166661
						CDK5RAP2	0.239589	-0.0477252
						IWS1	0.383179	-0.187052
						MAP7D2	0.421851	-0.0749664
						MMS19	0.0404295	0.00564742
						PSMB7	0.463575	-0.0683513
						CDC5L	0.360637	0.115854
						PSMD1	0.332565	0.017267
						RNF2	0.647227	-0.337574
						PIK3R4	0.99952	0.0358005
						S100A13	0.201211	-0.167183
						ZBTB18	0.206309	0.0841656
						COPS8	0.102743	-0.0069866
						MAP3K5	1.65746	0.17626
						CCT7	0.621456	-0.127678
						HAUS7	0.486762	0.116036
						NIPSNAP1	0.210484	0.0379736
						NCAPG	0.565432	-0.11229
						TRIR	0.250115	-0.0497053
						GRWD1	0.104289	0.0581243
						TCF25	0.443186	-0.0763984
						KLHDC3	1.60706	-0.0725594
						WDR77	0.12294	-0.025223
						MYBBP1A	0.196493	-0.0248213
						LZTS2	0.979273	0.437114
						GPATCH1	0.229604	-0.047322
						RIOK1	0.0311706	-0.0083084
						PELO	3.29148	-0.351031
						WDR83	0.163124	-0.0471101
						ANAPC13	1.14592	-0.166962
						ERP44	0.754831	-0.357917
						TUBGCP2	0.261885	0.0315745
						ESYT1	0.176548	0.0424678
						FEM1A	2.61137	-0.289118
						HAUS8	0.123032	0.0486524
						COPS4	1.06675	0.0450668
						TCHP	0.522076	-0.104163
						DIDO1	0.827231	-0.177906
						MCMBP	0.267485	-0.0494773
						TMEM43	0.794437	-0.0885308
						MMTAG2	0.359265	0.0395284
						DDX23	0.533201	0.0412776
						CEP250	0.10732	-0.0370631
						NOC4L	0.325551	-0.0327194
						UTP14A	0.0663225	0.00645733
						GNL3	0.0505259	-0.0408053
						RIOK2	0.0762133	-0.0311775
						KIFC1	0.023275	-0.0052433
						NUP85	0.0928965	-0.0200055
						DDA1	1.09618	0.0974126
						SCNM1	0.172545	-0.103455
						RPAP1	1.14628	-0.617391
						SF3B5	0.0215237	-0.0026104
						CARD10	1.12293	-0.894841
						TBC1D10A	0.0422229	0.0208123
						SRRT	0.0394207	0.00757575
						NUSAP1	0.270568	0.0666733
						NIFK	0.490056	-0.127109
						FAM126A	0.557202	0.078974
						MRPS26	0.180872	0.107472
						GTPBP4	0.851149	-0.572824
						OSBPL8	0.976221	0.407691
						UPF3B	0.538018	0.0341079
						DPY30	0.080283	-0.0277946
						TRIM9	0.122783	0.0107782
						KRT23	0.284908	-0.586463
						UNK	0.0997972	0.0211806
						TANGO6	1.69255	-0.242732
						TNKS1BP1	0.521255	0.49773
						AMBRA1	0.0525233	0.00235701
						UBE2O	0.0171009	0.0102718
						ZYG11B	0.218168	0.0152206
						WDR33	0.154741	0.0266974
						WDR12	0.185118	-0.110231
						POLR1E	0.0907457	-0.0306652
						CLPB	0.693375	0.0626459
						MIS12	0.289714	-0.134497
						LSG1	0.146215	0.0307879
						COMMD4	0.345372	-0.0490668
						BTBD1	0.320554	-0.129285
						XRN2	0.0765454	-0.0339968
						NSRP1	0.856595	0.0635886
						RACGAP1	0.142498	-0.018384
						DDX47	0.399621	-0.151389
						ANAPC1	2.34432	-0.142196
						RNASE7	0.951842	-1.69442
						NUCKS1	0.150805	-0.0499406
[truncated: 260 more rows]

## Sheet: Fig. 5d
293T cells treated with MZ1 compared to DMSO control. SBMs with CV > 15% were filtered						FDR controlled, two-sided t-test (5% FDR cutoff), s0 = 0.1, Genes colored red in plot are highlighted, genes labeled in plot are bolded)				For processed MS data prior to further analysis see Supplementary Data 1 sheet C
SBM	Associated Cullin	log2 fold-change (MZ1 -DMSO)				Gene	-Log(p-value)	log2 fold-change (MZ1 - DMSO)
SKP2	CUL1	-0.199457				PDCD6	0.897464	0.127137
FBXO25	CUL1	-0.106459				CDK1	0.333095	-0.0846472
FBXO21	CUL1	-0.10669				ELOF1	0.122146	0.0414729
FBXO45	CUL1	-0.0180294				YTHDF3	0.544675	-0.133733
SKP1	CUL1	-0.0064535				PSMA2	0.0714176	-0.0163827
FBXO31	CUL1	-0.153078				ELOA	1.07511	-0.350126
FBXO42	CUL1	-0.0210438				BAG6	0.637682	-0.0621369
FBXO33	CUL1	0.0234818				IGKV1-27	0.255403	-0.0580087
FBXO11	CUL1	-0.0395556				KBTBD4	1.0715	-0.369236
FBXO22	CUL1	-0.15116				EPPK1	0.865809	-0.0795624
FBH1	CUL1	-0.219547				IGHV4OR15-8	0.859018	-0.198883
FBXO30	CUL1	0.161397				CAPNS1	1.26608	-0.688508
FBXW7	CUL1	-0.158956				IGHV3OR15-7	0.172091	0.356868
FBXW5	CUL1	0.0210233				HELLS	0.125717	0.0379591
FBXL18	CUL1	-0.0382795				DCAF13	1.15774	0.109669
FBXO28	CUL1	-0.086349				C12orf45	0.614043	0.0801682
FBXO9	CUL1	0.0551391				EIF2B4	0.0535239	-0.0180635
FBXO3	CUL1	-0.0349321				KIZ	0.224529	-0.0712154
FBXL5	CUL1	-0.0454941				UBR1	0.0895549	0.0599747
FBXL4	CUL1	0.187116				KHSRP	0.82277	-0.133676
FBXW11	CUL1	-0.160765				PABPC1	0.00857712	-0.0022788
FBXO5	CUL1	-0.136346				LRRC41	0.347104	-0.437793
FBXL3	CUL1	0.114729				POLR1D	0.753178	0.0908892
FBXW2	CUL1	0.115899				TARDBP	0.0938728	0.0236876
BTRC	CUL1	-0.0690846				EIF5B	0.34044	0.0457864
FBXO7	CUL1	-0.193583				IKBKG	0.895962	-0.286764
RACK1	CUL2	0.0682149				SPTBN1	0.0963943	-0.0182157
VHL	CUL2	0.538679				MYCBP	0.725147	-0.577986
PRAME	CUL2	-0.400965				RPL10	0.734234	-0.183977
LRRC14	CUL2	-0.47908				NAT10	0.00427184	-0.0019286
KLHDC10	CUL2	-0.156476				BORA	0.0331014	-0.0176542
ZER1	CUL2	-0.137709				EIF3K	0.0103099	0.00525022
APPBP2	CUL2	-0.051055				DDX50	0.220067	-0.117407
FEM1C	CUL2	-0.151995				PRKACB	0.249326	-0.0946579
LRR1	CUL2	-0.189359				COG1	0.193136	0.0849416
KLHDC3	CUL2	-0.0530663				CLK1	2.84374	-0.746188
FEM1A	CUL2	-0.343985				MTHFD1L	0.960294	-0.710353
ZYG11B	CUL2	-0.0904956				CLTC	0.278104	-0.0393143
FEM1B	CUL2	-0.0597572				POLR2E	0.435046	-0.123685
KLHDC2	CUL2	-0.103413				RBIS	2.25595	0.245901
KCTD7	CUL3	-0.241832				MUCL1	1.46329	-0.7855
TNFAIP1	CUL3	0.0544715				TRAPPC3	1.83462	-0.150702
KEAP1	CUL3	0.0211148				RBM15	0.686449	-0.194773
KLHL12	CUL3	-0.0402424				TAF10	0.610994	-0.104874
KLHL22	CUL3	-0.0578589				EMG1	0.00185713	-0.0025544
KCTD9	CUL3	-0.163823				THOC1	0.583017	-0.358198
KLHL7	CUL3	-0.14063				TPM3	1.23172	-0.903794
KBTBD7	CUL3	0.0311563				FLNA	0.400675	-0.440805
BTBD9	CUL3	0.0627427				RPGRIP1L	0.0951585	0.0448284
KCTD10	CUL3	0.0553868				KCTD17	0.0370224	0.0452273
KLHL11	CUL3	-0.0386455				ADRM1	1.4359	-0.154467
KCTD5	CUL3	-0.0128875				TBL2	0.140471	-0.0642693
KLHL9	CUL3	-0.0974627				ZCCHC17	0.455216	0.0506072
KLHL13	CUL3	0.0129991				FAM83D	0.179852	-0.0284035
KLHL21	CUL3	0.00168323				VPS11	0.0381982	0.00693345
KCTD3	CUL3	0.0927329				RPL17	0.27577	-0.0445383
DCAF13	CUL4	0.109669				MTSS2	0.231755	0.0950716
CRBN	CUL4	-0.206397				PRKAA2	0.423007	-0.0819349
WDR26	CUL4	0.0935919				AP2M1	0.0706227	0.143695
PWP1	CUL4	0.338593				INTS11	2.69287	-1.15988
DTL	CUL4	-0.233474				DHX29	0.398273	-0.325869
DCAF4	CUL4	-0.155145				PTGES3	0.367206	-0.264233
WDR61	CUL4	-0.0745876				SLIT2	0.665309	0.106843
CIAO1	CUL4	-0.105113				EIF3H	0.754337	0.189687
PAFAH1B1	CUL4	-0.0442536				IDH3B	0.00436979	-0.0017235
DCAF7	CUL4	0.131679				BRCC3	1.24143	0.192863
RBBP4	CUL4	-0.0756166				BOLA2B	0.573668	-0.153561
ERCC8	CUL4	-0.427039				KIF3A	0.645009	-0.118041
DDB1	CUL4	-0.0547934				OGFR	0.0893706	0.0512989
DDB1	CUL4	-0.297167				SNAP47	0.0813715	-0.109242
RBBP7	CUL4	0.0236974				RBM26	0.376171	0.0487311
SMU1	CUL4	0.0816112				CFI	0.374681	0.0772331
DCAF6	CUL4	0.0160043				TJP1	0.26588	0.224667
DCAF10	CUL4	-0.0739355				HNRNPM	0.0792316	-0.0149832
DCAF12	CUL4	0.0268266				USP39	0.0423138	-0.0048277
DCAF8	CUL4	-0.0082469				TONSL	0.0537979	-0.0356426
WDR82	CUL4	0.0139				NBN	0.258927	0.149976
WDTC1	CUL4	0.00421095				FOXN2	1.67955	-0.72004
NUP43	CUL4	-0.0125403				TUBGCP5	0.395007	-0.119874
DCAF11	CUL4	-0.120395				CIP2A	0.051752	-0.0335906
TRPC4AP	CUL4	0.0654392				AP2B1	0.123238	0.0264146
DDB2	CUL4	-0.159705				WDR6	0.506025	-0.0558753
FBXW5	CUL4	0.0210233				IFT20	0.13618	-0.161329
SNRNP40	CUL4	0.0503051				SNX20	0.124292	-0.0446615
DCAF5	CUL4	-0.0147707				DDX1	0.952646	-0.236412
DDA1	CUL4	0.0090723				HECTD1	0.158505	-0.0557065
AMBRA1	CUL4	-0.0126958				PSMC6	0.747106	-0.039875
WDR26	CUL4	-0.234802				GATD3B	1.23598	0.118171
DCAF16	CUL4	-0.37073				RNF114	0.106608	-0.0266678
DCAF1	CUL4	0.101758				GPS1	0.0966975	-0.0152769
						PTRH1	0.478861	0.0858488
						TRAPPC10	0.319944	-0.610329
						RTF2	0.010611	0.00564671
						CLASRP	0.0258849	0.00985694
						WDR18	0.0058468	0.00143242
						MYO10	0.219587	0.796645
						CACHD1	0.0504797	0.0451438
						MLST8	0.50325	-0.148217
						FADS1	0.814437	-1.48879
						HNRNPUL1	0.171376	-0.1077
						EPB41L3	0.0904339	-0.096065
						MRPL19	0.185043	-0.217417
						AKAP9	0.153379	0.0326929
						GPALPP1	0.146247	0.045928
						CDC42BPA	2.3746	-0.684972
						PCMT1	0.802938	-0.0380845
						MYO6	1.65412	0.379199
						NOLC1	0.3565	0.100934
						SNRPC	0.466599	-0.380697
						MPP2	0.343916	-0.117669
						RUBCNL	0.378255	-0.322269
						PITRM1	0.971772	-0.362392
						IGHG1	0.0795815	-0.012218
						COG4	0.0508093	-0.0418441
						EXOC7	0.591457	-0.0410821
						FBXO44	0.522368	-0.436535
						EXOC5	0.460038	-0.076256
						HSPH1	0.138665	-0.0386438
						PLS3	0.159033	-0.0542521
						ADD1	0.632185	-0.422014
						NUP214	0.174441	-0.0716002
						IARS1	0.128731	0.0112407
						CSTF1	0.025282	0.0115919
						SCAF8	0.0347903	0.011337
						SMARCA4	2.00577	0.284446
						RNF213	0.328221	0.0393772
						ILK	0.553537	0.217517
						SKP2	2.51974	-0.199457
						CUL2	0.7407	-0.0386486
						SCAF11	0.116059	0.0494308
						NCAPH2	0.026415	-0.0190518
						LUC7L2	0.614581	-0.0376773
						TKT	0.136924	-0.148754
						SRSF7	0.509565	-0.157103
						POLR2J3	0.00123121	0.00057006
						LARP1	0.710995	0.356266
						LYZ	0.782024	-0.883379
						TRAV38-1	0.481083	-0.27866
						RNF31	0.116056	0.0349207
						TRAPPC2L	1.55441	-0.216154
						RPS15	0.212604	-0.0518744
						IGHV3OR16-9	0.973137	-0.302978
						IGHV1-69D	0.815369	0.141976
						DLG1	0.960523	-0.356133
						FBXL15	1.0949	0.346967
						NELFA	0.962816	-0.127152
						RPSA	0.340442	0.0658672
						SYNE1	0.477929	-0.0943
						KLHL13	0.709834	-0.237204
						DDX46	1.23363	-0.362583
						ECI2	0.0235138	-0.0042422
						SCOC	0.336106	-0.35024
						ALB	0.0165923	-0.0044456
						CHD4	0.0813127	0.0299137
						DUT	0.209602	0.163905
						IQSEC1	0.261905	-0.185974
						LAMTOR5	0.94907	-1.87417
						YARS1	0.911859	-0.340877
						CRY2	0.637119	0.262266
						CDK11B	0.874365	0.0719969
						SLC25A22	0.0372151	-0.0302272
						PRB1	2.70087	-2.45117
						RANBP10	0.0741809	0.0349088
						DDX3X	0.409736	-0.0260916
						SHPRH	0.242639	-0.353071
						TCF4	0.0605469	-0.0472617
						PHF6	0.032318	0.00687933
						HSPA1B	0.183468	0.0293007
						BRD2	4.22929	0.790939
						SSBP1	0.474509	-0.119354
						SCRIB	0.0291948	0.0744979
						HLA-A	0.990788	-0.503043
						TRAPPC12	0.365822	-0.18543
						PUF60	0.219584	-0.0163302
						PHRF1	0.0467823	-0.0425534
						DNAJB6	2.40196	-0.166479
						WDR81	0.573868	-0.221986
						IQGAP1	0.120064	-0.0144079
						MATR3	0.691099	0.288334
						POLR1D	1.4684	0.233206
						hCG_2039566	0.630439	0.0659018
						METTL15	0.308715	0.523624
						EXOC6B	0.114603	-0.0105884
						MICU1	0.0437914	0.0187225
						PTBP1	0.481466	0.0358393
						GNL1	1.47429	0.383681
						VARS1	1.30438	-0.351897
						RAB11FIP5	0.255199	0.177432
						EFR3A	0.245273	-0.0943346
						CTSD	0.799104	-0.558604
						ING5	0.101441	0.086302
						AGPS	0.0374404	0.14318
						MED17	0.654651	-0.648101
						ELP4	0.0457641	-0.0319583
						HNRNPU	0.00132917	-0.0004356
						KCTD7	2.80227	-0.241832
						GLDC	0.488062	0.263196
						KIDINS220	0.511356	0.12464
						CRBN	1.94819	-0.206397
						RTTN	0.25951	-0.233699
						HLA-B	0.425204	-0.0824368
						VPS72	0.281637	0.184653
						PTPN11	0.579291	-0.619672
						TCEA1	0.194001	0.132869
						hCG_1642624	0.230963	-0.0400672
						SMN2	0.160724	0.0726783
						PIK3C3	2.01714	-0.146995
						RNF187	0.376658	0.0499058
						DDX17	1.62198	-0.0981977
						PHGDH	2.10835	-0.276384
						MON2	0.00181404	0.00041723
						IGKV1D-33	0.559637	-0.0849199
						CAMK2G	0.108665	0.0222094
						OPA1	0.508038	-0.0848045
						CEP78	0.290529	-0.107804
						CTNNB1	0.34707	0.047204
						POLR1C	1.76878	-0.306677
						TSC2	0.967068	-0.111889
						TSC1	0.50426	-0.489366
						ERCC3	0.430799	-0.216728
						RPL9	0.519158	-0.114577
						UCK2	0.130413	0.0418425
						CASK	1.312	-0.196036
						DYRK1A	0.458555	0.388121
						RPL5	0.30334	0.03863
						HBA2	1.52927	0.240915
						PRPS1	1.1161	-0.409481
						PPFIA1	0.517942	-0.0495105
						RPS14	0.12357	0.0164342
						RPS24	0.12911	0.0134521
						RPS29	1.57842	-1.60569
						CSNK2A1	0.490194	0.0415966
						VPS33A	0.21482	0.0341938
						SEC23B	0.432556	-0.0692737
						CDC73	0.185041	0.234311
						CD59	0.736625	-0.499692
						PNPLA6	0.219501	0.367135
						MTHFD1	0.773182	-0.259055
						MOGS	1.69295	-0.472356
						CREG1	0.309589	0.798292
						COX7B	0.411079	-0.125823
						ADAR	0.251198	0.1374
						TBC1D4	0.0379564	-0.0105348
						SSR1	0.876129	-0.33756
						MCTS2P	0.537622	-0.0830951
						QSER1	0.397305	-0.273865
						MCM4	0.141081	-0.0517106
						COPA	0.497167	0.0602703
						LDHB	0.40443	-0.439998
						WDR24	0.782451	-0.652088
						IDE	1.10483	-0.329542
						CCND2	0.464197	-0.227234
						GNAI1	1.69742	-0.841066
						POLA2	0.422557	-0.79367
						RPL29	0.238986	-0.0511155
						GSK3B	1.56748	-0.673965
						ABCD3	0.0728933	0.0113265
						MRM2	0.22373	0.0537493
						THRAP3	0.933386	0.188096
						GEMIN2	0.177367	0.0259981
						SNU13	0.465063	-0.0812631
						GLA	0.543868	-0.0879054
						PDCD11	1.54531	-0.641055
						SEC16A	0.0447277	-0.016139
						MPRIP	0.603958	0.0822365
						DEK	0.0149779	-0.0030265
						NKAP	0.536909	-0.0560484
						TGM3	0.892387	-0.891818
						MED27	2.54911	-0.574803
						TTC21B	0.112249	0.0895457
						CLUH	0.611937	-0.315884
						COX6B1	0.925227	-1.4048
						GTF2I	0.679429	-0.203787
						MCM3	1.04135	-0.340252
						ESYT2	0.0158671	-0.0018256
						WDR26	2.14895	0.0935919
						MYCBP2	1.09272	-0.0691881
						PCM1	0.100204	-0.0459545
						CSNK1A1	1.61716	-0.254678
						GNAS	0.876363	-0.0969496
						H3-3A	0.0374684	-0.0094941
						SRSF6	1.87761	0.168874
						SDF4	0.410539	0.194523
						ALDH3A2	1.23137	-0.137455
						IFT46	0.0851066	0.120797
						YPEL2	0.580411	-0.538686
						ASCC1	0.12417	0.039948
						ARHGEF2	0.15089	0.250682
						EED	0.198665	0.0739942
						NELFB	0.929026	-0.0261827
						IGKC	0.329577	0.0230122
						ETNK1	0.53048	0.0982258
						AK2	0.421664	0.411144
						THOC7	0.765347	0.122652
						CUL4B	0.880953	-0.062108
						CTNND1	0.0294525	0.00682592
						GBF1	0.104135	-0.0246303
						CXXC1	0.876406	0.541128
						CUL7	0.457832	-0.10407
						DNAJC7	0.62335	0.760868
						LARS1	0.104451	0.0149436
						GNL3L	1.11809	-0.216194
						MED19	0.922378	-0.167674
						STMN1	0.116425	0.171056
						AP5S1	0.352471	-0.591419
						AAR2	0.264436	-0.0304263
						NBAS	0.717707	-0.822751
						TARS3	1.06286	-0.318582
						MAP9	0.422798	0.62483
						SSPOP	0.625113	1.65734
						AURKA	0.0201575	0.0096457
						VWA8	0.147226	-0.0067182
						WDR91	0.0508359	0.0150063
						CNOT1	0.432453	0.03513
						HMGN1	0.384126	0.109504
						NUDT5	0.754835	-1.14503
						JPT2	0.0955976	0.0569406
						DDTL	0.078985	-0.205666
						NDEL1	0.297272	0.494173
						CHCHD1	0.677806	-0.180123
						RNPEP	0.608566	0.213514
						CNIH4	1.05068	-0.149529
						PHKA1	1.34119	0.103895
						OBSL1	0.403441	0.0736728
						USP27X	0.230055	-0.256861
						AMOT	0.888608	-0.365746
						PIP5K1A	0.890864	0.314723
						TBKBP1	0.580698	-0.0401134
						POM121C	0.339532	0.163509
						CBR1	0.144327	-0.084945
						PPP5C	0.484146	-0.152804
						RPL7	0.645793	-0.254924
						EIPR1	0.510869	-0.164526
						RPL23A	0.933438	-0.083112
						BICD1	0.140911	-0.0225756
						SNRPGP15	1.16912	0.0900583
						SEC13	0.182489	-0.0396674
						HIF1A	0.13461	0.0173478
						ZNF593	0.131817	-0.0740743
						SRRM1	0.456656	-0.0680594
						EIF3L	1.13068	0.0888259
						CDC42EP1	0.383235	-0.373191
						BTBD3	0.770412	0.347582
						COMMD6	0.183414	0.0538466
						ERLIN1	1.55038	-0.598323
						FAM50A	1.22828	-0.781049
						ARCN1	0.404141	0.0548124
						MCM5	0.363586	0.537154
						CENPM	0.418008	-0.632784
						PIGK	0.865861	0.250367
						CAPZB	2.38064	-0.280331
						DYNLRB1	0.189314	0.131412
						MTR	0.599726	-0.251206
						PABPC4	2.16282	-0.40865
						RADX	0.326593	-0.0674949
						DEDD	0.792364	0.188777
						EPS15	1.46629	-1.15162
						HNRNPC	0.181678	-0.0898039
						MORF4L1	0.293973	0.045018
						CDIPT	1.9581	-0.864508
						NCOA4	0.376685	-0.100545
						CDC25B	2.97213	-0.24398
						INTS14	0.326994	0.370173
						CS	0.399746	0.180663
						PWP1	3.80248	0.338593
						CARS1	0.182395	-0.0986853
						NQO1	0.0388931	0.0914342
						RBCK1	0.926385	-0.339304
						PRPSAP1	0.31049	0.115792
						SEC61A1	0.056237	0.0563645
						HNRNPR	1.49634	-0.567151
						MED29	0.374732	-0.0966983
						MTAP	0.931408	-0.64728
						UBB	1.49033	-0.255075
						MAEA	0.14403	0.0102804
						NME7	1.0656	-0.0723755
						ILF2	0.150547	0.0624597
						COG8	0.937396	-0.514615
						ARL1	0.361696	-0.0922143
						RIOK3	0.0644751	-0.0231974
						FANCL	0.202405	0.245168
						PES1	0.833711	0.0726159
						SEPTIN2	0.695562	0.513284
						RAN	0.0950539	-0.0860198
						EIF3CL	1.52298	0.120725
						COG2	2.18355	-0.483993
						RPL31	0.917076	-0.0789402
						RPN1	0.489298	-0.270359
						HBS1L	0.533621	0.11388
						CPA4	0.349012	-0.688722
						ARMC8	1.05307	-0.131764
						MYL6	0.0819407	0.0167136
						CPSF4	1.12504	-0.167869
						PPHLN1	1.71591	-0.445228
						PLRG1	1.05364	-0.300858
						NAP1L1	0.198654	0.031668
						CNOT8	0.966216	-0.206281
						CCT5	0.295217	-0.0476601
						INO80B	1.4551	-1.68676
						PTMA	0.214999	-0.355083
						TAX1BP1	0.858497	0.207025
						SUMO1	0.488146	0.122001
						EIF4E2	0.10476	-0.117985
						HSPE1	0.372797	-1.41669
						ELOB	1.56676	-0.0872927
						MRPL30	1.95411	-0.524836
						MTHFD2	0.194335	0.242601
						POLR1A	0.00948494	0.00346613
						SPG11	0.0211805	-0.0058048
						ELP6	0.120948	-0.0344274
						BZW1	0.208859	0.275577
						NIN	0.744377	-0.19946
						CSTA	0.562004	-0.413856
						POLR2B	0.521736	0.0507512
						CMSS1	0.0318271	0.0160203
						RPL37A	1.52085	-0.182703
						PPIA	0.0208923	-0.023725
						ZC3HAV1	0.945662	-0.925516
						CKMT1B	0.635164	-0.379122
						PFN2	0.198218	0.0482657
						ATP6V1E1	0.0643372	0.076421
						COX17	0.462122	-0.214843
						MRPS33	0.7813	0.195003
						ACAA1	2.15747	-0.259328
						AAMP	2.75473	-0.316236
						BAG3	0.118147	0.15169
						CYCS	0.358548	-0.060797
						PELP1	0.454865	-0.090297
						MRPL39	0.307328	0.0374122
						ABCF2	0.875148	-0.247929
						GET4	0.233702	-0.296949
						LSM8	0.479087	0.382458
						MRPS34	1.6233	-0.484861
						FAM207A	0.546927	-0.298381
						POLR2H	0.371181	0.053715
						RPUSD3	0.246248	-0.11364
						PRKRA	0.223538	-0.104532
						MTX2	0.372545	-0.077002
						RPL24	0.962726	-0.168693
						CRTAP	2.70292	-0.225696
						PPIH	0.0520659	0.00706577
						SQSTM1	2.34136	-0.252287
						CHCHD3	0.304725	-0.0361347
						L2HGDH	0.781074	0.442018
						SPC25	0.619169	0.480502
						PHB	0.119137	-0.126871
						THOC5	0.720226	-0.37215
						RPL22L1	1.74726	0.12589
						NONO	0.0249874	-0.0185273
						INPP5K	1.35548	0.0914817
						PPIL3	0.27768	0.0817721
						RPL32	0.752045	-0.315312
						IRAK1	0.216116	0.211901
						ANKRD54	0.782852	-0.176066
						HNRNPAB	0.770432	-0.307353
						OCIAD1	0.61717	0.231493
						ANAPC10	0.041935	-0.0152321
						TMEM33	0.0123314	0.00830364
						CDK7	0.868181	0.674459
						CTBP1	0.41059	0.0875311
						EIF4E	0.595548	-0.252711
						COMMD10	0.695017	-0.743505
						MACROH2A1	0.437723	-0.227113
						MRPS18C	0.531787	0.155098
						JCHAIN	0.425494	-0.287414
						SAR1B	0.190492	-0.0719531
						SEC31A	0.238322	0.152906
						CEP120	0.68982	-0.701243
						TAF9	0.0617111	-0.0185165
						CENPK	0.33609	-0.11463
						RACK1	0.409009	0.0682149
						USP45	1.21298	-0.943716
						GMNN	1.01459	-0.254054
						FBXO25	0.349381	-0.106459
						CEP57L1	0.336474	-0.0419588
						YIPF5	0.97573	0.0966692
						ELOC	1.10686	-0.0388923
						SDC2	0.376136	0.130581
						ERLIN2	0.674224	-0.319894
						DNPEP	0.634249	-0.119492
						ANXA6	0.775917	1.48212
						MTDH	0.164061	0.099086
						COPS6	0.505513	-0.0574846
						CALM2	0.0557203	0.0126438
						FLOT2	0.167765	-0.0587742
						NEFM	0.129586	-0.0525992
						UBR5	1.4819	-0.0691805
						TOLLIP	0.430959	-0.136059
						C12orf43	0.159225	-0.0434227
						GNB2	0.433486	-0.213102
						RPL14	0.0293709	-0.0122831
						PRRC2C	0.345959	-0.269998
						CHEK1	0.669903	-0.11527
						LTF	0.0355479	0.0206776
						DYNC1I2	0.551771	-0.690591
						TRIM5	0.398419	0.0805256
						EZR	1.57537	-0.291172
						ACIN1	0.498659	0.225658
						HMGB3	0.698287	0.217083
						FAM91A1	0.427316	-0.168562
						ZC3H18	0.702716	0.221906
						AXIN2	0.856622	-0.331475
						CDKN1B	0.47932	-0.197863
						ELAC2	0.155554	0.0518601
						XPO7	0.784753	-0.383398
						MTA1	0.042891	-0.0098729
						PLOD2	0.151798	-0.0866792
						KDM5A	0.11389	-0.06164
						MAP4	0.0545313	0.0200038
						PHF3	0.359283	-0.253616
						CYFIP2	0.234728	0.153744
						PRPF31	0.542104	0.188383
						TNPO1	0.813006	-0.513877
						EXOC6	0.48778	0.0741673
						DHX36	0.25563	0.0315008
						DDX55	1.32674	-0.829949
						DCTN1	0.117272	0.0281742
						NACA	3.19958	0.227894
						ALYREF	0.0655905	-0.0161719
						ILKAP	1.75917	0.795151
						ZKSCAN1	0.21949	0.136859
						SMC4	0.456502	-0.0744884
						MYO1B	1.57543	-0.438899
						EZH2	0.316497	-0.0799122
						CNN3	0.00740087	0.00705457
						MRPS17	1.00492	0.129913
						SRP9	1.0244	-0.164401
						FUBP1	0.0564226	-0.0580363
						NUP155	0.444851	0.0573297
						RND3	1.20158	0.174306
						NOP14	0.442443	0.0734026
						RABGEF1	0.200688	-0.0236356
						PIK3R2	0.761781	0.119008
						PPP2R5D	0.0824088	0.0114875
						MAP1A	0.769835	0.32333
						TSN	0.843734	-0.275896
						NCAPH	0.0137636	0.00243807
						SUN1	0.356855	-0.042851
						DYNC1LI1	0.690848	-0.195216
						PANK4	0.129494	-0.043941
						NASP	0.130878	-0.250773
						MTCH2	0.533357	-0.153136
						SERPINH1	1.03038	-1.16809
						NXF1	0.98598	0.461742
						POLR2G	1.07938	0.350767
						UBXN1	0.480011	-0.279137
						PYGL	0.84542	-0.273449
						PPP6R3	0.0631336	0.0162323
						PRMT1	0.806422	-0.186588
						NCAPD3	0.293895	-0.107302
						UBTF	0.464007	0.167983
						MRPL17	0.0665009	0.149295
						BTF3L4	0.597054	-0.145657
						CLP1	0.378896	0.137025
						RRM1	0.0749397	-0.0347266
						RPL27A	0.404874	-0.284213
						CSTF3	0.0326344	0.00599742
						CSDE1	1.76806	-0.8032
						PDHX	0.663717	-0.400914
						TYK2	0.0411876	0.0172095
						PPP1CA	0.49558	0.0399981
						PPFIBP2	0.246054	0.243666
						DGKZ	1.16916	0.125252
						FAR1	0.224068	-0.0343969
						DERA	0.663064	-0.0884941
						FAU	1.01085	-0.554019
						AP2A2	0.0834193	0.0419908
						EEF1D	1.264	-0.664301
						IQGAP3	2.14415	-0.62763
						TRRAP	0.0495838	0.0375392
						RPL35	0.806243	-0.108634
						GTF2H3	0.00106586	-0.0003669
						FAM76B	1.11497	-0.446721
						LAMTOR1	0.765942	0.281183
						ELP2	1.46459	-0.935527
						DOCK4	0.0575875	-0.100332
						PHB2	0.207615	-0.0817642
						ATP6V0D1	0.057001	-0.009254
						DTL	2.32537	-0.233474
						PARD3	0.326595	0.103473
						SLC3A2	0.153906	-0.171294
						FKBP4	0.0427167	-0.0998592
						UACA	1.25654	-0.535221
						ANAPC15	0.932761	-0.241384
						PRKAB1	0.388309	0.233573
						SEC23A	0.125839	-0.0209754
						DHX37	1.4883	-0.158601
						ARF3	0.0269984	0.027992
						TSG101	0.00017056	6.13e-05
						GRIP1	0.520042	0.37027
						TUBA1C	1.03383	-0.156577
						GRSF1	0.0713674	0.027746
						MYO1C	3.24512	0.844809
						MAGOHB	0.0305821	0.0153258
						ACTR2	0.690796	-0.231807
						MARCHF7	0.337179	0.286662
						GANAB	0.0800344	-0.0505955
						CDK17	0.387827	-0.111846
						MRPL48	0.668237	-0.123398
						TRAPPC2	0.231185	0.0695009
						TARS2	0.83639	-0.224127
						PDE12	0.182813	0.10061
						POLDIP3	0.198196	0.035229
						CCDC59	0.313502	-0.193485
						LETMD1	0.375823	0.574715
						CORO1C	0.449099	0.245373
						DDX54	0.0553814	-0.0174854
						TWF1	1.15769	-0.369235
						CDK4	0.858402	-0.394569
						RPLP0	0.47745	-0.0999134
						CNOT2	0.404445	-0.114947
						AAAS	0.984237	0.447096
						SLC25A3	0.122356	-0.0238936
						CSRP2	0.635209	-0.155182
						SPRYD3	0.158381	-0.0186961
						GIT2	1.2306	-0.329592
						ZCRB1	1.03134	1.15284
						C17orf49	0.638165	1.23858
						LACRT	0.0560182	0.24615
						ANKRD13A	0.233077	0.263006
						HNRNPA1	0.452989	-0.171313
						MRE11	1.2446	0.251426
						CCDC125	0.490639	-0.457932
						GAPVD1	0.241719	0.063823
						KIF3C	1.58537	-0.546418
						ZKSCAN5	0.359994	-0.0578208
						PNO1	2.17569	-0.641179
						ARL6IP4	0.141403	-0.0165339
						RPS19BP1	0.442986	-0.347249
						PMPCB	0.253132	-0.307132
						RPL18	0.553967	-0.086467
						ERH	2.07598	0.349826
						ZFYVE26	0.582854	-0.0844998
						MAX	0.416411	-0.832199
						ATP6V1D	0.197269	-0.171478
						FBXO34	0.272655	0.267672
						SHMT2	0.468748	-0.241964
						DCAF4	0.83678	-0.155145
						NFKBIA	1.47914	-0.47852
						APEX1	2.25087	-0.325232
						EIF2S1	0.355431	-0.24572
						KTN1	0.766676	-0.567961
						DDX24	0.936629	-0.259628
						HAUS4	0.0189487	-0.0052457
						CDK2	1.91778	-0.170679
						NEMF	0.0446667	-0.0355704
						PSMA6	0.170253	-0.0284367
						FAM133B	0.479672	-0.0558996
						TENT4B	0.136157	-0.161905
						TMPO	0.201424	-0.104036
						USP11	1.67882	-0.121371
						TTC7A	1.04051	-0.546766
						HPS3	0.135314	0.0668454
						MRPS22	0.161161	-0.0374658
						CPSF3	0.298692	0.120645
						SEC24C	0.45147	0.50053
						HNRNPH1	0.032204	-0.0050192
						CDSN	0.443123	-0.630981
						NELFCD	0.75964	-0.0905392
						CEP170	0.207656	0.04245
						DPM1	0.186031	-0.0359304
						PHF8	0.180458	-0.0362704
						TMEM201	1.07223	0.166947
						APMAP	0.0257893	-0.0552455
						EIF2B3	0.955234	-0.324961
						RPL36A	1.16817	-0.137343
						PRCC	0.800444	0.344066
						RBMX	0.733903	-0.33091
						NRM	0.378949	0.244888
						SESTD1	0.276332	0.118937
						MAPKAP1	0.0970491	-0.184366
						CALU	0.934359	-0.511691
						MTCH1	1.31006	0.340019
						IPO5	0.44226	-0.0569725
						MCM2	0.298866	-0.139362
						HNRNPD	0.836142	-0.391866
						UTP15	1.03258	-0.534393
						CHCHD6	1.46542	-1.38686
						RSAD1	0.115326	0.0743852
						CNOT6L	0.346907	-0.384421
						TMA16	1.14958	0.0898147
						PALLD	0.212896	0.143222
						SARAF	0.138295	0.306246
						INTS8	0.265722	0.146461
						BAG4	0.270541	0.129936
						DCUN1D5	0.0700282	0.0185876
						RNH1	1.55308	-0.789461
						PRPF4B	0.398993	0.532878
						ZNRD2	1.05392	-0.182846
						DEPDC1	0.0293258	0.0178957
						HADHA	2.057	0.131803
						TRIM65	0.578208	-0.126677
						CKB	0.00382089	-0.0051088
						RPL28	0.107617	-0.054981
						OIP5	0.15886	-0.0352197
						SEC11A	0.287042	-0.145559
						PSMA4	0.503989	-0.0583477
						MRPS11	0.517851	0.0577557
						SRP14	0.27492	-0.0713835
						WDR73	0.296039	0.108161
						RPS27L	0.391815	0.0528677
						WDR61	1.08742	-0.0745876
						VPS13D	0.854275	0.386038
						SRPK1	0.285538	-0.0720336
						WDR59	0.205824	-0.525975
						RNPS1	0.0459477	0.0370622
						NUBP2	0.302218	-0.0863528
						RPS17	0.651255	-0.0605736
						UQCRC2	0.350481	0.132068
						FUS	0.592841	0.120949
						CIAPIN1	0.954587	-0.304755
						NDUFB10	0.169094	-0.0729151
						HAGH	1.02699	0.196427
						SGF29	0.46814	0.75965
						ALDOA	1.05809	-1.04588
						TELO2	0.964476	-0.119963
						STUB1	0.935403	-0.394691
						NUP93	0.398748	0.0769489
						TRA2B	0.0667991	-0.0388906
						HNRNPLL	0.00523041	-0.0015469
						DHX30	0.519463	-0.100637
						GTF3C5	0.141829	-0.0399365
						NUP58	0.0315336	0.0192206
						KDELR2	0.0573507	0.0902562
						SOD1	0.999209	-0.620742
						CEP85	0.328777	0.0504179
						SAP18	0.0497274	-0.0173924
						DUSP11	0.692278	-0.837787
						BUD23	1.25575	0.092037
						SF1	0.194997	0.0575178
						DHX57	0.17613	0.0855477
						SLC35E1	0.655971	-0.107344
						SON	0.227076	0.0875084
						SMPD4	0.370436	0.139075
						MFN1	0.723762	-0.603537
						MRPS28	1.77095	-0.208203
						FBXL17	0.274266	-0.108494
						GIGYF2	1.61149	-0.404778
						TBCD	0.128056	-0.0611651
						NEURL4	0.0912276	-0.0209687
						FN3KRP	0.299227	0.0997522
						ELP5	0.198682	-0.126087
						SLC25A11	0.747526	-0.699227
						GEMIN4	0.266977	0.0287352
						PLK1	1.22078	0.180111
						MED31	1.04169	0.202762
						MAZ	0.577684	-0.260245
						EIF5A	0.80232	-0.363255
						PFN1	0.230261	-0.660148
						EIF4A3	0.596127	-0.333021
						RSL1D1	0.0690632	0.077167
						BAIAP2	1.93212	0.0619662
						NUP88	0.606798	-0.259312
						INTS2	0.195286	0.0873287
						CEP290	0.26489	0.0523872
						PHKG2	0.765741	0.106079
						TBL3	0.465588	0.289154
						FBRS	0.0955615	0.0259757
						SRSF2	1.31117	0.171728
						HECTD4	0.0714869	-0.0088108
						ALOXE3	0.479129	-1.96467
						LUC7L3	0.0272913	0.00433064
						ARMC5	0.00282063	-0.0020742
						PLK4	0.326994	0.0964963
						DCXR	0.734087	-0.49411
						TMCO1	0.744557	0.363006
						FLII	1.20962	0.564071
						CIAO2B	0.459908	0.0898247
						JPT1	0.173239	0.452489
						TRAPPC8	0.858272	-0.292766
						AURKB	1.69151	-0.216693
						DDX5	0.960823	-0.0877953
						RPL19	0.041498	0.00720286
						SRSF1	2.36693	0.25429
						C17orf75	1.413	-0.601552
						SNRPN	0.513575	0.0667443
						CDC6	1.70332	0.235289
						RNF138	0.149265	0.0391824
						MRPS7	1.80728	0.224592
						KLHL17	0.063762	-0.0667205
						SAP30BP	0.184031	-0.030041
						SUZ12	0.0594468	0.0232205
						CDKN2A	1.0048	-0.285946
						MYO1D	0.112284	-0.107336
						COPS9	0.00060964	0.00015593
						WAC	1.15382	-1.31367
						NUDT16L1	0.341183	0.0366278
						FAM32A	0.0657144	0.0108221
						CALR	0.116739	-0.264052
						LONP1	1.1399	-0.852598
						DNMT1	0.899572	-0.669139
						PSMD8	0.732614	-0.0652509
						ATXN7L3	0.245202	0.24208
						MRPL4	0.748227	0.104206
						POLR2I	0.0988837	0.0722766
						LSM12	0.0235576	0.0138879
						SEH1L	0.36797	0.0516262
						PARK7	0.43069	-0.0323167
						EIF1	0.218358	-0.0743041
						KRT13	0.0735896	0.207209
						GLYR1	0.0172868	-0.021651
						EIF3G	0.516402	-0.176941
						GID4	0.330352	0.0853469
						ERCC1	0.238515	0.146514
						RBM42	1.20011	-0.463099
						TMEM161A	0.00824801	0.00441217
						UBE2S	0.534653	0.124664
						FARSA	0.341604	-0.117678
						P3H4	0.140432	-0.0558403
						ATP6V0A1	0.601493	-0.143498
						TK1	0.431099	-0.142648
						ASF1B	0.111014	-0.321781
						PDCD5	0.133157	0.160303
						COPE	0.0107066	0.00321746
						FBL	0.430369	0.0706055
						NUP62	0.265463	0.148653
						GRAMD1A	0.596254	-0.259416
						RPS5	0.108259	-0.0167427
						RUVBL2	0.566133	0.0511401
						RPL18A	0.861452	-0.162706
						RPS16	0.507974	0.0700755
						KIF2A	0.828862	-0.500631
						DDX39A	0.127579	0.0678141
						HAX1	0.268684	0.034879
						AIP	0.0738385	-0.0268943
						GTPBP1	0.112892	-0.0447919
						AP3B1	0.200816	-0.0575004
						PSMD11	0.881686	-0.148048
						PSMD12	1.52368	-0.101153
						PSMD9	0.466224	-0.0198851
						CBX4	0.151653	0.0852029
						SUPT5H	0.00234636	-0.002532
						EIF3F	0.706999	-0.229322
						CDC7	0.109194	-0.0374033
						POLRMT	0.255552	-0.256855
						PIK3C2A	2.67958	-0.248768
						PSMD14	0.390138	-0.0417333
						KPNA3	0.686231	-0.109193
						SDCBP	1.23768	0.201633
						MPHOSPH10	0.00173556	0.00446177
						NOP56	0.214756	0.0565736
						KPNA4	1.84139	-1.46213
						PPP6C	0.0631374	-0.0125895
						ACACB	0.14912	0.0189006
						SCD	1.32022	0.180819
						TRAFD1	0.401326	-0.0681357
						CIT	1.90227	0.0870943
						AP3D1	0.34556	0.0527744
						IRS4	0.261667	-0.0322552
						IMPA2	1.28058	-0.085288
						PRMT5	0.210729	-0.0428905
						TCERG1	1.10324	0.153516
						POLR3A	0.450212	0.610115
						PSMA7	1.18758	-0.0784116
						BCKDK	0.487743	-0.0408912
						UQCRQ	1.41084	0.594839
						XPO1	0.807921	-0.0822926
						SPTBN2	1.47526	0.232789
						KHNYN	0.170841	-0.0559752
						U2SURP	0.708239	0.0982733
						PFAS	0.404977	-0.0744197
						ANKRD28	1.19692	0.179489
						CHUK	0.735477	-0.0973918
						AXIN1	0.410812	0.0944388
						NKRF	0.45353	0.143567
						MRPS12	0.36134	-0.170075
						SPTLC1	0.163605	0.0602558
						FANCG	1.06719	-0.191853
						OGT	1.20135	-0.125726
						MID1	0.10535	-0.0176158
						FANCA	0.212861	-0.0269003
						EIF3D	0.708958	0.112404
						IPO8	0.164848	-0.0351365
						DHX15	1.2007	0.0546594
						ZZEF1	0.510047	0.0696473
						TTI1	0.0644751	-0.127074
						PRPF4	0.0247103	0.00707364
						PSMD3	0.0387651	-0.0042598
						ZW10	0.415636	-0.0436242
						SART1	0.509723	0.069608
						AP5Z1	1.14073	-0.205972
						EEF1E1	0.477474	0.0880787
						PRPF3	0.0488346	-0.0077174
						PRC1	0.783028	0.130903
						ZNF207	0.268594	-0.0396953
						BUB3	0.35253	0.0366766
						HTATSF1	0.0551885	0.0202432
						NUDT21	0.0895926	-0.0061951
						SCO2	1.13744	-0.19805
						AKAP8	0.461413	-0.229344
						GTPBP6	0.358275	0.396168
						NDUFS5	0.241451	-0.0417407
						RAD21	0.312133	-0.0969145
						DHX16	0.682225	0.104863
						MED14	0.293017	0.0651083
						SMARCA5	0.914629	-0.284926
						URB1	1.54229	-1.25103
						AQR	0.258262	-0.047581
						MCM3AP	0.141791	0.025887
						KDM1A	0.0666672	0.014904
						SYNCRIP	0.00450651	0.00157046
						RANBP6	0.0649042	0.0163982
						CCNT1	0.224272	-0.0354743
						CCNT2	0.734782	-0.212287
						EXOC3	1.48259	-0.21897
						MRPS14	1.50802	0.181102
						H2BC12	0.0127145	-0.0026546
						CCDC22	0.0585877	-0.0218103
						PQBP1	0.0116126	0.00305891
						DKC1	0.064556	-0.015835
						EDF1	1.31859	0.105422
						KIN	1.07377	-0.322329
						DNAJA2	0.692326	0.0397525
						BRD4	5.03961	0.901659
						WDR1	0.268101	-0.161289
						CPNE3	0.316516	0.243291
						PPFIA3	2.12079	-0.117122
						RNF40	0.672931	-0.105855
						KDM4A	0.8984	-0.121625
						DNAJC13	0.562027	-0.133251
						PPP6R2	0.0903135	0.085444
						NDUFS2	0.436027	-0.307049
						NIPSNAP2	0.191549	-0.0293744
						HMMR	0.0351975	0.0213458
						ALOX12B	0.679952	-0.868848
						TULP3	0.502097	0.044569
						PRPF40A	0.359446	0.0356863
						VPS26A	0.264128	-0.357196
						SAP30	0.308898	0.0967097
						PSIP1	0.960945	0.15607
						NDUFS3	0.12491	0.320521
						SRSF10	0.487106	0.316194
						HSBP1	1.72539	-0.243044
						SF3B1	0.307025	0.0508442
						ERAL1	0.147963	-0.0258775
						SERPINB7	0.0568856	-0.142162
						SNRNP200	0.252517	0.0219219
						TIPRL	0.714183	0.0563533
						UTP20	0.0162806	0.00336385
						CDC123	0.568244	-0.302299
						PSMD10	0.277402	-0.0647242
						IDH1	0.178515	-0.39821
						CCNK	0.633779	-0.211737
						DNAJC8	0.732979	0.0982945
						SMNDC1	1.2659	0.172231
						FLOT1	0.156378	0.0481663
						TRIO	0.0983374	0.018527
						GLRX3	0.0924853	-0.030978
						CIAO1	0.513116	-0.105113
						SRP72	0.140858	0.155163
						LTN1	0.0986501	0.0198314
						UFL1	0.815406	0.453795
						UBXN7	3.26743	-0.229578
						PLPBP	4.94388	-0.480866
						PRPF6	1.14182	0.10552
						PCF11	0.329041	0.0636201
						FRYL	0.815765	-0.131525
						HAUS5	0.149482	0.0305591
						FBXO21	1.3929	-0.10669
						TRIM37	1.23172	-0.483372
						HEXIM1	1.65149	-0.408855
						SCAF4	0.53901	-0.138067
						ZFPL1	0.315708	0.339098
						ELP1	0.043523	-0.0096431
						RTN3	0.0738846	-0.0336614
						ZRANB2	0.752968	0.132541
						KIF20A	0.0862702	-0.0514905
						SMC2	0.0567872	0.0107117
						IPO7	0.42758	-0.0407104
						MAP3K6	0.0649102	0.009691
						SLU7	0.572929	-0.130187
						PSMG1	0.0841403	0.208741
						SGPL1	0.316065	0.177126
						SEC24A	0.0985947	-0.0811481
						SEC24B	0.0510275	-0.0324647
						PCNT	0.629137	-0.187441
						YEATS4	0.147819	0.100536
						HERC2	1.06936	0.0650919
						BAG2	0.660791	-0.636081
						AIFM1	0.388538	-0.103687
						TXNDC12	0.323506	-0.0409834
						ECD	0.274636	0.0283997
						SYF2	0.50049	0.160614
						SCGB1D2	0.431097	-0.325856
						MOCS2	0.702914	-0.666545
						LDHA	0.067869	-0.0809293
						GLUD1	2.01309	0.674994
						GSR	0.914787	-0.163765
						HPRT1	0.131349	-0.0575342
						SERPINC1	0.120349	0.0218749
						IGKV3-20	0.493909	-0.21994
						IGKV3-15	1.36941	-0.219374
						IGHV3-48	0.0813441	-0.0201807
						IGHV3-33	1.30425	-1.08982
						PIGR	1.61106	-1.65749
						KRT14	0.618776	-1.05518
						KRT6A	0.633876	-1.39322
						LMNA	0.51929	-0.157077
						FN1	0.327559	-0.162448
						AHSG	0.396187	-0.481431
						FTL	3.26196	-0.377889
						FTH1	1.19386	-0.132298
						CAT	0.99182	-1.72152
						CSTB	0.266241	-0.0381093
						ANXA1	0.00710294	0.0224743
						OAT	0.426038	0.129376
						KRT6B	0.650372	-2.28679
						KRT1	0.951385	-1.37848
						SEMG1	0.185049	0.62216
						TUBB4A	0.416302	-0.0419447
						GAPDH	0.555129	-0.550868
						TP53	1.09755	0.193727
						HSPB1	0.559901	-0.232889
						TYMS	0.596256	-0.131225
						ATP1A1	0.459763	-0.109757
						ARG1	1.22669	-1.96925
						S100A8	0.0107453	-0.0145974
						SLC25A5	0.199566	-0.0296273
						PCCA	1.24724	0.0872028
						HMGN2	0.220278	0.0528469
						RPLP2	0.063617	-0.0156417
						ATP5F1B	0.197479	-0.142158
						S100A9	0.727564	-0.518769
						ENO1	0.0503922	-0.0666664
						NPM1	0.643632	-0.17802
						NEFL	0.483818	-0.237555
						P4HB	0.058885	-0.0341628
						ANXA2	0.866889	-0.504491
						TUBB	0.67898	-0.0615196
						IVL	0.0362558	-0.10223
						EPRS1	0.419331	-0.0396271
						HSP90AA1	0.457148	-0.246345
						UQCRH	0.0515861	0.0287287
						GUSB	0.748191	-0.051589
						HSP90AB1	0.507084	-0.248377
						CYC1	0.0220449	0.00747681
						SNRPB2	0.500643	-0.154874
						SNRNP70	0.731377	0.0718641
						VIM	0.182239	-0.102096
						KRT16	0.616204	-1.39092
						SNRPA	0.781989	0.107967
						HMGB1	2.00536	0.178818
						CLTA	0.212508	-0.0458572
						CLTB	1.22704	-0.238414
						SNRPA1	1.90886	-0.261524
						PARP1	0.212283	-0.0761061
						H2AZ1	0.124108	-0.0168412
						FBXO45	0.132179	-0.0180295
						U2AF1L5	0.175972	0.0858798
						CBSL	1.16877	-0.0857773
						RO60	0.217734	0.0510414
						TXN	0.475433	-0.0903349
						CTSA	0.0956474	-0.0248775
						PRKAR1A	0.263132	0.0768273
						HSPD1	1.02481	-0.252964
						HSPA5	0.232898	-0.036056
						HSPA8	0.809074	0.0530825
						DBT	0.32673	0.0884895
						TOP1	1.68944	0.153397
						G6PD	0.598899	-0.280305
						UBL4A	0.75226	-0.252587
						PC	0.688478	-0.0513716
						IGF2R	0.514216	-0.630406
						PCNA	1.59168	-0.980818
						SLC25A4	0.167626	0.0364263
						SLC25A6	0.0655808	-0.0095649
						IMPDH2	1.01387	-0.0468106
						TPR	0.297282	-0.0459623
						PIP	0.391726	-0.315182
						XRCC6	0.0561459	0.0135498
						XRCC5	0.158869	0.0495508
						EEF2	0.0447299	-0.0096374
						KRT10	1.00273	-1.35282
						KRT5	0.861299	-1.28307
						P4HA1	0.526481	-0.416976
						PRKAR2A	0.740661	-0.249259
						GTF2F2	1.50379	-0.0753934
						MIF	1.44258	-0.0906134
						TRIM27	0.204467	-0.0254793
						PKM	0.622971	-0.615548
						HNRNPL	0.259338	-0.0869181
						DARS1	0.0136237	0.00275707
						JUP	0.848116	-1.09857
						GLUL	0.157138	0.028218
						GSPT1	1.37903	-0.942199
						NME1	0.282357	-0.310139
						RPS2	0.113725	0.0253267
						DSP	0.980711	-0.259384
						RPA2	0.161393	0.0998294
						H2AX	0.365308	-0.428571
						GLB1	0.045578	0.0144856
						H1-2	1.4081	-0.0769527
						YBX3	0.194607	0.0297561
						ZNF24	0.141942	0.169836
						HMGA1	0.111222	-0.0540097
						CTPS1	0.462425	-0.041182
						PSMC3	1.60534	-0.0560279
						TCP1	0.118831	-0.0272231
						ERCC2	1.05363	-0.131172
						RPL35A	0.538439	-0.255004
						NELFE	0.93136	-0.111841
						PGAM1	0.0933895	-0.135377
						ATF4	0.90182	0.490281
						NCL	0.432161	-0.0743825
						POLR2C	0.415734	0.103413
						CSNK2A2	0.567651	-0.0769887
						NFKB1	0.85722	-0.170672
						EIF2S2	0.620103	0.0970297
						CCNA2	1.43375	-0.207326
						BTF3	0.035724	-0.008857
						PSMB1	0.202281	-0.0260484
						LMNB1	0.54002	-0.0874324
						IMPDH1	0.905652	-0.0908475
						FLG	0.825681	-1.21907
						ATP6V1B2	2.29546	0.313206
						NF1	0.585685	-0.0543008
						ACO1	0.947571	-0.138873
						GART	1.48543	-0.174737
						NME2	0.176161	-0.158704
						SPRR1B	1.03684	-1.5697
						SPRR2E	0.978985	-0.886876
						HNRNPA2B1	0.236081	-0.109022
						TGM1	0.691631	-1.44915
						SFPQ	0.00162732	-0.0007238
						TUBG1	0.130717	0.0102627
						PPIB	0.118239	-0.0154791
						RPS3	0.423136	-0.0628924
						AHCY	0.0638531	-0.063904
						CFL1	0.169898	-0.0343838
						EEF1B2	0.467394	-0.129297
						ATP5PB	0.503625	-0.498381
						POLR2A	2.31771	0.179868
						APC	0.096297	0.021317
						AZGP1	0.833717	-0.715032
						RPS12	0.103071	0.0102222
						ATP5F1A	0.524021	-0.218596
						PSMA1	0.70056	-0.0806839
						PSMA3	0.0300458	0.00423408
						MSN	1.39716	-0.268305
						DDX6	0.437684	-0.196991
						U2AF2	0.335073	0.0518141
						RPL13	0.784785	0.105513
						HMGB2	1.77783	0.150152
						TARS1	0.0231322	0.0161264
						EEF1G	0.797607	-0.0756311
						YWHAQ	1.15896	-0.146178
						ARNT	1.14538	-0.334975
						RPA1	0.250704	0.155779
						CAD	0.400106	-0.0146484
						CANX	0.188293	0.076401
						PIK3R1	0.287576	0.186569
						PSMA5	1.44604	-0.207982
						PSMB4	0.804531	-0.0493097
						PSMB6	0.713927	-0.105395
						PSMB5	0.225637	-0.0212615
						GTF2E2	0.674894	0.228088
						MPG	0.269191	-0.146635
						SERPINB3	0.957128	-1.12194
						PRDX6	0.0742115	0.0978749
						PRDX3	0.41035	-0.135063
						RPL12	0.334124	-0.0555062
						PEBP1	0.11022	-0.105465
						PDIA3	0.559588	-0.747398
						PPP2R1A	0.674439	-0.0483034
						PPP2R1B	0.304504	-0.233804
						CDC27	1.0449	-0.11901
						CDC25A	1.88848	-0.124835
						NMT1	0.322629	0.0784516
						ADSS2	0.256637	-0.277357
						LRPAP1	0.486714	0.0756507
						ALDH1B1	0.924175	-0.104007
						LCN1	0.656618	-0.778381
						GDI1	0.027023	0.0957897
						S100A7	0.405213	-0.389329
						MAT2A	0.597699	-0.0934148
						CPS1	0.180623	-0.336629
						DNAJA1	0.370231	-0.039887
						UQCRC1	0.174096	0.0583897
						CASP14	0.866016	-0.890177
						YWHAB	0.605649	-0.176917
						STIP1	0.0730561	-0.0606992
						PRDX2	0.624352	-0.133243
						GTF2H1	0.24854	-0.0857229
						CTH	0.0850159	0.0317109
						MCM7	0.273881	-0.0808873
						SHMT1	0.577356	0.264374
						HSPA4	0.00777439	0.00426126
						CTNNA1	0.249899	-0.0468106
						RPA3	0.105577	0.07163
						RPL22	0.228056	-0.123745
						GTF2F1	0.332287	0.0619733
						SPR	0.387151	-0.95566
						KRT9	0.94991	-1.51322
						MYH9	0.533093	-0.142592
						MYH10	0.181935	-0.11735
						COPB2	0.475563	0.084866
						KRT2	1.12926	-1.47293
						PSMC2	0.0379494	-0.0032048
						ATP5F1C	0.123829	-0.0380204
						RPL4	0.130622	-0.0317967
						TAGLN2	0.0655551	0.133166
						COIL	0.322149	0.18696
						ATP6V1A	2.23253	0.155439
						HSPA9	0.978966	0.153182
						RPS19	0.409179	-0.0463915
						RPL3	0.866882	-0.134339
						FEN1	0.998098	0.227667
						TXLNA	1.71215	-0.52451
						CCT6A	0.534874	-0.0817733
						VHL	3.7148	0.538679
						MDH2	0.117286	-0.176858
						RFC5	1.3868	-0.691618
						RFC3	0.0828689	0.0832004
						CCNF	0.792353	-0.26896
						EIF2S3	0.257559	0.0516889
						BUD31	1.89335	-0.883637
						NAA10	0.00749774	-0.00424
						GARS1	0.248514	0.340183
						PRKCI	0.388964	-0.357018
						MTREX	0.782952	-0.0384107
						MTOR	1.33535	-0.0918155
						PI4KA	1.21109	-0.0861177
						HAL	0.323474	-0.730251
						MLLT3	0.355528	0.0904663
						RPS27	1.38995	0.172664
						LRPPRC	1.37463	0.364011
						PAFAH1B1	0.401278	-0.0442536
						PSMC4	0.302378	0.0179429
						VDAC2	0.575609	-0.109589
						CBX5	0.599453	0.0997269
						USP5	0.166491	-0.141012
						PHKA2	0.138368	0.042043
						RANGAP1	0.460528	-0.583112
						CRKL	1.51832	-0.0756373
						RPL21	0.498906	-0.13791
						RPS9	0.206863	0.0273695
						RPS10	0.245636	0.0224333
						UTRN	0.0137786	0.00456905
						EIF1AX	3.55208	0.205737
						QARS1	0.8027	-0.0587332
						IREB2	1.67392	-0.243665
						RPL34	0.567074	-0.213221
						FASN	0.0592525	0.00705481
						CDK8	0.54007	-0.485028
						CCT3	1.04069	-0.100328
						TUFM	0.403162	0.151386
						CSNK1E	0.293385	-0.0162914
						PSMB3	0.40315	-0.117428
						PSMB2	0.53073	0.100038
						VPS41	0.13917	-0.011529
						RBM25	0.789201	0.0438075
						CLK3	0.47169	0.164833
						EIF2B2	0.158971	-0.0385294
						HINT1	0.463942	-0.85277
						NUP153	0.987861	-0.100836
						RANBP2	0.0774617	-0.0220094
						GMPS	1.01032	-0.178555
						EMD	0.0851877	0.0103817
						KNTC1	0.480771	0.0370271
						CDK9	0.242959	0.0515719
						CCT8	0.205645	-0.0337532
						CCT4	0.0970497	-0.0192053
						FXR2	0.165318	-0.0964813
						DAP3	0.345809	-0.23547
						DNA2	0.778768	-0.136485
						SSR4	0.122491	-0.100351
						PSMD7	1.95315	-0.073354
						NEK2	1.60248	-0.145852
						NDUFA8	0.668211	-0.625741
						HNRNPA3	0.479314	-0.488956
						PGD	0.154725	-0.458802
						KPNA2	0.163871	-0.0244443
						HNRNPF	0.244193	0.0294609
						CAPZA1	0.0685377	0.0206275
						NUP98	0.373947	0.0848517
						SLC25A1	0.415794	0.0781827
						ACLY	0.315063	0.0726976
						RABGGTB	0.70449	-0.594959
						COPB1	0.210554	-0.0496747
						SLC16A1	0.526015	-0.0310743
						SUB1	0.409556	0.0461927
						RARS1	0.532802	-0.0199552
						TERF1	0.682061	-0.975157
						HSPA2	0.424806	0.146134
						RAD23B	2.38747	-0.292536
						ALDH18A1	0.780833	-0.0550184
						PSMD4	1.26119	-0.124277
						CSE1L	0.35849	-0.168934
						VCP	0.764316	-0.060122
						MFAP1	0.680158	0.067575
						HADHB	2.08697	0.115696
						MANF	0.328606	-0.126225
						HNRNPH2	0.36672	-0.289119
						EIF3B	0.479354	0.0987518
						BID	1.33959	-0.597552
						RRP1	0.438746	-0.0899963
						MARS1	0.623927	-0.125072
						SCAND1	0.104579	0.0124705
						NUP107	0.511027	0.0883882
						SMIM11A	0.706148	-0.663773
						MTPN	1.10533	-2.28974
						YBEY	0.11894	0.0899727
						TPI1	0.119789	0.196122
						EIF3E	3.19274	0.173102
						PPP4C	1.00172	-0.0805428
						ACTB	0.218718	-0.0735588
						EIF4A1	0.227387	-0.137819
						RPS20	0.520835	-0.0617685
						CDC42	0.0634058	-0.0761039
						DSTN	1.09288	-0.296307
						CKS1B	1.80727	-0.470822
						UBE2M	1.89118	-0.134564
						ACTR1A	0.154626	-0.10706
						COPS2	0.7169	-0.0335207
						RPS3A	0.132664	0.0139098
						RPL26	0.311191	-0.0453062
						PSME3	1.13133	-0.174029
						RPL15	0.313834	0.0399075
						RPL27	0.376173	-0.0511456
						SUMO2	0.438433	-0.533424
						DCAF7	1.26641	0.131679
						HNRNPK	0.453234	-0.146244
						YWHAG	0.224295	-0.0293
						RPS7	0.0176033	0.00359678
						PPP1CB	0.663905	-0.311119
						PSMC1	0.448766	-0.0570407
						PSMC5	0.763049	-0.0309849
						RPS8	0.43128	0.0696938
						RPS15A	0.464528	0.143718
						YWHAE	0.00790689	0.00142145
						RPS23	1.33459	-0.242919
						RPS18	0.200885	0.025176
						RPS13	0.0781485	-0.0128338
						RPS11	0.0666113	-0.0054598
						SNRPE	1.72317	-0.38046
						SNRPF	0.780452	0.100355
						SNRPD1	0.149911	0.0364597
						SNRPD2	0.257175	0.0197654
						SNRPD3	0.89652	0.147142
						RPL7A	1.74426	0.139677
						YPEL5	0.948221	-0.313228
						RPS4X	0.0800051	0.00585413
						PPP2CB	0.206068	-0.0227058
						ACTA2	0.596986	-0.357759
						RPS6	0.0994916	-0.0139451
						H4C1	0.53119	0.0853195
						RPL23	1.32043	-0.165901
						RPS25	0.712444	0.109419
						RPS26	1.47023	-0.645955
						RPS28	0.0812308	0.0180395
						POLR2L	0.398543	0.0535612
						RBX1	1.2568	-0.113551
						RPL30	1.19758	-0.375204
						RPL10A	0.308665	-0.0598731
						RPL11	0.566496	-0.0756407
						RPL8	0.360086	-0.0507348
						RPS27A	0.30044	-0.0269213
						GRB2	0.0427674	-0.0336375
						RAC1	1.08658	-1.55784
						YWHAZ	1.33648	-0.120057
						PPP2R2A	0.776704	-0.21332
						DYNLL1	1.30476	0.136149
						RPL38	0.149555	-0.0402155
						SKP1	0.0523574	-0.0064535
						RPS21	0.0774525	-0.0165012
						YBX1	0.250151	-0.0458679
						CSNK2B	1.43954	0.0698791
						UBE2L3	2.04706	-0.120007
						EEF1A1	0.619185	-0.213409
						TUBA1B	1.15597	-0.104351
						CCT2	0.321835	-0.0705335
						PRAME	2.73846	-0.400965
						RAE1	1.34068	0.151933
						PRKDC	1.73363	0.1257
						DCD	2.82607	-1.28646
						MRPS25	0.321988	-0.263696
						MRPS10	0.991395	-0.329471
						MRPS35	0.224026	0.0662739
						MRPS5	0.233943	0.091408
						MRPS9	0.95091	-0.143138
						COG7	1.81644	-0.572083
						SERF2	1.35132	0.134859
						SRSF3	0.597332	0.073914
						RBM3	1.09458	-0.588101
						TFAM	0.455671	0.125088
						GTF2B	1.65593	-0.445806
						CDK5	0.105453	0.186688
						NFKB2	0.296387	0.0358398
						FKBP3	0.0983798	0.0269666
						BEX3	2.38838	-0.398079
						BEX3	0.0916176	-0.0544281
						U2AF1	0.427845	0.0552869
						SET	0.100518	-0.0611739
						FABP5	0.619872	-0.82872
						DR1	0.953171	0.8306
						OCRL	0.702689	-0.391292
						AKAP17A	0.660066	-0.134894
						DSG1	1.06799	-1.19017
						PLOD1	0.806638	-0.152153
						RPL6	0.0396276	0.00705433
						MLLT1	0.0472257	0.0178862
						PPARD	1.24491	-0.179984
						LMNB2	0.770084	-0.123379
						KRT17	0.720146	-1.26324
						GLO1	0.0633169	0.117815
						YWHAH	0.00387015	0.00073981
						SRSF11	0.00298348	0.00054073
						RING1	0.483999	-0.404892
						PRDX1	1.17519	-0.125873
						C1QBP	0.0985918	0.0283787
						COL16A1	0.297777	-0.33163
						KHDRBS1	0.0457217	0.0325372
						SRSF4	0.780093	-0.157422
						DHX9	0.239347	0.0961828
						GOLGA3	0.401171	-0.0694461
						GOLGA2	0.391704	0.067055
						LGALS3BP	0.139604	0.0661347
						DSC1	0.788846	-0.943548
						SSRP1	0.691017	0.128528
						VAC14	0.463426	-0.775764
						RBBP4	0.302884	-0.0756166
						NCBP1	0.070519	0.0610704
						FAAP100	0.826078	0.12468
						CPSF1	0.453455	-0.0906072
						NUP160	0.102619	0.0203779
						GTF3C1	0.110516	0.0163014
						CDC20	0.498968	-0.0635209
						SFSWAP	1.09434	-0.0698125
						SF3A3	0.485451	0.0730145
						AIMP1	0.953794	-0.197945
						ILF3	0.164646	-0.0512323
						PTPN13	0.255105	-0.129232
						TRAP1	1.08865	-0.578721
						TRAF2	0.826913	-0.113716
						ECH1	0.364122	-0.130729
						STRN3	0.178154	-0.123421
						CDC16	0.167623	-0.0193067
						COASY	0.382989	-0.0669272
						ACACA	1.76851	0.0953012
						GPS1	0.678292	-0.0529976
						IK	2.5458	0.214089
						CALCOCO2	0.337449	0.0529084
						AIMP2	0.0268494	0.00442219
						PRDX4	0.732975	-0.0535562
						PSMD2	0.0533787	-0.0056219
						ERCC8	2.1521	-0.427039
						SRSF5	0.095388	-0.0244164
						TRIM28	1.30382	-0.208395
						G3BP1	0.0365323	-0.0376723
						ATM	0.28592	-0.0197601
						EIF3I	0.0670558	-0.0188282
						PPIL2	0.922891	0.0953205
						TARBP1	0.240437	-0.0226374
						SNTB2	0.600769	-0.251723
						PPIG	0.758524	-0.0976238
						TCOF1	0.12416	-0.0288107
						TCOF1	0.205346	0.303767
						SF3B2	0.372226	0.0236931
						ATR	0.0280316	-0.0033393
						DCTN2	0.0819197	-0.0363982
						SNW1	0.440684	0.0593331
						CUL1	0.05907	-0.0062971
						CUL3	0.392977	-0.0228686
						CUL4A	0.0341678	-0.0039477
						SPTAN1	0.812207	0.0779314
						TNFAIP1	0.331424	0.0544715
						PKP1	0.809146	-1.63111
						BLMH	1.29458	-1.02748
						TUBB2A	2.16567	-0.586376
						GTF2H2	0.115857	-0.0318434
						BYSL	0.773655	-0.143764
						CUX1	1.08986	-0.136192
						DSG2	0.707691	-0.281639
						KEAP1	0.276456	0.0211148
						DHX34	0.0306506	-0.0119994
						EIF3A	0.649714	0.0895674
						DYNC1H1	0.364383	0.103159
						CTTN	1.04778	-0.250949
						RCN2	1.53432	-0.539762
						TRIM25	0.236959	0.0595443
						FRG1	0.389319	0.0287018
						BECN1	1.80895	-0.0873001
						RBM39	0.315984	-0.0411263
						PDIA5	0.0539075	-0.0097651
						DHX8	0.280568	0.0574238
						MCM6	0.470083	-0.260709
						ITPR2	0.43777	-1.91876
						TRIP12	1.20703	0.294756
						CLINT1	1.69768	0.241694
						MELK	1.14631	0.0930874
						SMC1A	0.765725	-0.085444
						RRP1B	0.651573	-0.259321
						BMS1	0.120936	0.0276318
						LPIN1	0.58663	0.210168
						MESD	0.62603	0.19214
						LBR	0.0205605	0.0069015
						MVP	1.52152	-0.27966
						ZNF638	0.110323	-0.0844142
						KPNB1	0.154679	-0.0213816
						PSME4	0.152711	-0.0567946
						ARHGAP19	0.131391	-0.0501032
						PSMD6	0.129163	0.0139019
						MORF4L2	0.280677	-0.0263245
						NCAPD2	0.340457	0.0484276
						EFTUD2	0.379465	0.0288987
						KARS1	0.578134	0.104221
						LRRC14	2.8631	-0.47908
						EIF4H	0.899756	-0.613415
						BRD3	2.93407	0.699573
						PDIA6	0.367247	-0.244353
						PDK1	0.0399098	0.0193126
						PDK2	0.537892	-0.0796056
						PDK3	2.46829	-0.166408
						PLEC	0.110352	-0.0286295
						PPA1	0.362227	-0.258863
						RABEP1	0.472502	-0.0331445
						RCN1	0.122969	0.221696
						PCBP1	1.21	-0.104219
						PCBP2	2.27076	-0.166984
						UBE3C	0.348675	-0.0422335
						TOMM20	1.92445	-0.338167
						SF3B3	0.297408	-0.031049
						SF3B4	0.531429	0.482247
						SF3A2	0.907833	-0.108262
						SF3A1	0.370684	-0.0729444
						SKIV2L	0.427618	-0.0372248
						TAF7	0.0509112	0.0713029
						SLC9A3R2	0.103396	0.0432673
						SF1	0.437364	0.0322425
						TRIP11	0.194421	-0.0518382
						TRIP13	0.0706947	-0.0519753
						MED1	0.446445	0.0707273
						TRIP4	0.618218	0.0989332
						ELAVL1	0.112132	-0.0452373
						HERC1	0.433035	-0.0792811
						NEDD8	0.454356	0.229771
						CCDC6	0.298499	-0.0449734
						INA	0.0806504	0.0291154
						CRY1	0.623337	0.12499
						DDB1	0.804453	-0.0547934
						DDB1	1.16244	-0.297167
						SNRNP35	0.333645	-0.291883
						RBBP7	0.331772	0.0236974
						CPSF6	0.52162	0.0661154
						NDUFA9	1.33213	-0.498061
						IMMT	0.646484	-0.0550089
						TMEM183B	2.70213	0.840844
						KNOP1	0.302391	0.104698
						CLEC16A	0.0698188	0.0290496
						KIF7	2.6528	-0.269905
						MRGPRG-AS1	0.20947	0.0817709
						TSR1	0.204856	0.0706914
						RELA	1.83255	-0.19549
						SMU1	0.909639	0.0816112
						CWF19L2	0.0178283	-0.0021093
						AP5B1	0.297324	-0.13854
						P3H1	0.545047	-0.17386
						POLR1F	1.33597	0.205951
						MAP7D1	0.310798	-0.167446
						KRT71	0.993804	-1.75497
						RABL6	0.0959937	-0.014401
						TBC1D10B	0.0883405	-0.0170081
						DECR2	0.148464	-0.0914407
						CEP55	0.502242	0.120362
						KLHL12	0.251581	-0.0402424
						KLHL22	0.972829	-0.0578589
						AGK	1.34919	0.0949259
						AKIRIN2	0.0993499	0.0231326
						FASTKD1	0.0587544	-0.0377393
						EAPP	0.0602121	0.0540965
						DCAF6	0.224107	0.0160043
						NOM1	0.12791	0.0287111
						FLG2	1.14859	-1.31231
						CENPW	0.00023896	-0.0003762
						FBXO48	0.262799	0.168786
						MAGED2	1.06012	-0.164619
						HSD17B10	0.775772	-0.634114
						PRRC2B	0.15653	0.0559881
						AMER1	0.260654	0.0475621
						RRP12	0.806599	-0.239435
						GMEB2	0.384577	-0.0584116
						DLG3	0.374784	-0.221847
						DOP1A	0.24224	0.30517
						MED23	0.170505	-0.118399
						UCHL5	0.194549	-0.0345221
						SPECC1	0.180721	0.0899875
						WDR45B	0.353357	-0.562646
						DCAF10	0.821648	-0.0739355
						DCAF10	0.906861	-0.230415
						PSMF1	1.10401	-0.106925
						NET1	0.0261068	0.0636109
						NUP188	0.423671	0.0609682
						ABCF1	0.734298	-1.04685
						CEP85L	0.981635	-0.762369
						SZT2	0.59568	-0.667913
						FNBP1L	0.358028	-0.0298672
						GPATCH4	0.498542	0.0926018
						IBA57	0.64412	-0.354898
						HECTD3	0.0653335	0.0283446
						UBR4	0.348569	0.0207319
						DCAF12	0.189508	0.0268266
						KPRP	0.93286	-0.914486
						XP32	0.738074	-1.98246
						CARNMT1	0.53878	0.633126
						ATAD3B	0.0812363	-0.0136828
						DCAF8	0.0859077	-0.0082469
						TM9SF3	0.292544	-0.120115
						C1orf131	0.618822	0.0834577
						NTPCR	0.230198	0.0998099
						PRPF38B	0.18027	0.0258508
						RNF20	0.095262	-0.0204732
						PDE4DIP	0.189187	0.0292284
						LRCH2	0.14397	0.312725
						GPAM	1.51055	-1.53633
						HAUS6	0.382369	0.0505159
						OBI1	0.709883	-0.110087
						FBXO31	1.83786	-0.153078
						KANK2	0.238831	-0.408639
						CEP135	0.0954522	-0.0148971
						DCAF15	0.0744264	-0.0257113
						DIEXF	0.47918	0.109727
						HAUS3	1.34424	0.16994
						INTS3	0.2312	0.0646055
						RPL7L1	0.421384	0.154893
						DMKN	0.933099	-1.29428
						SNRNP48	0.693101	-0.106875
						SDE2	0.706664	-0.450674
						KRT80	0.264551	0.821242
						CAVIN1	0.668902	0.0588508
						TAF2	0.427751	0.0504749
						EDC4	2.12319	-0.460016
						PRPF8	2.17223	0.0803623
						FBXO42	0.215249	-0.0210438
						SFXN4	0.0520251	-0.015204
						ALKBH5	1.17543	0.112119
						INTS5	0.767993	0.0752304
						RSBN1L	2.65959	-0.277259
						CTR9	0.0643777	-0.0512378
						FAM199X	1.3705	-0.454104
						ZCCHC12	1.05699	-0.0918133
						TTC37	1.54552	-0.0905912
						KLHDC10	3.5215	-0.156476
						FBXO38	0.268646	-0.155113
						FIGNL1	0.234255	0.476221
						BRAT1	0.224822	0.0692103
						TRAF7	0.476552	-0.363319
						RICTOR	0.117424	-0.0531876
						BRWD3	0.129871	-0.0377681
						SARM1	0.0660188	-0.0168576
						FIP1L1	0.460998	0.0903254
						SBSN	1.98792	-1.23118
						CWC27	0.260638	0.0667815
						WDR82	0.288767	0.0139
						BCOR	0.188327	-0.0534985
						ZYG11A	1.07159	-0.323653
						THADA	1.61083	-0.803236
						MAP3K15	1.15496	-0.119208
						ATG14	0.402415	0.0560312
						LIAT1	0.509192	-0.151653
						CEP128	0.430383	-0.148926
						NKAPD1	1.28264	-0.563926
						TOM1L2	0.0868846	0.137314
						NCCRP1	1.12235	-1.19424
						USP34	0.109055	0.0401368
						USP54	0.0754757	-0.0283577
						FRA10AC1	0.0876378	-0.0163937
						SND1	1.32962	-0.191307
						COX15	0.69024	-0.321817
						DDX46	0.165233	-0.0287204
						KCTD9	2.74825	-0.163823
						EIF3M	0.452897	0.07971
						RTL10	0.828045	-0.0712483
						RSRC2	1.04133	0.110624
						CYFIP1	0.76801	0.178534
						RAB11FIP2	0.288684	0.211623
						PHF5A	1.56357	-0.11235
						NUP54	0.79555	0.415562
						NUFIP2	0.627029	0.244623
						HDGFL2	0.180097	0.0340874
						RBBP6	0.575506	0.0570207
						FBXO33	0.174225	0.0234818
						HUWE1	0.671486	-0.0926335
						KRT77	1.36776	-1.99873
						MRPL55	0.799403	0.337842
						VPS13B	0.496303	-0.0289946
						ZER1	2.18644	-0.137709
						GLRX5	0.0200488	-0.0143268
						TRAPPC6B	2.01463	-0.365474
						USP37	0.422114	0.134669
						TTC7B	0.273082	-0.0349259
						RBM23	0.282291	-0.0628641
						NLRX1	0.699091	-0.13456
						PHLDB1	0.459333	-0.041652
						PNMA8A	0.0243528	0.0271347
						KBTBD6	0.550908	-0.21581
						CAND1	1.86004	-0.201299
						THOC6	0.16388	0.0568273
						ERICH1	0.423809	0.205158
						CARM1	0.282658	-0.0500927
						COMMD2	0.647511	-0.400633
						CIR1	1.29619	-0.171076
						NCAPG2	0.291544	-0.0856345
						FBXO11	0.885589	-0.0395555
						DDX42	1.52372	0.097039
						PTOV1	0.50005	-0.0549331
						MIB1	0.50631	-0.114252
						HPS6	1.61411	-0.735244
						HRNR	0.742868	-1.35457
						KIAA0825	0.803761	-0.963908
						MAP7D3	0.270091	0.0576742
						UBR2	0.233985	0.0858767
						CHERP	0.135665	0.0167975
						SUGP1	0.0989887	-0.0128775
						DHX40	0.00725105	0.00056171
						DNAJC10	0.54838	-0.129992
						KLHL7	0.534817	-0.14063
						FAM126B	0.391472	-0.202054
						RPAP2	0.00880867	-0.0059314
						SUPV3L1	0.436949	0.379756
						PM20D2	0.0772514	-0.0169792
						RNF168	0.220425	-0.180855
						RASEF	0.407561	-0.57445
						ALDH16A1	0.0528559	-0.0256872
						ASPM	0.607877	-0.260281
						RBFA	0.245211	-0.0611115
						LRRC47	0.344592	-0.164084
						KRT78	1.09673	-1.82595
						CA13	0.0768377	-0.016191
						INTS1	0.243893	0.0328832
						H2BU1	0.236304	0.0592968
						AGGF1	0.656838	0.126272
						ASCC3	0.450123	0.0637774
						STAG2	0.817251	0.177958
						FNBP4	1.58762	0.359636
						GUF1	0.122286	-0.140641
						WDTC1	0.075123	0.00421095
						RPP25L	1.9703	-0.2358
						COMMD1	0.996909	-0.189953
						CPSF7	0.801247	0.088923
						EEF1AKNMT	0.281079	-0.281447
						CDKN2A	0.602799	-0.0511608
						PAF1	0.58652	-0.134246
						PDCD7	1.40855	-0.463645
						SREK1IP1	0.182258	-0.0295258
						PRPF38A	0.246982	0.0474
						ANKRD52	0.0633008	-0.0113831
						KLHL23	1.12101	0.251696
						UBAC2	0.495543	-0.0931542
						TXNDC5	0.575369	0.109494
						SPC24	1.36547	-0.341916
						SERBP1	0.952661	-0.156342
						DYNC2H1	0.533355	0.151531
						LSM14A	1.49026	0.246777
						PNMA1	0.339045	0.0972974
						ABCF1	0.618557	0.0747194
						WDR19	0.0636042	-0.0126014
						FBXO22	0.921373	-0.15116
						NUP43	0.0415831	-0.0125403
						NUP37	0.227047	-0.0812051
						NUP35	0.153162	0.133457
						FBH1	2.51445	-0.219547
						CDC26	0.0237473	-0.0056896
						THOC2	0.286313	0.0325322
						RP9	0.0276509	0.00296068
						SNIP1	1.18634	-0.266271
						GADD45GIP1	0.750478	0.108933
						NPLOC4	0.757061	-0.0419507
						FAM76A	0.0809347	-0.0224502
						FBXO30	0.518203	0.161397
						KLHDC4	0.0637197	0.0191722
						BICD2	0.472398	-0.0791378
						TRAF3IP1	0.309281	-0.0824037
						RB1CC1	0.676403	0.0991127
						ADAMTS15	0.742363	0.659909
						DCAF11	1.11055	-0.120395
						TRPC4AP	1.04723	0.0654392
						GEMIN5	0.74176	-0.107916
						IPO4	2.4512	-0.108957
						PNISR	0.350113	0.0696487
						PPP4R1	0.0394255	-0.0152533
						ZC3H15	1.41347	0.140613
						PPIL4	0.182955	0.0215612
						FAM172A	0.373226	-0.0727823
						TGFBRAP1	0.065613	-0.0065293
						NUP133	0.296368	0.13594
						CACTIN	0.0389565	-0.0063856
						BRK1	0.759254	-0.159993
						SNRNP27	0.108575	-0.0174651
						TFB1M	1.26538	-0.0982862
						SCFD1	0.0182175	0.0199385
						DYNC2I1	1.22808	0.112946
						POF1B	0.527487	-1.41096
						KBTBD7	0.190523	0.0311563
						PHIP	0.261972	0.242489
						SREK1	0.105746	-0.0230362
						COPS9	0.507112	0.246075
						GEMIN6	0.309022	-0.129408
						ATRIP	0.964569	-0.142647
						SYNE2	0.0459945	0.01633
						DNAJC9	1.56451	0.813831
						DDB2	1.90834	-0.159705
						H1-10	1.38462	-0.181833
						LPIN2	0.1511	0.329784
						RTF1	0.521217	0.291665
						MRPS27	0.252725	0.0669472
						AP3S1	1.80052	-0.123528
						CNOT9	0.321569	-0.0360622
						GCN1	0.601356	-0.15161
						DHX38	0.294747	-0.148387
						NUP205	0.290113	0.0409665
						APPBP2	0.707991	-0.051055
						MRPS31	1.23403	0.127769
						ANP32B	0.0436723	-0.0733805
						HDAC2	1.78121	-0.342415
						GGH	1.07284	-0.903189
						KIFAP3	0.781052	0.421942
						RAD50	0.889163	0.202237
						ERCC4	0.231332	-0.0893393
						UFD1	0.765797	-0.037323
						UPF1	0.0514459	-0.0192258
						COPS5	1.45579	-0.0669403
						GPKOW	0.712299	0.0846217
						SMARCC1	0.409467	0.0980916
						GLMN	0.942795	-0.432443
						USP9X	0.0112643	-0.0009396
						USP7	0.0907227	0.0134068
						ATP6V0A1	0.0998776	0.00868702
						MED12	0.729515	-0.283707
						PHKB	0.22457	0.0284464
						FBXW7	1.8706	-0.158956
						RPL36AL	0.241319	-0.0728912
						FBXW5	0.201112	0.0210233
						CCDC47	0.476714	-0.150434
						MRPL24	0.333774	0.290148
						EXOC4	0.304869	-0.0511165
						ISOC2	0.728017	-0.174263
						PNPLA2	0.085734	-0.0587947
						LRRC59	0.494164	0.0806041
						ZUP1	0.62485	-0.336736
						PBXIP1	0.713045	-0.375784
						RNF25	0.338906	-0.222745
						PINX1	0.289808	-0.112761
						COA7	1.42818	-0.325962
						ATG2B	1.09168	-0.231217
						NSUN4	0.433738	0.103407
						ISOC1	0.426714	-0.0882602
						HAUS1	0.0963522	0.0171618
						FAF2	0.0473966	0.00409555
						CCDC124	0.213349	-0.093878
						TUBGCP3	0.524274	0.0370316
						LRRC58	0.830036	-0.395615
						GPRASP2	1.16748	-0.135473
						ANAPC16	0.0736216	0.0354204
						CMBL	0.816742	0.231546
						SNRNP40	0.275111	0.0503051
						MRPL38	0.0136418	0.00826812
						TRIM44	0.053916	-0.0065985
						ZMYND19	0.00069362	-0.0001731
						HOOK2	0.287859	-0.116348
						TCEAL4	0.519546	-0.0814037
						MRPL53	0.256985	0.263888
						MOCOS	0.344386	-0.251054
						RRP36	0.13271	-0.0601609
						DNAJA3	0.452783	-0.0762773
						PTCD3	0.0165925	0.00498581
						NRBF2	0.847512	-0.14692
						ZNF503	1.75471	0.142344
						CCDC97	0.474712	-0.128991
						EDC3	0.306532	-0.0850439
						DYNLL2	0.0146556	0.00415993
						MED8	0.502878	-0.351167
						LTV1	0.584179	-0.0905945
						APIP	0.372273	-0.0688746
						ZC3HAV1L	0.37083	-0.0605605
						NAF1	0.800738	-0.15435
						PGAM5	0.198385	-0.068908
						INTS4	0.0131583	-0.0023363
						RBM17	0.157005	-0.0465269
						YME1L1	0.148585	0.0276792
						LRCH3	1.59466	-0.296367
						RSRC1	0.0208529	-0.0053668
						THOC3	1.35048	-0.12422
						MAGED4	0.96453	-0.345373
						DCAF5	0.0812337	-0.0147707
						FEM1C	1.68355	-0.151995
						EXOC2	0.291202	-0.127433
						LRR1	1.25745	-0.189359
						B3GALT6	0.0652921	0.0125728
						RNPC3	0.11449	-0.198139
						CARD19	0.0556915	0.335895
						CCDC138	0.924238	-0.459785
						CFAP53	0.257525	0.0517659
						C9orf85	0.635142	0.30493
						FBXL18	0.314873	-0.0382795
						TCEANC2	0.44524	0.0831747
						TTC14	0.321102	0.106602
						DOCK7	0.313549	0.0491111
						ZMAT2	1.6336	0.208147
						SCLT1	1.39872	0.0837014
						SERPINB12	1.54822	-2.42871
						IPO9	0.869596	-0.256904
						RBM14	0.702277	0.37164
						BTBD9	0.652959	0.0627427
						SPAG5	0.953988	-0.449712
						SNX18	1.05576	0.218556
						MCCC1	0.461426	-0.0254407
						NUDCD1	0.552227	-0.566229
						TUBGCP6	0.206914	-0.0478005
						IFT140	0.24682	0.0342169
						WRNIP1	0.777344	-0.0817959
						RANBP9	0.0703163	0.00780416
						CCNL2	0.273982	-0.10483
						CDK5RAP2	0.259508	0.0221026
						IWS1	0.0484407	0.0298982
						MAP7D2	0.893217	0.147229
						MMS19	0.122425	0.019069
						PSMB7	0.875533	-0.101189
						CDC5L	0.634318	0.184084
						PSMD1	0.348127	-0.0206172
						RNF2	0.837861	-0.29332
						PIK3R4	1.07207	-0.0628328
						S100A13	0.230566	-0.356076
						ZBTB18	0.102513	0.0596747
						COPS8	0.39524	-0.031024
						MAP3K5	0.813434	0.142682
						CCT7	1.03063	-0.165135
						HAUS7	0.410469	0.109635
						NIPSNAP1	0.501171	-0.0628486
						NCAPG	0.558823	-0.147995
						TRIR	0.41063	0.0396915
						GRWD1	0.386399	0.207108
						TCF25	0.204079	-0.039212
						KLHDC3	1.05606	-0.0530663
						WDR77	1.02649	-0.241675
						MYBBP1A	0.834237	-0.0874712
						LZTS2	0.0959461	0.0646467
						GPATCH1	0.213694	-0.0312052
						RIOK1	0.296315	-0.0794866
						PELO	0.937032	-0.176872
						WDR83	0.504287	-0.155586
						ANAPC13	0.804085	-0.116593
						ERP44	1.1216	-0.170022
						TUBGCP2	0.0398926	-0.0063167
						ESYT1	0.0574692	0.0169177
						FEM1A	2.19971	-0.343985
						HAUS8	0.452197	-0.153459
						COPS4	0.423567	-0.0427103
						TCHP	0.495906	-0.0845323
						DIDO1	0.791088	0.147352
						MCMBP	0.20367	-0.0380921
						TMEM43	0.0320334	0.00633883
						MMTAG2	0.766064	0.0759077
						DDX23	0.692269	0.0692356
						CEP250	0.277023	-0.0626478
						NOC4L	0.0196238	-0.0042739
						UTP14A	1.0283	0.136006
						GNL3	0.0604442	0.062922
						RIOK2	1.86128	-0.98332
						KIFC1	0.385529	-0.102768
						NUP85	0.451239	0.0930557
						DDA1	0.0646989	0.0090723
						SCNM1	0.398231	-0.142557
						RPAP1	1.21685	-0.875187
						SF3B5	0.302565	0.0327849
						CARD10	0.958707	-0.832344
						TBC1D10A	1.48088	-0.252952
						SRRT	0.686216	0.171193
						NUSAP1	0.994461	0.231635
						NIFK	0.936628	-0.320565
						FAM126A	0.609033	-0.0844364
						MRPS26	0.232286	0.13285
						GTPBP4	0.53525	-0.498096
						OSBPL8	0.112834	0.140993
						UPF3B	0.597573	0.060771
						DPY30	0.197497	0.111367
						TRIM9	1.02419	-0.0673473
						KRT23	1.29968	-1.80775
						UNK	0.884096	-0.317847
						TANGO6	1.00929	-0.298675
						TNKS1BP1	0.310768	0.326418
						AMBRA1	0.179139	-0.0126958
						UBE2O	0.026267	0.02196
						ZYG11B	2.12358	-0.0904956
						WDR33	0.409049	-0.0635216
						WDR12	1.07562	0.284533
						POLR1E	0.599254	0.108577
						CLPB	0.963238	0.0832186
						MIS12	0.486508	-0.370466
						LSG1	0.624076	0.11715
						COMMD4	1.47043	-0.168333
						BTBD1	0.045135	-0.0274291
						XRN2	0.763049	-0.311903
						NSRP1	0.984921	0.0788231
						RACGAP1	0.176847	0.0525398
						DDX47	0.947022	-0.289339
						ANAPC1	2.60028	-0.125508
						RNASE7	0.519658	-0.797778
						NUCKS1	0.842257	0.226903
[truncated: 260 more rows]

## Sheet: Fig. 5f
293T cells treated with ferric ammonium citrate (FAC) compared to PBS control. SBMs with CV > 15% were filtered						FDR controlled, two-sided t-test (5% FDR cutoff), s0 = 0.1, Genes colored red in plot are highlighted, genes labeled in plot are bolded)				For processed MS data prior to further analysis see Supplementary Data 1 sheet D
SBM	Associated Cullin	log2 fold-change (FAC - PBS)				Gene	-Log(p-value)	log2 fold-change (FAC - PBS)
SKP2	CUL1	-0.15405				PDCD6	0.381345	0.644106
FBXL15	CUL1	-0.0669472				CDK1	0.530335	0.204961
FBXO25	CUL1	-0.0363705				SERPINB6	0.608807	0.507309
FBXL17	CUL1	-0.234439				HDGFRP3	2.13917	0.288581
FBXO21	CUL1	0.010994				HDLBP	0.100478	0.0608919
FBXO45	CUL1	0.00853348				RPS9	0.0540544	0.0137758
FBXO31	CUL1	-0.10766				EHD1	1.1396	0.575601
FBXO42	CUL1	-0.0614171				ELOF1	0.476588	-0.221731
FBXO38	CUL1	-0.0864537				YTHDF3	0.102698	0.0408332
FBXO33	CUL1	0.0247695				PSMA2	0.221628	-0.0472677
FBXO11	CUL1	-0.0524409				ELOA	1.11514	0.179999
FBXL14	CUL1	-0.127464				BAG6	0.364251	0.134378
FBXO22	CUL1	0.00760746				ENAH	0.0741401	0.0710466
FBXO30	CUL1	-0.0842962				DISC1	1.54496	-0.264979
FBXW7	CUL1	-0.190347				IGKV1-27	0.224642	0.12685
FBXL18	CUL1	0.162537				KBTBD4	0.626795	-0.277041
FBXO28	CUL1	-0.0811777				KIAA1468	0.047107	0.0127811
FBXO9	CUL1	-0.046392				IGHV4OR15-8	0.0431643	-0.0810051
FBXO3	CUL1	0.280238				CAPNS1	0.119713	0.275985
FBXL5	CUL1	1.08597				IGKV1OR2-108	0.00219076	-0.002269
FBXO5	CUL1	-0.0709157				IGHV3OR15-7	0.0200063	-0.0116644
FBXL3	CUL1	-0.0047028				TAF15	0.372213	-0.0205734
FBXW2	CUL1	-0.032979				POM121C	0.331051	-0.525312
BTRC	CUL1	-0.046165				HELLS	0.453244	0.206116
FBXO7	CUL1	-0.401744				IGKV3D-15	0.179926	-0.0615082
ASB6	CUL2	-0.179568				PMF1-BGLAP	0.989904	0.602153
RACK1	CUL2	0.0403204				DCAF13	0.586973	0.097563
LRRC14	CUL2	-0.0756154				PGM3	0.732069	1.05171
ZYG11A	CUL2	-0.127537				C12orf45	0.0256341	0.00646734
ZER1	CUL2	-0.135805				HMOX2	0.380984	1.94426
APPBP2	CUL2	-0.11212				EIF2B4	0.966465	-1.13008
FEM1C	CUL2	-0.0947633				RAD54L	0.278123	0.121797
LRR1	CUL2	-0.247964				CBWD1	1.00386	0.511872																														CBWD2	CBWD1	CBWD1	CBWD1	CBWD1
KLHDC3	CUL2	-0.11721				LENG8	0.0717697	0.0989649
FEM1A	CUL2	-0.139974				FDPS	0.949893	0.528258
ZYG11B	CUL2	-0.0794268				KHSRP	0.508006	0.0838385
FEM1B	CUL2	-0.0777712				PABPC1	0.701228	0.167534
KLHDC2	CUL2	-0.149753				ALG13	0.217385	0.0984755
KLHL13	CUL3	-0.252325				LRRC41	0.178286	-0.102022
KLHL42	CUL3	-0.308972				PYCR2	1.2362	0.490673
ARMC5	CUL3	0.0185156				POLR1D	1.45409	-0.276504
SHKBP1	CUL3	-0.155447					0.14264	0.112479
LGALS3BP	CUL3	-0.171849				POLA1	0.105297	-0.191476
KEAP1	CUL3	-0.0364459				VPS45	0.693412	1.15898
KLHL12	CUL3	-0.0957243				SPCS2	1.15593	0.633335
KLHL22	CUL3	-0.0765901				GMPPA	0.638484	0.174979
KLHL26	CUL3	-0.0764534				HNRNPDL	0.545409	0.161148
KCTD9	CUL3	-0.297422				RPS24	0.431594	0.1168
KLHL7	CUL3	-0.33074				MYC	0.972515	0.112008
KBTBD7	CUL3	-0.234975				EIF5B	0.660759	0.0725927
KCTD13	CUL3	0.0345967				BSG	1.22518	0.54006
BTBD9	CUL3	-0.14547				IKBKG	0.909311	-0.266015
KCTD10	CUL3	-0.171012					0.0150348	-0.0385273
KLHL11	CUL3	-0.0825534				RPL10	0.0377249	-0.0312929
KLHL9	CUL3	-0.0419974				EI24	0.49747	-0.0703142
KLHL13	CUL3	0.0088296				CNN2	0.345779	-0.165112
KCTD3	CUL3	-0.0279925				BORA	0.107103	0.0863771
DCAF13	CUL4	0.097563				EIF3K	0.0457086	-0.0205972
PWP1	CUL4	0.0598338				DDX50	0.120794	-0.104377
DCAF4	CUL4	-0.0585272				PRKACB	1.05785	0.214553
WDR61	CUL4	-0.0512457				AS3MT	0.0518949	0.0850961
EED	CUL4	0.0854945				COG1	0.298547	0.0694885
CIAO1	CUL4	0.053051				CLK1	1.64691	-0.403646
PAFAH1B1	CUL4	-0.123778				MTHFD1L	0.654845	0.108784
DCAF7	CUL4	0.0841029				RELA	0.524663	-0.288401
RBBP4	CUL4	0.0550933				CLTC	0.156583	-0.0154071
DDB1	CUL4	-0.117472				HECTD1	0.0380473	0.00560808
RBBP7	CUL4	0.186476				POLR2E	0.244433	-0.0860913
SMU1	CUL4	-0.222701				TTC28	0.0657962	-0.0152276
DCAF6	CUL4	-0.0810094				SH3GLB1	0.318199	0.244009
DCAF10	CUL4	-0.130257				CORO1B	0.898004	0.870989
DCAF12	CUL4	-0.0631905				LLGL1	0.314789	0.0917799
DCAF15	CUL4	0.0517933				POLD2	0.101618	0.0159655
WDR59	CUL4	-0.190348				MSH6	0.758796	0.449861
WDR82	CUL4	0.26363				NAA50	0.797104	0.650823
WDTC1	CUL4	0.00331307				IQSEC1	0.0916381	0.0195406
NUP43	CUL4	-0.127787				TAF10	2.6711	-0.271351
TRPC4AP	CUL4	0.0290437				RSBN1	1.21009	-0.646311
DDB2	CUL4	-0.125148				EMG1	0.167666	-0.189767
SNRNP40	CUL4	-0.112462				THOC1	0.0973782	-0.0385685
DCAF5	CUL4	0.0478604				RUNX1T1	0.335542	0.151637
GRWD1	CUL4	-0.214296				TPM3	0.660209	0.241966
AMBRA1	CUL4	-0.0877371				RPGRIP1L	0.928	-0.191883
WDR12	CUL4	-0.132046				ADRM1	0.532464	-0.146086
WDR26	CUL4	-0.0074949				TBL2	0.473088	0.196117
DCAF16	CUL4	-0.178505				ZCCHC17	2.11318	-0.468665
DCAF1	CUL4	-0.0430312				FMR1	0.250437	-0.145827
						FAM83D	0.509477	-1.1578
						VPS11	0.00389735	-0.0008426
						RPL17	0.988562	0.113288
						AXIN2	0.220313	0.113599
						OTUD5	0.527447	-0.315088
						PRKAA2	0.232501	0.0467663
						MYO5A	0.83052	-0.14969
						NUMA1	0.523585	-0.180457
						AP2M1	0.457353	0.202527
						UBE2D3	0.429638	-0.238035
						INTS11	0.312655	-0.189104
						MED6	0.0768576	-0.026973
						DHX29	3.3665	-0.310478
						SRP19	2.09324	0.768006
						PTGES3	1.36599	0.301852
						SLIT2	0.0635795	-0.0620193
						RAVER1	0.279427	-0.120028
						RECQL4	1.32412	-0.232991
						UPF3A	0.101615	-0.0973353
						PARVB	0.233988	-0.157001
						EIF3H	0.158634	-0.0253592
						IDH3B	0.766218	0.143924
						BOLA2	0.252133	-0.0697317
						KIF3A	0.396724	0.10638
						SBDS	0.0533195	0.0340731
						HYOU1	0.180082	0.173073
						SNAP47	1.12695	-0.311843
						RBM26	1.44888	0.157074
						CFI	0.420725	-0.159309
						TJP1	0.488832	0.136461
						CENPE	0.684688	0.70576
						SENP3-EIF4A1	0.101984	-0.140244
						HNRNPM	0.927044	0.110052
						RAB18	0.19326	0.0881896
						FAM49B	0.694227	0.413965
						STAU1	0.0771815	-0.0352595
						USP39	0.830484	-0.122365
						ARFIP2	0.536028	0.540109
						TUBGCP5	0.302514	-0.129307
						EFHD1	0.109812	0.0662863
						PSME2	0.0570349	0.0192578
						CIP2A	0.0566089	0.00687981
						AP2B1	0.672692	0.131557
						UBE2E2	0.494718	-0.336145
						WDR6	0.973724	-0.15418
						IFT20	2.07134	-1.86673
						MRPL45	0.957955	0.766808
						DDX1	0.606011	0.110978
						PSMC6	0.29699	-0.0275455
						LOC102724023	0.244264	-0.048039
						DOCK1	0.162875	0.128865
						FBXW5	0.102592	-0.0327547
						RNF114	0.0273463	0.0114477
						GPS1	1.59499	-0.355978
						PTRH1	0.181833	0.0575981
						RTF2	0.174981	0.0529427
						MARK3	0.0961156	0.0790958
						PYCR3	0.0353786	0.00720572
						CLASRP	0.11425	-0.0500963
						WDR18	0.770325	0.137281
						CTDP1	0.619508	-0.125221
						MLST8	0.592315	-0.16716
						USP19	0.961773	-0.152969
						FADS1	0.519209	-1.24428
						HNRNPUL1	2.29559	-0.140199
						AKAP9	0.474593	-0.0485554
						APP	0.499727	0.429932
						CHD1L	0.45793	-0.230558
						GPALPP1	0.367901	-0.0670996
						SNX6	1.35301	0.834071
						CDC42BPA	1.41297	-0.200641
						PCMT1	0.0503065	-0.011219
						GPATCH4	1.09214	-0.242203
						MYO6	1.02781	0.175639
						NOLC1	1.1807	-0.156857
						OGFR	0.405274	0.510076
						SNRPC	0.455995	0.170803
						MPP2	0.0781999	0.021657
						RRBP1	0.785155	0.241893
						DDRGK1	0.289951	0.153238
						LYST	0.509759	-0.641115
						IGHG1	0.411409	-0.0708575
						COG4	0.542703	0.152469
						CAMK2G	1.3148	0.457053
						EIF4G3	0.740013	1.13739
						EXOC7	0.391651	-0.0462527
						HADH	1.31686	0.462795
						EXOC5	0.767061	-0.0629172
						RASA2	1.00717	-0.208872
						HSPH1	1.21282	0.307213
						PLS3	0.763957	0.339108
						NUP214	1.3376	-0.20254
						PITPNB	1.13781	0.575758
						IARS	0.921599	0.0999403
						ZNF623	0.194358	-0.0394824
						SCAF8	0.613134	0.120457
						SMARCA4	0.0876118	0.0118291
						RNF213	0.630105	-0.0655034
						ILK	0.135154	0.0719852
						DBI	0.898628	1.46558
						FKBP8	2.03532	1.07435
						SKP2	1.30369	-0.15405
						CUL2	0.44156	-0.0694122
						GSTM3	0.398737	0.256933
						SCAF11	1.14999	0.3904
						GPI	0.857046	0.992115
						IREB2	6.2165	1.18446
						TMED7-TICAM2	1.10052	0.901869
						GPR75-ASB3	0.257788	-0.0507002
						NCAPH2	0.951539	-0.155033
						ARPC4-TTLL3	1.13376	-0.52015
						LUC7L2	1.38756	-0.227216
						PI4KB	1.38901	0.282776
						IGHV3-21	0.232424	-0.0760608
						MED24	0.315264	0.0755734
						SRSF7	0.618701	-0.147185
						IGKV1D-43	0.189892	-0.0870929
						IGLL5	0.0461005	0.132961
							0.0016446	-0.0015817
						TRAPPC2L	0.726854	-0.650837
						RPS15	0.0616204	-0.0386703
						IGHV3OR16-9	0.160318	-0.076046
						TPT1	0.655813	0.970701
						IGKV1D-13	0.0287728	0.0521684
						POLR2J3	1.05523	-0.201124
						KDM4B	0.0403393	0.0190129
						MFN1	1.32434	0.118086
						DLG1	0.0810143	-0.0171452
						FBXL15	0.339841	-0.0669472
						ING1	0.377987	0.15253
						NELFA	0.159124	-0.0307422
						NBN	0.425297	-0.0869582
						RPSA	0.215535	-0.0270562
						PEX1	0.338087	-0.199344
						HTRA2	0.841059	-0.387384
						KLHL13	1.09968	-0.252325
						DDX46	0.969882	-0.797292
						ECI2	0.752136	0.112289
						HLTF	0.585906	0.206022
						SCOC	0.957498	-1.26273
						ALB	0.048106	0.00724554
						CHD4	0.451455	0.0726955
						UHRF1BP1L	0.482434	-0.546215
						DUT	1.74814	0.264666
						GIT1	1.18709	-0.199239
						NCLN	0.65549	0.3812
						DHRS7B	0.00660644	-0.0046685
						DDOST	0.650627	0.428765
						LAMTOR5	0.110022	0.0572169
						CRY2	0.0535991	0.0221191
						CDK11B	3.01786	-0.273912
						SLC25A22	0.660126	0.274107
						TLE3	0.733645	0.400936
						RANBP10	1.36024	-0.139348
						UBE2A	0.023171	0.0110333
						DDX3X	0.146862	0.0270634
						PKP4	0.573198	-0.362262
						TBL1XR1	0.642979	0.587262
						MYO18A	0.0914442	0.0506289
						SHPRH	0.248588	0.122355
						FHL1	1.34871	0.654
						PTP4A1	1.10742	0.80925
						DIAPH1	0.422467	0.42658
						HSPA1B	0.578649	0.0430708
						TRIM31	0.494778	-0.245619
						BRD2	1.70335	-0.279522
						SCRIB	0.706255	-0.671683
						MUC4	1.60162	-0.170413
						TRAPPC12	0.42557	-0.0828016
						CEP72	0.802692	-0.278198
						PUF60	1.73834	-0.278281
						IGHV3-33	0.546939	-0.173817
						PHRF1	1.71675	-0.599753
						IGHV3-64D	0.00140703	-0.0011172
						DNAJB6	0.441763	-0.1047
						LIMS4	0.628592	-0.415087
						WDR81	0.242556	-0.0417039
						HBG2	0.871699	1.30734
						MATR3	0.845299	0.223422
						POLR1D	0.21407	-0.0827911
						hCG_2039566	0.640259	0.0967483
						EXOC6B	1.28037	-0.0969431
						MICU1	0.284992	-0.0417759
						GATAD2B	0.482082	0.13598
						NELFB	0.734688	-0.0895429
						HLA-A	1.56865	0.263757
						VARS	1.1438	0.483239
						RNF5	0.292513	-0.278613
						SELENOS	1.94049	-1.02586
						CPT2	1.20139	0.82775
						FTO	0.047326	0.0412569
						ALDH7A1	0.948017	0.323678
						RAB11FIP5	0.621807	-0.752165
						ARID1A	0.0961775	-0.135962
						KIF1BP	1.50932	0.767842
						CDC73	0.508585	-0.0812433
						RALGAPA1	0.200831	-0.20842
						EFR3A	0.439042	-0.136149
						CTSD	0.937836	0.432785
						HSD17B12	0.512443	0.82402
						UBE3A	0.287458	0.0718291
						ING5	0.145259	-0.144368
						AGPS	0.538408	0.306233
						DNAJB1	0.935455	0.570523
						PIGT	0.0967174	0.0210714
						RGPD2	0.103785	0.0414293
							0.168597	0.353675
						MED17	0.707562	0.0715265
						ELP4	0.271802	-0.086518
						KCTD7	0.827967	-1.06257
						GLDC	0.106426	0.0292788
						KIDINS220	0.0783484	-0.0363827
						ME2	0.0463428	0.146903
						CRBN	0.817886	-0.232719
						RTTN	0.0483003	-0.0343544
						HLA-B	0.463464	-0.129243
						VPS72	0.688836	0.174685
						TCEA1	0.136227	0.0346706
						DDX17	1.71967	0.0899
						hCG_1642624	0.0743551	-0.0356944
						PPOX	0.399112	0.296201
						ENSA	0.24269	0.251842
						SMN2	0.236975	-0.0803406
						PIK3C3	0.87577	-0.0724401
						RNF187	0.900551	-0.102469
						PHGDH	0.558181	0.119564
						CWF19L1	1.01392	-0.883375
						PPT1	1.49947	1.18035
						MON2	0.613455	0.068687
						IGHG4	0.163543	0.264165
						PNPO	0.747486	0.37342
						CNOT3	0.186415	-0.10051
						TTC26	0.0354741	0.00859952
						UBA6	0.283925	0.150661
						ESYT2	0.0653395	0.00764632
						MED19	0.344658	-0.11148
						SHTN1	0.00619584	0.00204706
						ILVBL	0.685495	0.197377
						ACO2	0.647266	0.594503
						STMN1	0.930898	0.81174
						RALGAPB	0.0409319	0.0171144
						ALG6	0.562341	0.192196
						AP5S1	0.430854	-0.615503
						RBM34	0.484069	-0.390586
						SLC39A7	1.6876	-0.786731
						MPG	1.40356	-0.821298
						NBAS	0.115966	0.0174348
						MAP9	0.345145	0.236498
						AURKA	0.193445	-0.0678132
						VWA8	0.396405	-0.0311904
						WDR91	0.415748	-0.0979977
						TRAPPC13	1.25691	-0.366174
						CNOT1	1.09426	-0.0981612
						TSSC4	0.194784	0.0337579
						MRPS16	0.965484	-0.365976
						PBDC1	1.1746	0.59266
						HMGN1	1.8059	0.336535
						HCFC1	0.620539	-0.344421
						NUDT5	0.874814	0.57146
						JPT2	0.578353	0.366535
						DDTL	0.0248382	-0.060111
						FBLL1	0.217631	0.039516
						SMCHD1	0.533558	-0.147401
						UNC119B	1.42332	0.689528
						METTL15	0.735002	0.148071
						TRAPPC3	0.605131	-0.148197
						TIAL1	0.776201	0.389187
						CNIH4	0.359337	0.0657291
						SSR4	0.555932	0.224585
						PTBP1	1.02127	0.150635
						PHKA1	0.162693	0.0195618
						OBSL1	0.315491	0.0610344
						PCM1	0.534938	-0.229212
						CPNE1	0.850416	1.44292
						ATP6AP1	0.316808	0.252139
						ZSWIM8	0.109678	-0.0848806
						TBKBP1	2.58587	-0.159191
						MANF	0.147439	-0.116974
						ATPAF1	1.37278	0.657579
						PPP5C	0.638861	0.515453
						EIPR1	0.0085404	0.00299764
						RPL23A	0.264826	-0.0492949
						BICD1	1.2696	-0.138944
						SNRPGP15	0.0824868	-0.0110292
						PPM1F	0.672505	0.746346
						ERCC2	0.430995	0.071131
						NAP1L4	0.43708	-0.609623
						NUDT19	0.231084	0.292249
						HIF1A	0.0878126	0.0122318
						HDHD5	1.14698	0.385617
						KLC2	0.449656	0.617056
						ZNF593	0.062011	0.0351536
						SRRM1	3.52362	-0.205262
						TOM1	0.804042	0.285252
						EIF3L	0.455341	0.0432415
						CDC42EP1	0.76265	0.256386
						EWSR1	0.68395	-0.237672
						UBE2I	0.76613	0.30295
						EIF4ENIF1	0.678691	1.11147
						HP1BP3	1.07323	0.90885
						FAM50A	0.720334	0.226544
						ARCN1	0.0902619	0.0324767
						MPST	0.361244	0.162274
						XRCC6	0.845411	0.206024
						SNU13	0.44322	-0.0860338
						CENPM	0.548944	0.336095
						PIGK	0.114787	0.161369
						CAPZB	0.552421	0.100036
						NRDC	0.433954	0.224873
						PISD	0.246517	-0.0680583
						DYNLRB1	0.0366671	0.0151691
						AP4B1	0.123877	-0.162937
						ARHGEF7	0.0504294	-0.0370805
						MTR	1.06861	0.271424
						PABPC4	0.299142	0.0856931
						DEDD	0.749943	-0.238206
						NUF2	0.00060813	-0.0004885
						EPS15	0.302124	-0.346704
						RPS6KA3	1.14315	0.84854
						SMPD4	0.546615	-0.0766573
						HNRNPC	1.28999	0.490937
						JMJD6	0.139119	0.0497806
						HACL1	2.37994	0.604861
						NCBP2	0.215011	-0.0554411
						MORF4L1	0.541338	0.103456
						HARS	0.102484	-0.0674448
						CDIPT	0.234119	-0.0938809
						H3F3A	0.768218	0.168524
						PABPN1	0.192591	-0.136982
						POLDIP2	0.584856	0.145209
						PACS1	1.29747	0.849531
						NCOA4	0.258784	0.130159
						PAF1	1.23483	0.332048
						SMARCE1	0.216676	-0.157583
						CTNNB1	0.818161	0.102208
						CDC25B	0.720979	-0.119697
						NDUFS1	0.544377	0.361837
						INTS14	0.90623	-0.271531
						CS	1.46377	0.253331
						PWP1	0.280942	0.0598338
						ELP3	2.63827	-0.46712
						CARS	0.347853	0.0797791
						USF2	0.329491	0.815358
						B4DLN1	0.712506	0.20452
						PRPSAP1	0.188465	-0.136833
						ABHD14B	0.897423	0.868474
						SEC61A1	1.89556	0.279052
						PRKD2	0.614184	0.287307
						IXL	0.586684	0.158786
						MTAP	0.407267	0.221419
						UBB	0.454001	0.137498
						RCOR3	0.746557	0.253075
						MAEA	0.14501	-0.0367882
						NME7	0.488722	-0.0746949
						ACTR3	0.278561	0.15499
						FXR1	0.183227	-0.161546
						ILF2	0.864357	0.211627
						DDAH1	0.714274	1.27669
						MAPK14	0.271006	0.34797
						PEX5	0.294178	0.272357
						USP28	0.349037	-0.163
						FANCL	0.0147185	0.0315201
						PREB	0.173888	0.0683148
						PES1	0.170078	0.0423443
						2002-09-01	1.16297	0.468683
						RAN	0.845314	0.560967
						EIF3CL	1.90914	0.110002
						HNRNPLL	1.44695	0.189568
						FBXO44	1.26221	-0.716891
						RPL31	0.496413	0.073976
						ST7	1.35442	-0.265421
						RTN3	0.274543	0.482493
						HBS1L	0.814659	0.166995
						MYL6	1.22235	0.235951
						RANBP3	0.224145	0.518626
						ETF1	0.707467	1.10899
						PLRG1	0.935952	-1.6568
						NAP1L1	1.84839	0.264818
						CNOT8	0.390158	-0.118399
						SRGAP2	0.307094	-0.122815
						MDH1	0.883975	0.891093
						MZT2B	0.385724	-0.0822432
						PTMA	0.766924	0.704751
						TAX1BP1	0.476401	0.117127
						HSPE1	1.00534	0.95818
						SUMO1	0.448809	-0.181652
						ELOB	0.431758	-0.106301
						STEAP3	0.374694	0.179323
						HIBCH	1.1417	1.05661
						COA5	0.012027	-0.0063257
						SMARCD2	0.0274469	0.0709016
						POLR1A	0.754699	-0.154492
						SPG11	0.158803	-0.0222859
						DISC1	1.52426	-0.485756
						ELP6	0.0171729	0.0028317
						UBQLN3	0.255288	-0.23368
						GCAT	0.867057	1.02404
						AP4M1	0.889542	0.283776
						SSR1	0.0157327	0.0116086
						PCYT1A	0.0905175	-0.0432069
						NIN	0.954756	0.125355
						CSTA	0.00428642	-0.0035439
						PFN2	0.21077	-0.0459983
						AP1B1	0.15188	0.211044
						PFN2	0.250544	0.095521
						POLR2B	0.085934	-0.005121
						PDCD10	0.707598	0.367675
						CMSS1	0.28266	0.171553
						IMMT	0.152924	-0.0526035
						MKRN2	0.0553482	0.0227585
						ING2	0.895841	-0.573554
						RPL37A	0.332542	-0.0516791
						RAB7A	1.10668	0.853607
						FANCB	0.898417	-0.432499
						CKAP2	0.412604	0.165016
						C19orf81	0.470309	-0.703198
						ZC3HAV1	0.717325	0.132859
						NT5C3B	0.361237	0.270421
						TNPO3	0.28445	0.201593
						MAPKAPK3	1.73448	0.38927
						EEFSEC	0.0191923	0.0179431
						COX17	1.3062	-0.312319
						ATP1B3	0.622533	0.502461
						BBX	0.325201	-0.312961
						MRPS33	0.265791	0.101904
						DRAP1	1.37841	0.24474
						ACAA1	0.0236964	-0.003885
						AAMP	1.08974	0.166206
						MTFR1L	0.0917481	-0.0349591
						BAG3	0.690651	0.23678
						CYCS	0.818167	0.577395
						PELP1	0.616585	0.1064
						TSFM	0.324748	0.733546
						MRPL39	0.794615	0.234742
						RFC5	0.564981	0.167955
						ABCF2	1.05728	0.45659
						LSM8	0.2293	0.101696
						MRPS34	0.298824	0.0383513
						VPS8	0.202639	0.0527489
						ATP5MF-PTCD1	0.0565137	-0.178577
						FAM207A	0.446195	-0.455049
						POLR2H	1.06119	-0.236051
						CPVL	0.143151	-0.171435
						RPUSD3	0.783941	0.167835
						FARP1	0.397967	-0.171978
						SMC6	1.36361	-0.273643
						GSTK1	0.151544	-0.462593
						RPL24	0.395789	0.112285
						CRTAP	0.657977	0.0598273
						ITGB1	1.0996	1.17422
						PPIH	0.421328	-0.100192
						COPS6	0.0673332	-0.314727
						EIF3B	0.138037	0.0426614
						PCCB	0.114577	-0.0618863
						ARL6IP5	0.390085	0.195334
						STK11IP	0.889694	-0.166906
						LIMD1	0.170563	0.0628843
						SQSTM1	1.26527	-0.376097
						CHCHD3	0.36537	-0.0594022
						FAM126B	0.175812	-0.040133
						OLA1	1.04611	0.680048
						CGGBP1	0.916229	0.213586
						TRMT10C	0.107016	-0.0899627
						L2HGDH	0.44214	0.168065
						THOC5	0.528496	-0.651932
						ZBED1	0.125338	-0.035347
						DUSP11	1.01984	-0.118974
						RPL22L1	0.487988	-0.883271
						INPP5K	0.130014	0.0494089
						UBE2H	0.397059	0.50219
						CTNND1	0.219652	0.0431349
						EIF4G2	0.782709	-0.0839419
						PROSER2	0.413502	0.345604
						JRK	1.26386	0.212172
						RPL32	0.131441	0.0782936
						IRAK1	0.523467	-0.34579
						ANKRD54	0.488586	-0.11379
						CAMK2D	0.243987	-0.101502
						TRMT10A	0.0703896	0.100304
						UCHL1	1.04406	0.694967
						DBN1	0.294599	0.377353
						2011-09-01	1.78051	0.552347
						COX7C	0.115481	0.213499
						YTHDC2	1.2182	-0.340241
						ANAPC10	0.632075	-0.208248
						SAR1B	0.892418	0.497159
						TMEM33	0.0434003	0.0157473
						RFC1	0.589765	0.134975
						CDK7	0.0287331	0.102857
						RPL9	0.0574893	-0.0238209
						EIF4E	0.804522	0.197614
						COMMD10	0.0624927	-0.03299
						SNX2	0.848255	1.16804
						PPAT	0.835262	0.453482
						CISD2	0.756636	0.429405
						MOB1B	0.211769	0.174816
						MRPS18C	0.977166	0.174592
						UBE3D	0.211503	0.102672
						MCCC2	0.276411	0.22075
						ACAD11	0.29083	-0.0977948
						CWC27	2.46002	-1.03481
						SEC31A	0.156842	0.0331764
						LARP7	0.50451	0.116983
						CYB5B	0.742626	0.525685
						SFXN1	0.851724	0.602654
						SDHA	0.991025	0.567949
						UGT8	0.0748737	-0.192267
						UBE2V1	1.01873	1.9345
						CENPK	0.528078	0.0898919
						HSPA4L	0.658861	0.265128
						PYCR1	1.25785	0.54544
						MMS22L	0.336041	-0.221436
						GMNN	0.408311	-0.451021
						OPA1	0.219707	-0.0407305
						GINS4	0.634122	1.04302
						FBXO25	0.107795	-0.0363705
						NSMCE2	0.182965	0.0485313
						CEP57L1	1.58732	-0.253587
						ARFGAP1	1.11231	0.604099
						ATOX1	0.235479	0.0723402
						RWDD1	0.0691886	-0.0283556
						YIPF5	0.790848	0.14606
						VAMP7	0.553931	0.504597
						ELOC	0.566379	-0.0511293
						SDC2	1.58868	-0.458366
						ERLIN2	0.161486	0.0735772
						RPL30	1.40153	0.317068
						ARFGEF1	0.862944	-0.216598
						PDP1	0.367524	0.636777
						TBCA	0.689742	1.01278
						MRPL15	0.291897	0.132819
						MTDH	0.944198	0.0655601
						COPS6	0.934502	-0.157278
						CALM2	0.996172	0.127024
						FLOT2	0.54883	-0.102349
						MED22	1.14475	-0.339922
						RAB1A	1.06394	0.939443
						AP1M1	0.871585	1.02991
						SYNE1	0.290653	0.0362146
						ADD1	0.543447	-0.512408
						GNB2	0.205318	0.0856249
						RPL14	1.29794	0.190359
						2007-09-01	1.11286	0.422674
						PRRC2C	0.624997	-0.100488
						CHEK1	0.343004	-0.069797
						AP5M1	0.655867	0.195165
						LTF	0.309226	0.0729082
						EIF4A2	0.714698	0.177819
						DYNC1I2	0.171198	0.0372772
						TXK	0.0616665	-0.135792
						EZR	1.42755	-0.234591
						ACIN1	0.382965	-0.158849
						HMGB3	0.506731	0.178267
						FAM91A1	0.552289	0.184214
						AMOT	1.3128	0.199382
						CDKN1B	0.0246425	0.0125072
						ELAC2	0.230414	-0.234828
						XPO7	2.03475	-0.757597
						CLSPN	0.138438	-0.146265
						NEFM	1.57023	0.0855885
						DNPEP	0.25899	-0.0592203
						PLOD2	1.15815	0.753962
						GPX8	1.24343	-0.181277
						CSNK2A1	0.241714	0.0306888
						PUS7	0.719626	0.462282
						EIF4G1	0.0797786	0.147224
						SLBP	0.772522	0.409634
						KDM5A	0.0779384	0.0324831
						MAP4	0.592149	0.306876
							0.835926	0.338104
						CYFIP2	0.16046	0.0434475
						VPS53	0.267239	-0.110554
						PRPF31	1.16398	-0.584361
						OXA1L	0.553707	0.0935016
						SDAD1	0.274091	0.0671685
						IQGAP2	0.513018	-0.104064
						HSD17B4	0.570625	0.324657
						DHX36	0.239849	0.0274847
						C16orf62	1.04385	0.506172
						EIF4B	0.917392	0.497732
						DCTN1	0.686606	-0.0856016
						NACA	0.966623	0.166472
						RBM4	0.136009	-0.0169568
						ALYREF	1.04909	0.124926
						PAICS	1.01175	0.807161
						ILKAP	1.05551	0.28784
						SEC24D	0.927989	0.40315
						CCNB1	0.750648	0.697911
						TOP2B	0.187417	0.357586
						SMC4	0.516459	0.0351477
						MYO1B	0.0205128	-0.0143495
						EZH2	0.0798604	0.050436
						MRPS17	0.659125	-0.236885
						FUBP1	1.09237	0.783597
						DLD	0.282001	0.196928
						CUL9	0.312918	-0.117215
						NOP14	0.464377	0.057354
						RABGEF1	1.09089	-0.0704978
						PIK3R2	0.283313	-0.212857
						CEP97	0.254083	0.128535
						MAP1A	0.032468	0.0142424
						TSN	0.845925	0.388915
						COPS8	0.737648	-0.199741
						FAM98A	0.136002	0.0629892
						NCAPH	0.0824143	0.0164523
						MSH2	0.654765	1.46416
						SUN1	0.0778939	-0.0114939
						DST	0.385178	0.174994
						LANCL1	0.568511	0.174484
						EPB41L2	0.413694	0.247531
						EXOSC4	0.436591	0.129919
						NASP	0.571603	0.455691
						MTCH2	1.48047	0.488993
						RNH1	0.804028	0.151532
						CHORDC1	0.221434	0.227199
						UBXN1	1.05388	0.179274
						COMMD5	0.285991	0.19894
						MAPK3	0.185604	0.168208
						CLNS1A	1.04682	0.535674
						KCTD21	0.446009	-0.314011
						CFL1	0.880397	0.229588
						PYGL	1.02738	0.564404
						SIRT3	0.331732	0.157019
						PPP6R3	0.71942	-0.0935683
						PRMT1	0.747222	0.254443
						UBTF	0.505726	-0.140645
						TRAPPC4	0.588246	0.143694
						MRPL17	1.2376	-0.792488
						IFT46	0.873715	-0.463979
						BTF3L4	0.75896	0.15026
						CLP1	0.451432	-0.339055
						EIF1AD	0.779284	0.299721
						NPEPPS	1.27374	0.814794
						RPL27A	0.356463	-0.107658
						MDK	0.0872554	-0.0356183
						VPS28	0.132515	0.0797176
						DHCR7	1.95467	0.914378
						TYK2	0.53588	-0.260606
						ASCC1	1.19541	-0.146113
						C11orf58	0.661465	0.213619
						PPP1CA	2.12062	0.313451
						ATP5MG	1.12179	0.866961
						DGKZ	0.698523	0.129117
						FAR1	0.0931593	0.046108
						ANP32E	0.928955	1.05069
						DERA	0.0468416	-0.0101168
						API5	1.30968	0.866199
						FAU	0.541685	-0.724256
						SEC16A	0.440047	0.0426025
						IQGAP3	0.449443	-0.133639
						TRRAP	0.521918	0.113072
						TOLLIP	1.11985	0.241864
						RPL35	0.287308	0.0820115
						TALDO1	1.2118	0.816642
						GTF2H3	0.722023	-0.10296
						FAM76B	2.45946	-0.780407
						CHP1	0.137638	-0.0625577
						MPI	0.71302	0.870981
						PTMS	0.0232646	0.0126314
						DOCK4	0.560298	-0.863957
						C12orf57	0.161641	0.173447
						SOD2	0.351035	0.351612
						TBC1D31	0.465575	-0.477365
						SIPA1L1	0.349306	0.165103
						OTUB1	0.800649	0.770536
						ATP6V0D1	0.459795	-0.0942883
						LIG1	0.713186	0.494011
						DTL	0.638685	-0.189437
						PARD3	0.908516	0.147643
						SLC3A2	0.541393	0.241385
						PAAF1	0.698135	-0.541131
						EIF2B1	1.33391	0.226446
						ANAPC5	0.256879	-0.0332284
						DNAJA4	0.232428	0.0616865
						POLE	0.442619	-0.088347
						GOPC	0.675741	0.739277
						HIVEP1	0.228826	-0.201818
						DMXL1	0.484048	-0.21938
						MTHFD1	0.834152	0.419109
						SEC23A	0.753428	0.127521
						AMN1	0.504993	-0.398182
						DHX37	0.435678	0.0515308
							0.629929	0.346179
						TSG101	0.157719	0.0536439
						TFDP1	0.345849	0.119522
						GRIP1	0.149243	0.274227
						C12orf65	0.40361	-0.0846012
						KLHL42	1.93779	-0.308972
						MAP3K4	0.253332	-0.209688
						TUBA1C	0.602518	-0.23772
						GRSF1	0.294937	0.053771
							0.658491	-0.15621
						RNF10	3.10592	-0.736359
						DDX55	1.78235	0.266544
						MYO1C	0.935145	0.179012
						ANKLE2	1.42329	0.515494
						ACTR2	0.516819	0.199253
						2007-03-01	0.81988	0.0478039
						CDK17	0.155173	0.23259
						MRPL48	0.523577	0.138458
						TRAPPC2	1.78092	-0.58334
						C12orf43	0.792247	-0.165128
						MED21	0.220404	-0.0668864
						CHMP1A	0.74696	0.126211
						hCG_2043426	0.539662	0.416836
						WAPL	1.50342	0.387467
						PDE12	1.11865	-1.23664
						GLOD4	2.43044	0.684894
						ASB6	1.54649	-0.179568
						POLDIP3	1.0412	0.216258
						CCDC59	0.112768	-0.0247698
						RNF41	1.3041	-0.248684
							0.96044	0.566824
						ATXN2	0.127511	0.0869877
						C12orf10	0.5939	1.02291
						POLR3B	0.609917	0.277376
						TWF1	0.980288	1.09118
						RPLP0	0.24245	0.0846682
						RPL18	0.419708	-0.161808
						CNOT2	0.299891	-0.0977094
						CSRP2	0.0216945	-0.0055981
						SPRYD3	0.578107	-0.11599
						GIT2	0.10731	-0.0199225
						ZCRB1	0.539603	0.937151
						PPP1CC	0.209009	0.0591312
						ARL1	0.592058	0.247599
						PRKAG1	1.97175	0.343832
						SARNP	0.673203	0.55972
						KRT18	0.389116	0.0905266
						C17orf49	0.0439665	-0.0174997
						AK2	0.804464	0.512169
						HNRNPA1	0.474376	0.104365
						UBAP2L	0.198137	-0.454166
						PPP1R21	0.375418	-0.192187
							1.03083	0.154457
						KIF1A	0.62052	0.27522
						CCDC125	0.711215	-0.42031
						RTN4	1.10113	0.707077
						AIMP2	0.864492	1.2286
						GAPVD1	0.291843	0.0920327
						MTMR1	0.633969	-0.255136
						EIF2A	0.764574	0.291176
						AASS	1.54634	0.725186
						KIF3C	0.46884	-0.0842361
						NDUFA5	1.19924	0.763577
						SEC62	0.0929971	0.050292
						ARL6IP4	2.16572	-0.671084
						TRMT61B	0.106761	-0.0791152
						HSPB1	0.0256479	0.025275
						PMPCB	3.14033	0.330181
						TFRC	0.0571029	-0.0698962
						PARP2	0.455233	-0.309405
						DIS3	1.03556	0.438287
						MED15	0.299168	-0.11454
						TMCC3	0.348076	-0.234815
						ERH	0.999807	-0.119091
						MAX	0.860667	-0.697012
						ATP6V1D	0.631221	0.220241
						DCAF4	0.243595	-0.0585272
							1.33063	-0.175855
						NFKBIA	0.477236	-0.11509
						APEX1	0.848597	0.208433
						NUMB	0.824035	-1.72952
						AHSA1	0.913784	1.01331
						EIF2S1	0.652918	0.181455
						DDX24	0.597727	-0.0677328
						SYNE3	0.161559	-0.0886073
						CDK2	0.249893	-0.048986
						PSMA6	0.00879015	0.00128937
						FAM133B	2.80261	-0.69776
						TIMM8B	0.636685	0.223677
						SBF1	0.615149	0.13008
						USP11	0.291064	-0.0465367
						TTC7A	0.816284	-0.364935
						HPS3	1.13256	-0.115196
						MRPS22	0.984694	0.166816
						CPSF3	0.355579	-0.0646319
						CDC27	0.262859	-0.08781
						HNRNPH1	0.494559	0.0267348
						DNM1L	0.306441	0.789828
						TH1L	0.380414	-0.0428772
						GTPBP6	0.0384759	0.050097
						CEP170	0.940731	0.12118
						AMPD2	0.148154	-0.0701973
						DPM1	0.191096	-0.0239644
						MACF1	0.0448157	0.00914335
						PHF8	0.822256	0.159925
						TMEM201	0.692311	-0.0487211
						EIF2B3	0.190794	0.0630014
						RPL36A	1.08499	0.169692
						GSE1	0.981603	-0.561584
						RUBCN	0.182728	0.0522316
						NRM	0.146426	0.0307147
						NBEAL2	0.617826	4.50463
						VPS50	0.24532	0.150155
						THOC2	0.296879	0.110641
						AHCYL2	2.50266	0.547427
						MTCH1	0.442723	-0.095053
						UTP15	0.44683	0.219169
						DNPH1	0.88891	0.824211
						CHCHD6	0.0432669	-0.0074332
						CNOT6L	1.26165	-0.323186
						TMA16	0.214236	0.0254226
						PALLD	1.25755	-0.851295
						RUFY1	0.141759	-0.172592
						IMPA1	0.732796	0.222226
						VIRMA	0.128052	-0.454487
						TRAPPC9	0.384319	0.111745
						INTS8	1.21824	-0.231542
						BAG4	0.525113	0.226768
						MTFR1	0.66652	0.666199
						ADAR	1.13833	-0.876376
						ATG13	0.105264	0.0775325
						DCUN1D5	0.498121	0.183399
						QSER1	0.0754875	-0.0878956
						OSBP	1.2183	1.17428
						CTSC	0.735534	0.520619
						PRPF4B	1.05642	-0.397581
						SOGA1	0.187244	-0.057935
						REPS1	0.963598	-1.16216
						EEF1D	0.923266	-0.174763
						SSSCA1	1.13539	-0.0941086
						GEMIN2	0.969645	-0.254113
						KDELC2	1.02055	0.917713
						DEPDC1	0.0130549	0.0160775
						TAF2	0.616273	-0.305428
						SCP2	0.654841	0.728704
						GNL2	0.637368	0.196786
						ESRRA	0.0237104	0.0236912
						INTS13	1.27796	0.238729
						ETNK1	0.200115	0.116869
						IFT81	0.780006	-0.768589
						YARS2	0.881096	0.523639
						DDI2	0.954025	0.407901
						SRSF9	0.736338	0.337148
						PPP2R5C	0.806802	-0.095401
						MNAT1	0.0543064	-0.153827
						SPTLC2	0.204157	0.124146
						SORD	1.13365	0.795437
						RPL28	0.7966	0.178734
						CERS2	0.540279	0.521458
						PSME1	1.08037	0.292666
						HMG20A	0.146512	0.0536592
						TMOD3	0.147279	0.0682323
						RNF31	0.11385	-0.0166068
						ETFA	0.471846	0.420291
						RMDN3	0.593978	0.464608
						AP3S2	0.101114	-0.0418832
						DMXL2	0.191226	0.101573
						LRRC28	0.792791	-0.348566
						KIF23	0.0195442	0.0507374
						WDR73	0.405319	0.175758
						RPS27L	1.22873	-0.103725
						ANP32A	0.980884	0.789673
						WDR61	0.307328	-0.0512457
						SEC11A	0.715085	0.270874
						BLM	0.433415	0.099205
						AKR7A2	0.308973	0.230261
						SRPK1	0.389913	-0.054137
						GLG1	1.00552	-0.185446
						FBXL19	0.15204	-0.0626559
						RAB11A	0.159083	0.330676
						C15orf39	0.371598	0.0674696
							0.304649	-0.0311911
						RNPS1	0.481408	-0.589681
						TSC2	0.449512	0.129378
						TAF1C	0.225254	-0.10076
						COX5A	1.36904	0.748569
						FUS	0.360328	0.0754337
						COX4I1	0.934619	0.814522
						CIAPIN1	0.379046	0.144226
						NDUFB10	0.77781	0.433918
						HAGH	1.00512	0.268248
						SGF29	0.256915	0.524661
						NUBP2	0.141927	-0.222372
						COG8	0.235955	0.100218
						HNRNPUL2-BSCL2	0.634122	0.351635
						UQCRC2	0.715575	0.502436
						RHOT2	0.169714	0.0913155
						CTU2	0.623337	0.20469
						SNRPD3	0.228267	-0.0646434
						EARS2	0.709205	0.319561
						DHX30	0.0931083	-0.0293839
						NUP58	1.67436	-0.178258
						C20orf27	0.846229	0.388071
						PPIL3	0.801246	-0.105606
						MCFD2	0.623209	0.60181
						MRS2	0.313189	-0.231367
						P4HB	1.00233	0.603609
						TRIP6	2.51821	1.16694
						PDIA3	0.790408	0.388043
						RIF1	0.19124	-0.0512397
						SAP18	2.13415	-0.451178
						BUD23	0.214354	-0.0887361
						SF1	2.38993	-0.551841
						THUMPD3	1.19553	0.340165
						CYB5R1	0.0230557	0.0280309
						SENP2	0.387085	-0.804575
						SLC35E1	1.27127	-0.221338
						UHRF1BP1	0.598734	-0.592063
						PAK2	0.374405	0.640062
							1.87292	0.18423
						ERCC3	0.31051	0.11607
						ST13	2.02075	1.03828
						PEX11B	0.703025	0.448844
						STX5	0.108392	0.0947819
						DDX18	0.259119	-0.624067
						BACH1	0.311382	-0.203583
						TBRG4	1.04346	0.527512
						XRN1	1.18639	-0.739769
						TF	0.103095	0.0269923
						IAH1	0.574689	-0.434363
						USP13	0.643078	0.620197
						SNX27	0.419158	0.189211
						FBXL17	1.15071	-0.234439
						TXNDC17	0.672394	0.595997
						NSF	0.756801	0.351996
						NEURL4	0.133886	-0.0476129
						CLUAP1	0.705447	-0.131986
						SLC25A11	0.918342	0.376859
						CLUH	0.290342	0.163652
						GEMIN4	1.23813	-0.0756469
						MED31	0.0639577	0.0311534
						MAZ	0.00468471	0.00266099
						EIF5A	1.00124	0.58222
						BAIAP2	0.7704	-0.149629
							1.11317	0.386402
						INTS2	0.300828	-0.094135
						ECPAS	0.71964	0.353656
						KIF5A	0.130052	0.146476
						PHKG2	0.149594	-0.0404921
						TBL3	1.71803	-0.413315
						AGTPBP1	0.763589	0.233546
						CEP83	0.564024	-0.0620594
						FBRS	1.10519	-0.27668
						SRSF2	0.473078	0.0904284
						HECTD4	0.592565	-0.065232
						LUC7L3	2.5689	-0.250989
						ALDOA	1.04324	0.910599
						PHB2	1.43328	0.335102
						ARMC5	0.0553939	0.0185156
						PTRH2	0.777901	1.14791
						MCM3	0.637754	0.191764
						PLK4	0.653507	0.214816
						TBCD	0.0456679	0.00931668
						TLK2	0.772776	0.388582
						SPECC1	0.233345	-0.142713
						CYLD	0.340825	-0.336089
						RNF138	0.00478968	-0.0025766
						MRPL58	0.359135	-0.488095
						DCXR	0.228773	0.187084
						TMCO1	1.61878	-0.41921
						JPT1	0.0220463	-0.0228617
						FBXL20	0.94928	-0.410515
						DDX5	0.0324727	-0.0036626
						RPL19	0.120916	0.0254087
						SRSF1	1.64151	0.150007
						C17orf75	0.480782	0.184283
						SCO1	0.985545	0.608173
						CDC6	0.220175	-0.204371
						MRPS7	0.522383	0.128483
						KLHL17	0.129335	0.161455
						SAP30BP	2.69925	-0.886109
						SUZ12	0.397257	0.111843
						ALDH3A2	0.440003	-0.117348
						CDKN2A	1.25988	0.226746
						TIMM21	0.191082	-0.123839
						MYO1D	0.00210007	-0.0017641
						MYL12A	0.22381	0.0520842
						COPS9	0.718741	-0.116053
						CUL4B	1.11167	-0.172232
						ROGDI	0.954318	0.158356
						NUDT16L1	0.203574	-0.0367572
						FAM32A	0.13581	-0.0626554
						RNF126	1.05677	0.168642
						INO80C	0.120694	-0.0878177
						PFN1	0.897903	0.605934
						LONP1	0.162537	0.0554972
						PSMD8	0.31896	0.0597587
						VMP1	0.87351	0.706068
						STAT5A	0.616132	-0.126272
						MRPL4	1.51646	0.315519
						ACOT7	0.849277	0.822911
						LSM12	0.190555	0.0645855
						PRKCSH	0.824022	0.514895
						EIF1	0.67564	0.170525
						SGTA	0.279768	0.456669
						GLYR1	1.35482	0.422622
						PIN1	0.710194	0.425033
						GID4	0.686371	-0.185588
						BTBD2	0.00944011	-0.0109797
						STAT3	0.125018	-0.12854
						HS2ST1	0.685211	0.337741
						RBM42	0.00182278	0.00207448
						TMEM161A	1.0406	0.15607
						ALG1	0.0269082	0.00794244
						CXXC1	0.345515	0.152801
						KIAA0100	0.371055	-0.0907316
						USP32	0.244391	0.381755
						FARSA	0.0765893	-0.0239446
						TXNL1	0.523124	0.153136
						P3H4	0.681872	0.17659
						TK1	0.274938	-0.0808289
						ASF1B	0.0224218	0.0251775
						DUSP3	0.0984983	-0.0380111
						BLMH	0.255823	0.36034
						TXNL4A	0.0184034	-0.0072393
						TXN2	1.05825	0.844633
						SLC1A5	1.26199	0.761436
						TIMM44	0.303761	0.219524
						SYDE1	0.435156	-0.165831
						ETFB	1.32017	1.72298
						RPL13A	0.533035	0.128398
						FBXO17	1.25225	-0.801809
						AP2S1	0.0665558	0.251998
						GRAMD1A	0.895268	-0.224179
						BLVRB	1.08725	1.49163
						ARHGEF1	0.143307	0.171778
						SAE1	0.65881	0.670262
						RPS5	0.340183	-0.0384083
						SHKBP1	0.664635	-0.155447
						RPL18A	0.615911	0.144865
						EPS15L1	1.04135	0.133188
						EMC8	0.365178	0.118986
						RPS16	0.287196	0.05932
						SNRPA	0.00086273	-0.0001569
						POLD1	1.00345	0.382098
						KIF2A	0.0955634	0.0602269
						PDLIM1	0.425448	0.35003
						HAX1	0.2688	0.0658603
						AIP	0.556209	-0.136642
						GTPBP1	0.910318	0.365723
						STXBP3	0.543462	-0.614274
						AP3B1	0.0222738	0.00219297
						PSMD11	0.0458655	-0.0075026
						PSMD12	0.0586049	0.0119977
						PSMD9	0.738831	-0.104883
						CBX4	0.978682	-0.505146
						PGRMC1	1.09277	0.409832
						SUPT5H	0.402238	-0.0728517
						DFFA	0.0220745	-0.042268
						CLIC1	0.873939	0.657521
						EIF3F	0.354124	-0.0567718
						CDC7	0.0474926	0.0734031
						PDHX	0.880372	0.139423
						IPO5	1.19903	0.057889
						POLRMT	0.0291094	0.0357108
						PIK3C2A	0.237352	-0.0618184
						NDUFA4	0.589259	0.166434
						PSMD14	0.191882	0.0480833
						KPNA3	1.03138	-0.197407
						SDCBP	0.552694	0.144929
						MPHOSPH10	0.0470296	-0.0173457
						NOP56	0.202337	0.0305467
						KPNA4	0.803181	0.258162
						PPP6C	0.364831	-0.0593922
						ACACB	1.33457	-0.112873
						SCD	1.3004	-0.163029
						TRAFD1	0.0557133	-0.0161345
						CIT	1.56652	-0.152261
						COPE	0.315766	0.0454271
						AP3D1	1.43439	0.0708065
						IRS4	0.60651	-0.0608964
						KMT2D	0.990558	-0.480052
						IMPA2	0.672479	-0.0920367
						MAP2K7	1.383	0.309232
						PDCD5	0.655122	0.602493
						PRMT5	0.00539719	0.00122476
						TCERG1	0.220625	0.0505688
						POLR3A	0.520584	0.294306
						PSMA7	1.04578	-0.0860138
						BCKDK	0.332073	-0.0549631
						MGST3	0.322913	-0.132463
						CASK	0.565747	0.0896914
						UQCRQ	0.752844	0.370638
						GAK	0.501606	-2.37832
						XPO1	1.44047	0.263178
						SPTBN2	0.0733112	-0.0099196
						KHNYN	0.705651	-0.115609
						U2SURP	1.05994	-0.13169
						PFAS	0.650953	0.17178
						CEP290	1.35363	-0.0956829
						ANKRD28	0.0582145	0.010349
						KIAA0391	1.01449	0.319515
						CHUK	0.126889	-0.0362988
						DEGS1	0.245954	-0.20509
						ARPC2	1.83331	0.749945
						POLR1C	0.235917	-0.0723672
						AXIN1	0.11487	0.0237641
						PGRMC2	0.0958645	-0.0668201
						NKRF	0.793602	-0.205153
						MRPS12	0.0315327	0.016032
						SPTLC1	1.30728	0.28603
						FANCG	0.0529666	-0.0388503
						OGT	0.491291	-0.034462
						MID1	0.913425	0.10164
						PPM1G	1.1995	0.252456
						FANCA	0.0546133	-0.0104916
						EIF3D	0.139027	-0.0233412
						HDAC3	0.230656	0.194677
						IPO8	0.208099	0.0495787
						ABCC4	0.769916	0.294308
						CD3EAP	0.469368	-0.531294
						DHX15	1.91875	-0.0855374
						ZZEF1	0.130131	-0.0232973
						TTI1	0.766224	-0.622731
						PRPF4	0.201071	-0.0325663
						PSMD3	0.508039	0.0543246
						ZW10	1.62124	-0.119477
						SART1	2.34806	-0.203448
						AP5Z1	0.1197	-0.0377913
						EEF1E1	0.458264	0.106876
						HNRNPR	0.895278	0.219273
						PRPF3	1.16013	-0.114634
						FIBP	0.385985	-0.065861
						XPOT	0.429554	0.0943251
						PRC1	0.424941	-0.6411
						ZNF207	0.0641887	-0.0068665
						BUB1	0.16328	0.112747
						BUB3	0.0762425	-0.0160069
						ACTN4	1.1788	0.653558
						HTATSF1	0.387568	-0.12387
						AP1G1	0.0515956	0.0676253
						SPOP	0.0635813	0.0333829
						SLC25A17	0.259282	0.104038
						NUDT21	0.341018	-0.0678043
						STRN	0.574886	-0.122798
						SCO2	0.00746105	0.00295639
						AKAP8	0.00481277	0.0030098
						CALU	0.698728	0.490077
						NDUFS5	1.33709	0.271507
						ORC4	0.575628	0.316676
						RAD21	0.911113	0.189683
						TIMM8A	0.598186	0.238142
						DHX16	1.9105	0.127605
						MED14	0.235822	-0.047015
						PRPSAP2	0.373824	0.129512
						SMARCA5	0.912229	0.171106
						URB1	0.427377	-0.355722
						AQR	0.721723	-0.287175
						MCM3AP	1.27361	-0.105051
						KDM1A	0.232897	-0.0883076
						TBC1D4	0.195666	0.0160747
						SYNCRIP	0.768731	0.119526
						CDC40	0.327959	-0.0680261
						RANBP6	0.113232	0.0205102
						NEMF	0.345096	-0.0939336
						GMDS	0.349832	-0.0581729
						CCNT1	0.324293	-0.0476835
						BUB1B	0.0372877	0.0319571
						PLOD3	0.102978	0.0322721
						EIF4E2	2.32309	-1.20722
						CCNT2	0.0419429	-0.0179629
						EXOC3	0.879074	-0.0895393
						YPEL1	1.63223	-0.263427
						MRPS14	0.660615	0.196899
						HIST1H2BK	0.264968	-0.0370312
						CCDC22	0.0696351	0.0214293
						PQBP1	0.372677	-0.0807679
						DKC1	0.178647	0.0335317
						EDF1	0.646264	-0.0730865
						KIN	1.04928	0.139247
						DNAJA2	0.352403	-0.0503705
						BRD4	0.886081	-0.134066
						WDR1	0.279391	0.0813563
						N4BP1	0.564254	0.236915
						CPNE3	1.30835	-0.675498
						PPFIA3	0.313172	-0.0622971
						RNF40	0.832883	-0.0876822
						CAND2	0.0942168	-0.0541284
						NPHP4	0.754204	0.503953
						KDM4A	0.203771	0.051245
						DNAJC13	0.241252	0.0456734
						PPP6R2	0.325309	-0.0886705
						NDUFS2	0.39611	0.133266
						NIPSNAP2	0.101488	0.0211349
						HMMR	0.363834	-0.144304
						ALOX12B	0.542745	0.90321
						H2AFY	0.288635	0.065985
						FLNB	0.20636	-0.190646
						TULP3	0.983679	0.0992129
						MRPL33	0.766467	0.715723
						PRPF40A	3.18081	-0.443073
						CDC45	0.351436	-0.100757
						MTX2	0.475919	-0.140552
						VPS26A	0.16687	0.268877
						SAP30	0.780086	-0.209283
						PSIP1	0.51124	0.106776
						NDUFS3	0.621442	0.198605
						SRSF10	0.357907	-0.0992551
						HSBP1	0.372209	-0.101832
						EED	0.372358	0.0854945
						BANF1	0.128735	0.164145
						SF3B1	2.9626	-0.263395
						CSDE1	0.355308	0.216495
						PRKRA	0.491478	-0.833878
						MYCBP2	1.55077	-0.0730667
						NPM3	0.344749	0.24168
						ERAL1	0.093218	0.0177312
						SERPINB7	0.950732	1.07612
						SNRNP200	1.59719	-0.129777
						TIPRL	0.212411	-0.0472198
						NUP155	0.565997	-0.063858
						WDHD1	0.148602	0.125698
						CDC123	0.214237	0.0673346
						CAPN15	0.558829	0.15606
						RPP40	0.261035	0.449167
						EIF3G	0.100155	0.0185173
						EIF3J	1.20175	-0.655493
						PSMD10	0.281771	-0.020828
						ZMPSTE24	0.897334	0.758818
						IDH1	0.382435	0.466816
						CCNK	1.46908	-0.213885
						BCAS2	0.175339	0.0927758
						DCTN3	0.0201073	-0.0050571
						DNAJC8	0.319696	0.0254123
						SMNDC1	1.23285	0.200071
						FLOT1	0.139386	0.0208447
						TRIO	0.986295	-0.110742
						GLRX3	0.00091876	0.00026679
						CLPX	1.45148	0.610946
						CIAO1	0.345821	0.053051
						SRP72	1.15702	0.420533
						LTN1	0.0508468	-0.0091488
						TOMM70	0.174224	0.0462789
						UBXN7	0.207237	-0.0124512
						PLPBP	0.873664	-0.246436
						PRPF6	4.52451	-0.26737
						PCF11	0.586375	0.103366
						FRYL	1.36067	-0.131855
						GLS	1.17684	-1.18016
						HAUS5	0.723011	-0.0779555
						FBXO21	0.130455	0.010994
						TRIM37	0.190792	-0.0409834
						AP2A2	1.03905	-0.178188
						HEXIM1	0.43201	-0.39884
						UBR5	1.19295	-0.0900664
						SCAF4	0.16089	-0.0498912
						UBE4B	0.286554	0.0805836
						ZFPL1	1.25557	-1.56271
						ELP1	0.285497	-0.0247338
						ZRANB2	0.394178	0.0700111
						KIF20A	0.903031	-0.519024
						SMC2	0.113404	-0.019434
						ATG7	0.684037	0.126978
						LYPLA2	0.540377	-0.426986
						IPO7	0.46122	-0.0420237
						MAP3K6	1.62566	-0.161195
						SLU7	0.113009	0.0319161
						CD2BP2	1.10414	-0.352983
						ZIC2	0.182259	-0.0763137
						SGPL1	0.148034	-0.0555422
						SEC24A	0.0254204	0.06159
						SEC24B	0.00148712	0.00044155
						TDP2	0.355176	0.0692027
						PCNT	0.0417547	-0.0094609
						YEATS4	0.0783426	-0.0424261
						CPSF4	0.957466	-0.203162
						HERC2	0.0804088	-0.0088623
						AP2A1	0.0218202	-0.0101671
						BAG2	0.0372592	0.00686407
						AIFM1	0.316482	0.0769801
						FADS2	1.98453	-0.862012
						TXNDC12	0.810642	0.210408
						ECD	0.593507	0.079093
						SYF2	0.14772	0.0314729
						SCGB1D2	0.794944	0.570782
						MOCS2	0.224376	0.471354
						CYB5A	0.949404	0.763214
						LDHA	1.12336	0.821939
						GLUD1	1.63022	0.640306
						CYB5R3	0.897256	0.563602
						GSR	0.0326128	-0.0116248
						MT-CO2	0.0247494	-0.049304
						MT-CO3	1.39883	0.946613
						SOD1	0.43647	0.155402
						PNP	0.545987	0.506902
						HPRT1	1.11411	0.412076
						GOT2	0.868455	0.901516
						PGK1	0.979924	0.939955
						CA2	0.960578	1.0265
						SERPINC1	0.191351	-0.0438025
						IGKV1-5	0.936998	-0.219199
						IGKV3-20	0.424148	-0.177059
						IGHV3-13	0.15742	0.0489893
						IGKC	1.20578	-0.157959
						HBZ	1.04608	1.23139
						HBE1	0.889662	1.56474
						KRT14	0.103373	0.133232
						KRT6A	0.020788	-0.0357132
						LMNA	0.342343	0.038348
						AHSG	0.953172	1.19618
						FTL	2.95194	0.81493
						FTH1	2.36898	0.876814
						CAT	0.48369	0.464534
						CSTB	0.00409255	0.00055647
						ANXA1	0.00662763	0.0109552
						OAT	1.01257	0.369859
						KRT1	0.171562	0.261394
						SEMG1	0.465079	1.41006
						GAPDH	1.10077	0.730247
						TP53	0.358017	-0.0658088
						TYMS	0.526945	-0.139401
						RPN1	0.945554	0.584374
						RPN2	0.739361	0.458682
						ATP1A1	1.1518	0.417648
						ARG1	0.53041	0.835653
						S100A8	0.655646	0.615448
						SLC25A5	0.14452	0.0255403
						PCCA	0.294457	0.0460918
						HMGN2	0.860877	0.176044
						RPLP1	1.0458	-0.606069
						RPLP2	0.220497	0.0662675
						SSB	1.29932	0.196385
						KRT8	0.327319	-0.864739
						GLA	0.0434673	0.00756264
						ATP5B	1.29158	0.597037
						S100A9	0.775501	0.593136
						ENO1	1.01259	0.628567
						NPM1	0.583313	0.111089
						HIST1H2BJ	0.456588	0.211027
						EPHX1	2.08098	0.690483
						LDHB	1.20363	0.954909
						NEFL	0.239687	-0.0489147
						ANXA2	0.0795902	0.0600355
						TUBB	0.480455	0.0668583
						EPRS	0.464178	0.050256
						HSP90AA1	1.12941	0.660377
						UQCRH	0.0658981	0.105942
						FH	0.0612389	-0.230605
						ERCC1	0.21787	0.306809
						ANXA6	2.19536	0.824362
						GUSB	0.222777	-0.030251
						HSP90AB1	1.0888	0.546196
						SRPRA	0.175892	0.228198
						ASNS	0.694343	0.441469
						PDHA1	0.617131	0.0697617
						CYC1	0.489504	0.202436
						SNRPB2	0.620971	-0.163199
						SNRNP70	0.0549029	-0.0080214
						VIM	0.0216493	-0.0045652
						RPS17	0.132715	-0.0274615
						GNAI3	1.25259	0.568459
						ANXA5	1.34979	0.896423
						KRT16	0.0849377	-0.141587
						GSTP1	1.44674	0.655533
						HMGB1	0.536498	0.126595
						CLTA	0.595265	-0.13459
						CLTB	1.5513	-0.139292
						CNP	0.407268	0.331788
						SNRPA1	0.305496	-0.0492811
						COX6C	0.775442	0.464549
						PARP1	0.738364	0.0765109
						LTA4H	0.143183	0.272022
						H2AFZ	0.0847938	0.0604248
						FBXO45	0.0637126	0.00853348
						U2AF1L5	0.806413	-0.233094
						CBSL	0.185109	-0.0449367
						TROVE2	1.66915	-0.216565
						DLAT	0.0887992	0.0173962
						TXN	0.335726	-0.0310988
						CTSA	0.661471	-0.0872636
						PRKAR1A	0.378325	-0.173278
						ESD	0.592649	0.643232
						HSPD1	0.716988	0.185077
						HSPA5	0.509961	0.0989633
						HSPA8	0.456433	0.0553136
						UMPS	0.326585	0.574183
						PDHB	0.327721	0.059722
						DBT	0.1384	-0.0323577
						PYGB	0.765275	0.565157
						RALA	0.372254	0.192185
						TOP1	0.109378	-0.0152645
						G6PD	1.03289	0.327229
						UBL4A	0.623437	0.254886
						PC	1.50883	-0.160299
						DMD	1.23239	-0.619385
						IGF2R	0.0613246	-0.0211005
						ADH5	0.568713	0.684046
						CDK4	1.00836	0.163327
						PRPS2	0.256221	-0.166355
						PCNA	0.803685	0.651541
						SLC25A4	0.0507602	0.0162888
						SLC25A6	0.285538	0.0326867
						IMPDH2	0.637231	-0.0807939
						TPR	0.107529	-0.0047159
						PIP	1.02322	0.770936
						CKB	1.16595	0.962427
						CKMT1A	0.247868	0.140054
						ACTN1	1.35808	0.891921
						PEPD	0.9932	1.02596
						XRCC5	0.98927	0.346136
						LAMP2	0.805318	0.572051
						EEF2	0.777447	0.119863
						KRT10	0.109295	0.231999
						KRT5	0.176174	0.254894
						PDIA4	0.942577	0.968398
						P4HA1	1.72655	0.326364
						PRKAR2A	0.781542	0.0789008
						GTF2F2	0.397372	0.0390391
						MTHFD2	0.0462808	0.0124111
						MIF	0.0788489	-0.0181508
						TRIM27	0.355321	-0.067986
						PKM	0.972655	0.62955
						HSP90B1	1.28122	0.803785
						SNRPB	0.447026	0.0851531
						IDE	0.291028	0.0746446
						COX6B1	1.64761	-0.251638
						HNRNPL	0.394044	0.120822
						DARS	0.575329	0.112688
						JUP	0.532028	0.437869
						GLUL	0.52445	-0.124389
						GSPT1	0.77454	0.269659
						NME1	0.813719	0.636067
						RPS2	0.0847057	-0.0153728
						DSP	0.750067	-0.151934
						RPA2	0.465249	-0.112409
						CBR1	0.715282	0.133085
						GLB1	0.311833	0.0372906
						HIST1H1C	0.171529	-0.0515223
						POR	1.01739	0.595771
						ATP2A2	1.23628	0.389792
						YBX3	0.23899	-0.0363472
						ZNF24	0.343579	0.116655
						TMEM11	0.73494	0.27188
						GOT1	1.07668	0.896746
						CTPS1	0.0870789	-0.01967
						PSMC3	0.351388	-0.047853
						TCP1	0.77039	0.128484
						RPL35A	0.468553	0.15516
						RPL7	0.0841444	0.0307448
						SON	0.00929153	0.00157666
						NELFE	0.0790845	-0.0113845
						PGAM1	0.94774	0.945461
						RCC1	0.748164	0.222518
						ATF4	0.183192	-0.0660791
						ATP5J	0.535835	0.435051
						CDH2	0.0763819	-0.026907
						PLCG1	0.81321	0.203958
						NCL	0.362335	0.0709362
						HK1	0.760584	0.343269
						POLR2C	0.624106	-0.0973926
						SRM	1.33065	1.03831
						CSNK2A2	1.21919	-0.107194
						NFKB1	0.891231	-0.180974
						EIF2S2	0.897011	0.116517
						CCNA2	1.10574	-0.220841
						BTF3	0.187501	0.088243
						PSMB1	0.19548	0.0332761
						LMNB1	0.514442	0.0644295
						HOXA5	0.166314	0.450017
						IMPDH1	0.560221	-0.0608511
						FLG	0.024376	0.0382466
						ATP6V1B2	1.19944	0.132233
						FLNA	1.13607	0.365705
						NF1	0.487451	-0.0474637
						ACO1	1.47423	0.513051
						VDAC1	0.787952	0.518428
						BCKDHB	0.382564	-0.113827
						GART	1.62937	0.300003
						UBA1	0.894924	0.56023
						NME2	0.958496	0.828475
						SPRR1B	0.829121	0.880528
						HNRNPA2B1	0.495974	0.192693
						TGM1	0.515652	0.715504
						FECH	0.226931	0.0789263
						SFPQ	0.120355	0.0475497
						TUBG1	1.69536	-0.102525
						PPIB	0.140601	0.026123
						WARS	0.849696	0.832693
						RPS3	0.328858	0.081553
						AHCY	0.924298	0.636305
						RRM1	0.609317	0.200755
						EEF1B2	0.508389	0.128997
						ATP5F1	0.687151	0.481055
						ACAT1	0.0271117	-0.0630298
						POLR2A	0.0366964	0.00610518
						APC	0.514421	0.0622878
						AZGP1	0.715985	0.548954
						RPS12	0.589971	-0.0573153
						ATP5A1	0.871318	0.426509
						PSMA1	0.240314	-0.0448198
						PSMA3	0.088776	-0.011106
						PSMA4	0.113573	-0.0282874
						MSN	0.590274	-0.113251
						DDX6	1.15982	-0.172967
						DNMT1	2.56331	0.266626
						U2AF2	1.94596	-0.256329
						RPL13	0.0729401	0.0213413
						HMGB2	0.414449	0.0884404
						TARS	0.344788	0.295316
						EEF1G	1.09679	0.285277
						YWHAQ	0.284957	0.106423
						RPA1	0.352658	0.0498643
						CAD	0.236757	-0.0507441
						CALR	1.09249	0.834239
						CANX	0.92317	0.474653
						PIK3R1	1.28318	-0.39073
						PSMA5	1.45378	-0.0989943
						PSMB4	0.473207	-0.0645266
						PSMB6	0.116055	-0.0313618
						PSMB5	0.0103819	0.00405312
						ABCD3	0.705392	0.111751
						MAPK1	0.984402	0.317419
						LAP3	0.819398	1.15421
						GTF2E2	0.484756	0.143696
						TPP2	0.559586	0.402255
						SHC1	1.02635	-0.15373
						TKT	0.892812	0.623393
						SERPINB3	0.245126	-0.359377
						PML	2.09855	-0.206303
						EEF1D	1.13132	0.538345
						MARCKS	0.508258	0.386591
						PRDX6	0.96593	0.452043
						PRDX5	0.226343	0.0793419
						PRDX3	0.700641	0.273994
						RPL12	0.102595	-0.0185294
						ECHS1	0.505722	0.536186
						CMPK1	0.87992	0.791983
						PEBP1	1.07186	1.01608
						PDIA3	1.09975	0.67614
						PPP2R1A	0.228125	0.0182128
						PPP2R1B	1.24299	-0.222962
						CCND2	0.546245	-0.493056
						CDC25A	1.86029	-0.235203
						NMT1	0.30094	0.0736883
						ADSS	1.19788	0.600808
						LRPAP1	0.123584	0.0327988
						ALDH1B1	1.00211	0.142543
						LCN1	1.11874	0.700623
						S100A7	0.463817	0.476305
						MAT2A	0.278791	0.0764697
						HIVEP2	1.0621	-0.883625
						DNAJA1	0.0707502	-0.0147343
						UQCRC1	0.791552	0.549893
						HIBADH	0.272661	0.370142
						ATIC	1.0781	0.996069
						HNRNPH3	0.384992	0.204872
						CASP14	0.109461	0.138742
						YWHAB	0.0683539	0.0310967
						STIP1	0.863535	0.486071
						L1CAM	0.136282	-0.039098
						PRDX2	0.49445	0.115743
						ARRB2	1.66078	0.56043
						GTF2H1	0.0834555	0.0260291
						CTH	0.170246	0.0429044
						KIF5B	0.714348	0.261441
						CKS2	0.112435	0.352877
						TTK	0.0308144	-0.0541527
						MCM4	0.200853	0.174081
						MCM5	1.26306	0.249975
						MCM7	1.51536	0.300994
						SHMT1	0.6795	0.325204
						SHMT2	1.02782	0.777818
						HSPA4	0.94826	0.219193
						CA8	0.568226	0.290041
						CTNNA1	0.563129	0.0724955
						PHB	1.33446	0.245582
						RDX	0.569158	0.0609021
						RPA3	0.276324	-0.0443382
						RPL22	0.570889	-0.308942
						GTF2F1	0.349889	0.0684867
						KRT9	0.298638	0.348519
						AGL	0.0241384	0.0118766
						MYH9	0.806145	0.362646
						MYH10	0.638683	0.301102
						COPB2	1.65748	0.0985229
						SOAT1	0.00709329	0.0089395
						DEK	0.144582	0.0342178
						KRT2	0.0850435	0.209146
						PSMC2	0.303615	-0.0452585
						ATP5C1	1.37841	0.427123
						ATP6V1E1	0.922133	0.30969
						RPL4	0.197341	0.0402269
						PGM1	1.01593	0.917654
						GNL1	1.14918	0.226346
						POLR2I	0.312127	-0.202023
						DLST	1.08954	0.53775
						SRP14	0.0623913	-0.0243328
						NUP62	3.09217	-0.197698
						TAGLN2	1.15898	0.451476
						RBMX	0.369797	0.0990202
						COIL	0.194384	-0.086602
						ATP6V1A	0.395362	0.0644257
						HSPA9	2.39066	0.281995
						EIF4A3	0.761191	0.313532
						RPS19	0.666398	-0.09729
						RPL3	0.135376	0.0332966
						FEN1	0.413593	0.121598
						TXLNA	0.0118793	-0.0061331
						CCT6A	0.439933	0.0935688
						VHL	0.00484735	-0.0020728
						MDH2	1.15578	0.985962
						RFC3	0.927603	0.180972
						HADHA	2.21976	-0.121028
						CCNF	0.143362	-0.0661037
						BUD31	0.46503	-0.177137
						NAA10	0.567353	0.259374
						KDM5C	0.00744704	0.00231576
						CSK	0.0984349	0.0553389
						GARS	0.872016	0.524837
						PRKCI	0.270343	1.29247
						TMPO	1.02049	0.253192
						STAT1	1.02762	0.251732
						MTREX	0.0706485	-0.0046871
						MTOR	0.36986	-0.0410428
						PI4KA	2.78333	-0.112876
						MLLT3	0.465192	-0.206046
						RPS27	1.31801	-0.132658
						NCAPD3	0.444836	0.0818093
						LRPPRC	1.09589	0.41023
						PAFAH1B1	0.379497	-0.123778
						GPD2	0.397281	0.144192
						RANBP1	0.537564	0.646856
						NAMPT	0.996756	1.38265
						PSMC4	0.0828372	-0.008647
						VDAC2	1.39856	0.321729
						ACADSB	0.11074	0.104152
						CBX5	0.412854	0.093986
						USP5	1.11887	0.369838
						MAPK8	0.05496	-0.0421786
						PHKA2	2.04509	-0.0978017
						RANGAP1	0.384303	0.115042
						RECQL	0.519665	0.458569
						ATRX	0.466045	1.14721
						CRKL	0.975784	-0.115927
						BRCC3	3.20233	0.416577
						RPL5	0.21217	0.0598202
						RPL21	0.271547	0.0536203
						RPS10	0.134486	0.0127869
						MAP1B	0.399445	-0.0681973
						UTRN	0.640192	-0.0753322
						IQGAP1	0.329113	-0.0359795
						STT3A	0.68549	0.452529
						CAPZA2	0.164149	-0.093173
						EIF1AX	0.862409	0.132172
						QARS	0.870941	0.10679
						RPL29	0.080726	-0.0222938
						PREP	0.897148	1.05818
						GCLM	0.753615	-0.145235
						TRAPPC10	1.00549	-0.530758
						PRRC2A	0.279123	-0.0525291
						CCT5	0.37435	0.0600619
						PTDSS1	0.508277	-0.183594
						KRT6C	0.290356	-0.857299
						CSNK1A1	0.428715	0.0945942
						IDH2	0.713747	0.501773
						MARCKSL1	1.07308	0.758456
						RPL34	0.297907	0.109084
						RPIA	0.0335556	0.0494497
						LMAN1	0.667398	0.677256
						FASN	0.194391	-0.0260181
						CDK8	0.218306	-0.0872312
						CCT3	0.292558	0.0427251
						MRPL19	1.08093	0.299804
						TUFM	1.24033	0.251474
						CENPF	1.60465	-0.944557
						SRP9	0.37373	0.108254
						AARS	1.04645	0.879902
						SARS	0.980256	0.84306
						CSNK1E	0.00029706	4.84e-05
						PSMB3	0.528118	-0.087894
						PSMB2	1.93688	0.141077
						MCM2	1.40221	0.679247
						VPS41	0.175282	-0.018342
						TMED10	0.488239	0.35139
						RBM25	4.14188	-0.478627
						CLK3	0.662232	-0.195126
						EIF2B2	0.231878	-0.0664005
						HINT1	0.957972	0.780742
						NUP153	0.706234	-0.126465
						RANBP2	0.0816473	-0.0101008
						GSK3B	0.0308172	0.021034
						NT5C2	1.81374	0.990862
						SEPHS1	1.2459	0.508824
						GMPS	0.908262	0.285094
						MRE11	0.432665	-0.0532827
						GDI2	1.0077	0.772753
						EMD	0.475638	0.049274
						SERPINH1	1.07799	0.938756
						DNM2	0.502352	-1.14273
						KNTC1	0.446427	-0.0547676
						CDK9	0.369999	-0.0784786
						CCT8	0.850698	0.102198
						CCT4	0.537276	0.0942636
						FXR2	0.63841	-0.187881
						RAB5C	1.01702	0.748157
						DAP3	0.205383	0.0717578
						DNA2	0.538299	-0.113908
						BCAP31	0.234485	0.26054
						PSMD7	0.559396	-0.0353236
						HDGF	0.055333	0.0905917
						NEK2	1.58428	-0.165365
						NDUFA8	0.141642	0.0769842
						HNRNPA3	0.040615	0.0283027
						PGD	1.01679	0.556286
						KPNA2	0.0762827	0.0154161
						KPNA1	0.25382	0.0693827
						ARHGDIA	0.858344	1.01756
						HNRNPF	0.692295	-0.134967
						KIF11	0.521946	0.2277
						THOP1	1.14002	0.277196
						CAPZA1	0.595601	0.0819392
						NUP98	1.63616	-0.107861
						SLC25A1	0.309873	0.07006
						PLK1	1.9193	0.18746
						ACLY	0.990131	0.24146
						METAP1	0.250042	0.386304
						SUCLG1	0.833076	0.732769
						RABGGTB	1.01221	0.35812
						COPB1	1.49063	0.0885782
						COPA	1.69882	0.128054
						CLTCL1	0.34055	-0.21689
						SLC16A1	1.04933	0.115297
						SEC24C	0.772711	0.219035
						SUB1	0.520575	-0.151263
						RARS	1.24431	0.134123
						HIRA	0.920914	0.225263
						YARS	0.806919	0.78725
						BCAT1	0.775384	0.646421
						RAD23B	0.387934	-0.0967991
						ALDH18A1	0.0924738	-0.0163784
						EIF5	1.19981	0.429328
						PSMD4	0.233854	0.0357513
						CSE1L	1.33288	0.269608
						VCP	0.443902	-0.0560455
						MFAP1	5.40858	-0.469189
						HADHB	0.815418	-0.085536
						ADK	0.278199	0.328998
						SEC13	0.284595	-0.0853431
						HNRNPH2	0.597086	0.191083
						EIF3B	0.259392	0.021019
						BID	0.0848311	-0.016
						RRP1	0.877895	-1.34723
						MARS	0.136532	0.021292
						CTBP2	1.48811	0.182951
						SCAND1	0.458762	-0.0996962
						NUP107	0.649648	-0.138977
						SESN2	0.374804	-0.381078
						EPPK1	0.0380907	-0.0055389
						SMIM11A	0.282226	0.414618
						MTPN	0.399515	0.165848
						SEC61G	0.296451	0.654688
						TPI1	1.14034	1.00821
						EIF3E	0.166914	-0.0125451
						SEC61B	0.10265	0.0245984
						PPP4C	0.67208	-0.0755987
						UBE2G2	0.0421064	-0.0251291
						ACTB	1.0763	0.389797
						EIF4A1	1.21374	0.550306
						ZP1	0.532275	-2.28392
						RPS20	0.21307	0.040906
						PRPS1	0.0186312	0.0080812
						CDC42	0.788369	0.32147
						DSTN	0.884628	0.252063
						CKS1B	1.29722	-0.461069
						RAB10	0.023669	0.0369
						UBE2M	0.270786	-0.0740371
						UBE2N	1.04394	0.577624
						RAB14	3.05702	0.427036
						ACTR1A	0.179516	-0.03163
						COPS2	2.30362	-0.162333
						RPS3A	0.310954	0.0350752
						RPL26	0.0158883	0.00427151
						PSME3	0.499468	0.0819318
						RPL15	0.0485809	0.00870323
						MAGOH	1.23632	0.35982
						RPL27	0.810733	0.111135
						RHOA	0.930763	1.05102
						RND3	1.06273	0.303579
						LYZ	1.46122	0.87586
						VBP1	0.881659	0.667135
						RPL37	1.83728	0.638264
						SUMO2	1.26462	0.489709
						DCAF7	0.8902	0.0841029
						HNRNPK	0.706865	0.253069
						YWHAG	0.507645	0.099328
						RPS7	0.440628	0.192387
						PPP1CB	1.22525	0.321142
						PSMC1	0.280888	-0.031558
						PSMC5	0.347634	-0.030931
						RPS8	0.0127146	0.00432563
						RPS15A	0.0943867	-0.0151849
						YWHAE	0.915147	0.129766
						RPS14	0.124093	-0.0146604
						RPS23	0.127028	-0.102642
						RPS18	0.143815	-0.0135112
						RPS29	0.0053265	-0.0223258
						RPS13	1.03037	-0.117419
						RPS11	0.303917	0.0521483
						SNRPE	0.0483487	-0.0453577
						SNRPF	0.284167	0.053617
						LSM3	0.0797603	0.027359
						SNRPD1	0.300819	0.0669918
						SNRPD2	0.0858055	-0.0144563
						RPL7A	0.166903	0.0325823
						POLR2G	0.0526467	0.0222146
						CNBP	0.766015	0.410549
						YPEL5	0.200297	0.0210319
						RPS4X	0.0311088	0.00436258
						PPP2CB	0.0460691	0.0104117
						RPS6	1.00322	-0.136571
						HIST1H4A	0.76226	0.161134
						RPL23	1.57241	-0.181933
						RPS25	0.120629	-0.0248713
						RPS26	0.374469	-0.654738
						RPS28	0.0306445	0.00512004
						POLR2L	0.406338	-0.250586
						RBX1	1.00578	-0.292039
						RPL10A	0.648888	0.0743494
						RPL11	0.00290833	-0.000931
						RPL8	0.0551693	0.0151391
						PPIA	1.28609	0.427145
						RPS27A	0.189165	0.0267963
						GRB2	0.234252	0.0742934
						TRA2B	0.155885	-0.0906417
						RAC1	0.122907	0.333879
						GNAS	0.385761	0.037338
						YWHAZ	0.99817	0.174749
						PPP2R2A	0.0693441	0.0210028
						DYNLL1	0.21192	-0.0724816
						RPL38	0.196946	-0.0655627
						SKP1	0.947808	-0.108457
						RPS21	0.353612	-0.194626
						RACK1	0.268898	0.0403204
						YBX1	1.06324	0.143211
						CSNK2B	0.193225	-0.0426378
						ACTC1	0.758819	0.359226
						UBE2L3	0.0658557	0.0171335
						EEF1A1	0.890209	0.435694
						TUBA1B	0.234091	0.0633607
						TUBB4B	0.250509	0.102918
						HBA1	1.18943	0.436072
						RPP30	0.0203904	-0.0172031
						GTF2I	1.58943	0.199909
						CCT2	0.882164	0.105777
						PRAME	0.635657	0.179227
						RAE1	2.55103	-0.121207
						GSTO1	1.25116	0.909573
						PRKDC	1.98989	0.0996957
						DCD	0.601205	0.353667
						TMF1	0.0645299	-0.0260627
						MRPS25	0.201389	0.0798616
						MRPS10	0.99519	0.17289
						MRPS35	0.296183	0.0803738
						MRPS5	0.270334	0.0573947
						MRPS11	0.589734	0.136454
						MRPS15	0.148186	0.045521
						MRPS6	0.329802	0.0478911
						MRPS9	0.380509	0.0882561
						COG7	0.908094	0.167425
						SERF2	0.209602	0.0796266
						SRSF3	0.163956	0.0326748
						FOXK1	0.417119	0.109608
						PRR5	0.053082	0.0582583
						XIAP	0.0535404	-0.0203512
						RBM10	1.61595	-0.262767
						TFAM	0.17543	-0.0906773
						SLC25A3	1.79425	0.365263
						GTF2B	0.0629587	0.0185602
						PURA	0.928355	0.399414
						NFKB2	0.0639733	0.0306361
						FKBP3	0.137359	0.049958
						HNRNPU	0.689757	0.208393
						U2AF1	0.808368	-0.190226
						SPTBN1	0.100904	-0.0088425
						SET	0.455005	0.371433
						FABP5	0.411437	0.374673
						CAP1	1.02943	0.920521
						DR1	0.539766	-0.746515
						EXOSC10	0.645114	0.145847
						OTUD4	0.097819	-0.144833
						OCRL	0.0881218	-0.0458307
						AKAP17A	3.10527	-0.582858
						DSG1	0.115387	0.19432
						FKBP4	1.01151	0.866508
						PLOD1	0.983584	0.112057
						RPL6	0.539231	0.100128
						MLLT1	0.0408485	0.0128913
						LMNB2	0.291186	0.045454
						ERCC6	0.179932	-0.0535395
						CEBPZ	0.258559	-0.147794
						KRT17	0.0729699	0.0932362
						GLO1	0.952159	0.761942
						SSBP1	0.386635	-0.117159
						YWHAH	0.082688	0.0215514
						CSTF1	0.0245137	0.0102208
						SRSF11	2.95825	-0.260306
						EEF1A2	0.535839	1.17384
						FPGS	0.0340061	-0.0192521
						PTPN11	0.707623	0.195156
						GFPT1	0.406207	0.140576
						APLP2	0.383681	0.468086
						GABPA	0.1292	-0.234755
						RING1	1.37456	-0.289548
						PRDX1	2.23891	0.191943
						C1QBP	1.02675	0.263693
						CKAP4	0.191992	0.0475929
						KHDRBS1	1.38591	0.392053
						SRSF4	1.4798	-0.359829
						TGM3	0.20469	0.359563
						DHX9	0.747187	0.0858741
						GOLGA3	0.412896	0.049876
						GOLGA2	0.0663021	-0.0128622
						LGALS3BP	0.735532	-0.171849
						DSC1	0.146615	-0.261251
						SSRP1	0.317251	0.0503354
						CAMSAP2	0.173282	0.227321
						MZT1	0.340875	-0.197154
						VAC14	0.896853	-0.610569
						NSUN2	1.33366	0.329252
[truncated: 1,241 more rows]

## Sheet: Fig. 5h
K562 cells treated with TNF compared to PBS control. SBMs with CV > 15% were filtered						FDR controlled, two-sided t-test (5% FDR cutoff), s0 = 0.1, Genes colored red in plot are highlighted, genes labeled in plot are bolded)				For processed MS data prior to further analysis see Supplementary Data 1 sheet E
SBM	Associated Cullin	log2 fold-change (TNF -PBS)				Gene	-Log(p-value)	log2 fold-change (TNF - PBS)
FBXW5	CUL1	0.13318				SERPINB6	0.379975	-0.177492
SKP2	CUL1	0.320716				ELOF1	0.400302	-0.115408
FBXL15	CUL1	-0.302406				HNRNPA2B1	0.709541	-0.121316
FBXO11	CUL1	-0.101202				PSMA2	0.327849	0.0950325
BTRC	CUL1	0.561926				NOSIP	0.488465	0.061866
FBXW11	CUL1	0.793097				IGKV1-27	0.675609	0.315525
FBXO3	CUL1	0.0830674				AMBRA1	0.212895	-0.0719891
FBH1	CUL1	0.205681				PDE4DIP	0.231351	-0.0437775
FBXO21	CUL1	0.103425				IGKV3D-15	0.26667	-0.310417
FBXL20	CUL1	0.274505				DCAF13	0.0831662	-0.020931
FBXL12	CUL1	0.181579				NOPCHAP1	0.0729107	0.037776
FBXO45	CUL1	-0.135284				MAGI1	0.535891	0.231774
FBXW2	CUL1	-0.11056				EIF5B	0.972158	0.0477128
FBXO42	CUL1	-0.382547				SPTBN1	0.147244	0.0507381
FBXO33	CUL1	-0.190954				EIF3K	0.400007	0.0342874
FBXO22	CUL1	-0.0534411				MTHFD1L	0.373956	-0.512691
FBXL18	CUL1	-0.193985				CLTC	0.0536251	-0.0060916
FBXO6	CUL1	-0.10817				EEF1A1	0.0893369	-0.0278735
FBXO9	CUL1	-0.20276				PSMB2	1.1686	-0.345059
FBXO5	CUL1	-0.167542				PSMD1	0.0557583	-0.0128992
FBXO7	CUL1	0.0375829				DCAF7	0.47419	-0.0738447
RACK1	CUL2	0.218342				TRAPPC3	1.33149	0.145871
VHL	CUL2	-0.434385				RBM15	1.11212	-0.610161
PRAME	CUL2	0.0236354				TAF10	0.526263	-0.231305
LRRC14	CUL2	-0.0364375				TPM3	1.24328	-0.368324
KLHDC10	CUL2	-0.0464826				TBL2	0.612017	-0.431082
ZER1	CUL2	-0.163599				ING1	0.158286	-0.0469716
APPBP2	CUL2	-0.0393393				ZCCHC17	1.47148	-0.541905
LRRC58	CUL2	-0.0800095				FAM83D	0.0776343	0.0172198
FEM1C	CUL2	0.00044298				VPS11	0.594803	-0.410259
LRR1	CUL2	-0.0097992				RPL17	0.746372	-0.120613
KLHDC3	CUL2	-0.0619712				AP2M1	1.07758	-0.238317
FEM1A	CUL2	0.194782				GOLGA2	0.201084	0.0366127
ZYG11B	CUL2	-0.112312				GTF2H3	0.787273	0.311547
FEM1B	CUL2	-0.124721				MED6	0.456377	0.0952566
KLHDC2	CUL2	-0.0661926				SPTBN2	0.0250748	-0.00405
BTBD9	CUL3	-0.370638				DDX1	0.432787	0.137297
KCTD7	CUL3	-0.391083				RNASET2	0.204554	-0.100349
KCTD10	CUL3	-0.656483				IDH3B	0.0178256	0.0110359
KEAP1	CUL3	-0.280494				DDHD1	0.449204	-0.193942
KLHL12	CUL3	-0.108927				RBM26	0.0200276	-0.0067363
KLHL22	CUL3	-0.0858078				RELA	5.12272	3.74356
KLHL26	CUL3	-0.218785				HNRNPM	2.33056	0.131649
KCTD9	CUL3	0.0396712				USP39	0.167736	-0.0630834
KBTBD6	CUL3	-0.0494988				CNN2	0.676845	-0.211852
KLHL36	CUL3	-0.198508				PSME2	0.586026	-1.02006
BTBD1	CUL3	-0.36011				GPX4	0.827176	0.133456
KLHL11	CUL3	-0.0415907				AP2B1	0.464829	-0.13076
KCTD5	CUL3	0.311107				PIK3R2	0.54446	0.164645
KLHL21	CUL3	-0.0265052				WDR6	0.458091	-0.473145
AMBRA1	CUL4	-0.0719891				BARD1	1.3609	0.370206
DCAF13	CUL4	-0.020931				PSMC6	0.05576	-0.008563
DCAF7	CUL4	-0.0738447				GATD3B	0.0999439	-0.0279558
FBXW5	CUL4	0.13318				FBXW5	0.226316	0.13318
CRBN	CUL4	-0.159429				GPS1	0.073767	0.0356314
WDR26	CUL4	-0.0853121				RANBP6	0.840894	-0.282425
PWP1	CUL4	-0.612948				CLASRP	2.17738	-0.359391
DTL	CUL4	-0.123264				VDAC2	0.288485	0.103667
DCAF4	CUL4	-0.211397				FADS1	0.117004	-0.315727
RBBP4	CUL4	0.0690882				MED12	1.43247	-0.713152
DDB1	CUL4	0.022819				HNRNPUL1	0.0559043	-0.0152812
SMU1	CUL4	0.00200081				AKAP9	0.241422	-0.0640376
DCAF6	CUL4	0.0475428				GPALPP1	0.246753	-0.0380409
DCAF10	CUL4	0.0327737				CDC42BPA	0.222813	0.12692
DCAF12	CUL4	-0.911802				PCMT1	0.38213	0.0373106
DCAF8	CUL4	-0.0022261				NOLC1	1.46685	-0.294742
WDTC1	CUL4	-0.0049238				OGFR	0.51365	0.388897
NUP43	CUL4	0.025393				SNRPC	0.00937291	0.00406504
DCAF5	CUL4	-0.361371				WRAP73	0.109307	-0.0890355
DCAF11	CUL4	-0.113347				IGHG1	1.27985	0.151963
TRPC4AP	CUL4	0.012172				EXOC7	0.35376	-0.0574605
PHIP	CUL4	-0.36475				BTBD9	0.242053	-0.370638
DDB2	CUL4	-0.131818				EXOC5	0.955516	-0.168252
SNRNP40	CUL4	-0.0406735				TOR1AIP1	0.372251	0.0774205
TOR1AIP2	CUL4	-0.404081				IARS1	0.872843	-0.132621
DCAF16	CUL4	0.0113039				CSTF1	0.0155123	0.00547576
DCAF1	CUL4	-0.002172				DDX39B	0.0356965	-0.0097146
						SCAF8	0.202098	-0.130961
						RNF213	0.307156	-0.0483363
						SKP2	0.866776	0.320716
						CUL2	0.382646	-0.0247798
						SCAF11	0.0984215	-0.0945702
						SRSF7	0.0475737	-0.0216441
						LYZ	0.319092	-0.61524
						COMMD4	1.84177	-0.337425
						RPS15	2.62181	-1.01174
						IGHV3OR16-9	1.37792	0.190873
						FCHO1	0.159927	-0.0580575
						NGLY1	1.28557	-0.483239
						FBXL15	0.479088	-0.302406
						SET	0.1891	-0.257365
						NELFA	0.508556	-0.0684392
						RPSA	0.316506	0.0522258
						DDX46	0.166806	0.0236387
						ECI2	0.292874	-0.0720482
						ALB	0.796002	0.144017
						CHD4	0.885399	-0.205228
						UHRF1BP1L	0.318996	-0.264807
						CS	0.512605	-0.287295
						DUT	1.7677	-0.13013
						IQSEC1	0.224359	-0.107276
						LAMTOR5	1.79819	-0.346457
						ATP6AP1	0.320961	-0.0765879
						SEC16A	0.0645086	-0.0643148
						IGHV3-66	0.290117	0.0431681
						IGKV1-6	0.608459	-0.284311
						CDK11B	2.00354	-0.112666
						DDX3X	0.996145	0.126727
						SPTAN1	0.458623	-0.0481331
						PHF6	0.301592	-0.033227
						BRD2	0.0318005	0.00542808
						HSPA1B	0.703422	0.0665488
						SSBP1	0.355539	0.201036
						SCRIB	0.656509	0.424637
						ADI1	0.210673	-0.0420361
						TRAPPC12	0.353811	0.127206
						PUF60	0.616035	-0.0671258
						PHRF1	0.256702	0.0749435
						DNAJB6	0.0844832	-0.0398252
						WDR81	1.30361	-0.280556
						DAAM2	0.133227	-0.15183
						hCG_2039566	0.0480665	-0.0171056
						MICU1	0.274187	0.0642471
						PTBP1	0.476836	-0.0852516
						GNL1	1.62502	-0.2816
						LSM14A	0.643203	-0.294096
						EFR3A	0.520966	-0.295425
						KRT10	0.19851	-0.301453
						ACTR1A	0.270032	0.20154
						QARS1	1.89297	-0.302159
						EHMT1	0.682799	0.205129
						ING5	1.36887	0.472202
						AGPS	1.0013	-0.119512
						DNAJB1	0.0200827	0.0216212
						EXOC3L2	0.194041	0.0689757
						MYL4	0.15962	0.0694752
						ELP4	0.379807	0.135855
						HNRNPU	0.300954	0.135025
						KCTD7	1.04183	-0.391083
						KIDINS220	0.102807	-0.0858533
						CRBN	0.148683	-0.159429
						PTPN11	0.547393	-0.220524
						PPOX	0.0794365	-0.0469825
						RNF187	0.284162	-0.0908616
						DDX17	0.000221003	7.25e-05
						PHGDH	0.361677	0.135337
						MON2	1.14485	-0.154232
						CAMK2G	1.97647	-0.311599
						PNISR	0.0948033	-0.0166681
						OPA1	0.178783	0.0333955
						SMARCA4	0.374152	-0.0741124
						SAMSN1	0.489306	0.126378
						CTNNB1	2.14436	-0.739819
						DYNC1H1	0.1461	0.0235925
						RPL9	0.258707	0.0868144
						UCK2	0.06416	0.0472815
						ENO1	0.39287	-0.408565
						DYRK1A	0.620738	-0.420018
						RPL5	0.511028	-0.110014
						PRPS1	1.58385	1.52513
						HBB	0.422955	-0.10136
						TPP1	0.233117	-0.117881
							0.00256054	-0.0011616
						EPB41	0.296501	-0.0931544
						RPS14	0.071918	-0.0227776
						RPS24	0.521862	-0.449802
						RPS29	0.877637	-0.652705
						GRB10	0.986379	-0.225327
						CSNK2A1	0.172775	0.0219138
						HGF	0.607256	0.241879
						BLVRB	0.20119	-0.0777268
						VPS33A	0.151028	0.0229633
						SEC23B	2.71166	-0.28972
						CEP83	0.245384	-0.139936
						CTPS1	1.23107	-0.0726423
						MOGS	0.830203	-0.11814
						SSR1	0.629221	-0.231964
						AP5Z1	0.362881	0.201817
						TCOF1	0.835474	-0.14442
						MCM4	0.0380401	-0.038758
						COPA	0.550099	0.0430396
							0.147495	-0.491204
						WDR24	0.124517	0.0389574
						CDC16	0.021904	-0.0106845
						LARP1B	0.689966	-0.306343
						AGK	0.769015	0.170604
						EIF2B5	0.394223	0.157936
						HNRNPL	0.560726	-0.104247
						RPL29	0.0101017	-0.0119448
						THRAP3	1.59408	-0.180973
						GEMIN2	0.423756	-0.142565
						PHB2	0.00270988	-0.0008519
						MPRIP	0.96688	-0.426393
						DEK	1.35774	0.133791
						TBK1	0.0844522	0.0311172
						NKAP	0.54299	-0.142327
						CLUH	0.363979	-0.165414
						NFKB1	5.22476	4.08631
						COX6B1	1.65094	-0.880037
						NUP214	0.210188	0.0431113
						FAM83H	0.342203	-0.0509679
						NBEAL2	1.35	0.240845
						MCM3	0.262751	0.094029
						ESYT2	0.229331	0.0722403
						WDR26	0.535922	-0.0853121
						BOLA2B	0.300545	-0.116349
						MYCBP2	0.999072	-0.178747
						CSNK1A1	0.259515	-0.251797
						PPP2R2A	0.556887	0.197171
						RAD54L	0.169964	0.091181
						AMPD2	0.595693	-0.466317
						SDF4	1.14958	-0.531486
						AIMP1	0.664896	-0.223125
						ARHGEF2	0.130727	-0.0444849
						NELFB	0.00875856	0.00089312
						IGKC	0.317204	-0.0343986
						PQBP1	0.438521	-0.111316
						AK2	0.218584	0.242898
						CUL4B	0.116651	0.0249133
						CTNND1	0.152428	0.0568783
						GBF1	0.0992448	0.0578375
						CXXC1	0.82388	-0.172715
						CUL7	0.987831	-0.370681
						CSNK1E	0.334259	0.0286861
						USP7	0.441467	-0.115571
						LARS1	0.0392443	0.0146065
						GFPT1	0.483366	-0.198761
						ELP1	0.467279	-0.0442407
						CEP120	0.382679	0.520553
						KIF2A	0.613297	-0.621948
						AIFM1	0.498161	0.204114
						LMNA	0.0159361	0.00190282
						HSPB1	0.149987	-0.141016
						GARS1	0.119918	0.375652
						HNRNPR	0.262973	0.0651255
						COPB2	0.474728	0.112927
						HSPA9	0.363016	0.0856996
						EIF3E	0.435503	-0.101073
						NACA	0.296233	-0.0980659
						HNRNPA1	0.619854	-0.373979
						RPL13A	0.417371	0.29583
						EIF3I	0.0662405	-0.0326891
						MACROH2A2	0.478262	-0.884107
						HNRNPA3	0.681244	-0.298596
						XPO1	0.627969	-0.0939612
						IMPDH2	0.589676	-0.0684805
						SCFD1	1.24341	0.905824
						MTHFD2	0.124095	0.0983403
						HSPD1	0.353191	-0.103116
						NPM1	0.0579353	0.0121534
						KPNA4	0.288291	0.163018
						SYNCRIP	0.2916	0.0632598
						KPNA2	0.374297	0.197648
						STAT5A	0.420229	0.176721
						PARP1	1.00139	0.126911
						NCL	0.390883	-0.235894
						BTF3	0.836685	-0.331809
						NMT1	0.0447352	0.0156334
						ZFYVE26	0.478784	-0.118923
						RIPK1	1.05615	0.6005
						PPP1CA	0.36647	0.336038
						DCTN2	0.349334	-0.191281
						CTSA	0.428747	0.0509415
						PABPC4	0.355841	0.219392
						PRKRA	2.35068	-0.748687
						PPIG	0.291117	-0.0606239
						PABPC1	0.250412	0.056891
						CSNK2B	1.05721	-0.496638
						RPL19	0.31094	0.0882976
						PRPF40A	1.06758	-0.0642366
						MRPS22	0.212851	0.0477211
						MACF1	0.328505	0.0820034
						RPS20	0.601879	-0.0782132
						CANX	0.798385	-0.259798
						PPIL2	1.49179	0.170167
						CALR	0.341673	0.540081
						P4HB	1.07319	-0.164264
						AAR2	0.447009	-0.135142
						FAM126A	0.0675724	0.0290201
						TCERG1	0.326471	0.0404227
						SLC3A2	0.165693	-0.429936
						DIMT1	0.343958	-0.157387
						SMPD4	0.663338	-0.211573
						TOP1	1.00605	-0.248159
						DDX20	1.67578	-0.348761
						SF1	0.723862	-0.131483
						DBT	0.913733	0.532289
						DNAJC10	0.499692	-0.164052
						VCP	1.13061	0.148836
						PRCP	0.240516	0.288627
						PPIB	2.20032	0.213945
						DCTN1	0.534487	0.112429
						LRPPRC	0.2528	0.080796
						DHCR7	0.451733	-0.205289
						RP9	0.498518	-0.0564594
						SPG11	0.0991301	0.0155945
						DPM1	0.5601	-0.223859
						FAM126B	0.94747	-0.35647
						AIP	2.34603	-0.479477
						TUBGCP2	0.458258	-0.0577154
						AFDN	1.44128	0.347231
						MCCC2	0.392615	0.0402784
						RSRC1	1.0403	-0.207882
						HECTD4	2.62504	-0.217287
						ERCC2	0.0938809	0.0330608
						FBXO11	0.921587	-0.101202
						HSD17B4	0.187633	-0.0253401
						MAP4	1.11151	0.158864
						ERCC4	0.298693	0.348658
						ADD1	0.0875512	-0.0290515
						ERP44	1.62095	-0.312959
						DDX21	0.831658	-0.456297
						CWC27	0.149773	0.0369091
						TAF2	0.695964	-0.372667
						LARP7	0.10589	0.0322807
						KDM1A	0.361712	-0.0711248
						EMC1	0.196578	0.116921
						SMCHD1	0.533384	-0.340619
						CDK5RAP2	1.38149	-0.505221
						AMMECR1	0.283682	0.245652
						FOXRED1	0.130946	-0.0685275
						LARP1	0.832501	-1.03026
						PLEC	0.610346	0.059135
						ELOB	0.150004	0.0341473
						NF1	1.3029	-0.138581
						MYH9	1.39618	-0.304078
						PCF11	1.40403	-0.667746
						MOV10	0.23793	0.112979
						ELOC	0.121514	-0.0498505
						COLGALT1	0.38341	-0.495107
						SUN2	0.33271	-0.210851
						UBA6	0.132721	0.0879846
						MED19	0.10815	-0.128962
						STMN1	0.633459	-0.771786
						RALGAPB	0.279914	-0.147656
						AP5S1	1.48332	-0.581815
						DOCK8	0.372143	-0.0681639
						RPS6	0.067224	-0.027982
						SLC39A7	0.0952637	-0.165764
						NBAS	0.357497	-0.0938575
						AURKA	0.534223	-0.0773745
						VWA8	0.208923	-0.0168071
						CNOT1	1.1034	-0.067157
						HMGN1	1.31737	0.268406
						RNPEP	0.485867	-0.102094
						RGPD3	1.39555	0.222428
						RENBP	0.492732	-0.0509684
						ACTA1	0.0537942	-0.0307386
						PHKA1	0.14187	-0.0399816
						EIF4E1B	0.427697	0.89615
						PSMD4	0.0824709	-0.0525384
						TBKBP1	0.247901	0.0592146
						RPL7	0.341507	-0.240192
						RPL23A	1.23604	-0.129047
						BICD1	0.466722	-0.256286
						SRRM1	1.18359	0.293584
						HMGXB4	0.22052	0.198304
						EIF3L	0.0373146	0.0221555
						EIF3D	1.44944	0.217292
						EWSR1	0.0995442	-0.101961
						SLC25A17	0.181886	-0.381958
						HP1BP3	0.452984	0.209001
						FAM50A	0.282534	-0.10237
						XRCC6	0.035548	0.0367827
						MEAF6	0.232767	0.917286
						CAPZB	2.78238	-0.291284
						MAPKAP1	0.187377	0.270391
						EPS15	0.328133	0.108421
						JMJD6	0.714566	-0.885795
						HACL1	0.0104387	-0.0167533
						PSME3	1.04339	0.426589
						MORF4L1	0.521679	0.178396
						SDCBP	0.193632	0.110649
						TMX3	0.172012	-0.131835
						INTS14	0.567326	-0.163842
						PWP1	0.848151	-0.612948
						ELP3	0.642415	-0.356693
						CARS1	0.0801821	0.0317321
							1.36807	-0.247469
						MAEA	0.386243	0.163666
						CCT3	0.386824	0.128476
						UBB	0.249288	-0.0377274
						NME7	0.287	-0.179832
						ILF2	0.161868	-0.0809445
						ARL1	0.00789534	-0.0094464
						CORO1C	0.086532	-0.0736144
						FANCL	0.225701	0.0666375
						RPA3	0.0101021	-0.013077
						THADA	0.191568	0.227151
						PES1	0.775265	0.440011
						SEPTIN2	0.940983	-0.288945
						RAN	0.193535	0.0538898
						EIF3CL	0.527676	-0.121757
						CWC22	0.129704	0.0249078
						HNRNPLL	0.113361	0.0711164
						BTRC	3.26435	0.561926
						RPL31	0.643869	-0.123055
						ST7	1.24886	-0.251232
						HBS1L	0.503967	0.254672
						ARMC8	0.134304	-0.176805
						MYL6	1.10721	-0.637581
						NAP1L1	0.0948558	0.0357683
						CCT5	1.6479	0.0889375
						CCDC141	0.384142	0.130663
						HSPE1	0.641452	-0.678639
						TSNAX-DISC1	0.0226988	0.0021987
						ELP6	1.07122	-0.231225
						PCYT1A	0.650051	-0.191846
						POLR2B	0.57563	-0.142447
						CMSS1	0.411078	-0.16119
						PPIA	0.258738	-0.189571
						TNPO3	0.182438	-0.154715
						MKLN1	0.304408	-0.317138
						COX17	2.19388	0.332094
						AGAP3	0.335143	0.34248
						SNAP29	0.0410812	-0.0218308
						MTX2	0.0437576	-0.0252035
						ACAA1	0.766788	-0.318055
						RBM28	0.600126	0.163605
						CYCS	1.14188	-0.559301
						MRPL39	1.35434	-0.803204
						ABCF2	0.507623	0.333108
						LSM8	0.523799	-0.158409
						VPS8	0.61497	-0.293982
						SLX9	0.228912	0.120535
						ARVCF	0.18103	-0.363377
						MTPN	0.0525913	-0.0654562
						CPVL	1.55124	-1.63306
						RPL24	0.115304	0.0491028
						CRTAP	1.07222	-0.232877
						SQSTM1	0.307221	-0.0766311
						CHCHD3	0.403208	0.0790234
						PSMC2	0.0306391	-0.0049307
						THOC5	1.56149	-0.216192
						SERPINB4	0.383663	-0.711053
						EIF3B	0.716822	0.524786
						PPIL3	0.932695	-0.662604
						IRAK1	0.13811	0.165823
						HNRNPAB	0.312272	-0.255583
						ANAPC10	0.0176519	-0.0052171
						TMEM33	0.926302	-0.159022
						CDK7	0.484043	0.744866
						ANAPC4	0.495531	1.06471
						CASP6	0.488376	-0.202347
						CFAP206	0.876069	1.2236
						CISD2	0.569202	-0.221321
						CALCOCO2	0.216778	0.126133
						SEC31A	2.05068	-0.203421
						RACK1	0.85106	0.218342
						HDAC2	1.02465	-0.500638
						PLPBP	0.388247	-0.641054
						CEP57L1	0.382801	-0.115144
						ASCC3	0.185463	0.0929508
						FBXW11	2.4832	0.793097
						PPP2CB	0.45437	0.945847
						ELOC	0.0325921	-0.0045834
						DNPEP	0.0759818	-0.0181589
						MTDH	1.00335	-0.168679
						COPS6	0.218702	-0.027091
						CALM2	0.151363	0.0455976
						FLOT2	0.403112	-0.102504
						TOLLIP	0.579637	0.135535
						C12orf43	0.2237	-0.0751469
						NARF	0.466623	-0.0902474
						RPL14	0.658788	-0.119206
						SEPTIN7	0.327295	0.216611
						CHEK1	0.554413	-0.0872493
						ACIN1	0.660542	-0.282434
						HMGB3	0.00176221	0.00086308
						PHF3	0.280644	-0.159019
						SSB	0.291652	0.0496302
						EIF2B4	0.00125043	-0.0005133
						XPO7	0.627941	-0.0762248
						GAPDH	0.22202	-0.321342
						CYFIP2	0.177269	0.039834
						SQLE	0.529395	-0.446995
						EXOC6	0.738706	-0.161456
						DPYSL5	0.485133	0.185134
						YWHAZ	0.704885	-0.61732
						ALYREF	0.722469	-0.297721
						COG1	0.222984	-0.0841248
						HNRNPH1	0.400688	-0.061265
						SMC4	0.334645	-0.144147
						NUP155	0.225801	-0.0192356
						RABGEF1	0.682388	-0.12825
						MAP1A	0.105043	-0.0233402
						TSN	0.375802	0.154609
						COPS8	0.0773764	-0.0099611
						SUN1	1.23564	-0.264611
						DYNC1LI1	1.09699	0.168636
						NASP	1.48885	-1.66392
						MTCH2	0.906939	-0.254012
						CPSF1	0.385579	0.206682
						PRMT1	1.79837	-0.354631
						FBXO3	0.277927	0.0830674
						PICALM	0.246493	-0.212345
						CFL1	0.0464946	0.0154803
						BCLAF1	1.13137	-0.124501
						PPP6R3	0.357993	-0.155433
						RPL8	0.736696	-0.188797
						RPS3	0.42431	-0.0472538
						BTF3L4	0.311231	-0.110534
						CAPN1	1.99353	0.837249
						RRM1	0.3209	0.120839
						EIF1AD	1.29096	-0.505679
						RPL27A	0.786475	-0.553591
						CSTF3	0.0250333	-0.0226443
						TYK2	0.495629	-0.66145
						DGKZ	0.188977	-0.0517979
						RPS2	0.361884	-0.238713
						FAU	0.426894	0.0981391
						TRRAP	0.179183	-0.084671
						PSMD5	1.09232	-0.578428
						RPN2	0.00388776	-0.0054369
						KCTD10	0.94231	-0.656483
						TCHP	0.063614	0.0403349
						FAM76B	0.200428	-0.179898
						LDHA	0.662186	-1.10551
						ACTN4	0.0958135	0.0455573
						ANAPC5	0.362991	-0.232175
						OTUB1	0.432768	-0.41389
						ATP6V0D1	0.704189	-0.206125
						DTL	0.358171	-0.123264
						PARD3	0.0576431	-0.0487325
						TRIM59	0.54825	-0.200958
						GPHN	0.269256	-0.0434589
						EIF2B1	0.391097	-0.0801036
						TRPT1	0.602156	-0.397664
						SEC23A	1.01784	-0.252892
						TSG101	1.3809	-0.14834
						C12orf65	0.331545	-0.0500383
						TUBA1C	0.0802434	-0.0356963
						DDX55	1.84306	-0.544601
						MYO1C	0.989302	0.609039
						MAGOHB	0.811929	0.575682
						GANAB	0.781527	-0.159404
						CDK17	0.388134	-0.200162
						MRPL48	0.173674	0.0830078
						TRAPPC2	1.186	-1.30896
						IQGAP2	2.21872	-0.600406
						DSTN	2.27029	-0.666065
						ACTR10	0.142678	0.0684159
						FBH1	0.228383	0.205681
						POLDIP3	0.0485391	-0.0183959
						NME2	0.939995	-0.793122
						LETMD1	0.113262	0.0374567
						CAD	0.0138816	-0.0019484
						RPLP0	0.0867893	-0.0353284
						YEATS4	0.540125	-1.26649
						SLC25A3	0.414874	-0.0847774
						AAAS	0.748806	-0.175349
						PCBP2	0.159216	0.0588579
						ANKRD13A	0.358487	-0.278176
						RPL10	0.924329	-0.660023
						EIF2A	0.0840864	0.117914
						PNO1	0.163328	-0.0977163
						SEC62	0.835943	-0.467041
						ARL6IP4	0.170196	-0.0485625
						PMPCB	1.50915	-0.442393
						DDX56	0.726895	-0.391097
						NUP160	0.549675	-0.15314
						RPL21	0.710474	-0.0838504
						ACADVL	0.251437	0.0960455
						NRDC	0.442826	-1.29178
						GTSF1	2.17156	-0.542854
						ERH	0.0101855	-0.0056372
						ATP6V1D	0.423076	-0.292532
						SHMT2	0.00650448	0.0140503
						DCAF4	0.464572	-0.211397
						NFKBIA	3.93405	4.06651
						APEX1	1.0858	0.237332
						CPSF2	0.54647	1.12691
						EIF2S1	0.132347	0.0335488
						HAUS4	0.675719	-0.462548
						CDK2	0.133228	-0.058929
						RBM23	0.270149	0.198608
						PSMA6	0.251715	0.0647428
						FAM133B	0.326199	-0.0661654
						TMPO	1.19537	-0.334145
						USP11	0.687744	-0.304755
						TTC7A	0.253351	-0.16356
						HPS3	0.0745838	-0.0221009
						NELFCD	0.258886	-0.0524797
						CEP170	0.989276	-0.657149
						ANAPC1	0.349017	-0.0776603
						RAD23B	0.31727	0.0988963
						GSE1	0.102403	0.0322206
						PRCC	0.51466	0.308258
						ANXA11	0.437057	-0.248656
						RUBCN	0.482427	-0.0997889
						NRM	0.121136	0.0928695
						NCAPG2	1.08244	-0.485832
						WDR77	0.310732	-0.168446
						PISD	0.889892	-0.696082
						CALU	1.63872	-0.364971
						IPO5	0.0478948	-0.0101793
						HNRNPD	1.20203	-0.375513
						CNOT6L	0.782491	-0.353317
						BMP2K	0.32567	-0.115739
						TMA16	0.266489	-0.023705
						SEC31A	2.10547	-0.266839
						ATP6V1B2	0.369742	-0.0592856
						PRPF4B	1.59407	-2.35081
						SOGA1	2.02871	-0.662694
						REPS1	0.39964	0.133362
						EMC7	0.199799	-0.0875404
						NXF1	0.138931	0.108022
						SELENOH	0.00363875	-0.0020456
						ZNRD2	0.927982	-0.295537
						HADHA	0.423644	0.0786703
						MRPS35	0.546669	0.115453
						USP15	0.0269466	0.0278094
						FBXO21	0.0824189	0.103425
						PSMB5	0.487949	0.154702
						SNRPA1	1.08785	-0.31303
						PSME1	0.419396	0.143756
						PSMA4	0.282538	0.185735
						MRPS11	0.175611	0.0573943
						SRP14	0.356889	0.0646091
						ALDH1A2	1.10302	-0.201853
						RPS27L	0.311034	-0.118044
						ANXA2	0.199405	-0.065671
						NLRC3	0.00539978	-0.0063
						SRPK1	0.183491	-0.066402
						RPL4	0.219986	-0.0759943
						RNPS1	0.327369	-0.263357
						SLC9A3R2	0.865245	0.239161
							0.54018	-0.0954595
						CSNK2A2	0.559784	0.0863047
						CIAO2B	0.31887	-0.0893023
						FUS	0.215789	-0.111521
						NDUFB10	0.370614	-0.17561
						SGF29	0.150448	0.245684
						EDC3	0.237726	0.204706
						MVP	0.934029	0.763559
						ALDOA	0.0550067	-0.0851507
						RPAP1	0.41293	-0.076484
						BCKDK	0.937443	-0.412837
						PPP4C	0.0395694	0.0356753
						CSK	0.267607	0.113653
						NOB1	0.662085	-0.073247
						VAC14	0.483532	-0.184435
						TRA2B	0.364301	0.109329
						DHX30	0.58353	-0.085201
						SOD1	0.672373	-0.746475
						CEP85	0.0889368	0.231964
						SAP18	0.398464	-0.158933
						CNOT11	0.0197588	0.00498843
						BUD23	0.0155379	-0.0075779
						PREB	0.070538	-0.139009
						SENP2	0.158298	-0.140837
						SON	0.835826	-0.125512
						RPL3	1.15034	-0.3493
						PRDX4	1.228	-0.212469
						DDX18	0.412676	-0.535071
						NEURL4	0.0487825	-0.0147486
						FN3KRP	0.0568503	-0.0150356
						GEMIN4	0.179825	0.0554159
						PLK1	0.897658	-0.113916
						EIF5A	0.830294	-0.327755
						PFN1	0.0408128	0.446349
						ACTG1	0.442723	0.133311
						NUP88	0.711487	-0.23206
						RPS13	0.0573757	0.0160704
						INTS2	0.129036	-0.0622637
						PHKG2	0.940433	-0.136917
						PSMD13	0.573221	0.120533
						SRSF2	0.0701887	0.0327744
						LUC7L3	0.00653397	0.00095654
						TRIB3	0.0880615	0.0563946
						SNRPN	0.209732	-0.0588064
						MRPL58	0.00164236	0.00180817
						TMCO1	0.381112	0.394206
						MRPS7	0.274425	-0.0753491
						TRAPPC8	0.126266	-0.0440781
						RPL26	0.593922	-0.185681
						DHX40	0.488354	0.0552163
						AURKB	0.0826802	-0.0176897
						FBXL20	0.416458	0.274505
						DDX5	0.00899008	0.0019722
						SRSF1	0.573373	-0.146218
						MTCL1	0.173258	0.174875
						SAP30BP	0.630203	-0.344681
						ZNF207	0.933313	0.0961976
						CCNL2	0.00108569	-0.0005019
						NUDT16L1	0.472546	-0.156338
						CACTIN	0.353025	-0.121747
						FAM32A	1.12522	-0.189204
						KEAP1	1.37257	-0.280494
						PSMD8	0.119233	-0.0405977
						LONP1	0.79264	-0.312695
						RPL27	1.58097	-0.14627
						TRIR	0.878279	0.136745
						SEH1L	1.84227	-0.335249
						EIF1	0.460435	0.073942
						RBM42	0.538969	-0.110454
						RNMT	0.333255	0.218956
						THOP1	0.076413	-0.0644815
						FARSA	1.26048	0.305661
						FBXL12	0.209582	0.181579
						TXNL1	0.154227	0.0702596
						TK1	0.844736	-0.321892
						COPE	0.167272	-0.0794506
						GTF2F1	1.79316	-0.29331
						TIMM44	0.272222	-0.123845
						ZC3H4	2.61068	-0.333186
						AP2S1	0.288642	0.193659
						RPS11	0.228687	-0.0688045
						ARHGEF1	0.00286553	-0.0066432
						KHSRP	1.07224	-0.0849447
						RPS5	0.128735	-0.046056
						MYO9B	1.04676	0.676619
						RUVBL2	1.77618	-0.190586
						RPL18A	1.18321	-0.810318
						RPS16	0.0859549	0.0145271
						ECH1	0.114914	-0.0287349
						SNRPA	0.354662	-0.0807333
						TECR	0.871335	-0.302161
						HAX1	0.859076	-0.556924
						GTPBP1	0.0640379	-0.0365412
						STXBP3	0.470574	-0.447108
						AP3B1	0.0510043	0.0126181
						NFKBIE	2.66554	2.56547
						PSMD11	0.065769	0.0201204
						PSMD12	0.260064	-0.0602818
						PSMD9	0.145734	-0.0128288
						CDC7	0.341586	-0.31808
						POLRMT	0.491079	-0.277959
						PIK3C2A	0.0906056	-0.052433
						HMGN4	0.0178017	-0.0125766
						PSMD14	0.535475	-0.142756
						MPHOSPH10	0.174116	0.172267
						NOP56	0.590985	-0.0951257
						PPP6C	0.0026393	-0.0017147
						SCD	0.0248032	-0.0294485
						TRAFD1	0.31286	-0.105434
						CIT	0.268602	-0.0407233
						EIF1AY	0.176678	-0.0219347
						TMSB4Y	0.327336	1.5289
						AP3D1	0.16606	0.0345769
						IMPA2	0.444367	-0.151959
						PSMA7	1.22562	0.153635
						OPLAH	1.52732	-0.122571
						UBE2L6	0.21132	-0.0473371
						UQCRQ	0.224267	0.0883751
						KHNYN	0.0699684	-0.0435894
						U2SURP	0.646774	-0.0567727
						PFAS	0.77671	0.266012
						ANKRD28	0.0263592	0.00710964
						CHUK	5.07061	2.38407
						AXIN1	1.71757	-0.695421
						OGT	0.463163	-0.372034
						IPO8	0.118548	0.0333304
						DHX15	0.22123	-0.0344517
						ZZEF1	0.499652	-0.282052
						TTI1	0.885128	1.14927
						PRPF4	0.179812	-0.0404785
						PSMD3	0.0529495	-0.0214982
						ZW10	1.59934	0.0978813
						SART1	0.546997	-0.110529
						PRPF3	0.691398	0.200787
						BUB3	0.872749	0.128015
						HTATSF1	0.561622	-0.210569
						NUDT21	0.176613	0.0349937
						DHX16	0.53361	0.0781693
						MED14	0.152851	-0.0398114
						CDC40	0.0104917	0.0107434
						TDRD6	0.0393848	0.222895
						NMT2	0.634666	-0.222042
						CCNT1	0.268862	-0.0562572
						EIF4E2	1.14873	-0.492539
						CCNT2	0.48591	-0.385247
						EXOC3	0.318378	0.105099
						MAGEC1	0.578017	-0.494357
						H2BC12	0.497797	0.0784636
						CCDC22	0.179821	0.105293
						DKC1	1.10351	-0.164815
						EDF1	0.25473	-0.117543
						DNAJA2	0.169339	0.0301211
						BRD4	0.512101	-0.0656474
						CPNE3	0.622943	-0.337462
						PPP6R2	0.00441392	-0.0021548
						NIPSNAP2	0.893844	-0.117264
						PDCD6	1.30479	-0.19894
						MRPL33	0.0316857	-0.0170519
						SAP30	0.940354	-0.284304
						PSIP1	0.524655	0.0661428
						NDUFS3	0.184348	0.0848241
						HSBP1	1.07256	-0.17544
						SF3B1	1.09063	-0.0918901
						SNRNP200	0.651796	-0.0599523
						TIPRL	0.0715986	0.0179718
						PSMD10	0.199329	0.0969379
						CCNK	0.539107	-0.12189
						DNAJC8	0.487791	0.0749009
						SMNDC1	0.610645	0.344686
						FLOT1	0.357438	-0.0958743
						GLRX3	0.74557	0.127357
						SRP72	0.122315	-0.167919
						LTN1	0.224183	0.043165
						UFL1	0.938014	0.253663
						UBXN7	0.51638	-0.0354271
						PRPF6	0.0815589	-0.0148571
						FRYL	0.261447	0.115806
						HAUS5	0.487937	-0.111253
						TRIM37	0.359749	-0.135253
						HEXIM1	0.560261	-0.42095
						UBR5	0.028359	0.0016551
						SCAF4	0.0885997	0.0253854
						RTN3	0.233103	0.0892024
						ZRANB2	1.38485	-0.251489
						SMC2	0.540024	0.1992
						LYPLA2	1.50642	-0.816097
						IPO7	1.47364	-0.187163
						SLU7	1.39273	-0.231841
						SEC24A	0.891023	-0.234554
						SEC24B	0.629759	-0.133866
						PCNT	0.723938	-0.525035
						CPSF4	0.434822	-0.14344
						HERC2	1.34209	-0.0606761
						AP2A1	0.342401	0.0373073
						BAG2	1.0056	0.113697
						TXNDC12	1.31784	0.170252
						SYF2	0.524646	0.201681
						ACTL6A	0.0122605	0.0229006
						GSR	0.292898	0.0613358
						HPRT1	0.0293749	-0.0063634
						ABL1	0.254452	-0.0634367
						PLG	0.221244	-0.233244
						SERPINC1	0.0405449	-0.0047359
						IGKV1-5	1.39443	0.522576
						IGHV3-33	1.99848	0.56346
						HBZ	0.254227	0.159537
						HBE1	0.0359704	0.0300884
						KRT14	0.329308	-0.513025
						KRT6A	0.243807	-0.868614
						SPTA1	0.128751	-0.0191
						AHSG	1.15517	-1.31341
						FTL	0.963476	-0.353464
						FTH1	0.339785	-0.0934279
						CAT	1.21579	-1.34574
						CSTB	0.0662601	0.0136929
						ANXA1	0.620019	-1.22416
						OAT	1.00361	-0.108378
						KRT1	0.115843	-0.238226
						TUBB4A	1.1281	-0.621555
						TYMS	1.90416	-0.62454
						RPN1	1.03199	-0.258974
						S100A8	0.0410107	-0.0706594
						SLC25A5	1.43336	-0.508414
						PCCA	0.0911467	-0.0458641
						HMGN2	1.4064	0.220739
						RPLP2	0.227617	-0.0620799
						KRT18	0.754179	0.115881
						KRT8	0.83456	0.143759
						ATP5F1B	0.398201	0.0937006
						S100A9	0.317595	-0.493893
						TUBB	0.204588	0.030695
						EPRS1	0.628308	-0.113416
						HSP90AA1	0.168237	0.0452526
						UQCRH	0.339778	-0.200234
						ERCC1	0.74696	-0.344177
						GUSB	0.980885	-0.0549002
						HSP90AB1	0.0207618	-0.0039611
						SRPRA	0.319161	-0.110821
						CYC1	0.268862	-0.0898676
						SNRPB2	0.184344	-0.150721
						SNRNP70	0.553119	-0.0767488
						VIM	0.943992	0.169036
						KRT19	0.656933	0.104529
						KRT16	0.0188346	0.0566356
						LGALS1	0.168106	0.0456402
						HMGB1	0.287105	-0.0493164
						CLTA	0.222696	0.0410576
						CLTB	0.331658	-0.182467
						H2AZ1	0.831397	-0.194401
						FBXO45	0.161056	-0.135284
						CT45A6	1.18496	-0.429001
						RO60	0.676674	0.135288
						TXN	0.0911552	-0.0321846
						HSPA5	0.295035	-0.047446
						HSPA8	0.187021	0.0251794
						SPTB	0.0850172	0.0246167
						G6PD	0.725492	-0.289725
						PC	0.369439	0.0204158
						SLC25A4	0.542542	-0.389687
						SLC25A6	0.507136	-0.0639238
						TPR	0.127097	0.026166
						PIP	0.588433	-0.633641
						XRCC5	0.330316	-0.142641
						EEF2	0.36549	-0.0683339
						KRT5	0.185325	-0.43351
						P4HA1	0.483178	0.0665999
						GTF2F2	0.316724	-0.0218761
						MIF	0.863887	0.0831409
						TRIM27	0.705108	-0.0669484
						PKM	0.61402	-0.673112
						DARS1	1.89505	-0.0980892
						JUP	0.646113	-0.42729
						GLUL	0.0881102	0.0205646
						GSPT1	1.25675	-0.454149
						EZR	2.20455	-0.209394
						DSP	0.160725	-0.450036
						RPA2	0.408267	0.190095
						ANK1	1.5275	-0.26516
						GLB1	0.9508	0.104398
						H1-2	0.0893442	-0.0254743
						HMGA1	0.871231	0.139863
						PSMC3	1.10532	-0.111907
						TCP1	0.102639	0.0216506
						NELFE	0.758627	-0.0916681
						EIF2S2	0.0410932	0.0146503
						PSMB1	0.0450918	0.0191824
						LMNB1	0.773199	0.314779
						IMPDH1	0.486197	-0.0885911
						FLG	0.376869	-0.562076
						FBL	0.397278	-0.273598
						GART	0.0148406	-0.0030665
						FECH	0.0744853	-0.0104303
						SFPQ	0.763742	-0.158877
						TUBG1	0.00171487	-0.0003655
						EEF1B2	0.261933	-0.0649028
						APC	1.92611	-0.893226
						AZGP1	0.330375	-0.493174
						RPS12	0.307968	0.0303521
						ATP5F1A	0.416047	0.12683
						PSMA1	0.147099	-0.0555179
						PSMA3	0.782018	0.109426
						MSN	0.75302	-0.0806479
						DDX6	0.178226	0.0572729
						U2AF2	0.0277096	0.0037694
						RPL13	0.0989657	-0.0380445
						HMGB2	0.0943243	-0.0134239
						EEF1G	0.00410388	-0.0007432
						RPA1	0.392175	-0.306065
						PSMA5	0.257895	-0.0869119
						PSMB4	0.0369852	0.00630307
						PSMB6	0.629985	-0.201311
						GTF2E2	1.1269	-0.293585
						SHC1	0.103472	-0.0303319
						TKT	0.33206	-1.02231
						PML	0.0226337	-0.0048037
						PRDX6	0.204034	-0.127657
						PRDX5	0.62097	-0.429232
						RPL12	0.124908	-0.0344257
						PPP2R1A	0.921721	0.118852
						ADSS2	0.173416	0.159673
						LRPAP1	0.381619	-0.0814717
						SERPINB1	0.647788	-0.502409
						S100A7	0.616193	-0.609567
						MAT2A	0.0741023	0.0569305
						DNAJA1	0.459464	-0.105314
						CASP14	0.319534	-0.423937
						YWHAB	0.132816	0.0229502
						PRDX2	0.39909	0.233816
						GTF2H1	0.257898	0.122889
						CTH	0.879164	-0.690231
						KIF5B	0.318856	-0.217309
						TTK	0.389525	-0.305745
						MCM7	0.0320733	0.0399013
						GALNS	0.289433	0.189984
						PHB1	0.123935	0.0638998
						RPL22	0.168901	-0.0969276
						CBS	0.0866125	-0.008214
						KRT9	0.140325	-0.347452
						KRT2	0.207149	-0.373733
						ATP5F1C	0.176926	-0.0762568
						ATP6V1E1	1.38171	-0.183796
						NUP62	0.469199	-0.120624
						ATP6V1A	0.515018	0.0499859
						RPS19	0.391689	0.101236
						COL18A1	1.12511	-1.16401
						FEN1	0.9599	0.194159
						CUX1	0.106221	-0.0601497
						CCT6A	0.392711	0.0520785
						VHL	0.42877	-0.434385
						MDH2	0.184419	0.163146
						EIF2S3	0.343756	0.0619342
						BUD31	0.754195	0.226697
						TMPO	1.09722	-0.451858
						MTREX	0.544997	-0.204063
						MTOR	0.130442	-0.0446193
						PI4KA	2.08905	-0.170482
						RPS27	0.130744	0.0256424
						TEC	0.489823	0.273062
						MAGEA6	0.632107	-0.167282
						MAGEA9	0.136069	-0.0668483
						PSMC4	0.061112	0.0101645
						CBX5	0.153651	0.0297823
						MAPK8	0.139212	0.160728
						PHKA2	0.121308	-0.0259295
						CRKL	0.267213	-0.0345926
						BRCC3	0.375022	-0.352305
						RPS9	0.0580306	-0.0192368
						RPS10	0.0150217	0.00348282
						IQGAP1	0.0143339	-0.0038836
						CAPZA2	1.912	0.113315
						GCLM	0.0924012	-0.0315249
						KRT6C	0.00108071	-0.001595
						NES	0.160627	-0.348173
						IDH2	0.159232	0.0746286
						RPL34	0.365733	0.221038
						FASN	0.548612	-0.0439215
						TUFM	0.649601	0.228459
						CDC34	0.0460155	-0.275016
						SRP9	0.4181	-0.0857196
						PSMB3	0.669732	-0.268133
						VPS41	1.04033	-0.245913
						RBM25	1.16422	-0.130675
						CLK3	0.122064	-0.0833607
						EIF2B2	0.53997	-0.153982
						GMPS	0.414033	-0.0778408
						EMD	0.347579	0.0330384
						SERPINB9	0.326098	0.0903306
						SERPINH1	1.42871	0.37955
						KNTC1	1.09853	-0.0908649
						CCT8	0.156735	0.0378001
						CCT4	1.0256	0.142725
						FABP6	0.286753	-0.62111
						PLCD1	0.0904098	0.0403049
						DAP3	1.57349	-0.434847
						PSMD7	0.62326	0.0940313
						STAT5B	0.903245	-0.0956557
						HDGF	0.204199	-0.304607
						HNRNPF	0.477547	-0.0821092
						CAPZA1	0.338251	0.0904329
						NUP98	0.77709	0.0934131
						SLC25A1	1.08944	-0.161381
						ACLY	0.483078	0.186167
						COPB1	0.724104	-0.140084
						SLC16A1	0.0297312	0.00786471
						SEC24C	1.56813	-0.30349
						SUB1	0.0757812	-0.0239277
						RARS1	0.188049	-0.0393071
						HIRA	0.178087	-0.0885313
						BCAT1	0.675609	-0.163864
						ALDH18A1	0.254369	-0.0378351
						CSE1L	1.01478	-0.430131
						MFAP1	0.360047	-0.0537214
						HADHB	0.401928	-0.066895
						MANF	0.34601	-0.108154
						SEC13	1.1685	-0.170427
						BID	0.105241	-0.0287802
						RRP1	0.0456843	-0.14032
						MARS1	0.154691	0.0427299
						NUP107	0.288017	0.0647845
						EPPK1	2.3292	0.253563
						EIF4A1	0.314918	-0.361388
						UBE2M	0.487082	0.0664871
						COPS2	0.322246	0.0426178
						RPS3A	0.238329	0.0427864
						RPL15	0.201628	0.112488
						VBP1	0.562076	0.988298
						HNRNPK	0.511735	-0.155669
						YWHAG	0.548663	-0.112302
						RPS7	0.604649	-0.0803204
						PSMC1	0.131842	0.0393453
						PSMC5	0.105098	-0.0256486
						RPS8	0.472413	0.0635808
						RPS15A	0.499854	-0.0884354
						YWHAE	0.120162	0.0240521
						RPS23	0.455617	-0.151384
						RPS18	0.0890286	-0.0288603
						SNRPF	0.296312	0.429648
						LSM3	0.640502	-0.394345
						SNRPD1	0.365268	-0.10591
						SNRPD2	0.841838	-0.140428
						SNRPD3	0.0960039	0.0423043
						RPL7A	0.321643	-0.111393
						YPEL5	0.657641	-0.105139
						RPS4X	0.0329809	0.00801086
						H4C1	0.422646	0.1185
						RPL23	0.906394	0.125642
						RPS25	0.0509136	0.0156
						RPS26	0.884985	-0.650352
						RPS28	0.00602862	-0.0023053
						POLR2L	0.34902	0.126556
						RBX1	0.113992	0.0518079
						RPL10A	0.587934	-0.0827169
						RPL11	0.0447891	0.0132892
						GRB2	2.16116	0.208484
						DYNLL1	1.06352	-0.158221
						RPL38	1.36173	0.252284
						SKP1	0.702624	0.104308
						RPS21	0.706507	-0.175853
						YBX1	0.748339	0.109399
						UBE2L3	0.364392	-0.0829132
						TUBA1B	0.0649013	-0.0135474
						HBA1	0.452213	-0.229196
						CCT2	0.0784911	-0.0099945
						PRAME	0.158768	0.0236354
						RAE1	0.892687	-0.0915964
						PRKDC	0.389361	0.0383592
						DCD	0.693581	-0.605492
						MRPS25	0.579341	0.241545
						MRPS9	0.895231	-0.148735
						COG7	0.103251	-0.112236
						SERF2	1.0543	-0.168055
						SRSF3	0.0527961	-0.0093513
						RBM10	0.082067	-0.0631034
						MPP1	0.479611	0.0633874
						TFAM	0.189186	0.0848515
						FKBP3	0.496184	-0.0984719
						U2AF1	0.132895	-0.0204496
						U2AF1	0.691909	-0.149211
						DR1	0.1176	-0.272394
						OCRL	1.79626	-0.823129
						DSG1	0.138969	-0.235741
						PLOD1	0.647096	-0.321837
						RPL6	0.115469	-0.0313447
						MLLT1	0.978487	-0.250084
						KRT17	0.11338	-0.271046
						YWHAH	0.212237	-0.0209298
						SRSF11	3.3807	-0.224522
						RING1	0.804848	-0.335213
						PRDX1	0.124705	0.035228
						C1QBP	0.0949598	-0.051024
						KHDRBS1	0.695754	0.182367
						SRSF4	0.480686	-0.102686
						DHX9	1.33194	-0.0759077
						GOLGA3	0.0509675	0.00408459
						DSC1	0.31449	-0.439051
						SSRP1	1.05089	-0.0883739
						RBBP4	0.17745	0.0690882
						NCBP1	0.391931	-0.32089
						AHNAK	0.302599	0.140915
						FAAP100	0.931997	-0.162354
						GRSF1	1.60915	-0.338089
						SFSWAP	0.782121	-0.121335
						SF3A3	0.574509	-0.107441
						ILF3	0.201125	0.0441754
						TRAP1	0.771889	-0.301229
						TRAF2	0.317746	-0.217913
						COASY	0.160449	0.0351269
						ACACA	0.538999	-0.0441198
						GPS1	0.109558	-0.0196157
						IK	0.192833	0.0406778
						AIMP2	0.153662	0.0680823
						PSMD2	0.00639867	0.00076509
						SRSF5	1.14421	-0.761448
						TRIM28	0.105783	-0.0280979
						ATM	0.0786835	0.012629
						TARBP1	1.51506	-0.273341
						PPIG	0.0312761	0.0409458
						SF3B2	0.516786	-0.0632722
						PDAP1	2.48382	-0.158409
						ATR	1.17937	-0.322759
						SNW1	0.488626	0.0764403
						CUL1	0.209206	0.0456376
						CUL3	0.131479	-0.0281401
						CUL4A	0.0327021	-0.0065098
						GTF2H2	0.382719	-0.132872
						BYSL	0.176033	0.0755997
						EIF3A	0.315988	0.0882359
						TTLL12	0.210978	-0.502375
						CTTN	0.604117	-0.142672
						RCN2	1.72592	-0.648398
						TRIM25	0.662973	-0.947102
						FLNC	0.175969	-0.0740626
						FRG1	0.683315	-0.109605
						BECN1	0.426793	0.268467
						RBM39	0.0746593	0.0119524
						PDIA5	1.92482	0.129047
						DHX8	0.0607333	0.0153725
						MCM6	0.631964	0.493088
						CLINT1	0.482111	-0.111136
						BMS1	1.57122	-0.221707
						KPNB1	0.213488	0.0326583
						PSME4	0.616297	-0.483098
						ARHGAP19	0.448335	0.0872886
						PSMD6	0.502553	-0.0823803
						NCAPD2	0.935584	-0.22248
						EFTUD2	0.92023	-0.101537
						KARS1	0.00739423	-0.0019495
						LRRC14	0.124997	-0.0364375
						BRD3	0.75006	0.0937102
						ACOX1	0.064395	0.037214
						PDIA6	0.142011	-0.0410676
						RABEP1	2.86927	-0.163727
						PCBP1	0.585655	0.0660319
						TOMM20	0.719541	0.155432
						SF3B3	1.09097	-0.100893
						SF3B4	1.91772	-2.21136
						SF3A2	0.29237	-0.123711
						SF3A1	0.350853	-0.116516
						TAF7	0.857294	-0.296896
						TRIP11	0.252101	0.145117
						MED1	1.42956	-0.249703
						ELAVL1	0.794423	-0.472693
						HERC1	0.138572	0.027607
						NEDD8	0.108662	-0.0717297
						VPS72	0.145861	-0.113563
						ZFHX3	0.166204	0.249794
						DDB1	0.132818	0.022819
						SNRNP35	0.230648	0.524784
						CPSF6	0.224436	-0.0391498
						NDUFA9	0.676554	-0.290937
						ATP6V1F	1.5925	-0.327002
						IMMT	0.311713	-0.0429854
						PDS5A	0.494111	-0.444658
						CLEC16A	0.282238	0.122037
						TSR1	0.200675	0.0584912
						SMU1	0.0109855	0.00200081
						CWF19L2	0.289441	-0.0953331
						AP5B1	1.90885	-0.267256
						P3H1	0.361884	0.133828
						POLR1F	0.451872	0.0562878
						RABL6	0.13266	-0.0297089
						TBC1D10B	0.195508	-0.0330606
						FBXW2	0.282735	-0.11056
						DECR2	0.299755	-0.0950732
						KLHL12	1.00254	-0.108927
						KLHL22	0.992917	-0.0858078
						KLHL26	1.0474	-0.218785
						CDCA8	0.310315	-0.0716822
						FASTKD1	0.261472	0.108152
						DCAF6	0.255829	0.0475428
						FLG2	0.400434	-0.555443
						MED23	0.239864	-0.122571
						UCHL5	2.09777	-0.231783
						DCAF10	0.152853	0.0327737
						NUP188	0.322873	-0.15341
						ABCF1	0.255713	0.557931
						FNBP1L	0.184633	-0.0494573
						HECTD3	0.146363	-0.0603085
						UBR4	0.00893015	0.00104809
						DCAF12	0.821819	-0.911802
						ATAD3B	0.35108	-0.0947769
						DCAF8	0.0071879	-0.0022261
						VPS13D	0.664276	0.168835
						PRPF38B	0.146662	-0.0226693
						LYPLAL1	1.04705	-0.545651
						HAUS6	0.0916922	0.0190449
						CEP135	0.272058	-0.120272
						HAUS3	0.657545	-0.149272
						INTS3	0.0961978	-0.0268559
						CDC42BPG	0.687502	0.759922
						ELP2	0.462475	-0.785788
						SNRNP48	0.610874	-0.134229
						CAVIN1	0.188729	-0.0416055
						PRPF8	2.66938	-0.0790377
						FBXO42	0.499628	-0.382547
						INTS5	0.348306	-0.0823948
						KLHDC10	0.136121	-0.0464826
						RICTOR	1.76336	-0.125677
						FIP1L1	0.0508112	-0.010942
						FIP1L1	0.143884	0.0484378
						NKAPD1	0.764683	-0.606835
						FRA10AC1	0.400575	-0.34538
						SND1	1.17863	-0.0741458
						KCTD9	0.173775	0.0396712
						EIF3M	1.28959	0.176538
						PARS2	1.48545	0.580383
						RSRC2	0.0750836	-0.0279996
						TAOK1	1.90327	-1.00329
						RASGRP2	1.70319	-0.222493
						PHF5A	0.401291	-0.153446
						TRAPPC11	1.00675	-0.433865
						NUP54	0.922531	-0.138053
						RBBP6	1.12173	-0.166478
						FBXO33	0.933936	-0.190954
						HUWE1	0.180886	-0.0785189
						CTU1	0.157269	0.223876
						VPS13B	0.276533	-0.039247
						ZER1	0.998164	-0.163599
						TTC7B	0.693213	-0.0911336
						KTN1	0.0903632	-0.0299289
						PHLDB1	0.209401	0.0327814
						KBTBD6	0.0997656	-0.0494988
						CAND1	1.02678	0.0964639
						THOC6	0.422995	-0.179958
						CARM1	0.748784	-0.108518
						COMMD2	1.17677	-1.89295
						CIR1	0.775985	-0.328508
						DDX42	0.625524	0.149472
						VRK2	0.502896	-0.153833
						DNAAF5	0.122967	0.0672703
						PTOV1	0.959341	0.0887971
						GATAD2A	0.634966	-0.157447
						MIB1	0.270603	0.242311
						HPS6	0.798022	0.306511
						HRNR	0.143158	-0.367564
						TRAPPC5	1.19821	0.331067
						CCDC50	0.0147604	-0.0076451
						UBR2	1.9276	-0.621614
						CHERP	0.769428	-0.102034
						SUGP1	1.2164	-0.955362
						SMAP1	0.256358	-0.173975
						SUPV3L1	0.079577	0.0298028
						RNF168	0.478187	-0.262119
						FCSK	0.0809581	-0.0241189
						NUP93	0.0828503	-0.0142109
						LRRC47	0.429851	0.211474
						KRT78	0.185449	-0.487259
						INTS1	0.542482	-0.117547
						FNBP4	0.597077	-0.395179
						KLHL36	0.500433	-0.198508
						WDTC1	0.0156811	-0.0049238
						COMMD1	0.699391	0.645011
						CPSF7	0.12813	0.0129754
						PDCD7	0.0100469	-0.0088606
						TMEM102	0.259009	-0.384621
						SREK1IP1	0.843372	-0.170181
						PRPF38A	0.626024	-0.0804024
						ANKRD52	0.870207	-0.365349
						UBAC2	0.142217	-0.0529046
						TXNDC5	0.364798	-0.331598
						SERBP1	0.295629	-0.0837262
						ABCF1	2.34443	0.117984
						PIK3C3	1.03218	-0.101526
						FBXO22	0.107687	-0.053441
						NUP43	0.169669	0.025393
						NUP35	0.675492	-0.101175
						TRIM58	0.387916	0.0489652
						THOC2	0.344122	-0.0377998
						SNIP1	2.17102	-0.412416
						NPLOC4	0.415733	0.0809474
						FAM76A	0.122899	-0.0733402
						KLHDC4	0.0315459	0.00547314
						DCAF5	0.33321	-0.361371
						BICD2	0.408122	-0.0613751
						TRAF3IP1	0.585621	-0.236026
						DCAF11	0.551675	-0.113347
						TRPC4AP	0.0402553	0.012172
						NUP210	0.149721	0.0414336
						GEMIN5	0.519616	-0.117206
						IPO4	0.0941564	-0.023046
						SCFD2	0.598501	-0.460629
						ZC3H15	1.14186	0.251937
						PPIL4	1.01169	0.0758262
						NUP133	0.355511	-0.119341
						BRK1	1.01954	-0.834499
						SNRNP27	0.0327251	-0.0062809
						TFB1M	0.656889	0.272179
						PHIP	0.396645	-0.36475
						SREK1	0.873289	-0.124796
						COPS9	0.939046	-1.05317
						GEMIN6	0.17537	-0.226743
						DDB2	0.328619	-0.131818
						H1-10	0.067903	-0.107719
						RTF1	0.622886	0.175706
						AP3S1	0.247184	0.0642519
						CNOT9	0.652899	-0.179174
						GCN1	0.356391	-0.062182
						NUP205	0.95564	-0.0536563
						APPBP2	0.202372	-0.0393393
						MRPS31	0.485064	-0.474891
						UFD1	0.582524	0.121736
						UPF1	0.0836628	0.063936
						COPS5	0.500748	0.0485411
						GPKOW	0.182883	-0.0640919
						SMARCC1	0.173081	-0.0877824
						USP9X	0.930337	-0.13565
						ATP6V0A1	3.09686	-0.177543
						PHKB	0.112558	-0.0146308
						CCDC47	0.518572	-0.161736
						EXOC4	0.0381079	-0.0034602
						ISOC2	0.131476	0.0334392
						LRRC59	0.513719	0.0855155
						PBXIP1	0.0709028	0.116819
						RNF25	0.484809	0.603564
						NSUN4	0.0109057	0.00286698
						ISOC1	0.149899	-0.0296681
						HAUS1	0.498935	-0.064878
						FAF2	0.442835	-0.0486989
						CCDC124	1.00697	-0.914558
						TUBGCP3	0.718128	-0.142954
						LRRC58	0.0615543	-0.0800095
						CMBL	1.39791	0.118073
						SNRNP40	0.278548	-0.0406735
						TRIM44	0.703173	-0.143199
						PTCD3	0.394084	-0.0653055
						NRBF2	0.349693	-0.210442
						DYNLL2	0.114285	-0.0612526
						S100A16	0.0886214	0.142149
						THOC1	0.974844	0.167124
						MED8	0.497716	0.141125
						DOCK6	0.823163	-0.381216
						NAF1	0.604443	-0.407166
						INTS4	0.449629	-0.0852516
						RBM17	0.305356	-0.0693126
						LRCH3	0.66492	-0.200283
						THOC3	0.702674	-0.0799725
						VPS39	0.661286	-0.85027
						FEM1C	0.00206717	0.00044298
						EXOC2	0.883297	-0.104822
						LRR1	0.0219171	-0.0097992
						TRIM47	1.3833	-0.296226
						RNPC3	0.0962571	0.260452
						FBXL18	0.54532	-0.193985
						DOCK7	0.49479	-0.164583
						ZMAT2	0.521264	0.146718
						SERPINB12	0.148367	-0.293261
						IPO9	0.577459	-0.828453
						SPAG5	0.97393	-0.271784
						MCCC1	0.663237	-0.0584106
						WRNIP1	0.473388	-0.103765
						RANBP9	0.29082	-0.108455
						MMS19	0.291355	-0.0934858
						YME1L1	0.199298	-0.195608
						PSMB7	0.823754	-0.522354
						PARK7	0.114861	0.0271535
						DNAJC2	0.480842	-0.190762
						PIK3R4	0.874754	-0.0601521
						S100A13	0.0717764	0.0461736
						KIF2C	0.485859	-0.0596135
						TXN2	0.432688	-0.22421
						CCT7	0.0401743	-0.0119762
						MYD88	0.614321	-0.0538707
						HAUS7	2.04224	-0.430134
						NIPSNAP1	1.10489	-0.163596
						NCAPG	1.37105	-0.245454
						DDX50	1.3602	-0.663596
						KLHDC3	0.293592	-0.0619712
						GPATCH1	0.489847	-0.0862367
						PELO	0.113751	0.0334837
						HDHD3	1.05508	-0.331611
						ESYT1	0.941215	-0.31333
						FEM1A	1.24873	0.194782
						COPS4	0.0604162	-0.0093994
						TMEM43	1.08787	0.166554
						MMTAG2	0.886563	-0.209087
						DDX23	0.032945	-0.00594
						NOC4L	1.35237	-0.157578
						UTP14A	1.28587	-0.746475
						RIOK2	0.580095	-0.567309
						KIFC1	0.557863	-0.0679436
						NUP85	0.364134	-0.0589499
						SF3B5	1.13133	-0.0349104
						HEMGN	0.23496	0.118265
						SRRT	1.03333	-0.238554
						NUSAP1	0.806551	-0.139831
						GNB1L	0.788075	-0.541063
						NIFK	0.673662	-0.18504
						OSBPL8	0.461488	-0.213806
						UPF3B	1.09477	-0.192575
						DPY30	0.375443	0.400196
						LRRCC1	0.207235	-0.170115
						ZYG11B	1.18785	-0.112312
						PITHD1	0.485725	-0.367448
						LSG1	0.0914029	0.026048
						IQCG	0.318155	1.7545
						NAT10	1.45551	-0.22173
						BTBD1	1.07869	-0.36011
						NSRP1	0.247587	-0.0180135
						RACGAP1	0.582336	0.183517
						DDX47	0.935534	-0.579723
						ASCC2	0.424926	-0.240728
						VPS16	0.552545	-0.0861199
						MTIF3	1.3406	0.190475
						MRPL46	0.0269172	-0.0079882
						PNN	0.883486	-0.229037
						FN3K	0.554987	-0.194425
						TOR1AIP2	0.339749	-0.404081
						ESF1	0.986264	-0.421417
						ACTL8	0.402192	0.100411
						TFB2M	0.736984	-0.105615
						WDCP	0.468546	0.144579
						RPAP3	0.813268	0.181107
						DCTPP1	0.439754	-0.257132
						SCAF1	0.622216	-0.104201
						NRDE2	0.363771	-0.279346
						NT5DC2	0.606658	-0.0547504
						RMND5A	0.190833	-0.132012
						BRD9	0.555314	-0.156327
						ZWILCH	0.515114	-0.0829093
						CNOT10	0.699257	-0.265687
						LRRC40	0.114744	0.176473
						COPS7B	0.139039	0.0417948
						UPF2	0.703454	-0.225106
						XPO5	0.244762	0.0674775
						CACYBP	0.273857	-0.0643694
						SPC25	0.457083	-0.302324
						GPN1	0.944976	-0.198903
						MRPL47	1.22454	-0.756273
						MID1IP1	1.0269	-0.510454
						ENY2	0.122597	-0.0362482
						ISYNA1	0.760443	0.884648
						LUC7L	0.759298	-0.0754833
						MRPL40	0.766115	-0.19756
						BIRC6	2.07763	-0.293077
						EIF2B3	0.159629	0.0507011
						FBXO6	0.347165	-0.10817
						CTPS2	0.0681435	-0.0503631
						INIP	0.787375	-1.10114
						FARSB	0.110488	-0.028151
						PDS5B	0.300146	0.336323
						MAN2C1	1.74757	-0.448614
						MDN1	0.723676	0.0568011
						ABHD10	0.0435522	-0.083919
						EXOC1	0.465046	-0.110614
						INTS9	0.986233	-0.353765
						PANK4	0.0858309	-0.0127344
						ATAD3A	0.0844089	-0.0115676
						DNAJC17	0.224293	0.295922
						KLHL11	0.093778	-0.0415907
						HAUS2	0.0192861	-0.0054882
						MED9	2.50121	-0.863194
						ARGLU1	1.75755	-0.165723
						GID8	1.21736	-0.535679
						COMMD8	0.532794	-0.0904033
						LYAR	2.58515	-0.324315
						MIOS	0.0387585	0.00693679
						CWC25	1.07437	-0.216889
						DCAF16	0.0278761	0.0113039
						PGPEP1	0.217918	0.336694
						KCTD5	0.679257	0.311107
						GAR1	0.375042	0.227347
						UGGT1	0.607375	-0.28616
						CDK12	0.000273672	7.39e-05
						C9orf78	0.385868	-0.117078
						IGF2BP1	0.0723618	-0.0398376
						CRIPT	0.781972	-0.960676
						NDUFAF4	0.401087	0.785449
						KCMF1	0.0791353	0.0197551
						VAPA	0.0340396	0.00735021
						SENP1	0.200183	-0.296812
						VPS18	0.276531	-0.0648365
						RCC2	0.112512	0.0159202
						CFAP97	0.86698	-1.50839
						RBM27	0.617117	0.0959506
						UVRAG	1.21333	-0.10006
						TFIP11	0.235357	0.0445421
						MAGEC2	0.805322	-0.556771
						COMMD3	0.51239	0.0493858
						HDAC6	0.729866	-0.0828233
						GRHPR	0.0982028	0.148856
						PEF1	0.264757	0.0875003
						COPS7A	0.488784	0.114565
						ADD3	0.0253582	-0.0132716
						TUBGCP4	0.53946	-1.22127
						SEC63	2.01464	-0.823378
						USP25	0.505219	-0.179637
						IPO11	0.893995	-0.122721
						TRMT112	1.53751	-0.210114
						ATP5IF1	0.172128	0.0831838
						CNOT7	0.694897	-0.180721
						TSR3	0.87845	0.221274
						KLHL21	0.0565371	-0.0265052
						SLC25A13	0.164413	-0.0782859
						DDX41	0.260203	-0.0458977
						ANAPC7	0.183643	0.0860794
						ANAPC2	0.130886	-0.0361686
						GGA2	0.441862	-0.255378
						CCNL1	0.81021	-0.153347
						FEM1B	2.19052	-0.124721
						FBXO9	0.572424	-0.20276
						MRTO4	1.8535	0.0786257
						GPATCH8	1.62914	-0.578222
						FBXO5	0.721729	-0.167542
						INTS6	0.361385	-0.155778
						TPX2	0.0319826	0.0212514
						ABT1	0.0394403	0.0314419
						PRPF19	1.08159	-0.758206
						FAF1	0.910812	0.26816
						COPS3	0.37924	0.0819812
						C19orf53	0.751952	-0.139112
						PPP6R1	0.486523	-0.0854251
						USP24	0.0536796	0.0154097
						HPS5	0.0116197	-0.0128574
						SRRM2	0.200259	-0.0719638
						BAIAP2	0.110168	-0.0114198
						RTRAF	0.274989	-0.280416
						PIN4	1.04849	-0.423611
						RUVBL1	0.246433	-0.035789
						NUDC	0.408549	0.383392
						BCS1L	0.509556	-0.102759
						DRG1	0.720618	0.142416
						NCKAP1	0.0382518	0.0154593
						SSX2IP	0.00551212	-0.0019059
						USP20	0.011552	0.00503922
						GSTK1	1.77224	-0.597739
						AP3M1	0.522738	-0.114162
						KLHDC2	0.238999	-0.0661926
						CARHSP1	0.791939	-0.137427
						WBP11	0.10966	-0.0202413
						NOP58	0.112671	0.0263207
						SUGT1	0.0869217	-0.0306768
						LUC7L2	0.436602	-0.083231
						SF3B6	0.444813	-0.178848
						RRP15	0.183093	0.0935385
						PPIL1	0.0940581	-0.0472987
						HDGFL3	0.739854	0.16523
						STRAP	0.327112	-0.120011
						RTCB	0.301486	-0.10843
						FBXO7	0.0620703	0.0375829
						PKP3	0.103435	0.0189464
						ATP6V0A2	1.98093	-0.460244
						DCAF1	0.00562351	-0.002172
						TCAF1	0.137528	-0.0508261
						ARIH1	0.922089	-0.195231
						SAMM50	0.821644	-0.180614
						PAXBP1	0.207843	-0.0586386
						SRPRB	0.645845	0.166909
						RBM8A	0.215348	0.337662
						USP16	0.0667747	-0.140453
						MRPS18B	0.0875792	0.041507
						AUP1	0.583313	-0.111052
						CFAP20	0.632718	-0.464352
						DDX49	0.516445	0.145176
						SEC23IP	1.49418	-0.282369
