# Supplementary material for: Activity-based profiling of cullin–RING E3 networks by conformation-specific probes
Source: Nat Chem Biol. 2023 Aug 31;19(12):1513–23. doi: 10.1038/s41589-023-01392-5 (PMC10667097; doi:10.1038/s41589-023-01392-5)
Supplement: Supplementary file 8 — Unprocessed western blots. Statistical source data. [file 41589_2023_1392_MOESM8_ESM.xlsx]

## Sheet: Fig. 6a
	Only SBMs significantly enriched (two-sided t-test, 5% FDR cutoff, s0 = 0.1) for the DMSO condition in at least one cell line are shown. For cell lines where Genes were not significantly enriched for the DMSO condition no value is shown.											For processed MS data prior to further analysis see Supplementary Data 1 sheet F
	log2 fold-change(DMSO treated cells - MLN4924 treat cells)
Genes	CAL33	K562	293T	SK-OV-3	SK-N-AS	A549	Jurkat	SK-BR-3	PC3	Hep G2
AMBRA1		0.917546	0.630274	1.62312	1.87658		1.45134	2.50131		1.72788
APPBP2	1.98835	1.39749	2.03501	2.35763	2.23263	1.89445	2.30455	2.26314	2.27972	3.03355
ASB3									1.59524
BRWD1		1.42406
BTBD1		1.21584	2.13279	1.71178	2.57411	2.81829	1.70461
BTBD2	2.56409	1.17404	2.48034	2.03286	2.61947	3.29748	2.45295			1.92285
BTBD9			1.21762		2.78768			1.75426	0.986438
BTRC	1.26065	0.938694	1.35195		2.84525	1.63896		1.14352
CAND1		1.60203	1.43785		1.23542	0.688216	1.29537		1.33848
CRBN		1.96597	2.34166	1.22942	0.89442		2.7379	1.44642	2.21657	2.07841
CUL1	2.752	2.62284	2.58761	3.07945	3.63241	1.73019	2.64351	3.90273	2.60997	2.92755
CUL2	1.44309	2.47743	2.18492	2.29342	2.69642	1.28559	2.62908	3.38963	2.46563	2.44199
CUL3	2.51276	1.72388	2.13108	3.41736	3.49809	2.64864	2.53024	3.65067	2.37094	3.18041
CUL4A		1.59786	1.50772	1.43343	1.96937	0.869874	2.01773	1.99927	2.60789	2.2007
CUL4B	1.16167	1.70966	1.85129	1.6183	2.23772	0.999652	2.32995	2.35075	2.84433	2.20687
CUL7					1.91665			1.14643
DCAF1	-0.889956	-0.835065	-1.11344	-1.71616	-1.1485			-0.85591
DCAF10	1.1568	1.69344	2.09495	1.88125	1.8888		1.28521	1.77103	0.764879
DCAF11	2.18343	2.43466	2.72232	2.22412	2.07681	0.731105	2.3498	3.89389	2.34734	2.04439
DCAF12			2.38703		2.8096		1.48264
DCAF16	1.27181	1.71345	1.89048	1.19414	1.90885		2.15957		1.12577	1.84362
DCAF4	1.29601	1.18209	2.15967	1.73032			1.83859	3.26203	1.58823
DCAF5			1.73866		1.98519		1.21436		2.17883
DCAF6	1.52543	1.83609	2.11204	1.12455	1.16279	1.37639		2.64026		0.757063
DCAF8	0.913559	1.74913	1.88296	1.51934	2.13676	0.8056	2.11623	2.64867	2.32105	1.19497
DDB1	0.986305	1.6599	1.87795	1.49157	2.06746	0.876236	2.15096	2.4665	2.94688	2.52434
DDB2	1.54146	1.33361	1.70799	2.62265	2.62318		2.71572	2.29874	2.2756	3.45896
DTL	2.15389	1.61497	1.32843	1.87563	2.61278		2.87545	3.54284
ELOB	1.36668	2.14571	2.13921	1.75009	2.09613	1.15842	2.02121	2.58203	1.96445	2.22167
ELOC	1.19567	2.14785	1.84385	1.66001	2.35827		2.14208	2.54344	2.15403	2.00448
ERCC8					1.43145		1.5807	1.08342		2.26276
FBH1					1.43186			3.62575		3.00879
FBXL15	1.19279	2.31466	2.62562		1.95845	2.36146			1.47898
FBXL17					2.858		1.10691
FBXL18					2.4125			4.5356
FBXL20								3.14923		2.8708
FBXL6	2.36969				3.0023			2.2172		2.02254
FBXO11		2.53003	2.0415		1.86574			3.5151		2.54612
FBXO17						1.1251
FBXO21	1.68836		2.36804	3.25148	4.76373		2.53609	2.5149	2.04565	2.07133
FBXO22		1.11594	1.37302		3.3455	1.39769	2.20361	2.33603		2.07666
FBXO3	1.6753	2.2471	3.43692	2.65591	3.76916	2.1961	1.91195	3.54121	1.75161	1.69858
FBXO30					1.47983
FBXO31					1.02358					2.44926
FBXO33		1.48362	2.19853		3.41346		3.74645	3.12484
FBXO38					2.31335			2.92363		2.63401
FBXO42					4.40367		1.6825
FBXO6		3.00152						1.46105	1.71104	0.7551
FBXO7	1.65334	1.92746	1.9675		2.99439	1.5214	1.55399
FBXO9	2.83406	1.85947	2.68863	2.5787	4.63633	0.969085		2.14596
FBXW11			1.33306		2.75389	1.62225
FBXW2		2.24079	2.14136		3.77175	1.35534	2.00331		1.87395
FBXW4		1.96894	2.26262			1.36595	1.54786			1.63237
FBXW5						3.05272		3.85577	2.57105
FBXW7					2.37906		1.41122
FBXW9		1.15172					2.49659
FEM1A	1.812	1.62495			3.75861		1.7792	2.11675
FEM1B		1.53227	1.42221		1.33598		1.34828	1.98902	1.40216	1.46728
FEM1C	2.0507	1.0733	1.34379	2.27863	2.83843	1.64462	1.8612	2.84495	1.25634	2.21144
GAN	-1.37755								-1.45787	-1.42657
KBTBD6					1.59851	1.3221	1.47913	3.28819		4.03955
KLHDC10	1.06397	1.7605	1.12393	1.23404	2.27238		1.38928	2.47261	1.48396
KLHDC2	1.81483	2.11164	2.16324	1.93027	3.87903		3.11078	3.63601	3.27851	1.90273
KLHDC3		2.76234	2.92291	2.23704	4.37306	2.18262	3.23424	3.17092	1.88399	3.06632
KLHL11	-1.28028	-1.77315	-1.23914	-1.35902	-2.0908	-1.62529	-2.22314	-2.37175		-1.74475
KLHL12			1.25657		0.863716
KLHL13				2.50608	2.141				1.60123
KLHL17										2.10578
KLHL22						0.823182				0.889353
KLHL42	1.84607		2.06057	2.82981	2.97053	2.11583			2.36298
KLHL5					-2.99916
KLHL9				2.0668		2.52655		1.91707
LRR1		0.789189			2.09171	1.06919	1.02293
LRRC14		2.13667	2.04048		2.81164	1.70444	3.19839	1.92953	1.63583	1.25245
LRRC28							2.27909
LRRC58								5.05208		3.22338
PRAME		2.4376			2.57553
SHKBP1						-1.83197
SKP1		1.92256	1.80416	2.06288	2.70659	1.21384	1.55524	2.66875	1.56052	1.71999
SKP2		1.5755	3.02556		4.80501		1.28365	1.78612
SPOP							-2.48493			-1.9488
TOR1AIP2	1.32799		1.97816		1.61993		1.34314	1.47821
TRPC4AP				1.65579	2.58068					2.04733
VHL		3.60205	3.89195		3.65511	4.265	4.12277	3.52617	3.15157	3.96802
WDTC1		2.15214	2.20952		1.75102			1.58899	2.5609	1.32633
ZER1	1.95006	1.7537	2.79119	2.3815	3.17989	1.88255	2.96709	3.33425	2.37983	2.20588
ZYG11B	1.47749	2.44899	2.40792	2.11328	2.45462		2.24591	2.86334	3.09786	2.59642

## Sheet: Fig. 6b
	log2 fold-change as in Fig. 6a, cell lines for which indicated SBM is significantly enriched (two-sided t-test 5% FDR cutoff (s0 = 0.1) in DMSO condition are indicated in pink													For processed MS data prior to further analysis see Supplementary Data 1 sheet F
Cell lines	BTRC			VHL			KLHL12			CRBN
CAL33	1.11243	1.15389	1.51563	0.053566	0.26933	0.0897646	0.768736	0.450952	0.12736	0.552681	0.434956	0.685758
K562	0.922099	1.00224	0.891744	3.38952	3.57438	3.84225	-0.16344	-0.199502	-1.18311	1.99919	1.85418	2.04455
293T	1.41373	1.3245	1.31761	3.63468	3.38212	4.65906	1.17996	1.4613	1.12846	2.33966	2.30426	2.38106
SK-OV-3	1.75698	0.759232	1.26091	1.43065	2.73738	4.33105	-0.0873833	0.367203	-0.0381823	1.48065	0.932553	1.27506
SK-N-AS	2.99102	3.08987	2.45487	2.47122	3.8324	4.66171	0.73519	0.788276	1.06768	0.972307	1.16776	0.543195
A549	1.58176	1.76948	1.56564	4.53107	4.45776	3.80619	0.371866	0.380073	0.585094	0.205617	0.449917	0.352162
Jurkat	1.24291	0.801483	0.469539	4.79762	3.95298	3.6177	0.29155	0.1772	0.280561	2.97843	2.47159	2.76367
SKBR3	0.822981	1.1623	1.44528	4.25433	2.79114	3.53303	-0.188272	0.534092	0.532679	0.82855	1.80342	1.70728
PC3	0.783583	0.71577	0.315304	3.32935	3.29143	2.83394	0.487455	0.159187	0.234711	2.37156	1.858	2.42014
HEPG2	0.968473	1.12585	1.43618	3.31888	3.5688	5.01639	0.724304	-0.172718	0.279224	2.05163	2.06402	2.11959

## Sheet: Fig. 6d
	Intensity from total proteome													For processed MS data prior to further analysis see Supplementary Data 1 sheet G
Gene	293T			CAL33			Jurkat			SKNAS
BRD4	177317	171586	170795	157990	149144	142512	189048	192486	195363	126918	125190	128996
CRBN	18189.8	22446.9	22987.5	8736.17	7460.6	6753.83	26426.8	24114.7	27157.6	9330.18	11135	6678.5

## Sheet: Fig. 6g
Total Proteome						active CRLome (determined by N8C_Fab3b profiling)
FDR controlled, two-sided t-test (5% FDR cutoff), s0 = 0.1, Genes colored red in plot are highlighted, genes labeled in plot are bolded)				For processed MS data prior to further analysis see Supplementary Data 1 sheet H		FDR controlled, two-sided t-test (5% FDR cutoff), s0 = 0.1, Genes colored red in plot are highlighted, genes labeled in plot are bolded)				For processed MS data prior to further analysis see Supplementary Data 1 sheet I
Gene	log2 fold-change (M1-M2)	-log10(p-value)				Gene	log2 fold-change (M1-M2)	-log10(p-value)
MAGOHB	0.487074	3.17962				MAGOHB	-1.73539	1.6794
CASK	0.427709	2.24044				IGKV8-28	0.431298	2.90033
SRCAP	0.273926	1.4898				SRGAP2	0.259647	0.362426
4931428L18RIK	0.111176	0.396983				TAF9	-1.31214	0.711914
LY6E	1.59679	3.14179				SOAT1	-0.428471	1.08369
LRRFIP1	-0.265195	2.09906				PPIL3	-0.558493	2.47161
AGFG1	0.584157	3.77018				PEAK1	-0.470612	0.412313
TRIP12	0.66382	4.01483				DOCK10	0.29967	0.449763
ATG9A	0.718839	1.64406				SUMO1	-1.63166	1.72672
DSTYK	-1.46779	1.34121				NUCKS1	0.603239	1.7547
RESF1	0.945495	3.3704				TARDBP	-1.01195	1.23654
MDFIC	0.0579522	0.159416				SH3BGRL2	0.225752	0.296968
CACNA1C	0.473409	1.65611				STAT1	0.9541	4.81871
ABI2	-0.1356	0.111383				MAP3K6	0.105459	1.83169
HCK	2.7112	7.00168				S100A13	2.80158	3.8425
PIGN	0.617407	2.61073				ARHGAP12	0.338205	0.963185
DOCK10	0.289233	2.10103				NCCRP1	-1.58143	0.603561
CLASP1	0.145937	1.0899				GAPDH	0.835617	1.93493
SLC35A4	0.361395	2.6428				EIF5A	1.01295	4.69559
EDEM3	0.112771	0.351991				TMCO1	1.28718	3.0989
TNS1	-2.6184	5.00553				CNOT11	0.398807	1.21535
XRN1	0.17718	1.57357				PFKFB3	3.17335	2.10624
KTN1	0.641079	3.95869				ACTL6A	-1.36255	0.35256
BZW1	-0.220179	1.51873				SERPINC1	0.750981	2.67523
ATP5G2	0.547969	2.32534				RCOR3	-1.70164	0.826309
STK16	-0.8286	0.453118				TXNDC9	0.227017	1.44654
CASP8	0.426434	3.91699				RPL31	-0.43153	3.07064
DAP	-0.428833	1.31925				CEP170	0.187524	0.853969
NUDT16	-0.161927	1.46338				TOR4A	-0.211512	1.30997
PFKFB2	-0.595498	2.31787				QARS	-0.558119	0.764085
FAIM	-0.505576	2.40574				CACYBP	0.743045	1.26148
2310022A10RIK	-1.16041	4.01538				FUBP3	-1.33496	0.735442
ITM2C	0.53398	1.02229				SNW1	-0.121081	0.86304
MS4A4A	0.867924	2.37004				KPNA4	0.025774	0.0529222
NUCKS1	-0.0525537	0.259085				ABCD3	0.145065	0.457583
TARDBP	0.104642	1.6626				MEF2C	-0.658097	0.873918
SLC26A6	0.156201	0.407822				LTF	0.185188	0.0613306
COL6A3	0.587699	0.41808				HAX1	1.28759	2.73932
TENT5A	0.839583	0.71935				SNX8	-1.1766	1.86876
SH3BGRL2	-0.0343032	0.155462				RPS27	0.991856	2.97295
CBLL1	0.475616	2.4852				FAM133B	1.23182	2.93586
SPEG	-0.299633	2.13446				AP5Z1	-0.0950615	0.174695
2410002F23RIK	-0.953302	4.16957				DNAJB6	0.407037	1.08801
PIGX	0.392376	2.17993				PDLIM5	-0.405672	1.01835
STAT1	1.26984	6.34157				CRIP1	0.642446	3.59813
ORC2	-0.104011	0.289075				FXR1	-0.271882	0.176174
GCDH	-0.0631986	0.221907				INTS3	-1.0036	0.900562
KMT2D	0.430253	1.84904				S100A4	0.819503	3.0274
SPATA5	-0.247923	2.49987				ANXA5	0.719321	0.724852
MAP3K6	0.410295	0.549047				NUB1	-0.568214	0.518435
ACTR5	-0.208682	0.708684				CAMK2D	0.21686	1.26216
S100A13	-0.570615	3.55587				INTS1	-1.0516	1.82751
SWI5	-0.181002	0.454684				COMMD8	-0.247703	0.237749
TUBA4A	-0.247197	1.91731				RNF187	-1.1532	1.9284
MAPT	-0.58551	0.255341				SPECC1	0.512304	1.3774
TDRD7	0.551224	3.50499				ZFP512	0.197628	0.0564153
RALGAPA2	0.169855	1.5737				RBPJ	0.901759	2.57332
POU2F1	0.593492	0.483377				SEPTIN11	1.07042	4.5138
CAMSAP1	0.131741	0.823145				CTBP1	-0.521812	0.623131
OTUD6B	-0.584792	3.97509				NUP205	-0.606834	2.89984
GAPDH	-0.0579338	0.297462				GUF1	0.777915	0.644354
1700025G04RIK	-1.37704	1.46715				HMGB1	0.901109	3.13102
MACF1	0.309645	4.08626				TBL1XR1	-2.26921	1.80059
PLCH1	0.965934	3.85772				SCFD2	-2.55515	1.92798
KRTCAP2	0.482099	2.24848				PUM3	-1.96628	1.41346
ATG7	-0.435215	3.30811				ZFP638	-2.13829	1.62467
SURF1	0.150919	1.14412				LSM8	-1.49372	1.97781
TMCO1	0.286857	2.90088				SERBP1	0.15629	0.632159
GM9774	0.0957656	0.732059				MITF	-2.31137	1.4695
MBNL1	-0.12968	0.18861				AUP1	-0.174468	1.79408
LIN9	0.503607	1.37882				NDUFA4	-1.5604	2.09432
USP4	0.0302453	0.253062				DDX47	-0.0230079	0.017764
MAP4K4	0.0725856	1.21608				RAB11FIP5	-0.553465	3.81324
LCN2	1.15802	0.59786				RFC1	-0.898445	1.5192
CNIH4	0.362763	1.92073				DEF6	0.230717	0.42719
LARP1B	0.402494	0.845652				FNBP4	-0.325985	0.672187
RAPGEF2	0.729042	1.66018				LIMS1	0.0777578	0.0662013
DPH7	-0.601714	2.53019				HDAC2	-1.41045	1.46112
RAB3GAP2	-0.122031	1.75551				TRIM35	-0.258882	0.319176
MAP4K4	0.466065	2.78088				CEBPZ	-1.81073	1.75046
DIEXF	-0.660419	0.392089				LUC7L	0.466268	1.01324
GM4858	0.726588	3.52904				ZFP326	0.699134	0.293781
CRYZL2	-0.626664	1.1789				2210016L21RIK	-1.10658	3.51983
USP19	0.224925	1.77902				CMAS	-0.977778	0.850338
SFT2D2	-1.99927	4.50791				INTS7	-1.52672	0.967103
LMAN2L	0.316062	2.33109				RANBP10	-0.362306	2.38334
PRKAR2A	-0.156022	1.8111				NCAPD2	-1.10067	3.84081
TRAF5	-0.661279	1.32084				INTS9	-1.56916	2.61037
MBNL1	-0.0312862	0.228247				THOC5	-2.02836	1.8897
UCK2	-0.575079	2.8426				COG6	0.298671	1.40117
LRBA	0.0828314	0.370733				PSTPIP1	1.04529	2.24939
RCOR3	0.396295	1.5454				LMNB2	-1.61562	2.80813
SIRPB1B	4.77018	6.62989				TRIM56	1.41989	3.31669
CAMSAP2	0.0187466	0.00976017				COG7	0.163043	0.339046
CYB561D2	-0.114147	0.71182				POLR2A	-2.11244	1.88836
SNW1	0.251441	0.979708				OSBPL8	0.838088	3.36759
IGHMBP2	-0.284398	0.545782				SMARCA4	-1.14651	1.56153
UCK2	-0.649627	3.21303				ITGAM	0.51487	0.816931
FCGR2B	1.44213	4.12511				DAP3	0.0294647	0.0617914
KPNA4	0.52091	5.11789				CPNE2	0.203951	0.132271
FCGR4	3.24524	7.06216				EEF1D	0.944281	0.857278
FCGR2B	1.69922	3.69551				TPM3	-0.580963	1.35009
AB124611	0.785798	2.56549				EDC4	-0.457611	0.473669
ELF2	-0.270739	0.867742				RASAL3	-0.759267	1.97866
FCGR3	-0.288911	2.3366				TXNDC5	-0.480941	3.06248
EEF1AKMT1	-0.566974	3.14677				SYNCRIP	-1.23563	1.58749
LDAH	0.174177	1.85823				TGM1	-0.91998	0.393228
BCAR3	-1.62409	1.11425				CELF2	-1.5953	1.39191
USP30	0.246353	0.776832				SGF29	-1.61601	1.36489
ANAPC5	-0.379729	2.39953				DOCK7	0.0041399	0.00571168
HAX1	1.25203	2.56222				BCKDK	-0.474383	2.76055
GBP6	3.03603	7.47435				PRR14	-0.458271	0.733647
CNN3	1.76502	3.30198				RNF40	-0.66868	1.18701
ANXA3	-0.392678	0.285632				ATXN2L	0.617864	1.89137
RPS27	0.104713	0.470384				FES	-0.385498	0.223169
MYL10	1.3324	1.18546				AP2S1	0.139709	0.483905
TDRKH	-0.283366	0.298099				BUB3	0.261889	2.07078
SLC7A7	1.27618	3.03959				CLASRP	-0.191925	0.376632
CYP3A59	-0.0791779	0.353343				PSMC4	0.131969	0.413015
ANTXR2	-0.195056	1.37574				ZZEF1	-0.417949	1.71239
UBE2D3	-0.734386	3.22877				PTOV1	-0.772507	3.60472
ARHGEF9	2.43017	2.38758				PI4KA	-0.950297	3.83208
TPST2	0.728547	1.40604				IGKV6-23	2.25379	2.82687
STARD3NL	0.121382	0.829392				MAP4	1.01929	2.99833
ANKIB1	0.60789	1.10465				RNF213	0.980687	4.56523
GM43738	2.52786	1.40628				TUBGCP2	-0.833368	3.96262
ABHD4	-1.14153	2.13771				PTPRE	0.146656	0.301643
SH2B2	-0.109072	0.23804				RAB11FIP1	3.68496	7.15769
RPF1	-2.55552	1.45366				PRPF40A	-0.0851798	0.330811
RSBN1L	-0.0715755	0.0248197				TSG101	-0.291204	0.441224
CRIP1	-0.947521	4.4236				RRM1	-2.99573	5.21951
LRRFIP2	0.42381	2.39355				RNH1	0.287252	0.444024
CCDC12	-0.0767171	0.0794741				GM45808	-0.606093	0.318593
ODF2L	0.594072	2.92656				KRT10	-2.85661	1.85808
ARPC1A	0.195537	0.426325				LDHA	0.792554	5.21608
TET2	0.780798	1.35077				RPL18	-0.923266	1.77538
ELOVL6	-0.641794	0.367261				ALDH16A1	0.147889	1.00036
INTS3	-0.348339	2.81304				NUP98	-1.40871	1.85698
FRRS1	-0.784014	3.08497				PLS3	0.0881503	0.0809924
NBEAL2	0.0239539	0.0945092				CHERP	-0.309604	1.71017
ATG4A-PS	0.439029	1.40487				MYO9B	0.215885	1.41832
RUFY3	-0.107015	0.548553				CSNK2A2	-0.215014	1.64554
RNF115	0.00624871	0.010509				EFR3A	-2.29277	1.90501
RPRD2	0.0311995	0.13429				TRRAP	-0.623727	0.241734
RBM8A	0.360191	2.50643				TNIP3	0.869236	2.8047
AP4B1	0.283006	0.686004				WDFY3	-1.46737	1.74162
TSC22D2	0.82595	1.14863				RPL18A	-0.562586	2.39022
CRYBG1	-0.356357	1.92834				IQSEC1	-0.238646	1.34249
S100A4	-0.987256	3.8988				TCF25	1.12403	2.65623
IL6RA	-3.07492	0.496839				CNOT1	-0.222632	1.79983
KRIT1	-0.116765	0.29025				GATAD2A	-2.60259	1.22162
ELP6	-0.292451	0.893864				CNOT10	0.0694721	0.349679
RNF34	0.645421	4.58031				RPS25	0.383373	2.73483
DHX30	-0.167456	1.64706				CSK	-0.134126	0.300161
CRLF2	0.321673	1.75113				KIF23	-0.973391	0.584797
NRAS	0.23366	3.261				NCOA7	0.0778367	0.0585041
NUB1	0.202168	1.30918				NOS2	2.14616	0.674588
GIGYF1	-0.0467639	0.116279				CDK17	0.486132	0.924618
DIABLO	1.01585	1.31094				ACTN4	-0.127393	0.138997
CAMK2D	0.0015192	0.0164574				DDX41	-0.0447166	0.0431578
MAN1A2	0.308951	0.710304				MYL6	0.396236	2.39341
DCUN1D1	-0.36216	4.13115				CSRP2	-0.607827	1.12202
PTBP2	0.410728	2.94476				PCNT	-0.587871	0.209724
FUBP1	0.270854	2.2647				H3C14	-2.10488	1.52135
ATP1A3	-0.446666	2.9523				RPS12	-0.231908	1.54189
INTS1	-0.196381	1.55937				GATD3A	-0.150915	0.17797
EHMT1	-0.337074	1.4429				SARNP	-0.0596483	0.0418352
CPEB2	0.686878	0.996166				SF3B6	-0.978069	1.43765
CKM	-0.168477	0.884766				TRAPPC6B	-0.105738	0.224498
ZFP729B	0.320606	2.69272				ABRACL	0.791989	3.05433
0610012G03RIK	0.31354	0.498006				REEP3	1.12531	3.94828
SPECC1	0.0377221	0.200742				ZMYND11	0.655156	0.541967
NSUN5	0.108478	0.180326				ZC3H14	-4.54674	3.21512
RBPJ	0.621661	2.58098				IAH1	-0.283894	2.09428
Sep 11	-0.0008221	0.00474781				TRIM27	-0.982986	4.15221
CTBP1	-0.0996699	1.23889				RPS18-PS5	-0.0573738	0.259221
OCIAD2	0.553176	0.718121				TTC7B	-1.36828	2.09821
NUP205	0.0779266	0.476731				ACTR10	0.456101	1.91436
ROGDI	-0.407376	0.167784				RALA	1.02432	0.515212
GUF1	-0.112456	0.492675				GDI2	0.166335	0.180122
UBE2A	-0.0890226	0.335506				FKBP3	0.998173	4.0084
GSN	-1.05728	2.60222				DOCK4	1.30037	0.537713
SPECC1	2.04415	2.56187				CPSF3	-0.681658	0.454979
HMGB1	-0.582813	3.4372				INF2	-0.140068	0.136383
ZEB2	-0.179977	0.90024				VRK1	0.205255	0.237069
SDAD1	-0.64298	1.12226				SSR1	0.324074	0.877483
GM43796	0.256584	1.17528				VDAC2	-0.133103	0.520624
MTPN	0.052186	0.0831554				THOC7	-1.03299	1.20661
ATP8A1	0.265251	3.11146				TRAPPC8	-0.491604	0.685638
TXNRD2	0.255411	3.1797				SEC24C	0.175019	0.592417
PUM3	0.266884	2.04535				NOLC1	-1.65684	2.54726
NFU1	0.2617	1.13239				GRK6	-0.793892	0.991585
NBDY	-1.03553	3.48052				MYOF	-0.0979369	0.470689
WASHC2	-0.756848	1.5205				ACTR8	-0.970056	0.485421
BMT2	-0.72155	1.94895				EML3	-0.397145	2.38247
CASC1	1.25032	0.681092				CHCHD1	0.875722	3.14813
LSM5	0.133616	0.201033				NUP153	-3.41879	2.6127
ENO2	-0.142785	0.632383				RPS24	0.111179	0.514588
PTPRO	-1.26634	3.6122				ANXA7	1.18794	1.73455
EDEM1	0.457797	1.43509				RPL36A-PS1	-0.792913	0.505353
ETNK1	0.877639	3.81504				ZC3H13	-0.843544	0.765804
FANCD2	-1.78333	1.58284				RAI14	0.906855	4.02007
KLRB1B	0.304155	0.514189				ARHGAP22	-2.40608	2.34424
MITF	1.15015	2.40084				STK3	0.360548	1.7747
ZFP638	-0.006928	0.0387028				UBR5	0.50329	1.59457
TRA2A	0.850007	3.71476				XPO7	1.64118	1.55858
ARHGDIB	0.337826	0.50869				NT5DC2	-1.49585	3.9918
EIF4G3	-0.015043	0.0475473				ENY2	-0.544375	1.68809
TARM1	2.26809	2.8878				GM7324	-2.37949	1.90352
CNBP	0.55416	0.451727				DOP1B	0.741435	1.76744
DDX47	-0.299216	1.80159				NSMCE2	-0.768321	0.736599
GNG12	0.581585	2.67685				RAD21	-2.81698	1.23839
GM7298	1.45922	2.86802				EPB41L1	-1.26039	3.33745
FOXM1	0.118887	0.0628282				NUP155	-0.565903	2.14179
RAB11FIP5	-1.18752	3.44448				CYC1	1.24545	1.42199
C2CD5	-0.117145	0.459581				GM5478	-0.972334	0.46393
ABCG2	-0.0555432	0.163032				PCBP2	-1.01909	1.57221
RFC1	-0.554664	4.06735				GTPBP1	0.502317	1.19533
NDUFA9	-0.518132	4.09292				AAAS	0.715649	0.548446
CD300LB	-2.45469	2.40239				CPSF1	-0.41478	0.333088
TRMT1	-0.132052	1.11386				SMPD4	-0.539088	0.248856
CAPNS1	-0.460128	3.48298				POLR2H	-2.16429	1.29799
SDF2	1.25659	4.85976				UBE2L3	0.504146	3.7984
DEF6	-0.432645	2.87437				PSMB1	-0.952841	0.744215
MED6	0.620322	1.66765				EMILIN2	1.61944	1.90157
THOP1	-0.381595	2.99293				STK38	0.274387	0.251032
DUS3L	-0.10231	0.698633				PPARD	0.672153	2.92103
FNBP4	0.0603495	0.290451				RALBP1	-0.235338	0.13085
PALD1	-0.455589	2.68972				NDC80	-4.14785	4.47637
HDAC2	0.0142541	0.0608985				RPL10A	-0.570496	1.67264
ABCC3	0.511982	2.65429				KHSRP	-0.739583	3.98164
TPMT	-0.859455	3.96589				RIOK3	2.08845	1.33737
GPR137B	0.129325	0.265798				SRSF7	-0.546035	1.04219
AUH	-0.308827	1.46819				WDR43	-2.48249	1.214
XRCC4	0.0784116	0.227601				CMTR1	1.30628	3.77781
ACOD1	7.75903	7.07294				DECR2	0.65284	2.27767
CENPK	-1.12231	1.40947				NEDD4L	-2.64143	0.973272
BFAR	1.49233	3.75999				TXNL1	-2.94357	3.60979
METTL3	-0.0276985	0.219823				NAA40	-0.617627	0.308511
RRP36	0.263658	0.695328				ADD3	-0.208084	0.451835
CEBPZ	0.565302	2.8593				NFKB2	1.37797	3.69917
LUC7L	0.0512552	0.359859				FAU	0.405151	2.47331
PRMT5	-0.285957	2.90179				SHOC2	1.09333	2.81396
ACY1	-0.808282	3.49102				CSNK1G3	1.12845	2.87082
HAGH	-0.497853	2.86564				PRDX5	3.6097	3.09198
DNMBP	-0.851916	1.19497				EIF1A	1.4007	5.60424
CHID1	-0.0179234	0.0476171				ANXA1	-0.441445	3.5553
SAP130	-0.0683939	0.20901				DPF2	-1.02501	1.32009
ATG4B	-0.185321	1.3349				ABR	0.661406	1.62411
SCLY	-0.304526	1.4201				EXOC6	-0.023205	0.078028
SLAMF9	1.31628	0.661424				TNS3	-0.648794	3.00432
UIMC1	0.199637	0.569492				YPEL2	-0.575277	1.26934
UBXN4	0.544664	5.52176				USP25	-0.165557	0.199989
ACBD3	0.465301	5.01458				PTPMT1	0.24492	0.710837
ACADL	0.286763	2.9874				PTK2	0.688596	2.725
UAP1	-0.25739	1.01886				CCDC50	1.30943	3.25086
CD1D1	0.340359	1.9308				DGKZ	0.679496	2.03239
POLE3	-0.489616	2.34775				GOLGA2	0.592378	3.8949
MANBA	-0.120759	0.700481				GPHN	0.0430579	0.254347
CMPK1	-0.410995	3.24111				KRT24	-1.92322	0.594472
FAHD2A	0.262127	1.01645				GATAD2B	-2.03418	2.02788
ZFP326	0.0534959	0.448714				VPS25	1.0798	1.23727
2210016L21RIK	-0.560202	2.36636				DHX8	1.18928	2.15124
MARK2	0.143114	0.934				KRT10	-0.640805	0.333161
PLBD1	0.64063	1.76044				RPL19	-0.959178	2.52788
CMAS	0.170063	1.52082				LSP1	0.394899	2.28207
BC017158	-0.0312748	0.204142				FAM104A	-0.321125	0.246388
NSMCE1	0.106556	0.203078				MRPL58	1.14689	1.85629
IL4I1	2.485	2.61984				SEPTIN9	0.880455	5.46682
ERI1	-0.89266	3.86632				H6PD	2.25408	4.45455
SNX20	0.942004	3.059				PARK7	-1.73184	5.30082
SARAF	1.25762	2.73354				SRRM1	0.550234	2.68637
STT3B	0.0444217	0.44822				MED8	-0.660247	0.830373
USB1	1.30892	3.55548				CDK11B	0.110538	0.673893
INTS7	-0.241592	1.52351				NRD1	-0.0266004	0.0265963
GAK	-0.224114	1.9316				EXOC7	0.00215197	0.00892074
PCK2	-0.134864	1.43753				MED14	-0.328431	0.563048
RANBP10	0.0912948	0.463072				FAAP100	-1.86942	2.437
DLGAP5	-1.36887	2.75494				RPTOR	-0.11884	0.0633801
GNPTG	0.440049	2.51238				SOGA1	-1.01545	2.55703
NCAPD2	-0.546176	2.506				CLCNKA	0.842631	3.04592
FNDC3B	0.820178	7.05172				PQBP1	0.201547	1.23049
CHTF18	-0.609395	2.12786				REPS2	-0.47549	1.00263
ACAD11	0.53231	3.20257				GEMIN5	0.303306	2.08683
LRP1	0.777421	3.61919				MTCH2	-0.616423	1.63398
INTS9	-0.449574	2.52751				EFTUD2	-1.1849	1.60187
THOC5	0.338302	2.98272				PHKA2	-0.677688	2.95863
SPECC1L	0.221811	0.816472				PHKA1	-0.0438602	0.112551
SELENOF	0.0838027	0.383833				VIRMA	-0.445136	0.310899
CKAP5	0.00623798	0.0272007				CARD9	-0.211618	0.636997
TM7SF3	0.225434	2.28646				NMT2	0.263614	1.57167
AP5M1	-0.152051	1.074				PNISR	0.128807	0.641383
TYW1	-0.0906506	0.169745				ATP5C1	1.39114	3.61885
COG6	0.0427294	0.192685				EPB41L4B	-1.80568	0.855032
MRPS35	0.1572	0.919252				MLLT3	-1.86991	4.72944
TBCC	-0.456749	3.89558				CAPZB	-0.578355	2.79507
VCPIP1	0.424487	4.33111				UBR4	0.439697	2.98199
PDCD2	-0.529374	1.71581				MDN1	-0.310932	1.1208
CXCR4	-1.8257	1.48331				TPX2	-3.94164	3.57323
ACAD8	0.00310659	0.0396267				CD44	-1.79665	1.05891
PSTPIP1	0.730356	7.07398				AQR	-0.688039	1.51877
PARN	-0.110378	0.660909				SRXN1	0.411237	1.23317
SLC36A4	-0.0087643	0.0142939				MAP3K15	0.283001	0.366877
LMNB2	0.340352	1.76277				PPIG	1.23715	3.85914
TRIM56	0.553477	3.58898				HELZ2	2.03521	4.89247
COG7	-0.180223	1.23711				UPF2	0.949846	2.2289
VAMP8	0.0109286	0.0533937				RALY	-2.76504	2.25762
ISG20L2	0.657871	1.86954				PTER	-1.17863	2.06287
JAK3	1.88882	4.04403				RRBP1	1.40091	5.45617
RTN4IP1	0.165263	0.465792				PDCL	0.174883	0.370091
LLGL1	0.430211	3.57487				SSRP1	-1.17727	1.50312
DEFB12	-1.28141	0.741304				ARHGEF10L	-2.38412	5.62713
UACA	-0.0969777	0.21253				UBTF	-1.80995	1.36631
HSCB	0.0821719	0.317578				BTK	0.552137	2.91695
CLEC12A	0.742559	3.29301				DPM1	0.913483	3.27454
IKBKB	0.0250216	0.131478				DYNC1I2	0.638153	1.70059
CELF1	0.51312	2.70144				GM5936	0.244896	1.12697
ARFGAP3	0.199458	1.22867				ARID1A	-1.55426	0.742649
PPP4R2	0.504481	3.69914				RSRC2	0.374414	1.29028
COMMD5	-0.239763	1.25981				KDM1A	-1.53718	1.04124
TRMT1L	0.60112	3.73064				CEP250	-0.381073	0.314954
INTS10	-0.168317	0.748927				HMGN2	0.188239	0.38992
POLR2A	-0.152287	1.44535				SPTAN1	-0.655325	4.15468
LRRC40	-0.391778	2.67637				EXOC6B	0.0656014	0.299871
ALAS1	1.99944	3.4949				DENND4C	1.00867	0.9647
PDIA4	-0.027689	0.137154				EIF6	-0.0035708	0.00438632
GPR84	6.42492	3.78774				ARHGAP31	0.594475	0.852393
SLC4A2	0.148171	0.982947				ALDOA	0.839213	1.2532
DAB2	-0.608063	2.93312				THADA	-1.84711	3.33475
APEH	-0.160813	1.10178				LGALS8	-0.5246	0.79367
EIF4G3	0.076247	0.743544				HBB-BS	-0.159857	0.200145
SRPK2	0.0702162	0.644174				SPRR2B	-1.52371	0.77023
BTD	-0.672383	2.37251				LGALS9	-0.0346928	0.0696725
ARSB	-0.0946584	1.04278				RPL26	-0.421177	0.641359
CLUH	-0.679803	3.86585				VPS13D	-0.315401	0.862603
MBD1	0.454852	2.19635				JAK1	0.757562	5.15038
SMARCA4	0.334611	2.38682				TRAPPC1	-0.110081	0.375951
DENND4B	0.0183129	0.0789541				PRPSAP1	0.677911	0.60023
ECSIT	0.111365	0.280962				GRB2	0.270343	0.782069
BRD9	0.148226	0.52062				GAS7	1.2203	4.8774
CCNDBP1	1.26361	4.02307				HCFC1	-0.614254	0.557873
XRCC6	0.0247443	0.0360188				CORO2A	0.180022	0.407669
BST1	4.41583	6.54955				CLTA	0.0192897	0.0830747
RPRD1B	0.00909996	0.0709614				CEP131	-1.36641	1.59373
TRIM12A	0.784442	2.94128				RPS6KA3	2.63531	4.09205
EZH1	-0.0626919	0.0505441				USP24	-0.64533	1.91924
ATPAF2	0.279366	0.445711				CWC22	-0.487037	2.52671
CD68	-0.406039	0.944246				BAIAP2	-0.671665	4.27945
CPNE2	0.315938	1.75831				THOC2	-0.202071	0.736107
TATDN1	-0.535238	3.37579				CPSF4	-0.497929	1.73861
PSEN2	0.226881	1.05479				HNRNPK	-1.15054	1.39058
WDHD1	-0.786682	2.52889				CAD	-0.0250061	0.142867
RAD51AP1	-1.79733	1.49142				PHF3	-1.20549	0.415702
ERLIN1	0.300615	1.44529				TRAPPC11	-0.801131	2.10841
STEAP3	-0.828673	5.03981				PPFIA1	0.528257	1.64004
Mar 05	0.80704	4.61857				RBM25	-0.163482	0.652751
FOXP1	-0.188002	0.460903				FLNA	-0.241769	1.27375
PNKD	0.501866	1.15725				SEPTIN8	1.1753	4.46818
ST3GAL5	1.30616	3.14363				MPP1	-1.2812	3.79766
CNOT4	-0.336398	1.46362				ABI1	-0.200123	0.835
RDH12	0.695811	1.0252				SNTB2	0.477213	0.734194
ARSK	-0.271715	0.771932				ADGRV1	-1.17098	0.753822
MATK	-3.56983	2.73724				ATM	-1.46361	5.25802
RDH13	0.317946	3.06881				CBLB	-2.3444	2.28853
TFAM	0.17135	1.11582				MON2	-0.158347	0.188254
ENPP1	-1.18062	2.6822				MFAP1A	0.0159214	0.0619135
SYVN1	0.761834	5.63698				H2AC4	-2.24094	1.59062
PCBD2	0.0741677	0.530088				HNRNPDL	-1.447	0.873514
SLC39A14	2.29056	3.49635				RPS15	-0.0376346	0.122244
OSGEP	-0.442911	2.59728				CIT	-1.35571	0.538823
SPHKAP	-0.0219464	0.0259358				PABPN1	-0.47655	0.304054
NFYA	0.314369	1.90326				CARM1	-1.20384	4.28333
TMEM33	0.42593	2.66712				CCDC9	-0.647999	0.485309
MOCS2	0.699454	3.67582				OTUB1	-0.104238	0.094682
TNF	5.14483	1.26182				DCTN1	0.616663	2.09784
GPATCH11	-0.16951	0.613933				HMOX2	-0.246507	0.347868
DHX34	-0.0705693	0.227276				PRKRIP1	0.538781	1.95708
Sep 10	-0.0404799	0.0767895				ARPC2	0.318068	0.404118
SUDS3	0.404187	1.15929				SAFB	-1.33682	1.18985
EI24	0.447057	2.06381				PML	-0.332828	0.687077
XPO4	-0.420734	2.47555				CUTC	-1.39041	3.49458
PSMB9	0.84116	3.50816				SAP18	-1.2417	1.53791
OTUD4	-0.125619	1.18956				BUD23	0.470733	1.03119
SCNM1	-0.142904	0.178468				RBM42	0.0513299	0.0991139
AGPAT1	0.327066	1.93582				HSPB1	-0.951125	0.36974
NDUFA12	-1.56874	4.88047				GAR1	-2.80751	1.96678
FASTKD5	0.0994787	0.188445				MYO5A	-1.14053	2.64828
EIF2D	-0.221668	1.24577				CHTOP	-0.897006	0.674109
CELF2	-0.0006237	0.00443734				SF1	-1.17815	1.93684
SLAMF7	2.45941	3.86029				TAF6	-0.57794	0.219449
LCMT1	-0.261171	1.95448				PHLDB1	-0.437427	1.24408
SOX6	0.0979805	0.310645				THOC6	-0.684875	0.771548
DOCK7	0.435401	4.52129				COPS9	-0.174611	0.298518
MAZ	-0.774729	3.3645				REPS1	0.523312	0.882265
BCKDK	0.0338314	0.134071				IFI207	-1.12887	0.704307
SPN	0.185936	0.756067				HPSE	0.0476458	0.0750802
CSNK1G1	0.733183	2.93725				TRIM12C	-0.0372741	0.0708189
URI1	-0.310617	1.40864				PTRHD1	-1.19419	3.50198
XPC	0.404482	1.51882				ZRANB2	-0.135271	0.541044
CDIPT	0.336614	3.70735				PLRG1	-1.44082	1.12804
SELENOS	1.35989	3.72655				VPS29	-0.260929	0.392455
INO80E	0.269753	0.813436				CBR4	-1.2468	2.36514
GTF3C1	-0.180408	0.926245				PAICS	-0.445816	1.29341
CIB1	0.136769	0.146361				TMEM214	2.66336	2.50987
FBRS	0.570984	1.60321				PTGES3	-1.64277	1.07129
UBE2S	-1.68116	1.98827				ARHGAP45	-0.72607	0.69637
TNRC6A	0.78833	2.71974				AZI2	-2.13996	4.17413
EMC10	-0.180505	1.14498				ACAP2	-1.14738	2.82766
BUB3	-0.0684214	0.376758				DNAJC13	0.33211	1.66403
UCP2	-1.33845	2.06051				SGPL1	0.446866	2.23107
MED25	0.352637	0.719643				GPATCH1	-0.340298	0.578681
SPCS2	0.263719	4.92158				FAM76B	-0.0281057	0.0831521
SIRT2	0.0733724	0.468167				BCAS2	-2.7621	1.68128
TYROBP	1.04901	0.510026				HDGF	0.782743	1.88236
IRF2	-1.15437	2.15633				PSMA6	-0.0285449	0.10892
MRPL48	-0.0484314	0.127513				CTC1	-1.63906	1.28481
ADAM9	-0.0510306	0.341928				CCM2	-0.396243	0.788454
PNPLA6	0.640545	2.83277				IMPDH1	-0.814938	1.56614
POLD3	-1.10518	4.26861				ZNRD2	-0.529764	0.563319
ZFP654	2.02108	1.23308				IGF1	-4.86094	3.32277
COQ7	0.347318	1.45263				RBM26	-0.0040298	0.00871642
IRGM2	1.82616	5.90858				FNBP1L	0.831641	3.15758
DHCR7	-0.197877	0.463987				LRRC47	1.92143	3.099
COX7A1	-0.597533	1.78527				ATPIF1	0.627323	1.90903
ZZEF1	-0.450723	3.69625				WDFY4	-0.205499	0.979705
AKAP13	0.766461	5.84302				INPP4B	0.590969	1.38562
EPSTI1	1.03516	2.47302				GM20498	-0.829424	1.32261
SASS6	-0.286847	0.166641				IFRD1	2.83626	3.53137
HEBP1	-1.35064	5.97471				MKI67	-3.02414	1.46916
ANAPC15-PS	-0.746231	2.92007				SUZ12	-3.08487	1.82864
RCOR1	0.343719	1.90326				NOB1	0.441275	1.46758
CHAMP1	0.373226	1.66883				CSNK1A1	0.350947	0.362957
MAP4	0.545513	1.49138				NCAPG	-2.77218	2.86981
CENPS	1.72983	2.02245				MAP3K5	0.276445	2.78825
VSIR	-0.364647	1.64973				RPS6KA1	0.92996	3.59858
TUBGCP2	-0.61126	3.62922				PPP4R1	-1.15136	0.871341
MOB2	0.00953412	0.0301995				VAV1	1.06307	2.93354
WRN	-0.75843	0.850192				USP7	0.0364442	0.0645514
2900026A02RIK	-1.92251	0.950459				PARP4	1.17297	5.37851
BBC3	-0.693061	2.43222				AFDN	0.913501	3.42781
STIM1	0.187299	1.8132				PSAP	-1.02517	2.61628
COL4A1	0.870303	1.32594				GM20390	-0.479525	0.637933
PTPRE	-0.471709	2.21545				WAC	0.371318	0.33354
SSBP4	-2.4706	1.19108				ASCC3	0.457483	1.11679
MTG1	-0.314298	0.305932				RIPK3	-0.867286	2.66713
BPNT1	-0.590351	2.90063				HERC1	-0.46296	1.2267
RFX1	0.127309	0.897204				HPS3	-1.22811	3.54702
GM17949	-0.387284	1.43326				CNOT2	-0.395154	1.67605
CYTH2	-0.576439	0.654689				KRT78	-1.27164	0.671899
ARFIP2	-0.088645	0.138689				SNRPE	-1.44932	1.03523
CD37	0.484252	0.432259				GLOD4	-2.18641	3.51469
IFITM6	0.920726	1.89082				SEPTIN7	0.989868	5.19916
CYLD	2.11159	2.21706				ADD1	0.0579512	0.494335
TTI2	0.704803	1.08436				ADSL	0.153912	0.216617
ZFP511	-0.0791245	0.134281				ACOX3	0.462049	0.839652
ALDH16A1	-0.33957	1.9516				HECTD4	-0.672797	3.25078
HOOK2	0.602375	1.88124				CCDC43	1.19703	3.30728
LDHA	-0.021852	0.0644836				SEPTIN2	0.958381	5.97426
NUP98	0.211358	1.81297				MVP	0.724558	3.52288
SAMD1	-0.860692	1.014				CHCHD6	0.224772	0.97556
MRPL23	0.0955753	0.797459				ARHGAP19	-2.29132	2.68773
GM45785	0.884311	1.3525				DSP	-1.6457	0.889018
BNIP3	2.76451	1.81408				HK2	2.12605	6.51825
CLCN4	0.195898	1.37086				RANBP9	-0.0532327	0.628595
BAX	-0.320327	3.26831				UBC	0.00946641	0.0240216
GYS1	1.62097	4.72735				PSMD13	0.701627	1.55209
HDAC6	-0.301321	2.79264				CHUK	0.358758	0.646683
PLS3	0.0729427	0.343111				AHNAK	0.0669823	0.358351
CHERP	0.270275	2.42829				MYO1E	0.395118	1.18441
MYO9B	-0.314364	1.95406				RIT1	1.44894	2.78524
HSDL1	0.126884	0.771847				SRSF11	0.400851	2.02414
EFR3A	-0.379054	2.08554				UTRN	0.202066	0.998743
TRRAP	0.259842	2.04333				SRP72	1.29485	0.789458
MAU2	0.234891	0.158953				NUMA1	-2.23044	1.81937
GRAMD1B	0.0662184	0.433599				RND3	2.94778	3.40063
FAM192A	-0.245239	1.3241				CTNND1	0.375107	2.47594
IWS1	-0.0009291	0.00247059				TMEM11	0.650035	2.84886
EPB41	0.435946	2.1407				SPRYD3	-0.43165	1.30501
WDFY3	-0.355306	2.3852				MICU1	0.326637	0.863493
NLRC5	1.47706	5.89879				DNAJC2	0.55512	2.38679
SLC38A7	0.278814	1.64877				R3HDM1	0.208399	0.201515
SIPA1L2	0.329243	1.43704				PHF6	-0.0480437	0.262085
RASSF5	-0.510898	1.96778				ARHGAP17	-1.47372	1.69412
IQSEC1	-0.206672	2.07361				CHD4	-0.371992	0.822966
RPL18A	-0.284938	0.649286				UTP20	-0.466425	0.156927
WWP2	-0.185923	0.897554				IPO9	-0.287598	0.402505
MAST3	-0.0727093	0.159239				PIK3C3	-0.37509	1.98349
KIF16B	-0.574905	2.5				ARHGAP30	0.989879	0.973146
PSD3	0.323329	1.78678				NOP2	-0.0236952	0.0133847
CENPQ	0.222332	0.847282				MPEG1	-0.272675	0.293389
GATAD2A	0.19204	1.11679				GOLGA3	0.546042	3.4268
ATE1	-0.261071	1.04071				PCX	1.14477	4.12855
RPS25	-0.0282063	0.230969				PDS5A	-1.7318	1.75588
TRMT11	-0.551786	0.659182				FLG2	-0.993149	0.889724
HIGD1A	1.65356	2.4074				AKAP9	0.708104	5.24351
CDKN2D	0.783089	0.400241				MACF1	0.11071	0.287281
RNF111	-0.261546	0.858466				APEX1	0.834012	3.08426
CMTM7	0.0704822	0.30343				TAF15	-1.56936	0.954049
BAG1	-0.134241	1.1814				ZFR	-1.98625	0.860074
AMPD3	0.843789	3.99211				NECAP2	-0.353522	1.31064
TMEM205	0.184613	0.969211				LANCL2	-0.816959	1.14543
TTC13	0.332685	0.859426				MANF	1.27709	4.07242
ADPGK	0.296618	3.7947				HTRA2	-0.703939	0.3537
SYNE1	0.0728655	0.692721				SAMHD1	0.20146	1.37451
ILF3	0.296634	2.92312				DYRK1A	-0.286191	0.199002
IDH3A	0.0862751	0.646418				PCF11	-0.237539	0.239599
MINDY2	-0.53845	2.88971				HCK	2.49059	4.89618
IL18	2.51322	1.83271				TMX1	-0.947452	2.15864
TBRG1	0.273669	1.01356				EXOSC10	-0.690755	0.42488
1700017B05RIK	0.964775	2.21014				STIM2	0.51364	1.22286
CDK17	-0.297233	1.14888				KRI1	-2.17936	1.22306
SCAMP2	0.0972152	0.477957				SP100	-0.81761	0.556959
USP47	-0.0178514	0.115669				ARHGEF6	-1.49044	4.62229
ARFGEF3	-0.289205	2.05629				CCNL1	0.481853	3.59181
DCUN1D5	-0.430014	1.3649				STAG1	-1.75789	1.03233
DDX41	0.250828	2.41533				MIB1	-0.364473	1.77451
ICOSL	1.27749	2.21966				TPR	-1.23522	1.08821
FMNL1	-0.231946	2.6654				TRIM44	-1.08607	2.50732
BAZ2A	0.733508	2.39175				CCDC47	1.31051	6.49554
RALGAPA1	-0.158752	0.106439				TRF	1.19443	1.03282
PCNT	-0.112615	0.739071				TTC37	0.0775583	0.647499
HIST2H3C1	0.147168	0.39359				FRYL	-0.179295	0.487016
MAN1A	-1.18549	5.03544				ADAMTS8	0.604238	0.589107
SPPL2B	-0.103574	0.202136				IQGAP3	-1.58973	3.73111
NCOA1	0.905999	0.338261				RUBCNL	-0.576894	1.37642
ASF1A	0.1656	0.712387				NCF1	0.574249	3.73512
4930430F08RIK	-0.735307	2.79736				COPA	0.0690217	0.167105
GSTT2	0.0477006	0.0260464				ATP5J2	0.674344	1.019
TMEM19	0.166668	3.11239				PDS5B	0.0972042	0.274053
XPOT	-0.488371	1.02087				CIAO2B	-0.172469	0.479253
CDC34	-0.167886	0.71637				DIAPH3	-2.02073	2.75971
GLIPR1L3	-1.30872	0.406534				SERPINB6A	-0.645343	3.13474
ABRACL	0.0597997	0.850547				TRA2B	-1.34726	1.51126
CSRP2	0.182384	0.191437				SF3A2	-1.1834	1.10433
LLPH	-1.38798	4.48956				COG4	-0.279024	0.786698
REEP3	-0.252827	1.12215				PTBP3	-1.13134	1.01631
ARID5B	1.27325	0.487382				FUS	-0.526332	1.17307
PPP2R5C	-0.25319	1.84955				PSME1	0.429476	2.04087
TBCA	-0.419206	2.61196				LY6G6C	-0.512415	0.169196
ERO1LB	0.293214	2.23313				RPS28	-0.272416	1.89729
CAST	-0.0863125	0.230944				NRM	-0.529779	0.595567
ZFYVE21	-0.402584	1.93593				H2-D1	0.238508	0.401884
SIRT5	-0.235066	1.80662				ZC3H18	-1.3542	0.829711
GGPS1	0.314975	0.801595				CTSA	-0.346205	0.901735
GSTZ1	-0.218875	2.11732				DHX16	0.139764	0.499512
ISCA2	0.208661	1.13147				SIGLEC1	1.11956	2.63114
MPLKIP	0.234281	0.174015				VPS16	-0.199544	0.224639
GM16381	-0.411978	2.19947				ARMC8	-0.0032551	0.014566
GM11361	-0.0260177	0.119557				RPF2	-3.53654	1.30396
TTC7B	0.0602283	0.0617485				KLHDC4	0.0973542	0.88332
CDK13	0.0983119	0.20092				ATAD2	-0.653601	0.520439
YAE1D1	-0.0465026	0.0597506				HEATR1	-1.97744	1.51945
PQLC3	-0.255092	0.655117				PSME2	0.744149	2.06716
PACS2	-0.528212	3.44762				SF3B1	-1.04096	1.82299
PRPF39	0.196681	1.43874				TRIP12	-0.186273	0.127673
RNF220	-0.277973	0.669534				TAMM41	0.537374	1.50435
KIDINS220	-0.378348	1.86451				SLC25A3	-0.174797	0.142187
ABCD4	-0.160358	0.79513				HNRNPL	-3.77645	1.85824
VRK1	-0.294653	2.06377				AP2B1	-0.0180614	0.0805963
DHRS7	0.085618	0.97575				ALOXE3	-0.864245	0.369206
NIN	-1.92307	4.08707				ARHGEF2	1.71036	4.58602
GSKIP	-0.327236	0.664514				CPSF6	0.0380549	0.167058
MARK3	0.114638	0.890419				ESD	1.55812	1.22668
MDGA2	-0.0493963	0.183998				TCOF1	-0.789961	2.58165
RCE1	0.573508	1.78328				SDCBP	-0.0719144	0.0668484
THOC7	0.167376	0.151723				LRCH4	-0.843955	3.16417
ATP9B	0.414767	1.17516				OPA1	-0.231368	1.20909
NUDT13	-0.223814	0.130888				SRSF1	-0.781513	1.61279
KIF13B	-0.370073	2.35337				SON	-0.894543	1.18775
ISCA1	0.450326	1.15786				ARIH1	-0.515448	2.09467
TRAPPC8	-0.0042653	0.0769416				RPL10	0.211005	0.560105
FARS2	0.0738955	0.160685				NOC2L	-0.936833	1.20896
SELENOK	0.786348	4.61632				CREG1	-0.605383	1.9386
NOLC1	-0.074544	0.196295				ATP6V0A1	-1.74483	6.23931
GRK6	-0.166528	0.154653				WDR81	-0.69189	3.01728
TBC1D5	-0.480864	3.87491				GVIN1	0.308619	1.80453
ELP3	-1.60657	4.94175				CAPN2	-0.232503	0.87205
CDK7	-0.291185	2.59242				ALYREF	-2.07749	1.93254
MIPEP	-0.0390944	0.0449671				METAP2	0.359241	1.0375
VTI1A	0.479159	2.97904				PRDX4	2.15214	5.33612
MYOF	0.0864463	1.38556				FLOT1	0.139313	0.968521
GKAP1	-0.349709	0.693751				ATOX1	0.238141	1.7253
SEC24C	-0.112919	0.957273				HDAC1	-1.44781	0.758626
EML3	-0.394297	2.37672				RPL21	-0.681188	2.97343
SPIRE1	-0.0514679	0.0136142				GCLM	-0.112225	0.154888
CETN3	-0.608289	1.41911				CPSF2	-1.39896	1.42928
SLC30A5	0.123846	0.588568				PSMD4	0.339125	0.457077
ZFP131	-0.0468791	0.0400897				DHX15	-0.0936573	0.216332
SPAST	-0.398702	4.18989				NMI	-0.0017936	0.00312521
UBE2E1	-0.235547	0.509546				SRSF5	0.246236	0.502626
RPS24	-0.166465	0.453314				KPNA3	-0.0156293	0.0283167
MMP14	3.20404	1.24558				EXOC4	0.0708854	0.444309
PXK	0.14634	0.371964				PHYH	1.61559	2.91348
ANXA7	0.00177193	0.0086245				CLK3	1.16639	5.212
RPL36A-PS1	-0.203683	0.570619				RABEP1	-0.208028	1.07269
KHNYN	0.180537	0.46416				FYB1	2.04708	5.7824
TAF4	-0.0672848	0.322677				AP1B1	-0.408253	1.71772
TSC2	-0.401933	3.01265				POLD2	-0.378929	1.29728
ZC3H13	0.405724	2.1824				C1QBP	-1.52634	1.64562
OTULINL	0.133677	0.291232				PNN	-1.55799	1.82818
ANO6	0.125541	1.07259				SPTLC1	-2.10126	2.20974
ELF1	-0.973608	3.44543				HNRNPH1	-0.922464	1.63365
RAI14	-0.0465617	0.351185				TIMM44	0.726893	1.38301
ANKRD28	-0.168366	0.697614				LSM2	-1.56085	0.749043
LRCH1	1.09043	6.47431				EMP3	-1.25217	1.27032
DGKH	1.37002	1.78489				AP3D1	0.271617	2.54424
COG3	0.0748062	0.72727				BYSL	-0.725075	0.85393
STK3	0.240324	2.06033				BANF1	-2.78214	2.24143
RFT1	0.556785	1.74443				TRAPPC3	-0.023397	0.0533174
REEP4	0.136818	0.594848				IMPA1	-0.895882	3.68162
UBR5	0.304875	3.27319				COPB2	-0.263049	0.478488
SCAF11	0.123687	0.699569				ILK	0.241546	0.431299
FAM107B	-0.291374	1.22702				AURKB	-3.70365	2.30342
NT5DC2	-0.0193229	0.0899468				EIF3D	0.44611	3.53517
TBC1D23	-0.264275	1.67341				PGAM2	0.62185	0.342691
DEPTOR	0.0771871	0.0630829				NMT1	1.00056	4.62766
6030458C11RIK	-0.050926	0.125103				GPX4	0.19569	0.468804
ENY2	-0.0193105	0.0555704				CRIPT	0.302989	1.5258
GM7324	0.510895	2.09352				UBR1	-0.593542	0.448317
ITIH3	0.473349	0.782683				HSD17B12	1.09279	5.27343
MAPK1IP1L	0.980405	0.64438				NAGLU	-0.0009618	0.00197829
SPCS1	0.173722	1.61191				WDR1	-0.372599	0.575902
METTL6	0.560374	1.45039				MTX2	0.130471	0.692741
DOP1B	0.0423462	0.149011				DNMT3A	-3.76658	2.25365
CPQ	-0.216233	0.746936				HNRNPA2B1	-2.54868	1.87876
NSMCE2	-0.725784	1.50185				SAP30	-0.0549779	0.0483198
TIMM23	0.563918	2.0666				BIRC6	0.064425	0.541443
NUDCD1	-0.185364	1.20783				HDAC3	-1.04037	2.16728
DPEP2	0.387787	0.342823				YME1L1	0.477582	2.19642
NUP155	0.0224137	0.101811				MKLN1	0.200826	2.02789
IFT27	-1.16719	3.23275				CORO1A	0.463742	2.52441
NAPRT	-0.21695	0.606127				RBM3	0.540111	1.90769
GM5478	1.5689	0.635171				HPRT1	-0.633674	1.89985
PCBP2	-0.227158	1.47158				C3	-1.41924	2.87003
CALCOCO1	0.11086	0.927682				C4B	-1.56498	2.41418
CSAD	0.288253	1.18786				NAN	0.771415	0.812495
ZFP385A	-0.548053	2.23418				HBA	0.327321	0.726645
CYHR1	0.189453	0.468401				H3-5	-0.315528	0.13158
SPATS2	0.241475	1.18527				MT1	2.04692	3.15834
ACO2	0.171472	0.477508				KRT1	-0.804895	0.453759
CD47	0.989884	4.79237				TK1	-1.29987	1.55401
LARP4	-0.235346	1.82236				PRKACA	0.477	1.72504
SMARCD1	0.348828	3.5879				TUBA1B	-0.034647	0.244687
APOL9B	1.02194	0.534814				CTSL	1.56664	3.40593
PMM1	-0.323015	1.20296				ANXA2	-0.0804243	0.861246
CD47	1.09776	4.13825				ALB	0.584853	3.28901
TRIOBP	0.175224	1.44535				HSP90AA1	-0.402989	1.86626
AHSG	1.15418	2.23399				GNAI2	-0.310185	0.444709
YEATS2	-0.693115	0.530134				LYZ2	0.952615	1.44433
HIRA	-0.549447	1.25308				PGK2	0.925863	1.26516
OSBPL11	-0.241692	1.38996				P4HB	0.868799	3.21357
POLR2H	-0.0158119	0.211275				NCL	-1.35374	1.21535
NAN	1.09872	3.12152				FTH1	0.995269	2.73519
CRYBG3	-0.360617	2.57385				CSF1R	-1.86069	2.94781
ACAP2	-0.376373	3.14267				H2AZ1	-1.85129	1.49531
SMPD4	0.360547	3.88282				IFI204	1.01492	3.32049
ARID1B	-0.206005	1.57789				CALM1	0.164087	0.915264
TANGO2	-0.472208	1.11163				EEF1A1	0.471455	1.90641
RNASET2B	0.525393	2.86753				CTSB	-0.769343	2.31753
MED15	-0.446321	3.24672				TXN	-0.238435	1.15407
DYNLT1A	-0.2108	1.10106				TCEA1	1.60115	3.04224
TMEM181A	0.489515	0.638848				CD14	-0.19711	0.0649027
TOP3B	-0.0603907	0.0500732				H2BC14	-2.31792	1.63578
CHMP2B	-0.339914	1.97398				H1-0	-1.14469	0.916912
SLC35B1	0.973122	4.18516				SUB1	0.510335	2.62249
HMGN1	-0.499356	0.47415				COL1A1	-2.56598	1.37597
D17WSU92E	0.58835	3.08376				LPL	-2.14395	2.48457
EMILIN2	1.29186	2.23071				HSP90AB1	-0.0600872	0.310835
SOD2	3.73062	5.32479				OAS1A	1.89776	5.07269
TJP2	-0.0600328	0.292533				TCP1	-0.0921841	0.787266
NAN	-0.0984573	0.484368				SERPINB2	-1.3608	0.8097
ANKS1	0.292521	3.22019				PDCD6	0.329547	1.24298
NFKBIE	2.28496	3.12834				RPL7A	-0.665064	1.78468
MEA1	-0.296497	1.80176				GSN	0.644485	1.75764
POLR2M	-0.100839	0.371473				DNMT1	-1.26092	1.63425
RPL10A	-0.254582	1.38896				S100A6	-0.119425	0.17418
KHSRP	-0.0212269	0.0984661				RPL27A	-0.305313	0.519225
RANBP3	-0.0653977	0.302536				RPS16	0.192543	1.33326
RALBP1	-0.336091	2.53424				RPL7	-0.696805	1.6303
LCLAT1	0.471286	3.87869				RPSA	-0.0753429	1.44659
GPHN	0.286331	4.72978				PSMD3	0.380085	1.17374
TBC1D25	-1.06243	2.04505				LMNB1	-2.64808	2.19517
SLC9A6	-0.490176	2.47382				RPLP0	-0.0161994	0.0527791
GATAD2B	-0.074245	0.316535				HMOX1	4.6503	3.87004
NLRP1B	-0.149053	0.220257				TRIM30A	0.114869	0.295759
NCOA3	-0.451585	2.92984				H1-2	-1.57091	1.2597
TOX2	-1.72083	1.20014				LGALS1	-2.93233	5.74076
ZMYND8	0.20182	1.09649				LGALS3	0.0522878	0.32006
DNAJC24	-0.750519	4.73118				CNP	1.60413	2.54602
PLCG1	-0.860952	0.677318				HMGA1	1.12079	2.33182
NBR1	1.30646	4.44104				ENO1	0.460003	0.55497
DHX8	0.861907	2.60143				AP2A2	0.0217304	0.0703574
KRT10	1.38098	0.728666				SPI1	-0.744513	1.40871
CYTH1	0.485211	2.51019				PPIA	0.466064	1.20256
RPL19	-0.243859	1.35834				TPI1	-0.26412	1.6056
GDAP1L1	-0.835804	1.76496				HSPA1B	1.69775	2.92335
PLTP	-0.681693	1.43227				LYZ1	-0.435137	0.174547
ARFGEF2	-0.165492	2.77163				PCNA	-2.85325	2.29265
STAU1	0.588675	5.73471				CTSD	-0.424509	1.34568
KANSL1	-0.0871284	0.238371				CFL1	-0.247269	0.964287
BPTF	0.0685167	0.35869				KRT19	-1.53168	0.56479
TANC2	-0.166823	0.933967				FASN	-0.876809	3.71711
GPATCH8	0.269402	1.17626				NELFE	-0.184906	0.95435
LASP1	0.194813	0.256448				HSPA5	-0.453588	2.3586
LSP1	-3.10253	1.41638				VIM	-0.641865	0.865882
SNF8	-0.0999284	1.64295				FCER1G	0.869177	3.25603
D11WSU47E	0.511291	1.62865				MYD88	0.128926	0.419799
CDC27	-0.137473	0.294032				EIF3A	0.467004	3.60565
TMEM104	0.388224	1.98327				CBX3	-1.70903	1.68678
Sep 09	-0.284878	3.35668				PNP	-0.363091	0.310622
CD300LF	0.560623	3.4553				GLB1	-1.86419	1.2779
ZMYM4	0.271132	1.15223				IRF2	-1.12885	2.51695
H6PD	0.502044	3.92704				CAT	1.63833	4.00353
PRDM2	1.06852	2.09487				PPIB	0.985296	5.67652
CLCN6	0.441755	1.27055				CAPG	-0.885565	0.191397
MTHFR	1.0459	4.1337				IMPDH2	-1.79173	4.56015
SVBP	0.0950522	0.0658571				IL1RN	2.22297	3.90997
P3H1	0.0567944	0.136747				MCM3	0.00063038	0.00049894
YARS	-0.308471	2.53307				RPS2	-0.302144	1.76295
KIAA1522	-0.794368	3.88131				NFKB1	-0.0069051	0.0155841
ZMYM1	-0.438151	0.481727				LYN	1.04518	1.00956
TMEM35B	0.700596	2.85474				TLN1	1.25964	4.3282
CD300LD4	-1.97159	5.33038				EZR	0.958755	2.3066
EPB41	-0.0955367	1.11017				MSN	0.888661	2.43584
ACOX1	0.21364	0.566641				U2AF2	0.037436	0.158817
SNX11	0.290585	1.10213				GLUD1	-0.883472	0.900858
TUT4	-0.167724	0.883499				PSMD7	0.48083	1.87479
TMEM201	0.298735	0.157739				MARCKS	1.26964	2.20399
SRRM1	0.212494	1.5316				SNRPB	-0.712845	0.877634
MKNK1	-0.524233	2.87859				RPL3	-0.53474	1.5621
OSBPL9	-0.420152	3.46336				H2AX	-2.64768	1.6459
SZT2	0.622868	0.723142				PDIA3	0.560348	5.00459
MED8	0.146357	0.77283				CEBPB	1.36939	0.39146
GOSR2	0.516287	2.03826				NAP1L1	0.627491	3.28262
NRD1	-0.230121	2.50068				GRN	-0.341005	0.647649
MIF4GD	0.266873	0.41949				PRKCD	1.22153	1.26331
GGA3	-0.203425	2.03641				PABPC1	0.167493	0.628275
SZRD1	0.00534821	0.0215803				PTPN6	1.90961	4.24111
EXOC7	0.0256062	0.338816				PTPN6	1.42641	5.65327
METRNL	-0.106233	0.0838495				NEDD8	0.0565677	0.0617158
SH3PXD2B	-0.0865402	0.469524				MSR1	2.51777	4.8233
ARHGAP27	0.44498	3.22038				HMGB2	1.06567	3.00697
MED14	0.207977	0.528571				PRKAR2B	2.79788	3.77608
PCYT2	-0.58902	4.99373				S100A9	2.81461	2.34313
CENPX	-0.381741	0.479123				SSB	-0.995085	0.975384
RALGAPB	-0.0402269	0.251362				DRG1	0.895717	4.9471
RPN2	0.263589	4.78068				KRAS	0.757322	2.94216
FAAP100	-1.88945	1.6673				KIF4	-1.64128	1.22426
RPTOR	-0.184598	0.828799				MIF	0.93088	3.67765
DHX35	-0.391907	1.50028				FBL	-1.37805	1.53399
SOGA1	-0.769644	3.6349				PRDX1	1.39337	3.35096
CHM	-0.174737	1.08315				RPL12	-0.372315	1.36391
PUSL1	0.251364	1.37197				GNL1	0.990597	3.57303
SPEN	0.698464	5.41171				LIG1	-1.02337	1.1194
PLEKHM2	-0.279137	1.3076				HSPA9	0.094892	0.643307
MAGT1	0.0710072	0.30301				FEN1	0.647239	3.16054
PPP1R8	-0.169559	1.15295				CAP1	0.324902	0.122809
DDI2	-0.225105	1.77326				RPL28	-0.89905	2.07547
AMPD2	-0.402135	2.83368				PURA	-0.241471	0.461159
GSTM4	-0.964094	1.03481				H1-4	-1.67876	1.29445
CLCC1	0.0367022	0.267054				H1-1	-1.1595	1.07326
OTUD5	0.384618	1.73717				H1-5	-1.73825	1.6063
TFE3	0.38464	2.01104				H1-3	-1.43646	1.32036
DOCK11	0.187372	1.98425				RANGAP1	-1.64563	1.77878
DOCK11	0.0693934	0.333213				PSMC2	0.402902	1.92307
STAG2	-0.055995	0.453653				BRCC3	-1.43102	1.37875
L1CAM	-1.5286	1.32782				ALDH2	-0.87988	4.90271
REPS2	-1.07643	2.01913				CAPZA1	-0.980672	2.61008
HUWE1	-0.291649	3.03185				CAPZA2	-0.681053	3.4391
GEMIN5	-0.046593	0.314161				SRPRB	1.49992	4.31946
TTC17	1.23629	5.33408				RPL6	-0.655435	2.05816
PIGO	0.226407	0.163664				RPL29	-0.644385	1.63835
ATP7A	1.12364	7.51192				CRKL	-2.03924	4.82672
GM20489	0.836122	3.17675				RPLP1	0.0775258	0.139221
MED12	0.357881	1.74182				RPL13	-0.508687	1.8216
AVEN	-0.096904	0.269374				EIF1	2.46652	2.50846
RNF128	0.638956	2.30864				LMNA	-1.87998	1.84383
MADD	-0.331406	4.03938				SLC25A4	0.177929	1.46485
EFTUD2	0.266813	2.47719				EPX	-2.36901	1.91631
TMEM164	1.42839	6.15033				HNRNPA1	-2.14258	1.61559
DGKZ	0.13708	1.03058				MCM5	-1.20229	3.68483
PHKA2	-0.827273	4.01733				PSMA2	-0.548266	2.40824
TPRN	-0.796937	3.00838				AHCY	-0.663683	0.293671
USP8	-0.691768	4.72032				KRT6A	-1.69944	0.793776
PIR	-0.217726	2.28791				ATP6V1A	-0.299648	1.39569
NDUFAF6	0.0736928	0.182715				ATP6V1E1	0.0243022	0.08202
CD72	0.715468	2.14982				S100A11	0.373827	1.13177
ARRDC1	0.0464535	0.161122				PA2G4	0.528763	0.43079
VIRMA	0.303103	2.61106				CAST	1.71631	3.30657
CARD9	-0.529605	5.50667				RPL9	0.696031	2.56662
MAN1B1	0.244063	2.08838				HSD17B4	3.53887	3.07745
PAXX	-0.508468	0.716805				CCL9	0.108057	0.156672
FUBP3	0.0101976	0.0564634				ATP6V0D1	0.267988	0.881025
PNPLA7	-0.1489	0.422574				SLC25A5	0.118733	1.8452
RPP38	-0.0561163	0.127299				APOBEC1	-1.49808	1.31627
NMT2	-0.162233	0.825698				USP10	1.03933	0.820729
MAP7D1	0.197448	1.50919				PKM	-0.736219	1.3944
MAP7D1	0.384479	0.506827				STAT6	-0.0370059	0.0415903
FGGY	0.756787	1.47548				HMGA2	0.316714	0.220706
TMEM67	1.7056	2.67948				DBT	0.609075	0.833145
PDP1	-0.488089	3.1678				PITPNB	-0.386981	0.322663
PNISR	0.678156	3.20378				GALC	-2.45546	4.29931
AA467197	2.87178	7.21003				DDX6	0.690844	2.55396
GM13697	0.330931	2.7789				LRPAP1	1.36962	4.42752
PXMP4	-0.0065572	0.00243994				DSC3	-1.50535	0.451677
FOCAD	-0.101995	0.0453483				RRP1	0.531089	1.22906
LRRC57	-0.148036	0.192187				USP5	-0.322712	0.637988
SLC25A51	0.423133	0.538314				PDCD5	-1.97671	2.04074
SETX	-1.30036	4.05257				SAMSN1	3.6237	4.92638
HNRNPA3	0.0845485	0.514158				SNRPA1	-1.52918	1.45838
CNTRL	-0.34633	0.820955				MRPS6	-1.13952	4.52954
AGPS	-0.0586872	0.451781				EEF2	0.200409	1.1253
ASPH	0.50466	4.04184				PAXBP1	-0.108354	0.141424
MED22	0.00072479	0.00062977				TUBGCP3	-0.509473	1.0825
REXO4	0.455281	1.74181				EIF5	0.514207	1.26803
USP48	-0.557262	2.48862				ARPC4	0.359562	0.496449
POFUT1	0.625133	4.05843				ELOF1	0.822981	3.39316
SLC44A1	0.25529	1.71982				RUVBL1	-1.84098	1.7095
CDS2	0.543692	3.87257				EIF3E	0.376761	3.54506
GALT	-0.361987	1.27421				PCBP1	-0.473673	3.51571
CAPZB	0.210168	1.12298				ACTB	0.803509	2.58275
UBAP2	-0.198942	1.15361				MORF4L1	0.184778	0.521427
UBR4	0.440884	4.65176				EIF4A1	-0.0226221	0.0251451
UCK1	0.140225	0.421412				RPS20	0.833149	3.8069
AP5S1	-0.452286	3.60025				ACTR2	0.487794	1.32405
FAM219A	-0.397563	1.83165				ARF3	0.0919406	0.0884754
ATP8B4	0.355889	0.788377				RPL27	-0.942412	1.67068
MDN1	-0.114946	0.450719				RPL37A	-0.290408	0.584498
NDUFB6	-0.265026	2.36883				VBP1	-0.782304	0.542302
CD99L2	-0.146641	0.292079				YWHAG	0.29704	1.03245
HMGB3	-0.533141	3.01558				PPP1CA	-0.558658	0.827964
TPX2	-3.00421	2.90865				PSMC1	-0.0154128	0.0705446
ZBP1	2.5495	5.70501				PSMC5	0.340493	2.43158
INTS8	0.0989831	0.424434				RPS8	-0.0288966	0.113163
AKAP2	0.615278	2.86082				RPS15A	-0.0543482	0.298138
CD44	0.0874567	0.35926				YWHAE	-0.314277	1.96865
FMNL2	0.823481	3.34373				RPS14	0.4443	1.86206
NDUFAF5	1.794	1.64976				RPS23	0.392126	2.20469
RTF1	-0.141886	1.25885				RPS29	1.39775	1.89673
FNBP1	0.0804157	0.734208				RPS11	-0.024627	0.15934
FNBP1	0.152722	0.0833461				RPS13	-0.350659	2.15636
AQR	0.205488	0.95281				SNRPF	-1.04785	1.38028
ITPRID2	-0.0405808	0.506693				SNRPD1	-0.796026	1.26277
SECISBP2L	0.221926	1.99161				SNRPD2	-0.88805	1.54881
TMEM87A	-0.31599	1.87712				SNRPD3	-1.05232	1.66908
ACSS2	-0.198248	1.1138				PSMC6	0.249521	2.01028
MMADHC	-0.135327	0.0677582				YPEL5	-0.143108	0.725277
SRXN1	1.11333	5.85051				RPS4X	-0.0343237	0.149948
PPIG	0.41419	2.4058				PPP2CB	0.230839	0.577289
MAPKAP1	0.703267	2.5748				ACTA2	0.88021	1.86859
SLC2A6	1.75953	5.17276				RPL23A	0.0819387	0.244527
TANK	1.04357	4.53766				RPS6	-0.187092	0.650689
PPIP5K1	-0.845863	0.748497				MTPN	0.767776	0.570383
HELZ2	2.02684	4.9365				H4C1	-2.1819	1.52726
ITPRIPL1	-0.554304	1.2235				ATP6V1B2	-0.570601	1.79505
TTN	0.320386	2.3125				RAN	-1.01451	1.08521
UPF2	0.377926	3.58866				RPL23	-0.0242274	0.19193
ORC3	-0.203713	0.194942				RPS26	0.821949	1.39799
GORASP2	-0.0563202	0.507611				CYCS	1.53334	3.41976
NEK6	0.623415	1.46094				RPS3	0.24043	1.61016
MYEF2	0.444451	3.79897				RPL8	-0.46852	2.51865
RALY	0.384999	2.75342				YBX1	-0.208825	0.646435
TPD52L2	-0.111312	0.971237				PFN1	2.30975	4.90101
EPB41L1	-1.23726	5.4209				RAC1	0.457603	0.191289
EIF2AK4	-0.0198925	0.0503739				HSPA8	0.090488	1.04421
CEP152	-0.332572	1.36297				TPT1	1.89479	2.57047
PFKFB3	4.31817	6.2148				DNAJA1	0.736534	3.62202
PTER	-0.565608	2.51188				HSPD1	-0.175301	0.590234
BAZ2B	0.43105	1.07014				MAPK1	0.424879	2.36497
RRBP1	0.425043	3.47651				PPP1CC	-0.577502	0.747315
ACOT11	-0.44166	5.88508				YWHAZ	-0.361587	0.942969
DYNLRB1	0.183208	2.43999				DYNLL1	-0.401421	2.62742
LY75	3.89898	3.72095				RPS17	-0.0365474	0.0914311
RABGAP1	-0.183773	2.15708				CSNK2B	-0.231713	1.13103
PTPRJ	0.986095	5.58318				RPL22	0.661808	1.75928
SH3GLB2	-0.544039	4.66604				YWHAQ	-0.0504406	0.150545
YTHDF1	0.508823	3.09364				TUBB4B	-0.184592	0.732517
ARHGEF10L	-0.698392	2.07874				TUBA1C	0.095809	0.464821
GPR155	-0.629779	0.483431				YWHAH	-0.113827	0.490944
UBTF	-0.308872	1.92687				ELAVL1	-1.89157	1.7249
MOCS3	-0.100765	0.26397				RAD50	-2.26595	2.98488
ALG6	0.22572	0.604365				USP9X	-0.0145202	0.0805734
LAS1L	0.0169668	0.112107				NACA	0.540706	3.34961
SET	-0.0680079	0.307429				CCT7	-0.104965	0.576616
MLX	0.484731	2.02619				CCT2	-0.0973063	0.798766
PPIH	0.00692177	0.0288381				CCT4	-0.0934033	0.709568
ARID1A	0.278513	2.24128				CCT5	-0.142652	0.923109
ZXDB	-1.05697	1.48272				CCT6A	0.00075007	0.00275937
EHMT2	-0.2186	1.5959				CCT3	-0.130405	0.984812
UHRF1BP1L	-0.151424	1.34469				PHF5A	-0.814814	1.10976
ARFIP1	0.110093	2.75659				TUBG1	-0.705572	4.92366
KANSL3	0.177572	1.07847				ERH	-1.14019	1.46457
RSRC2	-0.114269	0.120013				AP2M1	-0.23399	1.26844
PABPC4	-0.0653257	0.544712				SERF2	0.347294	2.65558
SRSF12	0.30387	0.513748				SRSF3	0.404563	2.975
KDM1A	0.154263	1.49131				ISOC2A	-0.0817306	0.321718
TBC1D8B	0.063503	0.395786				PKP1	-1.35744	0.909678
PLCB2	-0.499431	1.96325				RPS3A	-0.242758	1.32534
KNSTRN	-0.834724	0.994597				FRG1	-0.0686848	0.34121
CEP250	-0.881291	3.8018				CDK2	-1.00223	4.15082
HMGN2	0.0509863	0.119562				G3BP2	0.0513778	0.0547332
AFF1	0.146127	0.327692				MPRIP	-1.25139	2.68501
TTC38	-0.907131	3.14221				ANPEP	-1.58626	0.83144
IQSEC2	0.954555	5.2871				BOP1	-1.70062	1.06962
REL	0.156835	1.57401				DOK1	-0.755206	2.6229
PPP1R11	0.285343	1.15098				SMARCC1	-2.41774	1.92203
PHF11	2.86015	8.35927				TEP1	0.482354	2.41232
MTR	-0.328146	1.11313				RP9	0.191473	0.289639
EXOC6B	0.124423	1.37807				G3BP1	-0.518759	1.03146
PHRF1	0.799751	2.53871				SHC1	-0.23242	0.572052
ARMT1	-0.516447	2.76424				TUBB5	-0.467604	3.58638
PPP1R12B	1.67093	0.892261				RPLP2	-0.441699	1.96867
DENND4C	-1.3456	6.10834				G6PDX	-2.11469	4.55767
DENND4C	-1.32633	3.60217				YY1	0.479495	1.78166
MED24	0.23855	2.17946				HNRNPUL2	-2.47591	1.84619
UQCC1	0.377632	1.9535				TOP2A	-1.00501	0.728286
ARHGAP31	-0.0745535	0.429446				VCP	0.262435	1.32792
DPY19L1	0.361035	1.58129				JUP	-1.70741	0.812953
ALDOA	0.426832	3.02911				SAP30BP	0.168114	0.428512
ALDOART1	-1.16655	1.00556				CKB	0.234526	0.280564
THADA	-0.431255	2.4598				NF1	-0.392331	1.18883
LGALS8	0.500528	3.96227				TOP1	0.271461	0.28635
HBB-BS	1.05316	3.2645				CDK18	0.376316	0.576459
SEC14L1	0.00915217	0.0308937				FABP5	-0.852008	0.453536
INTS11	-0.409598	1.10075				EIF5B	0.383533	1.55542
PARS2	0.419049	1.16695				PLK1	-2.00562	2.89626
NAIP2	0.773194	3.90933				TGM3	-1.27544	0.522233
MGL2	-4.32572	3.72296				LYAR	-1.22601	1.87529
TOP3A	-0.238747	0.580732				PADI2	-1.23126	2.86703
UBE2J2	2.17651	1.54526				TRIO	-0.496391	4.02718
VAMP2	0.41575	3.17199				KRT80	-1.12433	0.5744
SYNGR2	1.25897	2.16413				RBM15	-0.215775	0.329481
DHRS13	-1.47358	0.985034				MOCOS	-1.61917	5.48681
GPCPD1	-0.785348	1.75802				WDR36	-0.295484	0.128805
ZMYM3	0.158554	0.48669				AP5B1	0.0821147	0.141478
CHP1	0.51061	2.26189				HP1BP3	-2.25036	1.67109
KDM4B	1.3151	3.44201				SRSF10	-1.07717	1.21848
5031439G07RIK	-0.629509	4.42345				PSMD8	-0.084451	0.133223
RAB34	0.282625	0.876733				RSRC1	-0.284175	1.15116
UNC119	-0.407248	0.760417				MYL12B	1.14883	4.14417
DUSP3	-0.785569	4.52211				GTF2F1	0.630878	3.49086
LGALS9	1.09556	3.42337				GMPS	-0.427119	0.759107
SRCIN1	0.899473	0.617644				MAT2A	-0.406437	1.692
Sep 08	-0.0646939	0.522766				ZC3H15	0.878525	5.26186
KIF3A	0.0829003	0.357868				USP39	0.0995672	0.11349
GABARAP	-0.464093	1.65233				CWC27	-0.199722	0.586753
BCAS3	-0.47833	2.54194				NLRX1	0.0531952	0.128336
SLFN9	0.521466	0.719775				PDIA6	-0.0468495	0.0856017
SLFN8	0.928889	1.5086				EXOC5	0.124596	1.05733
MACF1	0.303078	1.63147				NAN	0.533639	1.87863
MACF1	0.115587	1.25676				ORC6	-1.72873	1.47762
NDUFS5	-0.77837	3.07893				HK3	-0.235744	1.57251
JAK1	0.76719	6.39196				ALKBH5	0.92723	3.73169
TLK2	1.0678	3.75923				KRT2	-0.71285	0.361603
PRPSAP1	-0.228029	1.54004				PRKAA1	0.0691619	0.0564711
GRB2	0.122584	1.6803				PBXIP1	2.11056	4.68247
MTMR3	-0.0867312	0.508754				DNPEP	-0.478658	2.10356
ALDH3A2	0.319106	3.87189				NELFCD	-0.333699	1.43451
ATP2A3	0.180026	1.60766				UAP1L1	0.830896	2.73669
CLCN5	-0.639093	1.1175				SRSF6	-0.828713	2.18912
HGS	0.0317707	0.184222				PSMD1	0.390132	0.789241
AIFM1	0.0883007	0.915091				CSNK1E	-0.503628	1.89144
MOSPD2	-0.0800471	0.801619				HSPA4	-1.01038	2.40696
NASP	-0.303994	2.16646				TEC	-0.306381	1.28595
PEX10	1.93781	0.477115				HECTD3	-0.434442	1.53411
EIF2B3	-0.179203	0.823122				XXYLT1	-0.949533	2.22794
CETN2	-0.706479	1.92633				CMPK2	2.74374	1.98408
IRAK1	-4.93667	0.767442				DDX17	0.438035	1.01197
ARHGAP4	-0.6763	4.36711				LBR	-0.146688	2.1904
NAA10	-0.304569	3.53142				SPC25	-5.22503	5.36146
YIPF6	-0.0471163	0.089254				POLDIP3	0.157682	0.230649
TBC1D2	-0.73822	3.88314				FRMD8	-0.205875	0.297188
UPRT	-0.283333	1.39476				BRD4	-0.0960119	0.394893
MTM1	-0.158742	0.743395				SPG11	-0.514073	0.712505
ARHGAP15	-0.463137	1.94844				LRRK1	-0.414897	0.594632
CLTA	-0.294262	1.57129				PDAP1	1.43704	1.96359
GBA2	0.0102756	0.0108351				SMARCC2	-1.69065	1.47087
TPRGL	-0.889883	0.810785				SF3B2	-0.5886	0.825583
NHSL2	-2.96669	2.59763				TAX1BP1	-0.88389	1.53626
CEP131	-0.241657	1.26544				ARGLU1	0.129312	0.438454
TOMM5	-0.454171	0.471032				MCCC2	0.0623882	0.195608
NFX1	-0.0843093	0.215297				UPF3B	0.586114	3.50715
USP24	-0.387068	2.86922				LSG1	0.310797	1.47309
PLXDC2	-3.00917	4.68044				HDGFL2	-0.445425	0.875435
COBLL1	-0.542947	1.62916				SKAP2	2.096	5.10292
BAIAP2	-1.34199	5.59754				TEX10	-0.780582	1.33669
AATK	-1.84557	1.41047				CCDC51	0.225986	1.11461
THOC2	0.367432	4.48989				SFSWAP	0.13763	0.422325
DLGAP4	-0.290658	1.79042				KRT76	-1.29144	0.855789
MRPL2	0.0275445	0.0910998				NCBP1	-1.85746	1.55729
PBX3	-0.0468197	0.173211				HECA	0.00811076	0.00717621
UHRF1BP1	-0.211513	0.817568				ESF1	-0.739652	0.899082
ZBTB8OS	-0.316698	1.00409				PRPF38A	0.249222	0.840341
CPSF4	0.633667	3.18775				SYNE3	-0.823467	1.24611
HNRNPK	0.535285	2.78467				CCDC88B	-0.291896	1.43598
ZBED5	0.300529	1.7922				HERC2	-0.149526	0.674185
ABL2	0.188637	0.986533				WDR18	-1.96081	1.84623
CAD	-0.312975	2.40648				MAEA	-0.220067	1.3344
ARHGAP42	-0.697935	1.25613				SRSF4	-0.517037	1.21398
PHF3	-0.29091	2.19959				DDX46	0.0671749	0.219593
STRN3	0.196261	3.29909				THRAP3	-0.63135	1.0809
YTHDC2	-0.0753243	0.429056				ZFYVE26	0.105536	0.435677
ZFP964	-0.430659	0.455768				ARRB2	1.14388	5.53365
MYO18A	0.261232	6.85925				NUFIP2	1.18236	4.24642
SBNO1	0.195451	1.38541				TAOK1	0.196916	0.26002
CGNL1	-1.16177	2.19034				VPS41	0.323606	0.92941
GCC2	-0.265816	1.9403				MTIF2	1.12744	1.58948
ERBIN	0.3126	1.95896				XAF1	1.79424	3.58297
RAPGEF6	-0.309236	1.70193				NSRP1	0.265217	1.27134
RBM34	0.952235	1.37784				EXOC1	0.370446	1.87589
UNC13D	0.179436	1.20463				RBM27	0.00533366	0.0137306
OTUD7B	0.326982	1.6833				PES1	-0.975728	2.764
TRAPPC11	0.0725331	1.23149				NPM1	-1.60591	1.45415
ITPKB	0.743263	3.16812				CYFIP2	-0.917993	1.88611
POLR3A	-0.101438	0.279356				FLOT2	0.213628	1.24514
PPFIA1	-0.0248134	0.148176				MYO1G	-0.628834	2.10998
ANKRD44	-0.215353	2.29107				LUC7L3	0.1556	0.614103
PLXNB2	0.615153	3.69999				CLINT1	0.27048	1.26978
FLVCR1	0.00590515	0.018818				EWSR1	1.44072	1.32405
DOCK5	0.216083	0.811974				ACACA	-0.0645342	0.268761
RBM25	0.492262	3.54569				SLC25A11	0.67699	2.32537
TCF25	-0.0233867	0.067844				DHX40	0.46894	1.98916
PHF11B	4.08551	5.86879				CLTC	0.0122013	0.0655197
NFATC1	-0.704153	2.00125				KIAA0100	-1.45273	2.22328
FLNA	0.0715003	1.06715				RABL6	-0.010253	0.0217326
PKIG	-0.0785713	0.0815593				NCOA4	-0.749615	1.82687
TEFM	-0.188292	0.592966				SIN3A	-2.15899	1.26206
ZFP512B	0.564182	0.60281				HNRNPD	-1.65109	1.46432
RGS19	0.112492	1.03985				P4HA1	1.23494	5.54059
ABI1	0.0851669	0.778245				CSNK2A1	-0.16576	0.642869
COQ4	0.550183	2.51409				KHDRBS1	-1.56532	2.21729
XPNPEP3	0.100544	0.259128				ATF3	-1.91196	0.720647
CTNND2	-0.125437	0.106985				IRGM1	0.206635	0.638838
NAP1L4	-0.0839772	1.30262				RASA3	-0.994835	6.41104
SNTB2	0.577843	6.46192				CNOT7	0.00329042	0.00876618
WAPL	0.284261	2.46132				RIPK1	-0.675962	4.42477
LST1	1.76977	4.56679				CAPRIN1	0.574399	0.390235
2310061I04RIK	0.0426354	0.0463927				TMPO	-1.52261	1.97485
MPND	0.276773	0.716983				WBP4	-0.145023	0.399804
CFB	2.35007	3.71065				CYBB	2.14029	1.56074
SMN1	-0.757677	0.422126				PRPF4B	-1.76525	1.48944
ATM	-0.242167	0.256805				CTCF	-0.721397	0.41922
DCP1B	-0.280056	0.827382				PRDX2	1.11013	2.4155
CEP170B	1.41437	3.34579				ARG1	-1.32999	0.49528
PDZD8	0.315821	3.22994				LCP1	0.184268	0.755764
OSBPL8	0.137399	1.74033				CCT6B	0.192583	0.784942
PTPRD	-0.133369	0.34557				DSG1A	-1.03348	0.582644
DNAAF5	-0.174449	1.19195				HP	0.839836	2.71551
TMF1	0.260349	1.76436				DDX5	-0.247796	0.61
CBLB	-1.51365	2.07273				ATRX	-2.46583	1.97673
MON2	-0.283566	2.72954				DNAJC1	4.46337	1.78169
KDM3B	0.153648	0.944978				PHGDH	-1.12016	3.73388
MFAP1A	0.367073	1.402				KRT14	-1.87466	0.882658
HIST1H2AB	0.423002	2.20468				MELK	-1.66342	1.62035
MNDAL	0.703663	6.97073				PRG2	-2.46186	1.6509
HNRNPDL	0.599845	2.7976				SRSF2	-0.126928	1.07093
RPS15	-0.0936565	0.947686				DDX3X	-0.0474882	0.196442
MBD3	0.0335493	0.0745958				SEMA4B	-1.39108	0.20107
SPNS1	-0.291755	1.67599				SSR4	0.00153589	0.00383554
SEC11A	0.262321	1.92477				SNRPA	-0.71179	1.35523
OSBPL3	-0.209276	0.916824				SNRPC	-0.497815	0.544566
OGFOD1	-0.466724	1.4955				SPTBN1	-0.534255	3.96488
9430038I01RIK	-2.76483	3.70877				SPRR1A	-1.52678	0.944664
ACER3	-0.241703	0.157407				SPRR1B	-1.36658	0.841925
FZR1	1.13638	0.806351				TRIM28	-2.47244	1.8305
PLEKHA1	-0.496595	2.43929				TSN	-1.58485	2.53086
NMRAL1	-0.457105	2.9092				SNRNP70	-0.674982	1.39971
NCLN	0.258882	2.66953				SUPT6H	-1.07977	0.745068
LIMCH1	-0.0825539	0.0992786				CSTB	-0.208989	0.754179
LEMD3	0.747319	5.10398				COMMD3	-0.586265	3.92258
ANAPC7	-0.554443	2.68963				NUP62	-0.529536	0.892237
MGST1	0.645744	1.5402				UTP14A	-2.8682	1.72717
CIT	-2.89316	3.28565				BTF3	0.571375	4.11283
PABPN1	0.44924	2.94172				IFIT1	3.37858	5.76528
FNIP2	0.140622	0.225057				IRF4	-1.72942	0.971325
INPP4A	-0.393365	1.93785				ISG15	2.23521	5.45713
UXS1	-0.493832	1.21328				TOP2B	-1.26412	1.01978
ZFAND2A	-0.688115	1.67864				GART	-0.371542	0.874905
NDUFV1	-1.08422	5.98098				GPALPP1	0.656582	4.77463
DGCR6	0.021698	0.0263757				ISY1	-3.06893	0.882039
VPS8	-0.606677	4.76873				SWAP70	1.04426	1.15063
CARM1	-0.338232	1.91145				CDC5L	-1.01529	1.30326
ING3	0.0818937	0.0975774				RFTN1	-0.0032849	0.00747225
PRKAG2	0.817061	1.7389				NOP58	-1.39414	1.58173
POGZ	0.281665	1.38057				GBF1	-0.211287	0.570138
TMEM135	3.19051	1.48936				SCAF8	0.503032	0.99572
PIP5K1A	0.664087	4.02903				LEMD2	-3.30615	1.56456
TRIM3	-0.459454	4.19578				KRT42	-1.89422	0.972747
CCDC13	-0.212489	0.0583033				KRT77	0.00069523	0.00023494
LPGAT1	-0.37866	0.38117				KRT72	-1.89476	0.644244
MOV10	1.02581	4.52388				CLTB	0.412139	0.980592
TMEM59	0.493367	1.2331				EXOC3	-0.0701697	0.132817
BLOC1S1	0.0192399	0.131329				PDCD11	-2.68734	1.30977
USP46	0.564169	3.34535				U2SURP	-0.15708	1.35744
USP16	-0.0393021	0.125734				HAUS6	-0.872143	4.08962
GOLIM4	-0.35448	1.57238				KRT73	-0.611663	0.365007
DSCC1	-0.542644	0.248364				DNAJC8	0.449041	2.17552
MRPS21	0.00154567	0.00775246				SNX1	0.218903	0.1948
NINJ1	0.970207	1.17441				SKIV2L	0.0481467	0.253719
CCDC9	-0.14656	0.882796				PPP2R2A	0.181253	0.582359
SNX10	1.34095	4.27849				HEATR6	-0.592297	0.435535
KXD1	0.183799	0.442271				RBFA	0.124904	0.130755
RPS6KB2	-0.101794	0.222954				SNRNP200	-1.24826	1.67948
ARL6IP4	-0.333564	2.81537				ABCF1	0.390064	2.36702
DCUN1D3	1.05027	3.29176				FXR2	-0.184894	0.106578
TM9SF1	0.135837	1.18368				SMCHD1	-1.58442	1.88647
MPV17	-0.201744	0.563171				GEMIN4	0.119956	0.550329
WIPI2	-0.0657246	0.135296				KIF15	-2.79962	4.74965
GNPDA2	-0.411662	0.834594				FAM126A	-1.09547	4.16245
BLNK	-0.245119	1.76472				TXLNA	0.0936911	0.234279
FUOM	-0.261406	0.717248				INTS6	-0.904336	1.90134
LENG8	-0.0183263	0.0249539				FBXO42	0.439992	0.94652
HNRNPH3	0.385935	3.1891				RCC1	-2.96171	1.66228
YLPM1	0.0351067	0.170517				RASA4	0.784769	3.25359
TM6SF1	0.570889	2.94316				DHX29	-1.41258	0.435473
MSTO1	-0.300391	1.04766				BMS1	-1.49229	1.5161
DBR1	0.0093329	0.0426222				BUD31	0.536831	1.58114
SPG7	0.0373344	0.0838452				RICTOR	0.706682	0.143609
SAFB	0.257522	1.35457				UBR2	-0.083828	1.455
SIRPB1C	3.32489	3.30773				SBF1	-0.399467	0.76454
PMVK	-0.372549	1.76094				NUP188	-0.0812902	0.072895
KLC2	0.50407	3.45389				RPS9	-0.170576	1.24777
DRAP1	-0.0923514	0.334235				RPL35	0.250192	0.385774
PIK3CA	0.048229	0.0723888				EIF2S1	0.979769	5.86315
CUTC	0.392805	1.86273				PPP2R1A	-0.466979	1.96386
SETDB1	0.18557	0.942156				POLR1F	-0.390964	2.13247
AQP9	0.981342	2.63905				TRY10	-0.397453	0.436654
ANP32A	0.165551	1.74026				PICALM	0.642418	1.89903
EEF2KMT	-0.512211	1.06847				CYFIP1	0.141182	1.91236
ABHD11	-0.0677261	0.347213				FCSK	-0.700112	1.23094
MAPRE2	0.149272	0.721125				TUBB2A	0.531819	0.42231
BCL7B	0.224713	0.149962				WDR91	-0.720126	3.28599
ATP1A2	0.0439396	0.329294				LUC7L2	0.137447	0.476153
GLYR1	0.569038	3.94729				DEK	0.00521088	0.0282427
RBM42	-0.0094671	0.0385012				MYBBP1A	-1.50037	1.24358
GM5239	0.656631	3.20782				APTX	1.57471	3.0979
TERF2	-0.23013	0.828858				PHKB	-0.497376	2.81423
GAR1	0.34427	2.40021				SCAF4	-0.070302	0.0945563
POLR2J	-0.0990798	0.257752				CDC42BPB	-0.137437	0.1246
MYO5A	-0.101301	0.319871				PRPF38B	0.0882204	0.282425
PIK3C3	-0.30591	2.92579				VPS13B	-0.96119	2.53007
NTAN1	-0.090425	0.0710415				NUP214	-1.62326	0.963994
SYNJ2	-0.215153	0.43468				SESTD1	-1.49853	5.13429
BRD8	0.0476055	0.118477				INTS2	-0.282265	0.156777
SF1	0.0780635	0.359123				MOGS	1.12783	3.06637
AAMDC	-0.275568	0.292798				POLR2E	-1.86205	1.23615
EDRF1	0.0380609	0.0416798				KCMF1	0.256077	0.756941
CDCA2	-0.887231	0.888474				NAN	0.443897	2.04165
MTHFD2L	1.14846	2.36581				ALDH3B1	-0.673673	2.26609
CCDC6	-0.111467	0.587424				PPP1R10	-0.564308	0.575113
TARBP2	-0.656843	2.47357				MTDH	1.53436	3.77786
TMED7	0.287522	2.69819				VAC14	-0.545622	1.81328
CARMIL1	1.15149	2.06179				DDRGK1	0.72121	1.37642
ACSL1	3.33818	8.72782				PELO	0.0571797	0.148753
B4GALT7	0.36107	3.407				RMND5A	-0.32779	2.27549
STXBP5	-0.594759	3.63666				SAFB2	-1.42651	1.09949
CSF1	-1.21955	1.52251				CYTH4	-0.813503	3.40976
DEDD	-0.0520818	0.166934				SEC24B	0.344658	0.361829
RGS12	0.340052	0.167536				DDX42	0.865823	3.23749
TRIM59	-0.875245	0.855734				MPHOSPH10	-2.26665	1.61186
DDX23	0.211903	1.85138				GATD1	-0.370839	2.37149
TTC7	-0.72338	5.99507				HAUS4	-0.828432	4.20599
CHRAC1	-0.122268	0.537372				LPP	0.716407	2.29642
TSC22D1	-0.523886	0.905712				PEF1	0.143346	0.600835
TMUB1	0.302358	2.16854				ERLIN2	0.254454	1.64482
ELOVL5	-0.209321	0.634137				NELFA	-2.86863	4.70206
MFSD6	-0.294011	1.85897				PSMD11	0.257719	0.919556
NSD3	0.850166	3.19232				CWF19L2	0.18292	0.474089
MOSPD3	0.460819	1.50494				TTC7A	-1.17936	3.74865
TIMM17A	1.46141	1.15335				EIF4B	-0.0072029	0.0282332
FAM118B	-0.366405	0.282121				SAMM50	0.336129	2.31755
RNF10	-0.23239	0.624881				PTBP1	-1.16842	1.24354
PBRM1	0.205659	1.67494				BOLA2	-0.540301	1.23505
F10	0.161077	0.0628537				SMNDC1	0.469102	2.25692
TMPPE	0.139526	0.766036				WASF2	-0.0936754	1.07767
IFI207	-1.56169	5.58136				CGGBP1	0.830066	1.5316
CALHM2	-0.811999	2.67896				SLU7	-0.52986	2.95793
AKTIP	0.0331476	0.105379				TBC1D10B	0.557825	3.44265
MRPS14	-0.225791	2.183				HAUS1	-1.28504	4.72383
TNIP1	-0.241864	1.41191				NOC4L	-2.21305	1.27533
1700021F05RIK	0.329952	0.628342				RUFY1	-2.30044	3.17394
TNFAIP8	0.0720944	0.340097				ARL14EP	-0.617526	0.58982
WDR54	-0.458677	0.404512				SNIP1	1.10717	0.507365
PPP1R2	-0.204397	1.25368				NUP93	-0.587208	2.7926
NRF1	0.192309	0.740386				SUN2	-1.74774	3.30366
EGR2	-2.80368	2.30117				EIF2A	1.41278	3.40875
TRIM12C	0.39596	2.63005				AHSA1	-1.32605	2.28735
INO80C	0.0702503	0.435979				RCC2	-0.532991	3.0599
PCYT1A	-0.356883	0.0424477				IPO5	-0.819449	2.94302
PIRA2	-0.316355	0.363395				HAUS7	-0.95129	2.59638
HSD3B7	-2.00292	2.85223				EIF1AX	1.81945	2.86542
PIGG	-0.04949	0.103655				HADHA	-0.797625	4.07182
TDG	0.0947015	0.361289				RPL24	0.0204248	0.0954885
FAM186B	0.367059	0.758759				ELMO1	0.0409844	0.445204
MRPL3	-0.144006	0.687618				CEP55	-1.74165	5.26618
NAPG	0.230023	1.92901				SRRM2	-0.298787	0.807207
UQCC2	0.397887	2.46696				NUP54	-0.99998	0.922338
DHX32	-0.0835321	0.096365				CPSF7	0.0333204	0.242352
VEZT	0.347462	1.51353				SEC62	1.48552	2.52044
TIA1	-0.26954	1.78142				PYHIN1	2.86949	4.87176
RBM24	-0.57618	2.91131				GPNMB	-0.197015	0.332928
TNFAIP2	0.681315	2.41644				PDCL3	0.400403	2.48776
PTRHD1	-0.232447	0.891013				SP110	-0.0977409	0.0684863
ZRANB2	-0.199424	0.836296				TRIM14	0.42189	1.76178
IRF7	-2.35843	2.82294				RSL1D1	-2.75063	1.70844
DBI	-0.58324	2.843				FGD2	-1.93901	2.53994
NDUFB5	0.0221224	0.159505				TAOK3	0.264152	1.79424
ZC3HAV1	0.493461	3.51816				ARHGAP25	-0.600005	2.24879
RBM33	0.0771654	0.311204				SREK1	0.362147	0.911071
DNAJC19	0.127135	2.09639				TRIM47	-1.36773	4.61245
STMN1	-0.799694	4.19416				ASRGL1	-2.46138	2.96769
PIKFYVE	-0.145003	1.1891				DOCK8	-0.556348	3.3471
P2RX4	1.01095	3.05535				RBM14	-1.20581	1.46271
PEX5	-0.384556	3.42055				DOCK2	-0.268616	2.41261
VPS29	-0.449872	2.423				CCDC90B	0.0996528	0.099144
SYNJ1	0.345067	3.5918				TBL3	-3.16201	2.18018
0610010K14RIK	0.0475667	0.169948				AIDA	0.839382	0.964725
HOMER1	0.440049	0.922494				ENDOD1	-1.82285	0.750062
ALDH1L2	0.332649	0.178638				RAE1	-0.166465	0.481258
STAU2	-0.373404	0.836384				PFKP	-2.31471	4.27983
FEZ2	0.00803185	0.0388122				SNX18	4.01566	4.14217
IFIT1BL1	4.06873	5.63187				CCDC134	2.32843	4.53254
DCTN6	0.0936871	0.827595				DIDO1	-0.167387	0.0993242
TMEM219	0.804696	0.820944				IMMT	0.27873	1.92915
PRKD3	-0.715057	1.85461				IMMT	0.364521	3.06561
BIN2	-0.123951	1.25158				PARP9	0.0953927	0.282373
FMR1	0.22568	2.90467				ELOA	0.370167	2.2614
GXYLT1	0.469064	2.22354				SLFN5	0.646741	1.88207
RASAL3	-0.947774	4.14477				VWA8	-0.447819	2.23142
NRROS	-1.36435	3.57747				PRPF31	-0.354775	0.651048
LIN37	0.275211	0.28324				UFL1	1.00657	3.68478
EIF2B4	-0.074805	0.244525				NEMF	0.969684	3.00916
GTF2A2	-0.210087	0.909148				ATG14	-0.425721	0.669689
SUMO2	-0.321279	1.73103				FBXW17	-0.484918	0.932194
FMNL3	0.948062	1.39325				POLR2B	-1.41714	1.6471
RUBCN	0.155689	0.678917				MYO1F	1.20082	4.15161
CIP2A	-1.5098	3.10491				RBM28	-1.34465	0.641
MRPL40	0.134194	0.885188				EPRS1	0.148178	0.416218
DIP2A	-0.19774	1.66375				TCERG1	0.163971	0.496614
GSK3A	-0.239458	0.906761				OGT	-0.885792	1.7133
LDHB	0.0771353	0.237902				SLTM	-1.22573	1.12453
GTF3C2	0.0520992	0.067145				INTS5	-1.09453	1.51156
AFDN	0.196714	0.932186				LRRC20	-1.97441	3.71277
IGF1	-2.39124	6.21037				PYGB	-4.32025	5.97798
NOP16	-0.833533	1.62648				PLCG2	0.00848389	0.00624681
GLS	-0.46391	0.349205				AHCTF1	-0.931639	0.179953
GLS	0.118233	1.66178				AFG3L2	1.4813	0.511005
SMIM20	0.231146	0.384289				EIF3B	0.436388	3.97725
AZI2	0.126195	0.134288				SLC25A1	0.743013	4.91881
TMEM208	0.562535	1.7797				RBM17	-0.694455	1.53559
SLMAP	0.452899	1.91397				TMA7	0.81427	3.94575
ACAD12	-0.247789	1.36438				PLEKHO2	-1.28702	3.13702
DNAJC13	0.0962291	0.965981				PDXK	-0.557568	2.46952
CUTA	-0.579033	2.25214				SNRNP27	0.535992	1.97593
RAD51	-0.565035	0.329888				NCKAP1L	0.0771804	0.414909
RHBDD2	0.488483	0.827788				UVRAG	-0.0329423	0.126588
GPATCH1	0.276679	1.16569				FN3KRP	-0.002188	0.00784987
MINDY3	-0.36353	2.28433				BRD3	0.0248792	0.158447
CASP2	-0.40666	1.51081				LSM14A	0.184853	2.55894
RSBN1	1.1357	2.69596				SHTN1	-1.83743	4.87704
CCDC167	-0.145253	0.374644				MATR3	-2.06575	1.69005
YTHDC1	-0.191857	0.395028				KIN	0.788963	2.52097
WDR83	0.19396	1.3112				DDX18	-2.16979	1.34591
PLD1	0.940915	2.44119				POF1B	-0.965559	0.646748
RENBP	-0.506202	2.45665				WDR33	-1.60816	1.67798
HDHD2	0.14378	0.883406				SF3A1	-1.69886	1.83314
USH1C	-0.397475	0.874047				HAUS3	-1.0861	2.57599
TMEM120B	0.063863	0.0302055				EIF3L	0.437721	3.45405
GGACT	-0.743346	2.03613				AIMP2	-0.579865	0.65631
TBC1D4	-0.66616	0.872293				BLMH	0.429078	0.264307
PSMA3	0.491608	4.60596				GSPT1	-1.29241	1.17512
TMBIM6	0.195376	1.03521				HNRNPL	-2.39766	1.86426
MOB4	0.0349679	0.336777				GTF2F2	0.650169	4.23477
PTTG1IP	0.374201	1.40804				NUP133	-1.37566	2.17438
SIDT2	0.275585	1.21079				FLAD1	-1.41044	2.15566
CTC1	-0.36382	2.12315				EIF3C	0.487402	3.28473
ZFPL1	0.03718	0.257591				NIBAN2	-0.162194	0.33983
UMAD1	-0.157947	0.698493				DYNC1LI1	0.013546	0.0258796
AP1S3	-0.0065193	0.0121386				TCEANC2	-0.622515	1.77376
FAM173B	0.18347	0.490416				BST2	-0.880339	0.448641
FSD1L	-0.594145	2.16687				SEH1L	-1.13658	1.62417
ZFAND2B	0.310949	2.17448				ADAP2	2.36693	2.82758
ZFP91	-0.301338	1.55828				VPS18	0.494579	0.967519
POLE4	-1.37027	3.39353				NOP14	-2.51992	2.25468
MFF	0.301202	2.01435				THOC1	-0.703638	1.16108
MAF1	-0.875076	2.32402				NLRP3	0.570542	0.113463
WTAP	0.399577	2.22514				NUP35	-0.170539	0.202255
FILIP1L	1.83088	4.47871				MIB2	-0.372598	1.0808
PCMT1	-0.280444	3.68817				USP15	0.47759	0.575086
CCDC127	0.391639	0.686493				NOL6	-2.37775	1.48312
MROH1	-0.519326	3.20905				VPS39	0.0823226	0.0694721
KIF2A	0.143635	0.979075				DUT	-1.24484	4.26532
PPP3CB	-0.236095	2.65585				NRBF2	-0.92935	2.74227
NAE1	-0.0756779	0.662793				PIK3R4	-0.250561	1.25484
PIEZO1	0.321021	2.08575				MYH9	1.01738	3.7251
SIK3	0.7019	1.67955				UHRF1	-3.22695	0.776309
ASH2L	0.0467432	0.323271				PSMD2	0.223659	1.01853
URB1	0.095844	0.320877				HNRNPUL1	-1.12375	1.64167
TUT7	0.873845	3.81445				CCAR2	-1.57966	1.3132
TPD52	0.19273	1.18031				THOC3	-0.409315	0.301378
BRI3	0.926247	1.39476				LGALSL	4.28626	0.992509
ABR	0.107626	1.13482				HNRNPU	-2.10677	1.81269
RBM26	1.26937	1.39031				RBM39	0.443955	3.30789
ARHGEF1	-0.221756	3.52308				SEC63	1.41169	5.7042
FNBP1L	1.22533	5.69445				HNRNPR	-2.17486	1.65857
GOLGA2	0.424181	2.57235				NOC3L	-1.55224	0.67995
TRMT2A	-0.405021	2.52366				OAS3	1.08161	3.27034
ANKHD1	0.0184331	0.146386				SFPQ	-0.67988	1.42639
NR3C1	0.590519	4.07578				TRAM1	2.02962	5.17475
MRPS12	-0.0679073	0.191405				RPS5	0.0979788	0.420269
PICK1	-1.10716	1.48364				ISOC1	0.463532	4.07289
DIAPH1	-0.0343623	0.360425				EIF4A3	-1.48357	1.63836
ATPIF1	0.772542	0.623949				NIFK	-1.19477	0.320615
IFIT3B	3.50095	4.43498				SNX9	0.134111	1.00302
CACUL1	-0.443929	3.06748				DDX1	-0.434491	0.875918
NCOA2	-0.21307	0.655285				BRK1	-0.341923	1.80526
RRP8	0.329463	1.44807				DAGLB	0.639256	0.429204
GIT2	-0.239918	2.34663				FIG4	-0.83415	2.77763
GCN1	-0.0616674	0.453176				EIF3H	0.460164	2.88692
LIMK1	0.567407	0.152501				ASCC2	0.0437839	0.0643222
EIF4G1	-0.846762	1.81622				DR1	1.06349	1.31992
GM20498	1.86873	4.65635				ERLIN1	0.261305	0.86523
IFRD1	1.4336	2.73893				WRNIP1	-1.91137	3.19093
IMMT	0.321428	2.16019				PIP4K2C	1.61316	3.27503
MYO6	0.971452	4.34737				DCP1A	0.623255	0.54665
MKI67	-2.58494	4.45375				RBM5	-0.561869	0.830554
GPAA1	0.112836	0.343806				DERA	0.11325	0.666129
SUZ12	0.0434446	0.121549				RPN1	0.376176	0.85551
CHTOP	0.650076	2.44947				PPAN	-0.202456	0.0864106
CSNK1A1	-0.137303	0.487545				THEMIS2	-0.20359	0.624861
CCNH	-0.359232	0.356485				ARPC1B	0.338393	0.673699
SYK	1.01451	3.89424				PCCA	0.129512	0.281799
NCAPG	-0.441441	1.96802				TMLHE	-1.4346	2.46611
MAP3K5	0.160991	0.441406				SMARCA5	-1.2421	1.10819
APBB2	-1.21001	4.33524				AFG3L1	1.17739	4.43106
TRIM30D	2.15783	4.18521				HNRNPLL	-0.802361	2.12397
LPIN2	-0.303415	0.184446				ACAA1A	2.04822	4.29608
GTPBP3	0.0691128	0.630287				EXOSC4	-1.41734	1.07806
ZC3H7A	0.621573	1.79365				PARP1	-3.79913	5.15953
FARSA	-0.0360618	0.411653				SF3B3	-1.20356	1.5532
ALG13	0.387362	0.968176				TOR1AIP1	-0.983396	1.40839
MTA1	0.176979	1.01026				PDIA5	0.676648	4.71373
PPP4R1	0.0144129	0.124142				IMP3	-1.83831	1.8481
SAMD9L	0.828678	5.34548				TUBB6	1.40154	1.12578
SLC4A1AP	0.0731654	0.407524				FAM76A	-0.050663	0.10403
COL12A1	0.127031	0.605892				RIOK1	0.507308	2.67566
BOLA3	0.508296	0.544072				PYCR2	-0.033422	0.106482
PISD	0.347242	1.25206				LRRC59	0.969613	5.80725
CC2D1A	-0.369119	1.49132				PRPF3	-1.6002	1.91272
NEDD4L	-0.302142	3.88571				KRT5	-1.42511	0.805416
TIMM22	0.219599	1.35123				SPDL1	-2.12572	2.96663
SLC6A12	0.725447	1.41989				SF3B5	-1.12696	1.53602
PEX11B	0.197514	1.01864				WBP11	0.128246	1.00721
TXNDC5	-0.0034328	0.0100733				LETMD1	0.183115	0.512362
USP7	0.175513	2.3671				RNF31	-1.59693	5.84703
ADAP1	0.0325763	0.164				ATAD3	-0.897398	2.75688
GM20431	-0.214771	2.70461				MED1	0.137435	0.518678
ERICH1	-0.534275	1.23776				DHX58	1.11951	4.45847
ZFP142	0.702525	2.35697				PSIP1	-0.702666	1.26123
RSL24D1	-0.135513	0.323429				RPP25L	-2.69511	2.55107
MIA2	0.22659	1.87116				PSMD6	0.294986	1.71813
AHNAK2	-0.995386	2.21234				SMARCD2	-1.81855	1.35875
FAM98C	-0.463858	3.06718				EIF3M	0.337123	2.14898
PARVG	-0.405524	3.02074				NXF1	-1.14638	1.39283
RASA1	-0.541614	3.40361				HADHB	-1.3047	5.14907
ETNPPL	0.59444	2.31428				ACTR3	0.262978	0.255131
SETD1A	-0.0040329	0.0359013				NONO	-0.670328	1.47082
USP14	-0.294145	3.4592				RRAGC	-0.760876	2.22156
UNC93B1	0.178642	1.18165				RTF2	0.32905	0.501948
PARP4	0.369862	4.17165				VWA5A	-1.04581	4.05062
PRR12	0.046309	0.168766				RBM10	-0.708386	0.92887
IKBKE	1.695	6.52247				DCTN2	0.323107	1.0408
CADM1	-1.50527	4.0195				PRPF19	-1.70345	1.34657
ARHGAP5	-0.0648766	0.274783				HAUS8	-0.967066	2.29648
ATL3	0.281293	3.11036				EIF2S2	0.900252	4.97922
TRIM34A	0.713477	2.42885				ABCF2	3.74431	5.69897
PSAP	-0.575273	1.59636				RTCB	-0.117638	0.123161
RBMS1	0.37206	3.0966				ABHD12	-0.376175	1.4861
BRD1	-0.302401	1.76562				DPY30	-3.18503	1.99574
MAN2C1	-0.391762	3.11269				YAF2	0.830798	0.417956
FHIT	0.385943	0.604983				COA5	0.475801	1.65953
ZNRF1	0.39051	2.52133				RNPS1	-0.75767	0.540055
CP	1.95337	0.918862				HSPA14	0.320062	1.70467
ANP32E	-0.0624115	0.196084				DNAJA3	0.605105	0.918583
KATNA1	0.147138	0.630197				GTPBP4	-2.54469	1.52409
IRF9	0.605238	3.24624				SRRT	-0.035676	0.0601098
ASCC3	0.272779	1.91108				MCCC1	-0.15698	1.08467
ARFRP1	0.302976	2.65966				ADAR	-1.39209	0.397773
CHD2	0.0849166	0.17652				LPXN	-1.1912	1.62617
HERC1	-0.290513	2.45281				NUF2	-2.68356	1.84555
DDX60	2.01309	3.32146				OGFR	-0.797802	0.8716
COX7A2L	0.473236	1.45556				PRPF8	-1.18808	1.68981
MYO9B	-0.0932517	0.195327				NPM3	-1.88525	1.79202
CNOT2	0.117968	1.62416				PNO1	0.207227	0.220712
GM20425	0.515392	5.28824				ZMAT2	-0.0352421	0.184252
PARG	0.137594	0.767998				FTL1	-1.3992	5.51614
ARHGEF11	-0.342234	2.60159				CDCA5	-1.55418	0.939021
KIF21B	0.650692	1.40102				GID4	-0.0520854	0.288165
OXR1	-0.634222	3.6983				MCTS2	1.21123	2.39459
KRT78	-0.138537	0.0348031				NCBP2	-1.37827	2.18119
DENR	0.10104	0.854004				MTAP	-1.09024	2.92299
FABP7	0.249611	0.461613				UQCRQ	1.53267	2.7563
PPT2	0.492399	1.60038				NAN	-0.476334	2.97321
PTBP1	0.447231	0.261366				CISD2	-0.68216	0.548901
SIPA1	-0.20059	2.75678				RTRAF	-0.133618	0.26034
NIP7	0.0192988	0.0675096				NUDT21	0.0835528	0.450782
TEX264	0.544489	3.84731				BTF3L4	0.507674	3.69383
DVL3	-0.336407	1.25853				SNRPB2	-0.510594	0.661163
WDR4	-0.364176	1.13569				GLRX3	-1.67294	4.75671
ATAD2B	1.57483	3.76513				MRPL33	0.966966	5.00418
GRSF1	-0.371211	1.88876				GEMIN2	0.00020814	0.00100062
FCF1	-0.287173	0.331078				RPS21	-0.174539	1.10378
PDE4DIP	-0.0816746	0.563377				NOP10	-2.20664	1.67755
Sep 07	-0.177352	1.78059				HAUS2	-1.1179	5.9727
SENP7	0.218567	0.287507				TXNDC12	-0.0221367	0.0785943
IRF2BP2	-0.283136	1.50129				YWHAB	-0.287037	1.77054
SEC23A	-0.0832329	0.71714				PCLAF	-3.09673	3.6095
TBCK	-0.317622	2.99653				PSMD9	-0.447403	1.15474
GM14548	-0.934835	0.798361				TMA16	2.8785	6.35247
ABCC4	0.804657	3.54786				RCHY1	0.976383	2.0094
MYH15	-0.249486	0.622038				ATP6V1G1	2.14258	0.746531
COIL	0.445474	3.5609				RPL14	-0.567191	2.70912
PTK2B	0.634858	3.32871				FAM32A	-0.0919018	0.295617
HECTD4	-0.199873	0.862468				CARHSP1	-1.11535	2.62778
PPM1M	-1.00753	1.91637				NHP2	-1.23989	1.12454
ELMSAN1	-0.282814	1.82071				CHCHD3	0.377494	2.75066
WDFY4	-0.319068	2.26987				SMC1A	-1.936	1.77452
CCDC43	-0.182504	1.46699				SMC3	-0.886163	0.862875
BC037034	1.08537	4.32283				NUP37	-1.06818	1.69889
SMC4	-0.392879	1.78609				PIN4	2.17439	3.79395
IKBKG	-0.358619	2.57333				CXXC1	-0.112834	0.0829207
SAP18	0.244712	1.18459				RBM8A	-1.98797	1.90516
TARBP1	0.296367	0.358176				HNRNPA0	-1.85463	1.61472
TRIM36	0.855891	1.68816				MCUR1	0.00892425	0.00690976
ATP11A	0.427681	2.29436				TBC1D15	-2.31699	2.70079
NUP153	0.130029	0.789843				PPIL4	0.0708075	0.228667
PI4KA	-0.435943	4.23584				NIP7	-2.97923	2.11051
DCTN1	-0.0066285	0.0561843				PMPCB	-1.71636	3.51962
RECQL	-0.348589	0.715223				RPL11	0.420224	1.48038
CENPF	0.732363	0.189069				ILF2	-2.42681	1.60078
KIF14	-0.64951	0.79398				TECR	0.292244	2.18747
SLC35A3	-1.81992	4.944				RRP15	-2.34065	1.32758
Sep 02	0.3505	1.02409				UTP11	-1.53304	0.523504
MVP	0.834915	5.31652				RPL15	-0.545248	1.21574
HPS5	-0.184363	1.30637				UFSP1	-2.06494	1.44624
SVIL	-0.545662	3.99185				MTREX	-2.33298	1.98543
NBAS	0.360404	2.63694				RPS19	0.243922	2.11813
PPP4R3A	0.126805	1.00832				MMS19	-0.296722	0.318388
USE1	0.59083	3.26426				SPC24	-4.94515	5.60479
ANKRD11	1.22891	2.93068				SRSF9	-1.79147	1.61431
LIPE	0.329433	1.68143				HNRNPM	-1.87048	1.77223
CHCHD6	0.222144	0.864636				RARS1	-0.412197	1.45732
WDFY1	0.452341	3.9214				DYNLL2	-0.471261	1.66806
CCDC71L	2.09646	2.62406				DDX56	-2.26555	1.44837
DIAPH2	0.435009	3.55374				SNU13	-1.94886	1.72115
CEP192	-0.285468	1.66327				PPIL1	-0.312326	1.07134
PKLR	0.400307	1.58148				SYF2	-0.470491	1.12955
TRIP11	-0.0185547	0.169046				CNDP2	0.023217	0.0349177
RNF213	0.998292	4.51534				RRP7A	-2.17753	1.39439
MYO1B	0.334363	1.68337				CARD19	0.609428	2.51779
METTL26	-0.208722	0.583779				MRPL14	0.388449	0.66993
HK2	1.29512	6.14869				SEC13	-0.483077	1.41536
RANBP9	0.304633	4.5488				FKBP11	0.510138	2.56709
MEF2D	-0.574498	2.4327				VPS33A	-0.150568	0.966119
ACTB	1.39636	2.02661				EXOC2	0.0431194	0.364566
SETD2	0.293915	1.48516				SF3A3	-0.940773	1.18947
KIF23	-1.70931	1.90069				CEP83	-0.286072	2.20527
TPM3	-0.0533366	0.182046				SUN1	0.258091	0.33968
ITGAL	2.39832	3.60418				CA13	0.207145	1.29643
ITGAM	0.369339	2.92563				MRRF	0.971215	2.90198
CHUK	-0.120658	0.544105				NOSIP	0.659845	2.61983
AHNAK	-0.698411	4.32047				NOP56	-2.0579	1.57465
MYO1E	-0.153183	0.892224				RPAP3	0.84506	1.48646
RBM26	0.425673	3.2543				S100A16	-1.29982	0.665243
RIT1	0.828954	2.45421				TRIR	0.954432	3.35996
IL1RAP	0.303717	0.815122				HAUS5	-1.20516	5.39193
BOD1L	0.0400183	0.127825				PPIL2	0.098099	0.237835
ERCC2	-0.156905	0.547188				GID8	-0.247573	1.63986
ATRIP	-0.309098	0.155797				RPL22L1	0.0746365	0.243596
TUBGCP6	-0.567763	0.402382				FIP1L1	0.341931	2.61304
UTRN	0.177927	2.07277				U2AF1	-0.0165339	0.058225
PFDN4	-0.0846376	0.260798				IFI35	0.0622795	0.111556
NEMP1	0.175272	0.522567				RPL4	-0.783648	2.9026
ADCY9	-0.361846	0.939709				RPL7L1	-1.6837	1.10595
USF1	0.698428	0.871173				EEF1G	-0.288672	1.03525
AKAP11	-0.670852	1.66691				DENND10	-0.479946	0.939521
MTA3	0.32444	1.74533				BOLA1	-2.21633	3.54128
TRABD	-0.0343554	0.366541				GSDMDC1	-0.0461049	0.202305
KLC1	-0.135159	1.33233				SNX5	-0.943975	3.46768
ARID2	0.464154	1.22054				CCDC124	0.943811	1.66045
NUMA1	-0.0769682	0.378132				ING5	-1.04057	0.76257
RBMS2	0.847873	2.50909				GTF2E2	1.05705	3.7515
GUK1	-0.131446	0.591628				PRPF4	-1.33707	1.19738
URB2	-0.253599	0.594596				ATP5PO	0.395283	0.857442
GAL3ST4	-0.36252	1.17356				PHKG2	-0.614973	4.67963
TPM3	0.0674343	0.417186				ZNF593	0.107595	0.101496
ANKRD17	0.690031	5.6021				LENG1	-1.49319	0.952365
STK11	-0.380384	0.304476				PELP1	-3.07421	1.81219
ARPP19	-0.528042	3.04249				FTSJ3	-2.33065	2.22715
ATP2B4	0.390546	0.675859				SRPRA	1.73063	4.78835
SCAMP3	-0.220511	3.23337				COASY	-0.0463049	0.0254073
PI4KB	-0.227339	0.966385				AKAP8	-0.768897	2.6012
DNAJC21	0.214064	1.00915				XRN2	-0.714841	0.55259
NFXL1	0.895505	4.58343				TMEM43	0.378496	1.00557
FRY	-0.862107	2.6736				EIF3K	0.454565	1.62927
ZC3H4	0.208026	1.10718				DNAJC10	-2.04583	3.3799
RAB11FIP1	2.49165	8.8082				CDC40	-3.2784	1.73694
RGL1	0.230943	0.528299				BRIX1	-2.21861	1.25274
CLASP2	-0.134632	1.44671				TOMM20	2.58697	6.02116
DNAH1	0.543272	3.04505				XAB2	-1.49543	1.84889
DENND4A	-0.357431	0.291278				PAK1IP1	0.507375	1.68986
USP3	0.250607	0.909494				TRMT112	0.494156	1.79474
CTNND1	-0.412559	1.39356				EIF3F	0.460949	4.24984
CTNND1	-0.202537	2.48792				AP3S1	0.150712	0.859422
RAP1GDS1	-0.176604	2.83888				LACTB	-0.559526	0.838949
TMEM11	0.435686	1.70761				PYCARD	0.538229	1.12115
OAS2	1.67163	6.31891				IPO7	-0.465388	2.64471
KIF1C	0.284311	3.05471				UPF1	-0.979879	0.658157
ATP6V0C	-0.400102	0.598612				HSD17B11	0.412306	0.990092
R3HDM2	0.0512457	0.054139				PIK3AP1	1.89947	6.32239
EIF4G1	-0.088397	0.9139				YIPF5	0.0179124	0.0251416
CD84	-0.475082	4.01577				TFIP11	-0.229809	0.673334
ZFP938	-0.151456	0.280976				MLLT1	-0.833069	3.23803
DLG1	-0.0038662	0.0188187				RANBP2	-0.795579	1.00085
PPIP5K2	-0.0241015	0.087657				NEK7	0.147459	0.356044
NT5C2	-0.0267997	0.112281				RTN3	-0.145126	0.113998
R3HDM1	0.0153775	0.0806382				DKC1	-1.27719	0.818322
DDX55	-0.705806	0.971043				TCIRG1	0.799264	2.89847
NCOR2	-0.112259	0.769189				PLEK	1.73952	4.40408
MS4A7	1.04939	2.15023				DYNC1H1	0.251857	2.45508
GTPBP2	0.409177	2.72561				ISYNA1	-1.30675	2.26956
BTAF1	0.369193	3.24418				CCDC22	-0.94091	3.30552
TANC1	-0.21808	1.78446				NUP50	-1.91841	2.26408
PHF6	0.246169	0.519605				DDX21	-1.19168	1.32838
MKRN1	-0.0691631	0.198657				ACIN1	-0.712923	1.61893
GOLGB1	0.344775	2.77874				FLII	0.215039	2.01038
IFI203	0.897921	4.50435				CCNL2	0.310341	0.574184
ZFP764	-0.496589	0.56873				RIOX1	-3.05194	2.11254
ARHGAP26	-0.66113	3.04369				RPL38	0.148004	0.58046
GSK3B	-0.184086	0.939489				SH3BGRL	0.0443988	0.0718348
PTPN22	-0.419555	0.431015				AP4M1	0.283477	0.374224
CHD4	0.130348	1.29729				AP3M1	0.197249	1.54391
SEC16A	0.185057	1.94695				CNOT9	-0.0478301	0.0959527
MARS	-0.268824	2.41042				ISG20	3.20715	5.96612
MRPS10	-0.282859	0.703751				FANCA	-0.825324	1.60967
TYK2	0.486842	2.16396				CUBN	-2.40207	1.55157
ADGRE5	-2.02944	3.20611				RABGEF1	-0.152901	0.742766
ACYP1	-0.745441	3.76856				ARL6IP4	1.25353	2.56489
TENT4B	0.237527	0.8369				DNAJA4	0.551797	1.6373
SH3BP2	0.925451	2.61098				EDF1	1.61587	5.34255
WDR62	-0.666964	2.72065				KRT17	-1.83011	0.863726
EML2	-0.0697894	0.282889				KIFC1	-3.03823	5.80174
UTP20	0.272835	0.525675				CCNT1	0.47203	0.948513
MDC1	-0.393829	1.49809				TRIP4	0.431023	1.41966
NOL8	0.007159	0.0184292				PLEC	0.239108	0.296449
GTF2H1	0.0649912	0.110164				SLC25A13	-0.717058	2.66246
CENPE	-3.08343	2.22981				DNAJA2	0.603824	2.79678
ATP11C	-0.275039	1.46365				EIF3I	0.571274	4.5082
IFI204	1.01107	4.21129				PPIE	-1.67684	1.29794
IPO9	-0.372654	2.41041				MACROH2A1	-2.15021	1.53251
NUPL2	0.201751	1.14536				PRKAB1	-0.236464	0.405432
INF2	0.031085	0.126704				DSTN	0.163149	0.396438
COQ8B	0.373851	3.33391				MORF4L2	0.139135	0.32153
BRAT1	-0.169297	0.965325				SQOR	0.393785	0.639286
LAPTM4A	0.322548	2.00001				MTA2	-2.40677	1.62197
ARNT	0.145657	0.728831				PSMB2	-0.902291	1.13435
ATXN2	0.426579	4.04612				PLP2	0.113402	0.0347389
RELCH	0.224777	2.22891				INSRR	-2.10381	0.812006
FAM172A	0.193354	0.762733				LYPLA2	0.793745	1.26708
NAA30	0.129852	1.06546				RUVBL2	-2.08362	2.45439
NSL1	-0.75986	1.35596				PDCD6IP	-1.0915	1.39739
APOBEC3	1.28204	4.46555				RBCK1	-0.487532	1.00426
IKBIP	0.717733	0.713723				CORO1C	0.547676	0.656487
DGLUCY	-0.0349813	0.288772				CTSZ	-1.22975	1.08144
RPS6KC1	-0.0147321	0.0248182				FAM50A	1.31021	3.22393
ARHGAP30	0.0145378	0.188373				VAPA	0.186725	0.895768
NOP2	0.190624	1.28975				TAGLN2	0.363597	1.34689
MPEG1	0.702526	3.15088				EHD1	2.17361	3.49419
ASAP1	-0.319719	2.70949				WDR46	-1.53275	0.853429
ABHD14B	-0.893618	5.37837				LIPA	-1.01664	1.10888
MAP4K3	0.832053	2.54412				EIF2S3X	0.909114	4.79203
ACBD5	-0.323037	2.38994				NUP160	-0.935791	1.75078
DHX9	0.251576	2.91405				ALDH18A1	0.987493	4.16575
ZC3H12D	1.28584	3.51619				PF4	4.59428	4.69823
TAF12	-0.261905	0.70161				EIF3G	0.489872	4.4787
MED23	0.260965	1.31458				IK	-0.269699	2.06477
PAFAH2	-0.17075	0.642571				DDX39B	-2.56719	1.97038
SACS	-0.0203893	0.0253061				PRSS1	-0.471295	0.290134
TRIM33	0.256413	1.29351				AP3B1	0.234598	1.97095
PLEKHN1	2.93676	1.95044				STRAP	0.889739	2.08527
ARAP2	-0.920994	0.482179				HNRNPC	-3.21423	2.18878
SYNE2	-0.131702	0.248909				BAZ1B	-1.35908	0.356137
EHBP1L1	-0.143493	1.55841				MBD2	-0.582802	0.2796
GOLGA3	0.827448	4.40573				KRT16	-2.07381	0.795429
RIC1	0.999781	3.50252				PSMA5	-0.29371	0.405763
PCX	0.569337	4.51237				HDAC6	0.0451884	0.196975
PDS5A	-0.107165	0.690958				HNRNPF	-2.26704	4.51178
VWF	0.762551	2.56437				SART1	-1.09397	2.0388
NDUFS4	-1.23342	4.34578				COPS4	-0.557779	0.835714
AKAP9	-0.155646	1.89492				COPS4	-0.230267	0.809917
EIF2AK3	-0.0478287	0.162362				COPS6	-0.289644	1.26595
RAPH1	-1.16229	6.07593				GPS1	-0.313168	1.55016
PDPK1	-0.126127	0.802929				COPS5	-0.319634	1.43066
VMA21	-0.481948	0.337065				COPS3	-0.222865	0.801527
FHL3	0.303555	2.47183				COPS2	-0.290882	1.2986
HERC6	2.91434	5.47215				RBX1	0.0986419	0.122296
DGKE	0.503072	0.917598				COPS7B	-0.418884	1.36331
CDK2AP1	-0.100283	0.332584				COPS8	-0.126535	0.407416
USF2	0.291151	0.914878				COPS7A	-0.364902	1.39434
MACF1	0.0470295	0.0195349				CUL1	-0.106879	0.214406
RPS6KA1	-0.704704	4.52576				CUL1	-0.106879	0.214406
POLR3C	-0.550585	3.38215				CUL4B	-0.283364	0.931976
GM17669	-0.130302	0.778947				CUL4A	-0.158225	0.517282
PGGHG	-0.486944	0.767748				CUL7	-0.529903	0.998627
ANKRD54	-2.67927	1.57838				CUL2	-0.149567	0.444802
ZCCHC10	-0.596295	2.77726				CUL3	-0.313574	1.11456
FNIP1	-1.28174	3.87319				SKP2	-2.50488	4.01749
SPPL2A	2.32395	2.04946				FBXO21	0.0772555	0.149254
LANCL2	-0.162909	1.2625				FBH1	-0.623614	2.1491
TMEM259	-0.263301	0.629341				FBXO33	-0.971972	2.75922
RNASEH2A	-0.334042	2.89977				FBXO34	-0.0290924	0.0188853
IDE	-0.313499	2.98446				FBXO7	0.76598	0.354753
ANKHD1	0.00368285	0.00295538				FBXW11	-0.080209	0.214203
WDR73	-0.500847	0.759735				CAND1	0.81514	1.01295
ATRAID	-0.43171	0.557249				CAND1	0.81514	1.01295
AHSA2	0.145768	0.218562				FBXO11	-0.0488355	0.14247
3110009E18RIK	-0.521259	1.3397				FBXO30	0.12515	0.136748
COQ9	-0.137203	0.988147				FBXO9	0.644469	3.807
PDCD2L	-0.549489	3.3111				FBXL8	-0.602959	1.3294
GTPBP8	-0.813824	4.17611				FBXL15	-0.183051	0.906779
MYCBP2	-0.715699	3.06452				FBXL20	-0.378336	0.938354
POLDIP2	-0.096839	0.834337				FBXO3	-0.124146	0.231532
CLCN7	0.565136	2.04749				FBXO6	-0.217418	0.420868
GM9493	-0.0517511	0.306303				SKP1	-0.200455	0.45883
BRAF	0.627331	0.408593				ELOC	-0.0737753	0.240512
SEC16A	1.02016	2.41678				LRR1	-2.14085	5.16677
UBN2	1.71841	0.799727				VHL	0.360899	0.628273
FNDC3A	1.80743	6.77724				ELOB	-0.0882955	0.212659
CRIPT	-0.538148	2.42776				RACK1	0.245607	0.982981
SAMHD1	1.78461	2.24225				ZYG11B	0.171102	0.768681
FXYD5	-0.176686	0.729262				LRRC58	-1.40206	2.23172
MBP	0.303182	0.452271				ZER1	0.0252311	0.051757
GLS	0.486414	2.9774				LRRC14	-0.150102	0.25683
DYRK1A	0.114552	0.633182				KCTD5	-0.866604	2.08282
ERGIC3	0.236518	2.78984				RCBTB1	-1.49697	0.906147
CCDC50	0.099297	0.449316				KCTD9	-0.0917714	0.130134
TMED2	0.412221	4.04891				BTBD2	0.0035162	0.00765371
RMND5B	-0.151694	0.349137				RCBTB2	-1.23676	2.99252
YWHAQ	-0.377412	3.50932				LGALS3BP	1.59198	2.30942
KRI1	0.0930142	0.249821				LGALS3BP	0.0166559	0.035022
USP34	-0.326849	0.614398				KCTD10	-0.0715501	0.205664
SP100	1.6017	4.31977				ENC1	-1.74613	1.97302
LRMP	-1.02065	0.340191				KLHL17	0.210649	0.285177
ARHGEF6	-0.754583	4.66105				KLHL9	-0.652439	2.45317
MTO1	-0.58308	0.24524				KCTD7	-0.018966	0.0310815
CTSS	-0.157057	0.469754				KLHL12	1.03457	2.24856
CCNL1	0.263556	0.365517				BTBD9	0.101782	0.344879
PPP1R12C	-0.516778	1.76613				KLHL22	0.448656	0.673152
GM21970	-0.149312	1.28327				WDR82	-1.08552	1.48872
PAIP1	-0.398514	2.90765				WDR26	-0.244662	1.9337
TLE4	-0.0130606	0.0378219				EED	-0.369394	0.298388
TPR	0.239584	1.30083				AMBRA1	-0.250021	1.28101
ABCB8	0.0666235	0.13159				DCAF10	-0.374568	0.408071
NDUFAB1	0.102262	0.644182				DDA1	0.245219	0.623516
MOCS2	0.907432	3.8622				GNB2	-0.26795	0.983414
GBE1	0.308604	1.4958				WDR5	-2.42598	2.06546
NUMA1	0.00134945	0.00365735				PHIP	0.0410085	0.0232563
ENG	0.905295	3.8424				NUP43	-2.06978	2.6545
RPS12	-0.413693	3.09637				PAFAH1B1	0.599222	0.657899
CCM2	-0.826256	3.60148				DDB1	-0.31269	1.31632
ANKRD50	1.0839	4.04003				SMU1	-0.499326	2.56205
GM21992	0.0962338	2.04855				RBBP4	-1.52301	1.21
MORC3	0.911378	4.14703				RBBP7	-2.35146	2.21785
MGAT4B	-0.268715	0.337647				DCAF13	-2.56451	1.35435
AK2	-0.261392	0.205747				SNRNP40	-1.16362	1.77934
KIF19A	0.383031	1.78056				DCAF5	0.1039	0.341583
CNRIP1	-1.66473	4.87897				WDTC1	0.12969	0.352315
IRF8	-0.0554442	0.0492326				CRBN	-0.625503	2.08288
ZGPAT	0.0642822	0.159799				DCAF8	-0.977214	3.50868
MTX1	0.0709138	0.825766				DCAF11	-0.347647	1.06837
RB1CC1	-0.136654	0.529385				TOR1AIP2	-0.556826	2.05113
CEP128	-0.591673	2.09817				WDR61	0.0439966	0.196887
FANCA	-1.13989	1.21618				WDR12	-1.55125	0.835827
AHNAK2	-0.998313	2.24533				TRPC4AP	0.580074	2.14091
GYPC	0.45621	1.76013				KLHDC2	-0.489715	3.38045
PHACTR2	-0.236432	1.69281				KEAP1	-1.54418	4.13174
SNAPC4	1.08293	1.73966				FEM1B	-0.661144	3.11372
PKIB	-0.957571	1.08574				FEM1C	-1.81433	4.80637
AHNAK2	-1.09911	2.42299				APPBP2	0.726732	2.92607
RFXAP	-0.222951	0.92816				KLHDC3	-0.279531	1.49224
EEF1AKMT4	-0.113611	0.18851				KLHDC10	0.50095	1.86059
IMPDH1	0.0751233	0.761963
TTC37	-0.231228	2.64593
ROCK2	-0.237254	1.89534
XYLT1	0.313053	0.574957
PIK3C2A	0.146234	1.20626
ERC1	0.186189	1.52677
AGL	-0.126629	0.641042
ZC3H7B	-0.226584	0.912193
ARID4A	0.437117	0.604948
CREBBP	0.0269322	0.212407
EVI5	-0.244038	0.972611
USP9Y	-1.07441	0.543081
TAF5	0.215336	1.57971
USP32	0.430901	1.89388
FRYL	0.112978	1.15997
PXN	0.0633388	1.05978
IQGAP3	-0.678072	1.94971
DICER1	-0.346428	1.26698
KIF13A	-0.752849	1.52226
TACC1	-0.404285	2.58297
SRP72	0.0270686	0.25877
SLC4A7	1.19613	4.25994
AGAP3	-0.245931	1.81595
TRAPPC10	-0.0701156	0.330233
H2-T24	1.98214	2.00622
SASH1	1.45339	8.01871
SDHC	-0.839588	3.50595
RIN2	0.926907	2.09208
AHCYL2	-0.381753	3.6381
TMEM209	0.704529	2.88354
SRBD1	-0.285008	2.84023
DMXL1	-0.597665	3.68291
NCF1	0.182318	0.647297
CLEC10A	-4.93606	6.1091
GTPBP10	-0.421412	1.46394
APH1B	-1.01391	3.11427
ATP5J2	0.00189734	0.00580704
PIAS2	-0.202692	0.155593
PRRC2B	0.170593	0.87839
PDS5B	-0.0268435	0.129869
STAG1	0.00688291	0.0218595
PIP4P1	-0.186352	2.52346
PIP5K1C	-0.688662	4.31223
SMIM14	-0.238611	0.61326
SNX7	-0.279081	2.1181
GM20604	-0.56634	4.8837
HECTD1	0.458265	4.33543
DIAPH3	-1.80623	1.95739
CIAPIN1	-0.0743732	0.604096
SPP1	0.687189	1.18093
ANXA6	1.20441	0.857557
1700037H04RIK	-0.875767	4.66974
PRMT9	-0.630261	2.90812
SMIM7	0.668134	4.61448
SERPINB6A	-0.739219	4.6713
ZSCAN26	-0.58352	0.33539
TBP	1.134	0.738174
CDC45	-3.76609	1.35805
GRAMD1A	0.427963	0.496702
EML4	0.118678	0.614543
DDX24	1.52487	3.6536
EVL	0.128855	0.409609
SYMPK	0.0886707	0.579601
TRA2B	0.380071	2.53156
CCDC58	0.400048	2.17958
SF3A2	0.426268	2.44149
JMJD6	0.40491	1.84817
HK1	0.530848	4.21777
ERH	-0.345627	0.281414
PRC1	-1.80208	1.64445
TRPS1	1.51687	3.11419
RUNX1	-0.4477	3.09876
TIAM1	-1.22887	3.797
SEC61G	0.727931	4.49279
COG4	0.0106664	0.077437
SUMO3	-0.522375	2.36067
PPP2R1A	0.896916	2.53837
PPP2R1B	-0.330437	2.87282
BAZ1A	0.640665	2.99808
SNX14	1.25381	2.13606
VDAC2	0.169771	1.34931
H2-KE6	-0.168267	0.698757
DAXX	2.27218	6.77327
CCDC28A	1.15683	0.50571
PTBP3	0.265179	2.29829
ATF2	0.423751	1.10228
PKN2	0.0202966	0.110061
PRPS1L3	-0.62132	4.19198
RXRB	-0.413235	1.01405
FUS	0.190957	1.74901
USP9X	-0.127004	0.301729
GIGYF2	-0.190157	3.48896
PSMB9	0.746298	2.26914
PTDSS2	0.373123	0.179525
METTL14	-0.140658	0.0623467
RPP40	-0.240287	2.00501
RPS28	-0.310065	1.9426
MOCS1	-1.02251	1.99346
SHMT1	-0.236717	1.92369
KRR1	0.287506	2.29252
GM20503	-0.535207	1.55623
JMJD1C	-0.634765	2.5049
H2-D1	0.748458	2.23367
TUBB5	-0.703574	0.622753
TXN2	-0.443798	2.04833
SP1	0.0781543	0.22761
REEP5	0.276386	3.13007
KPTN	-0.959244	0.794624
QRICH1	-0.154728	0.898498
MRTFB	-1.00236	4.58622
BRF1	-0.608428	0.780532
TSEN15	-0.585748	0.40955
ZC3H18	0.164755	0.532569
CTSA	-0.149252	1.4197
2210016F16RIK	-0.409564	3.55889
RETNLA	-4.5831	3.31574
DHX16	-0.112215	1.09926
SIGLEC1	1.36308	3.7572
VPS16	-0.320424	2.39275
NAA15	-0.0663772	0.308507
TLR2	2.48797	7.24099
ARMC8	0.35441	3.7823
RPF2	-0.36222	0.701048
SEC23IP	0.269645	2.80541
WDR70	-0.131374	0.754695
SLC41A3	0.327484	2.11331
TRAF3IP3	-0.0960619	0.408733
SUPT16	-0.387176	3.11482
PPFIBP2	2.36665	6.47412
KLHDC4	-0.243883	1.40823
ATAD2	-0.488903	0.712245
STAB1	-1.71546	5.03864
ITIH2	1.15303	1.84941
AOX3	-0.649359	3.07565
COL9A1	0.329296	0.495244
HEATR1	0.320084	1.91189
SH3TC1	-0.431109	3.22049
MINK1	-0.396253	1.54388
HTT	-0.266166	4.10287
MTSS1	-1.16671	6.90387
FAM3C	-0.0247502	0.131159
SIPA1L3	-0.180711	0.355399
ARFGEF1	0.0514054	1.02427
DAP3	-0.229876	1.79043
ARHGAP24	1.13405	2.77261
ARHGAP45	-0.537052	3.37328
FIS1	0.325943	1.72566
PSME2	0.696442	4.99961
HNRNPD	-0.57826	0.167565
UBE4A	0.140483	1.15294
ZWILCH	-0.715889	2.36962
PCF11	0.363136	2.64456
EIF4G2	0.515985	4.03129
NSMCE4A	-0.275554	0.607043
PLPP2	-0.225034	0.348141
NDUFA11	-0.543049	2.80365
ATP2B1	0.299162	2.44926
CYB5A	0.066298	0.237094
JAK2	2.86306	5.23628
SF3B1	0.333587	2.87099
RNPEPL1	0.260956	1.02273
TAMM41	-0.189167	0.169753
PAK1	-0.226765	3.37632
AKR1B10	-0.251193	1.13318
EDC4	0.0685444	0.891527
KDELC2	-0.219744	1.33849
SERPINE1	3.73409	3.99003
SAMD4B	1.02837	3.73221
TMTC3	0.595163	2.90452
ITGB5	-0.844417	3.65224
IKZF1	0.682682	2.73026
NOTCH2	0.901456	4.23342
WDR11	-0.371677	3.1334
MAP3K2	-0.439311	1.30688
PNKP	0.0909238	0.528071
LYST	-0.243802	0.639628
TPM1	0.127089	0.723612
PPP6R3	-0.151572	1.66137
UBXN7	0.0659752	0.187501
PHF14	0.142177	0.556072
MPP7	0.326569	1.57479
BNIP2	0.305872	1.8972
PHAX	-0.197398	1.04296
ARFIP1	0.0235095	0.0455994
DHRS3	-0.710123	2.78142
UBE2M	-1.54627	0.760556
HNRNPL	0.187377	2.1654
POLR1E	0.0281289	0.0822904
TMUB2	2.80608	4.13819
RUSC2	1.43532	4.55323
FRMD4A	0.767572	2.99406
GOLPH3L	-0.442049	2.63564
HMBOX1	-0.357646	0.213287
ARHGEF2	0.251059	2.74413
RETSAT	-0.156216	0.441343
ARHGEF6	-1.49243	3.66719
FUNDC1	0.812858	0.569445
ACAA1A	0.642005	2.8815
PAN3	-0.506892	1.27603
GMNN	-2.48068	1.74385
CPSF6	0.0541868	0.473589
CD200R4	-0.24893	1.37405
TAF6L	0.795665	0.408099
POU2F2	1.14667	4.18167
FOXO3	-0.442475	1.53499
ESD	0.327564	1.35218
ZC3HC1	-0.0330706	0.20273
CERS6	2.0665	7.37643
TCOF1	-0.0820241	0.301611
LRCH4	-0.622892	1.6263
RNASEK	-0.124762	0.766474
TSR2	-0.470272	4.25515
ARPC3	0.513103	0.300643
DOP1A	0.533416	1.88306
RC3H1	0.195671	0.635792
TSEN34	-0.311414	1.31401
CEP170	-0.0834837	0.671423
GGNBP2	1.01537	1.53436
CRAT	-0.134427	1.02755
SRSF1	0.255202	1.34854
SON	0.379098	2.53836
RNF146	-0.0565367	0.114082
NUDT3	-0.547874	0.735144
STIM2	0.71976	2.7373
TJAP1	-0.141444	0.202516
MTMR1	-0.342614	1.62568
FAM3A	0.7726	3.56531
RPL10	-0.20814	0.90653
LAGE3	-0.758904	1.06352
MIA3	0.553377	2.48123
5730455P16RIK	-0.0687521	0.237118
LLGL2	-0.264676	0.539437
NOC2L	0.189344	0.684024
TNFAIP8	-0.722948	2.13246
ANKZF1	0.45858	0.808058
RECQL5	-0.101824	0.265885
ADAM17	0.249571	1.68531
GM47283	-1.12155	1.2493
NAXD	0.100759	1.0348
1700014D04RIK	1.64007	2.12051
SLC30A6	-0.104694	0.169828
AAMP	-0.0613856	0.505815
TRIM26	-0.389005	2.90954
SLC38A10	0.189784	2.81591
SCCPDH	0.253274	1.54541
TRAPPC13	-0.0194101	0.105831
ABCB11	0.229464	0.941326
LYPLA1	-0.418132	2.05385
IRGM1	1.43638	6.63568
BSG	3.10145	8.13769
GOPC	0.153281	1.0707
MYH14	0.0570264	0.0402806
ATP6V0A1	-0.819676	4.63984
LIG3	0.177918	0.862522
PHF10	0.631231	2.13133
CREG1	-0.474281	1.99845
NCAPD3	-0.630742	1.45967
WDR81	-0.551323	3.6243
HBS1L	-0.389069	0.740518
GVIN1	-1.24885	0.571686
MTHFSL	-0.249902	1.32993
METAP2	0.164412	1.4575
SLC35C1	0.305048	1.07784
USP35	-0.771003	0.0976025
SENP1	0.716486	3.00684
CAPN2	-0.502638	3.29214
S1PR1	-0.10424	0.639849
BIN1	-0.0570946	1.26625
SEC22B	0.245953	2.04156
DPYSL2	-0.218248	4.8268
EMD	-0.0051436	0.0224834
ESRRA	0.498394	0.99684
GTPBP1	-0.26853	2.17365
ALYREF	-0.0727544	0.454946
PTEN	0.0142846	0.0733572
STXBP1	0.907009	6.96151
RAET1B	-0.721682	1.26162
MAP3K4	-0.0988631	0.427089
METAP2	0.010252	0.0352242
CAPN5	-0.235652	1.366
ARG2	1.86569	1.25511
NGP	1.20096	1.615
AKAP1	-2.4546	0.937698
BAK1	0.675759	3.23121
CASP6	-1.71103	5.56077
DLD	0.0806589	0.766683
NFIL3	1.14965	1.47221
UBE3A	-0.330273	2.46138
PRKCSH	0.498068	2.37493
EEF2K	-1.60427	0.7383
SERPINB9	0.674501	4.5058
SERPINB8	-0.0171518	0.0151529
SERPINB6B	-0.339396	1.02162
PRDX4	0.317894	2.4045
GALNT4	-0.119109	0.67629
TROVE2	-0.486432	1.48474
ELL	0.417456	2.17608
PIK3R2	-0.468588	1.65724
GALNT1	-0.0047204	0.038169
AIP	-0.180316	3.21816
FLOT1	0.0758042	0.556001
SDCBP	-0.235906	1.99713
ATOX1	-0.717958	4.25904
DEGS1	0.119101	0.352912
NAPSA	-0.0601077	0.174249
SNAP23	0.0605926	0.177851
[truncated: 4,892 more rows]
