# Supplementary material for: Activity-based profiling of cullin–RING E3 networks by conformation-specific probes
Source: Nat Chem Biol. 2023 Aug 31;19(12):1513–23. doi: 10.1038/s41589-023-01392-5 (PMC10667097; doi:10.1038/s41589-023-01392-5)
Supplement: Supplementary file 9 — Unprocessed gels. Statistical source data. [file 41589_2023_1392_MOESM9_ESM.xlsx]

## Sheet: Extended Data Fig. 2b+c
N8C_Fab1a
log10(Fab[nM])	CUL1	NEDD8-CUL1	CUL2	NEDD8-CUL2	CUL3	NEDD8-CUL3	CUL4	NEDD8-CUL4	CUL5	NEDD8-CUL5	GST	BSA
3	1.537	2.843	1.16	1.865	1.763	1.73	1.677	1.569	1.829	1.704	1.974	0.106
2.301	0.556	2.471	0.39	0.577	0.591	0.567	0.546	0.508	0.641	0.54	0.525	0.086
1.699	0.231	1.375	0.15	0.204	0.247	0.233	0.208	0.181	0.243	0.22	0.223	0.07
1.3979	0.134	1.102	0.117	0.141	0.145	0.14	0.142	0.115	0.16	0.141	0.136	0.073
1.0969	0.103	0.575	0.094	0.103	0.119	0.105	0.102	0.098	0.121	0.099	0.112	0.065
0.7959	0.119	0.342	0.092	0.087	0.097	0.091	0.079	0.075	0.121	0.099	0.104	0.071
0.4949	0.083	0.209	0.075	0.08	0.078	0.088	0.069	0.071	0.093	0.092	0.097	0.068
0.1938	0.079	0.128	0.074	0.072	0.073	0.075	0.071	0.061	0.091	0.092	0.105	0.069
-0.1072	0.073	0.097	0.072	0.076	0.071	0.073	0.069	0.076	0.081	0.078	0.378	0.071
-0.4082	0.073	0.079	0.071	0.069	0.067	0.065	0.069	0.07	0.074	0.076	0.088	0.071
-1.0103	0.082	0.076	0.074	0.075	0.075	0.071	0.077	0.074	0.081	0.084	0.093	0.07
-1.7093	0.072	0.067	0.075	0.067	0.067	0.067	0.076	0.071	0.085	0.07	0.086	0.066
N8C_Fab1b
log10(Fab[nM])	CUL1	NEDD8-CUL1	CUL2	NEDD8-CUL2	CUL3	NEDD8-CUL3	CUL4	NEDD8-CUL4	CUL5	NEDD8-CUL5	GST	BSA
3	2.191	2.841	1.586	2.281	2.236	2.234	2.105	2.1	2.252	2.008	1.816	0.071
2.301	0.729	2.791	0.452	0.742	0.729	0.694	0.683	0.647	0.724	0.807	0.566	0.074
1.699	0.243	2.239	0.188	0.234	0.241	0.22	0.279	0.217	0.26	0.224	0.203	0.063
1.3979	0.16	1.748	0.124	0.153	0.18	0.159	0.175	0.135	0.175	0.166	0.146	0.073
1.0969	0.116	1.287	0.103	0.105	0.116	0.123	0.104	0.106	0.13	0.128	0.116	0.06
0.7959	0.088	0.718	0.088	0.084	0.089	0.08	0.083	0.08	0.108	0.111	0.103	0.067
0.4949	0.076	0.447	0.081	0.08	0.076	0.074	0.079	0.067	0.088	0.101	0.104	0.063
0.1938	0.082	0.262	0.078	0.071	0.078	0.066	0.078	0.064	0.091	0.127	0.09	0.065
-0.1072	0.08	0.165	0.088	0.084	0.068	0.078	0.069	0.076	0.088	0.103	0.097	0.065
-0.4082	0.064	0.103	0.066	0.066	0.068	0.061	0.07	0.065	0.085	0.093	0.086	0.06
-1.0103	0.067	0.073	0.068	0.065	0.066	0.072	0.068	0.069	0.075	0.086	0.093	0.061
-1.7093	0.066	0.065	0.074	0.064	0.064	0.063	0.075	0.077	0.071	0.084	0.107	0.08
N8C_Fab2a
log10(Fab[nM])	CUL1	NEDD8-CUL1	CUL2	NEDD8-CUL2	CUL3	NEDD8-CUL3	CUL4	NEDD8-CUL4	CUL5	NEDD8-CUL5	GST	BSA
3	0.922	2.825	0.951	0.926	1.232	1.265	1.42	1.248	1.545	1.258	1.877	0.27
2.301	0.324	2.932	0.293	0.304	0.401	0.369	0.384	0.381	0.493	0.487	0.504	0.139
1.699	0.146	2.928	0.136	0.144	0.16	0.156	0.169	0.152	0.196	0.184	0.164	0.095
1.3979	0.111	2.888	0.101	0.106	0.12	0.139	0.13	0.111	0.15	0.136	0.142	0.079
1.0969	0.088	2.854	0.095	0.09	0.099	0.105	0.099	0.1	0.11	0.122	0.104	0.074
0.7959	0.082	2.466	0.078	0.078	0.091	0.082	0.08	0.082	0.099	0.095	0.095	0.064
0.4949	0.083	2.095	0.084	0.079	0.071	0.071	0.075	0.069	0.08	0.091	0.094	0.069
0.1938	0.076	1.192	0.079	0.07	0.079	0.065	0.076	0.066	0.095	0.077	0.097	0.067
-0.1072	0.071	0.58	0.076	0.075	0.075	0.079	0.07	0.078	0.111	0.106	0.091	0.063
-0.4082	0.069	0.239	0.068	0.07	0.076	0.071	0.071	0.07	0.095	0.108	0.085	0.064
-1.0103	0.071	0.084	0.069	0.068	0.065	0.071	0.07	0.069	0.097	0.11	0.088	0.068
-1.7093	0.069	0.066	0.074	0.071	0.063	0.069	0.078	0.074	0.074	0.073	0.086	0.066
N8C_Fab2b
log10(Fab[nM])	CUL1	NEDD8-CUL1	CUL2	NEDD8-CUL2	CUL3	NEDD8-CUL3	CUL4	NEDD8-CUL4	CUL5	NEDD8-CUL5	GST	BSA
3	2.707	2.871	2.736	2.587	2.936	2.872	2.872	2.889	2.969	2.897	2.89	2.868
2.301	1.325	2.941	1.282	1.213	1.908	1.847	1.885	1.737	2.175	2.086	2.216	1.001
1.699	0.457	2.967	0.481	0.443	0.611	0.663	0.644	0.563	0.813	0.838	0.658	0.306
1.3979	0.28	2.974	0.292	0.274	0.392	0.395	0.388	0.323	0.452	0.515	0.382	0.153
1.0969	0.167	2.976	0.173	0.179	0.244	0.253	0.271	0.199	0.252	0.261	0.25	0.15
0.7959	0.131	2.964	0.116	0.126	0.154	0.16	0.146	0.124	0.162	0.182	0.171	0.083
0.4949	0.092	2.572	0.096	0.1	0.106	0.108	0.114	0.092	0.115	0.126	0.133	0.073
0.1938	0.08	2.017	0.083	0.08	0.091	0.084	0.091	0.077	0.124	0.099	0.103	0.073
-0.1072	0.079	1.028	0.078	0.076	0.083	0.089	0.079	0.08	0.155	0.139	0.1	0.064
-0.4082	0.069	0.485	0.069	0.068	0.07	0.074	0.079	0.068	0.13	0.127	0.09	0.064
-1.0103	0.063	0.107	0.065	0.063	0.063	0.063	0.073	0.063	0.106	0.12	0.084	0.06
-1.7093	0.068	0.069	0.07	0.062	0.063	0.063	0.077	0.061	0.074	0.105	0.085	0.064
N8C_Fab3a
log10(Fab[nM])	CUL1	NEDD8-CUL1	CUL2	NEDD8-CUL2	CUL3	NEDD8-CUL3	CUL4	NEDD8-CUL4	CUL5	NEDD8-CUL5	GST	BSA
3	0.29	2.873	0.289	2.878	0.44	0.347	0.418	1.251	0.493	0.393	0.556	0.09
2.301	0.111	2.841	0.113	2.961	0.155	0.127	0.147	0.479	0.152	0.14	0.164	0.075
1.699	0.077	2.193	0.083	3.013	0.088	0.084	0.086	0.147	0.085	0.102	0.116	0.072
1.3979	0.08	1.754	0.074	2.972	0.088	0.088	0.083	0.099	0.084	0.088	0.088	0.064
1.0969	0.07	1.003	0.07	3.038	0.072	0.082	0.071	0.098	0.074	0.072	0.088	0.072
0.7959	0.071	0.619	0.072	2.959	0.071	0.075	0.067	0.079	0.085	0.078	0.093	0.068
0.4949	0.065	0.335	0.07	2.68	0.066	0.066	0.066	0.069	0.075	0.073	0.091	0.066
0.1938	0.069	0.185	0.075	1.849	0.067	0.073	0.075	0.066	0.102	0.08	0.078	0.07
-0.1072	0.07	0.128	0.07	1.089	0.069	0.082	0.07	0.089	0.126	0.126	0.104	0.064
-0.4082	0.063	0.089	0.066	0.429	0.064	0.065	0.069	0.067	0.117	0.116	0.08	0.061
-1.0103	0.072	0.074	0.064	0.104	0.075	0.07	0.067	0.062	0.11	0.131	0.078	0.062
-1.7093	0.075	0.073	0.066	0.068	0.069	0.065	0.072	0.063	0.089	0.098	0.092	0.06
N8C_Fab3b
log10(Fab[nM])	CUL1	NEDD8-CUL1	CUL2	NEDD8-CUL2	CUL3	NEDD8-CUL3	CUL4	NEDD8-CUL4	CUL5	NEDD8-CUL5	GST	BSA
3	0.24	2.846	0.396	2.839	0.492	0.358	0.395	2.897	0.424	0.358	0.37	0.067
2.301	0.109	2.93	0.151	2.968	0.166	0.127	0.142	2.925	0.14	0.131	0.15	0.08
1.699	0.075	3.017	0.108	3.011	0.096	0.081	0.084	2.854	0.1	0.086	0.08	0.072
1.3979	0.079	2.966	0.08	2.887	0.09	0.07	0.085	2.732	0.087	0.073	0.084	0.063
1.0969	0.068	2.959	0.07	2.911	0.071	0.07	0.075	2.064	0.073	0.073	0.083	0.057
0.7959	0.074	2.914	0.071	2.804	0.071	0.067	0.068	1.287	0.077	0.067	0.08	0.062
0.4949	0.064	2.62	0.072	2.317	0.067	0.062	0.069	0.804	0.07	0.075	0.095	0.062
0.1938	0.066	2.207	0.075	1.472	0.064	0.06	0.072	0.426	0.083	0.07	0.079	0.072
-0.1072	0.069	1.143	0.069	0.742	0.066	0.074	0.069	0.25	0.115	0.109	0.088	0.061
-0.4082	0.062	0.531	0.065	0.325	0.061	0.063	0.069	0.14	0.096	0.09	0.086	0.062
-1.0103	0.067	0.113	0.063	0.09	0.062	0.061	0.064	0.082	0.089	0.101	0.078	0.06
-1.7093	0.071	0.071	0.064	0.068	0.064	0.071	0.067	0.068	0.074	0.079	0.087	0.062
N8C_Fab4a
log10(Fab[nM])	CUL1	NEDD8-CUL1	CUL2	NEDD8-CUL2	CUL3	NEDD8-CUL3	CUL4	NEDD8-CUL4	CUL5	NEDD8-CUL5	GST	BSA
3	0.636	2.845	0.694	2.954	1.894	0.805	0.928	2.91	1.27	1.797	1.83	0.182
2.301	0.173	2.61	0.196	3.005	1.376	0.185	0.228	2.863	0.341	0.549	0.494	0.081
1.699	0.086	1.495	0.093	3.012	0.905	0.084	0.093	2.029	0.111	0.151	0.155	0.077
1.3979	0.079	0.927	0.074	3.036	0.569	0.079	0.089	1.542	0.094	0.105	0.107	0.071
1.0969	0.07	0.508	0.072	3.037	0.325	0.075	0.076	0.887	0.074	0.077	0.096	0.067
0.7959	0.084	0.266	0.074	3.005	0.201	0.062	0.069	0.437	0.097	0.081	0.087	0.078
0.4949	0.066	0.148	0.071	2.785	0.125	0.064	0.067	0.252	0.075	0.074	0.089	0.064
0.1938	0.073	0.097	0.075	2.096	0.1	0.071	0.071	0.145	0.073	0.085	0.077	0.07
-0.1072	0.073	0.093	0.072	1.412	0.077	0.084	0.067	0.102	0.087	0.093	0.085	0.065
-0.4082	0.066	0.071	0	0	0.067	0.071	0	0	0.089	0.074	0	0
-1.0103	0.064	0.065	0.067	0.128	0.063	0.063	0.066	0.072	0.091	0.093	0.073	0.063
-1.7093	0.064	0.071	0.079	0.069	0.063	0.07	0.071	0.072	0.076	0.082	0.084	0.059
N8C_Fab5a
log10(Fab[nM])	CUL1	NEDD8-CUL1	CUL2	NEDD8-CUL2	CUL3	NEDD8-CUL3	CUL4	NEDD8-CUL4	CUL5	NEDD8-CUL5	GST	BSA
3	2.698	1.454	2.696	2.794	2.566	0.968	0.572	0.297	0.284	0.258	0.236	0.116
2.301	1.624	1.057	2.41	2.803	1.733	1.053	0.281	0.116	0.154	0.23	0.129	0.072
1.699	0.636	0.214	1.163	2.77	0.474	0.305	0.142	0.082	0.124	0.109	0.1	0.064
1.3979	0.284	0.228	0.314	2.694	0.386	0.105	0.108	0.095	0.138	0.118	0.096	0.068
1.0969	0.182	0.131	0.148	2.567	0.216	0.129	0.096	0.101	0.117	0.114	0.103	0.063
0.7959	0.151	0.106	0.129	1.973	0.14	0.088	0.09	0.08	0.12	0.119	0.091	0.062
0.4949	0.103	0.092	0.135	1.339	0.118	0.078	0.081	0.079	0.116	0.097	0.089	0.061
0.1938	0.093	0.081	0.102	0.83	0.113	0.081	0.083	0.074	0.117	0.091	0.088	0.066
-0.1072	0.102	0.093	0.1	0.429	0.117	0.094	0.083	0.083	0.119	0.104	0.092	0.065
-0.4082	0.079	0.075	0.093	0.223	0.099	0.088	0.078	0.075	0.118	0.098	0.085	0.061
-1.0103	0.079	0.073	0.091	0.131	0.098	0.084	0.077	0.076	0.113	0.102	0.087	0.062
-1.7093	0.085	0.077	0.108	0.091	0.104	0.081	0.084	0.072	0.123	0.098	0.094	0.075
ctrl Fab
log10(Fab[nM])	CUL1	NEDD8-CUL1	CUL2	NEDD8-CUL2	CUL3	NEDD8-CUL3	CUL4	NEDD8-CUL4	CUL5	NEDD8-CUL5	GST	BSA
3	0.425	0.436	0.414	0.449	0.503	0.526	0.519	0.519	0.651	0.559	0.744	0.087
2.301	0.149	0.153	0.139	0.141	0.181	0.169	0.173	0.165	0.244	0.183	0.249	0.078
1.699	0.084	0.08	0.094	0.082	0.083	0.08	0.089	0.084	0.101	0.103	0.118	0.066
1.3979	0.082	0.072	0.075	0.07	0.087	0.067	0.086	0.072	0.095	0.082	0.091	0.062
1.0969	0.069	0.067	0.072	0.067	0.062	0.067	0.069	0.074	0.077	0.073	0.09	0.064
0.7959	0.074	0.066	0.067	0.066	0.059	0.06	0.069	0.065	0.079	0.072	0.088	0.079
0.4949	0.066	0.069	0.07	0.078	0.058	0.057	0.066	0.059	0.071	0.073	0.072	0.06
0.1938	0.064	0.064	0.083	0.064	0.055	0.053	0.067	0.059	0.073	0.07	0.078	0.072
-0.1072	0.065	0.07	0.067	0.068	0.065	0.064	0.066	0.068	0.07	0.072	0.084	0.063
-0.4082	0.062	0.063	0	0	0.063	0.059	0	0	0.071	0.081	0	0
-1.0103	0.062	0.062	0.065	0.064	0.062	0.071	0.065	0.06	0.072	0.079	0.075	0.068
-1.7093	0.067	0.065	0.085	0.064	0.065	0.064	0.065	0.063	0.089	0.071	0.078	0.06
