# Supplementary material for: Activity-based profiling of cullin–RING E3 networks by conformation-specific probes
Source: Nat Chem Biol. 2023 Aug 31;19(12):1513–23. doi: 10.1038/s41589-023-01392-5 (PMC10667097; doi:10.1038/s41589-023-01392-5)
Supplement: Supplementary file 10 — Statistical source data. [file 41589_2023_1392_MOESM10_ESM.xlsx]

## Sheet: Extended Data Fig. 3a
Time [200 nM]	Data [200 nM]	Fit [200 nM]	Time [100 nM]	Data [100 nM]	Fit [100 nM]	Time [50 nM]	Data [50 nM]	Fit [50 nM]	Time [25 nM]	Data [25 nM]	Fit [25 nM]	Time [12.5 nM]	Data [12.5 nM]	Fit [12.5 nM]	Time [6.25 nM]	Data [6.25 nM]	Fit [6.25 nM]
500.001	0.00413513	0	500.004	-0.0015905	0	500.001	-0.0045326	0	500.003	-0.0088918	0	500.003	0.00386643	0	500.004	0.00258493	0
500.201	0.0103085	0.00469936	500.204	-0.0017285	0.00235039	500.201	-0.0111132	0.00117537	500.203	-0.0097203	0.00058773	500.203	0.00809598	0.00029388	500.204	0.00891113	0.00014694
500.401	0.0243144	0.00939307	500.404	0.00503922	0.00469935	500.401	-0.0043526	0.00235038	500.403	-0.0008364	0.00117536	500.403	0.001297	0.00058773	500.404	0.00453949	0.00029387
500.601	0.0195363	0.0140811	500.604	0.00302577	0.00704688	500.601	-0.0024781	0.00352502	500.603	-0.0082679	0.00176291	500.603	0.00796676	0.00088155	500.604	0.0112255	0.0004408
500.801	0.0363123	0.0187635	500.804	0.0151515	0.00939299	500.801	-0.0042734	0.00469931	500.803	-0.0066261	0.00235036	500.803	0.0110378	0.00117536	500.804	0.00804973	0.00058772
501.001	0.0375066	0.0234403	501.004	0.00427985	0.0117377	501.001	0.0110843	0.00587324	501.003	-0.017925	0.00293772	501.003	0.00632167	0.00146913	501.004	0.0083344	0.00073464
501.201	0.0391958	0.0281114	501.204	0.0122759	0.014081	501.201	0.0115261	0.0070468	501.203	-0.0166807	0.00352498	501.203	0.00369143	0.00176289	501.204	-0.000175	0.00088154
501.401	0.0509744	0.0327769	501.404	0.0211253	0.0164228	501.401	0.00718546	0.00822001	501.403	-0.0071228	0.00411216	501.403	0.0132999	0.00205662	501.404	0.00027943	0.00102844
501.601	0.0563543	0.0374367	501.604	0.0259833	0.0187632	501.601	0.00013542	0.00939285	501.603	-0.0004895	0.00469924	501.603	0.00674772	0.00235032	501.604	0.00204182	0.00117534
501.801	0.0808494	0.042091	501.804	0.029217	0.0211022	501.801	0.00630879	0.0105653	501.803	0.00121212	0.00528623	501.803	0.001688	0.002644	501.804	0.0123672	0.00132223
502.001	0.0717046	0.0467396	502.004	0.0224457	0.0234398	502.001	0.0113878	0.0117375	502.003	-0.0006411	0.00587313	502.003	0.00975108	0.00293766	502.004	0.00244594	0.00146911
502.201	0.0801079	0.0513827	502.204	0.0329082	0.025776	502.201	0.00848699	0.0129092	502.203	-0.0098989	0.00645993	502.203	0.00841737	0.0032313	502.204	-0.0001314	0.00161598
502.401	0.0797911	0.0560201	502.404	0.032881	0.0281107	502.401	0.0131123	0.0140806	502.403	-0.0034075	0.00704664	502.403	-0.0023422	0.0035249	502.404	0.00999689	0.00176285
502.601	0.0903463	0.0606519	502.604	0.0363843	0.0304441	502.601	0.00908566	0.0152517	502.603	-0.0074348	0.00763326	502.603	0.00937414	0.00381849	502.604	0.00142574	0.00190971
502.801	0.102307	0.0652782	502.804	0.0364361	0.032776	502.801	0.0162509	0.0164224	502.803	-0.0016141	0.00821979	502.803	0.00792336	0.00411205	502.804	0.00473022	0.00205656
503.001	0.115826	0.0698989	503.004	0.0514495	0.0351065	503.001	0.0152619	0.0175927	503.003	-0.0055702	0.00880622	503.003	0.0110357	0.00440558	503.004	0.0118985	0.00220341
503.201	0.117252	0.074514	503.204	0.0413108	0.0374356	503.201	0.0229654	0.0187626	503.203	-0.0132751	0.00939257	503.203	0.00071287	0.0046991	503.204	0.00621986	0.00235025
503.401	0.124322	0.0791236	503.404	0.0479376	0.0397633	503.401	0.0186849	0.0199323	503.403	0.00199008	0.00997882	503.403	0.00418472	0.00499258	503.404	-0.0015159	0.00249709
503.601	0.137374	0.0837276	503.604	0.0535548	0.0420895	503.601	0.028285	0.0211015	503.603	-0.0047612	0.010565	503.603	0.0115631	0.00528605	503.604	0.00156379	0.00264391
503.801	0.1312	0.0883261	503.804	0.0564337	0.0444144	503.801	0.0241926	0.0222704	503.803	-0.0009906	0.011151	503.803	0.00704956	0.00557949	503.804	0.00196266	0.00279074
504.001	0.145784	0.092919	504.004	0.0641637	0.0467378	504.001	0.021569	0.0234389	504.003	0.00792384	0.011737	504.003	0.00863886	0.0058729	504.004	0.00629878	0.00293755
504.201	0.151612	0.0975064	504.204	0.0674999	0.0490599	504.201	0.0283642	0.0246071	504.203	-0.0017729	0.0123229	504.203	0.00710893	0.00616629	504.204	0.0112889	0.00308436
504.401	0.152	0.102088	504.404	0.0774567	0.0513805	504.401	0.0275261	0.0257749	504.403	0.00188088	0.0129087	504.403	0.00693631	0.00645966	504.404	0.00218534	0.00323116
504.601	0.170927	0.106665	504.604	0.0728884	0.0536997	504.601	0.0248516	0.0269424	504.603	-0.0030222	0.0134944	504.603	0.00508022	0.006753	504.604	0.00719762	0.00337795
504.801	0.173525	0.111235	504.804	0.0742876	0.0560175	504.801	0.0329921	0.0281095	504.803	0.00546384	0.01408	504.803	0.00174427	0.00704632	504.804	0.00419068	0.00352474
505.001	0.177715	0.115801	505.004	0.0779574	0.0583339	505.001	0.0271298	0.0292762	505.003	0.00450945	0.0146655	505.003	-0.0008268	0.00733961	505.004	-0.0026028	0.00367152
505.201	0.184376	0.12036	505.204	0.0762522	0.060649	505.201	0.0376127	0.0304426	505.203	-0.0029221	0.0152509	505.203	0.0052557	0.00763288	505.204	0.00163722	0.0038183
505.401	0.185662	0.124915	505.404	0.0824013	0.0629625	505.401	0.0364015	0.0316086	505.403	-0.000751	0.0158362	505.403	0.00223088	0.00792613	505.404	0.0013628	0.00396507
505.601	0.204046	0.129464	505.604	0.0839376	0.0652747	505.601	0.031554	0.0327742	505.603	0.00320435	0.0164215	505.603	0.00916433	0.00821935	505.604	0.00473571	0.00411183
505.801	0.199468	0.134007	505.804	0.0938585	0.0675855	505.801	0.0383432	0.0339395	505.803	0.00465107	0.0170066	505.803	0.0069325	0.00851255	505.804	0.00360918	0.00425858
506.001	0.207803	0.138545	506.004	0.0957749	0.0698949	506.001	0.0419467	0.0351045	506.003	0.00295901	0.0175917	506.003	0.00788331	0.00880572	506.004	-0.0027363	0.00440533
506.201	0.21553	0.143077	506.204	0.0941467	0.0722029	506.201	0.0343621	0.0362691	506.203	-0.0036016	0.0181766	506.203	0.00308895	0.00909887	506.204	0.0141859	0.00455207
506.401	0.221875	0.147604	506.404	0.101704	0.0745095	506.401	0.0369098	0.0374333	506.403	-0.0019848	0.0187615	506.403	0.00540662	0.00939199	506.404	0.00571656	0.00469881
506.601	0.225125	0.152126	506.604	0.102254	0.0768147	506.601	0.0438852	0.0385972	506.603	0.00721979	0.0193463	506.603	0.00732303	0.00968509	506.604	0.0108345	0.00484554
506.801	0.229005	0.156642	506.804	0.109844	0.0791185	506.801	0.0369461	0.0397607	506.803	0.0128231	0.019931	506.803	0.00670195	0.00997817	506.804	0.00746155	0.00499226
507.001	0.246783	0.161152	507.004	0.106679	0.0814209	507.001	0.0508094	0.0409238	507.003	0.00836754	0.0205156	507.003	0.0127799	0.0102712	507.004	0.00588036	0.00513898
507.201	0.242516	0.165657	507.204	0.113838	0.0837219	507.201	0.0548332	0.0420867	507.203	0.00212407	0.0211001	507.203	0.0147405	0.0105643	507.204	0.00325227	0.00528569
507.401	0.246764	0.170157	507.404	0.114513	0.0860215	507.401	0.0566835	0.0432491	507.403	0.00914955	0.0216845	507.403	0.00777125	0.0108573	507.404	0.00391293	0.00543239
507.601	0.26319	0.174651	507.604	0.119571	0.0883197	507.601	0.0450654	0.0444112	507.603	0.0100777	0.0222688	507.603	0.00746918	0.0111502	507.604	0.00805688	0.00557908
507.801	0.263823	0.17914	507.804	0.127234	0.0906165	507.801	0.050741	0.0455729	507.803	0.014585	0.022853	507.803	0.0106492	0.0114432	507.804	0.00042963	0.00572577
508.001	0.273339	0.183624	508.004	0.120772	0.0929119	508.001	0.0553319	0.0467343	508.003	0.0196092	0.0234371	508.003	0.0103366	0.0117361	508.004	0.00704145	0.00587245
508.201	0.275608	0.188102	508.204	0.136268	0.095206	508.201	0.0579288	0.0478953	508.203	0.0135486	0.0240212	508.203	0.0146537	0.012029	508.204	0.0148056	0.00601913
508.401	0.287802	0.192575	508.404	0.122017	0.0974986	508.401	0.0593524	0.049056	508.403	0.0108557	0.0246051	508.403	0.0152173	0.0123219	508.404	0.00128412	0.0061658
508.601	0.287446	0.197042	508.604	0.132591	0.0997898	508.601	0.0562418	0.0502163	508.603	0.0134592	0.025189	508.603	0.0126786	0.0126148	508.604	0.00394416	0.00631246
508.801	0.300181	0.201504	508.804	0.135499	0.10208	508.801	0.0661776	0.0513762	508.803	0.00948262	0.0257728	508.803	0.01002	0.0129076	508.804	0.00548458	0.00645912
509.001	0.310114	0.20596	509.004	0.140647	0.104368	509.001	0.064209	0.0525358	509.003	0.0186052	0.0263564	509.003	0.00850487	0.0132004	509.004	0.00758886	0.00660577
509.201	0.313829	0.210411	509.204	0.137704	0.106655	509.201	0.0625563	0.053695	509.203	0.020807	0.02694	509.203	0.0199952	0.0134932	509.204	0.00571609	0.00675241
509.401	0.313366	0.214857	509.404	0.145771	0.108941	509.401	0.0648563	0.0548539	509.403	0.0156476	0.0275235	509.403	0.0132885	0.013786	509.404	0.00338435	0.00689905
509.601	0.322025	0.219298	509.604	0.153638	0.111225	509.601	0.0628376	0.0560124	509.603	0.0212398	0.0281069	509.603	0.0015409	0.0140787	509.604	0.00347304	0.00704568
509.801	0.32381	0.223733	509.804	0.152812	0.113508	509.801	0.0727079	0.0571706	509.803	0.0177825	0.0286902	509.803	0.0111849	0.0143714	509.804	0.00738859	0.0071923
510.001	0.325307	0.228162	510.004	0.158401	0.11579	510.001	0.0770493	0.0583284	510.003	0.0172651	0.0292734	510.003	0.0103095	0.0146641	510.004	0.0111432	0.00733892
510.201	0.334099	0.232587	510.204	0.158192	0.11807	510.201	0.0781619	0.0594859	510.203	0.0213108	0.0298565	510.203	0.00732398	0.0149568	510.204	0.00880551	0.00748552
510.401	0.344187	0.237006	510.404	0.159744	0.120349	510.401	0.0702219	0.060643	510.403	0.0309944	0.0304395	510.403	0.0127537	0.0152494	510.404	0.00622392	0.00763213
510.601	0.352013	0.24142	510.604	0.165897	0.122626	510.601	0.0788944	0.0617997	510.603	0.0194356	0.0310225	510.603	0.00800967	0.015542	510.604	0.00874376	0.00777872
510.801	0.35895	0.245828	510.804	0.168975	0.124902	510.801	0.0752761	0.0629561	510.803	0.021985	0.0316053	510.803	0.0144184	0.0158346	510.804	0.00465083	0.00792531
511.001	0.362555	0.250231	511.004	0.169579	0.127177	511.001	0.0726655	0.0641121	511.003	0.0248156	0.0321881	511.003	0.024569	0.0161272	511.004	0.00676703	0.0080719
511.201	0.366607	0.254629	511.204	0.174426	0.12945	511.201	0.0904415	0.0652678	511.203	0.0218489	0.0327708	511.203	0.0084796	0.0164197	511.204	0.0109367	0.00821847
511.401	0.368084	0.259021	511.404	0.186752	0.131722	511.401	0.0770667	0.0664231	511.403	0.0292005	0.0333533	511.403	0.0158069	0.0167123	511.404	0.0132489	0.00836504
511.601	0.370972	0.263409	511.604	0.191866	0.133992	511.601	0.0825982	0.0675781	511.603	0.0337627	0.0339358	511.603	0.0187383	0.0170047	511.604	0.00431943	0.00851161
511.801	0.386202	0.267791	511.804	0.188427	0.136261	511.801	0.0871172	0.0687327	511.803	0.0248087	0.0345182	511.803	0.0138681	0.0172972	511.804	0.0094707	0.00865816
512.001	0.382017	0.272167	512.004	0.182372	0.138529	512.001	0.0849066	0.069887	512.003	0.0280821	0.0351005	512.003	0.011488	0.0175897	512.004	0.00653672	0.00880472
512.201	0.389241	0.276539	512.204	0.188991	0.140795	512.201	0.0826364	0.0710409	512.203	0.0287998	0.0356827	512.203	0.0229816	0.0178821	512.204	0.0105128	0.00895126
512.401	0.397892	0.280905	512.404	0.192121	0.14306	512.401	0.0868041	0.0721944	512.403	0.0305295	0.0362648	512.403	0.0202775	0.0181745	512.404	0.0048964	0.0090978
512.601	0.394069	0.285265	512.604	0.202509	0.145324	512.601	0.0931735	0.0733476	512.603	0.0310199	0.0368468	512.603	0.0190611	0.0184669	512.604	0.0118196	0.00924433
512.801	0.411785	0.289621	512.804	0.196571	0.147586	512.801	0.098222	0.0745005	512.803	0.0251877	0.0374288	512.803	0.0158944	0.0187592	512.804	0.00676632	0.00939085
513.001	0.416969	0.293971	513.004	0.211347	0.149847	513.001	0.096772	0.0756529	513.003	0.0262339	0.0380106	513.003	0.0173814	0.0190516	513.004	0.00656843	0.00953737
513.201	0.421401	0.298316	513.204	0.211747	0.152107	513.201	0.0964713	0.0768051	513.203	0.0300353	0.0385923	513.203	0.00911641	0.0193438	513.204	0.0180218	0.00968388
513.401	0.425237	0.302656	513.404	0.211125	0.154365	513.401	0.102134	0.0779569	513.403	0.0365899	0.039174	513.403	0.0212104	0.0196361	513.404	0.00717878	0.00983038
513.601	0.433862	0.306991	513.604	0.213914	0.156622	513.601	0.0939205	0.0791083	513.603	0.0360847	0.0397556	513.603	0.0129659	0.0199284	513.604	0.0092895	0.00997688
513.801	0.430501	0.31132	513.804	0.226154	0.158877	513.801	0.102676	0.0802594	513.803	0.0362546	0.040337	513.803	0.0190868	0.0202206	513.804	0.00791931	0.0101234
514.001	0.446471	0.315645	514.004	0.221118	0.161131	514.001	0.101303	0.0814101	514.003	0.0390315	0.0409184	514.003	0.0189984	0.0205128	514.004	0.0121236	0.0102699
514.201	0.451476	0.319963	514.204	0.226397	0.163384	514.201	0.105819	0.0825604	514.203	0.0304306	0.0414997	514.203	0.0205011	0.020805	514.204	0.0132058	0.0104163
514.401	0.453167	0.324277	514.404	0.23125	0.165635	514.401	0.104099	0.0837105	514.403	0.0320234	0.0420809	514.403	0.0183332	0.0210972	514.404	0.00657916	0.0105628
514.601	0.459169	0.328586	514.604	0.228138	0.167885	514.601	0.10677	0.0848601	514.603	0.0384414	0.042662	514.603	0.0183868	0.0213893	514.604	0.00561881	0.0107093
514.801	0.459645	0.332889	514.804	0.226333	0.170133	514.801	0.110579	0.0860094	514.803	0.0384726	0.043243	514.803	0.0187263	0.0216814	514.804	0.00250578	0.0108557
515.001	0.471792	0.337187	515.004	0.237946	0.172381	515.001	0.108925	0.0871584	515.003	0.0407927	0.0438239	515.003	0.0184131	0.0219735	515.004	0.00770497	0.0110022
515.201	0.468307	0.34148	515.204	0.235076	0.174626	515.201	0.117871	0.088307	515.203	0.0402494	0.0444048	515.203	0.019418	0.0222656	515.204	0.00675416	0.0111486
515.401	0.468554	0.345768	515.404	0.239215	0.176871	515.401	0.105861	0.0894552	515.403	0.0308018	0.0449855	515.403	0.0307136	0.0225576	515.404	0.0100403	0.0112951
515.601	0.481221	0.350051	515.604	0.244702	0.179114	515.601	0.114896	0.0906031	515.603	0.0392742	0.0455662	515.603	0.0191371	0.0228496	515.604	0.01086	0.0114415
515.801	0.487465	0.354328	515.804	0.254439	0.181356	515.801	0.121724	0.0917507	515.803	0.0477619	0.0461467	515.803	0.0245724	0.0231416	515.804	0.00371027	0.0115879
516.001	0.486609	0.358601	516.004	0.241102	0.183596	516.001	0.12116	0.0928979	516.003	0.0432987	0.0467272	516.003	0.0179737	0.0234336	516.004	0.00745201	0.0117343
516.201	0.497705	0.362868	516.204	0.249951	0.185835	516.201	0.12251	0.0940447	516.203	0.0441937	0.0473076	516.203	0.0223339	0.0237255	516.204	0.00690699	0.0118808
516.401	0.49882	0.36713	516.404	0.254458	0.188073	516.401	0.124176	0.0951912	516.403	0.044105	0.0478878	516.403	0.0213714	0.0240174	516.404	0.0135481	0.0120272
516.601	0.506885	0.371387	516.604	0.256664	0.190309	516.601	0.130733	0.0963373	516.603	0.0487464	0.048468	516.603	0.0169909	0.0243093	516.604	0.00438428	0.0121735
516.801	0.519242	0.375639	516.804	0.254837	0.192544	516.801	0.116053	0.0974831	516.803	0.0451293	0.0490481	516.803	0.0252914	0.0246012	516.804	0.0131154	0.0123199
517.001	0.508443	0.379885	517.004	0.266734	0.194778	517.001	0.125376	0.0986285	517.003	0.0397844	0.0496281	517.003	0.0196834	0.024893	517.004	0.0164669	0.0124663
517.201	0.517812	0.384127	517.204	0.259791	0.19701	517.201	0.125973	0.0997736	517.203	0.0457852	0.0502081	517.203	0.0225744	0.0251849	517.204	0.00324249	0.0126127
517.401	0.528014	0.388363	517.404	0.266782	0.199241	517.401	0.131617	0.100918	517.403	0.0526903	0.0507879	517.403	0.0234616	0.0254767	517.404	0.00865197	0.0127591
517.601	0.531957	0.392595	517.604	0.270454	0.20147	517.601	0.133641	0.102063	517.603	0.0449901	0.0513676	517.603	0.0299811	0.0257684	517.604	0.00937557	0.0129054
517.801	0.540839	0.396821	517.804	0.280783	0.203698	517.801	0.131101	0.103207	517.803	0.0456128	0.0519473	517.803	0.0203846	0.0260602	517.804	0.00656605	0.0130518
518.001	0.542034	0.401042	518.004	0.282822	0.205925	518.001	0.131388	0.10435	518.003	0.0424614	0.0525268	518.003	0.0226769	0.0263519	518.004	0.0097549	0.0131982
518.201	0.542221	0.405258	518.204	0.279277	0.208151	518.201	0.133806	0.105494	518.203	0.0458565	0.0531063	518.203	0.0163374	0.0266436	518.204	0.0134799	0.0133445
518.401	0.556673	0.409469	518.404	0.283887	0.210375	518.401	0.133586	0.106637	518.403	0.0419998	0.0536857	518.403	0.0277948	0.0269353	518.404	0.0116363	0.0134908
518.601	0.551596	0.413675	518.604	0.281196	0.212598	518.601	0.139662	0.107779	518.603	0.0581617	0.0542649	518.603	0.0217304	0.0272269	518.604	0.00702548	0.0136372
518.801	0.559745	0.417876	518.804	0.291347	0.214819	518.801	0.139581	0.108922	518.803	0.0575917	0.0548441	518.803	0.0280638	0.0275186	518.804	0.0126955	0.0137835
519.001	0.569009	0.422071	519.004	0.293839	0.217039	519.001	0.130954	0.110063	519.003	0.0490849	0.0554232	519.003	0.0271604	0.0278102	519.004	0.0109222	0.0139298
519.201	0.562784	0.426262	519.204	0.298891	0.219258	519.201	0.138656	0.111205	519.203	0.0518363	0.0560022	519.203	0.0301044	0.0281018	519.204	0.0106409	0.0140761
519.401	0.571154	0.430448	519.404	0.29917	0.221475	519.401	0.147458	0.112346	519.403	0.0467155	0.0565811	519.403	0.0376272	0.0283933	519.404	0.0146372	0.0142224
519.601	0.581159	0.434628	519.604	0.301496	0.223691	519.601	0.150551	0.113487	519.603	0.0473726	0.05716	519.603	0.0345302	0.0286849	519.604	0.0111406	0.0143687
519.801	0.588333	0.438804	519.804	0.3056	0.225906	519.801	0.145397	0.114628	519.803	0.0605702	0.0577387	519.803	0.0352333	0.0289764	519.804	0.00959396	0.014515
520.001	0.587434	0.442975	520.004	0.29739	0.228119	520.001	0.146726	0.115768	520.003	0.0504098	0.0583173	520.003	0.0273688	0.0292678	520.004	0.0193436	0.0146613
520.201	0.594408	0.44714	520.204	0.305251	0.230331	520.201	0.145903	0.116908	520.203	0.0533874	0.0588959	520.203	0.03052	0.0295593	520.204	0.0128136	0.0148076
520.401	0.596345	0.451301	520.404	0.316248	0.232542	520.401	0.147633	0.118047	520.403	0.0612037	0.0594743	520.403	0.0299475	0.0298507	520.404	0.0120797	0.0149539
520.601	0.596438	0.455456	520.604	0.31516	0.234751	520.601	0.154501	0.119186	520.603	0.0518594	0.0600527	520.603	0.0239088	0.0301421	520.604	0.0157733	0.0151001
520.801	0.602348	0.459607	520.804	0.319563	0.236959	520.801	0.157444	0.120325	520.803	0.0509911	0.060631	520.803	0.0309226	0.0304335	520.804	0.0120771	0.0152464
521.001	0.607678	0.463752	521.004	0.320263	0.239166	521.001	0.156335	0.121463	521.003	0.0671549	0.0612092	521.003	0.0347519	0.0307249	521.004	0.0206065	0.0153927
521.201	0.611696	0.467892	521.204	0.318913	0.241371	521.201	0.158356	0.122601	521.203	0.0589559	0.0617873	521.203	0.0355661	0.0310162	521.204	0.0123015	0.0155389
521.401	0.622584	0.472028	521.404	0.32829	0.243575	521.401	0.158142	0.123739	521.403	0.060741	0.0623653	521.403	0.0310309	0.0313076	521.404	0.0166295	0.0156851
521.601	0.622757	0.476158	521.604	0.325425	0.245778	521.601	0.163345	0.124877	521.603	0.0560918	0.0629432	521.603	0.0337987	0.0315988	521.604	0.0160508	0.0158314
521.801	0.63187	0.480284	521.804	0.330219	0.247979	521.801	0.159546	0.126014	521.803	0.0634339	0.063521	521.803	0.0333357	0.0318901	521.804	0.0155556	0.0159776
522.001	0.640256	0.484405	522.004	0.337076	0.250179	522.001	0.155715	0.12715	522.003	0.0625715	0.0640987	522.003	0.0322256	0.0321814	522.004	0.0128236	0.0161238
522.201	0.637985	0.48852	522.204	0.33418	0.252378	522.201	0.172083	0.128286	522.203	0.0612576	0.0646764	522.203	0.0379841	0.0324726	522.204	0.0151033	0.01627
522.401	0.647202	0.492631	522.404	0.336287	0.254575	522.401	0.1638	0.129422	522.403	0.0669532	0.0652539	522.403	0.0202646	0.0327638	522.404	0.0126467	0.0164162
522.601	0.64132	0.496736	522.604	0.339544	0.256771	522.601	0.165766	0.130558	522.603	0.0570407	0.0658314	522.603	0.0388582	0.0330549	522.604	0.0145767	0.0165624
522.801	0.651546	0.500837	522.804	0.343103	0.258966	522.801	0.174214	0.131693	522.803	0.0717962	0.0664088	522.803	0.0349033	0.0333461	522.804	0.0198553	0.0167086
523.001	0.658994	0.504933	523.004	0.348728	0.261159	523.001	0.175275	0.132828	523.003	0.068315	0.066986	523.003	0.0393825	0.0336372	523.004	0.0154819	0.0168548
523.201	0.658873	0.509024	523.204	0.345611	0.263351	523.201	0.167258	0.133963	523.203	0.0699742	0.0675632	523.203	0.0298378	0.0339283	523.204	0.0142972	0.017001
523.401	0.658321	0.51311	523.404	0.347794	0.265542	523.401	0.177524	0.135097	523.403	0.0703645	0.0681403	523.403	0.0302005	0.0342194	523.404	0.0232859	0.0171472
523.601	0.665077	0.517191	523.604	0.358752	0.267731	523.601	0.181095	0.136231	523.603	0.0626831	0.0687173	523.603	0.0336204	0.0345104	523.604	0.012254	0.0172933
523.801	0.680338	0.521267	523.804	0.358774	0.269919	523.801	0.179656	0.137364	523.803	0.0688283	0.0692942	523.803	0.0432022	0.0348015	523.804	0.0259051	0.0174395
524.001	0.675962	0.525338	524.004	0.365368	0.272106	524.001	0.179898	0.138498	524.003	0.0748642	0.0698711	524.003	0.0345385	0.0350925	524.004	0.0225813	0.0175857
524.201	0.679549	0.529404	524.204	0.362457	0.274291	524.201	0.172559	0.13963	524.203	0.0693555	0.0704478	524.203	0.0388954	0.0353835	524.204	0.0198698	0.0177318
524.401	0.687291	0.533465	524.404	0.359026	0.276475	524.401	0.184875	0.140763	524.403	0.0677447	0.0710244	524.403	0.040837	0.0356744	524.404	0.0191328	0.017878
524.601	0.686099	0.537522	524.604	0.36556	0.278658	524.601	0.189997	0.141895	524.603	0.0706163	0.071601	524.603	0.036041	0.0359654	524.604	0.0154035	0.0180241
524.801	0.69014	0.541574	524.804	0.361719	0.280839	524.801	0.180429	0.143027	524.803	0.0755177	0.0721774	524.803	0.0386553	0.0362563	524.804	0.0181274	0.0181702
525.001	0.701464	0.54562	525.004	0.375612	0.283019	525.001	0.184583	0.144158	525.003	0.0746007	0.0727538	525.003	0.0386975	0.0365472	525.004	0.0206897	0.0183163
525.201	0.706789	0.549662	525.204	0.36896	0.285198	525.201	0.186226	0.145289	525.203	0.0747838	0.0733301	525.203	0.0372481	0.036838	525.204	0.01388	0.0184624
525.401	0.711138	0.553699	525.404	0.37518	0.287375	525.401	0.185655	0.14642	525.403	0.0737071	0.0739063	525.403	0.0395064	0.0371288	525.404	0.0132172	0.0186086
525.601	0.714162	0.557731	525.604	0.38051	0.289551	525.601	0.181194	0.147551	525.603	0.0716894	0.0744824	525.603	0.0354676	0.0374196	525.604	0.0183864	0.0187547
525.801	0.725461	0.561758	525.804	0.37773	0.291726	525.801	0.192776	0.148681	525.803	0.0681827	0.0750584	525.803	0.0262644	0.0377104	525.804	0.0191531	0.0189008
526.001	0.723373	0.565781	526.004	0.387743	0.2939	526.001	0.188731	0.14981	526.003	0.0846806	0.0756343	526.003	0.0336411	0.0380012	526.004	0.0188363	0.0190468
526.201	0.727022	0.569798	526.204	0.386781	0.296072	526.201	0.204841	0.15094	526.203	0.0857592	0.0762101	526.203	0.044692	0.0382919	526.204	0.0171134	0.0191929
526.401	0.730772	0.573811	526.404	0.390824	0.298243	526.401	0.195835	0.152069	526.403	0.074568	0.0767859	526.403	0.0372517	0.0385827	526.404	0.0209563	0.019339
526.601	0.737761	0.577819	526.604	0.400211	0.300412	526.601	0.200314	0.153197	526.603	0.0794509	0.0773615	526.603	0.0375323	0.0388734	526.604	0.0195575	0.0194851
526.801	0.734835	0.581822	526.804	0.40105	0.30258	526.801	0.203127	0.154326	526.803	0.0772543	0.077937	526.803	0.0359747	0.039164	526.804	0.0207982	0.0196311
527.001	0.749393	0.58582	527.004	0.399845	0.304747	527.001	0.208185	0.155454	527.003	0.0780995	0.0785125	527.003	0.0419998	0.0394547	527.004	0.0176044	0.0197772
527.201	0.745762	0.589813	527.204	0.406077	0.306913	527.201	0.201364	0.156581	527.203	0.084239	0.0790879	527.203	0.0408986	0.0397453	527.204	0.00947762	0.0199232
527.401	0.753301	0.593802	527.404	0.407854	0.309077	527.401	0.210279	0.157709	527.403	0.0820639	0.0796632	527.403	0.0440626	0.0400359	527.404	0.0214295	0.0200693
527.601	0.760348	0.597785	527.604	0.400083	0.31124	527.601	0.197369	0.158835	527.603	0.0833476	0.0802384	527.603	0.0401664	0.0403265	527.604	0.0194397	0.0202153
527.801	0.766061	0.601764	527.804	0.401629	0.313401	527.801	0.2047	0.159962	527.803	0.0758429	0.0808135	527.803	0.0421789	0.040617	527.804	0.0264602	0.0203613
528.001	0.755069	0.605739	528.004	0.408298	0.315562	528.001	0.204894	0.161088	528.003	0.0882163	0.0813885	528.003	0.0469651	0.0409075	528.004	0.0172792	0.0205074
528.201	0.7696	0.609708	528.204	0.411424	0.317721	528.201	0.205877	0.162214	528.203	0.0892022	0.0819634	528.203	0.0380025	0.041198	528.204	0.0261838	0.0206534
528.401	0.769356	0.613672	528.404	0.410465	0.319878	528.401	0.213391	0.16334	528.403	0.0817003	0.0825382	528.403	0.053082	0.0414885	528.404	0.0175693	0.0207994
528.601	0.778603	0.617632	528.604	0.412293	0.322035	528.601	0.211585	0.164465	528.603	0.0839426	0.083113	528.603	0.0426774	0.041779	528.604	0.0207918	0.0209454
528.801	0.78286	0.621587	528.804	0.41734	0.32419	528.801	0.205868	0.16559	528.803	0.0895731	0.0836876	528.803	0.0458915	0.0420694	528.804	0.0205879	0.0210914
529.001	0.790861	0.625538	529.004	0.416678	0.326343	529.001	0.215599	0.166714	529.003	0.0897655	0.0842622	529.003	0.0384376	0.0423598	529.004	0.0166445	0.0212374
529.201	0.786264	0.629483	529.204	0.424891	0.328496	529.201	0.22063	0.167838	529.203	0.0999887	0.0848366	529.203	0.0402522	0.0426502	529.204	0.0159461	0.0213834
529.401	0.790804	0.633424	529.404	0.430594	0.330647	529.401	0.212374	0.168962	529.403	0.0895579	0.085411	529.403	0.0465786	0.0429405	529.404	0.0189068	0.0215293
529.601	0.801408	0.63736	529.604	0.434883	0.332797	529.601	0.222137	0.170086	529.603	0.0907509	0.0859853	529.603	0.054492	0.0432309	529.604	0.0276001	0.0216753
529.801	0.793494	0.641291	529.804	0.435387	0.334945	529.801	0.225869	0.171209	529.803	0.0936487	0.0865595	529.803	0.0507939	0.0435212	529.804	0.015358	0.0218213
530.001	0.812155	0.645218	530.004	0.435178	0.337093	530.001	0.22464	0.172332	530.003	0.0907006	0.0871336	530.003	0.0453749	0.0438115	530.004	0.0236595	0.0219672
530.201	0.815906	0.649139	530.204	0.438753	0.339238	530.201	0.232821	0.173454	530.203	0.0864978	0.0877076	530.203	0.0466397	0.0441017	530.204	0.0274734	0.0221132
530.401	0.808945	0.653056	530.404	0.442303	0.341383	530.401	0.225106	0.174576	530.403	0.095967	0.0882815	530.403	0.0456171	0.0443919	530.404	0.0259228	0.0222591
530.601	0.81473	0.656969	530.604	0.445807	0.343526	530.601	0.221111	0.175698	530.603	0.0987306	0.0888554	530.603	0.0432918	0.0446822	530.604	0.0220518	0.0224051
530.801	0.82428	0.660876	530.804	0.442606	0.345668	530.801	0.226528	0.176819	530.803	0.100965	0.0894291	530.803	0.0509381	0.0449724	530.804	0.0242882	0.022551
531.001	0.822268	0.664779	531.004	0.445893	0.347809	531.001	0.225135	0.17794	531.003	0.0966044	0.0900028	531.003	0.0458729	0.0452625	531.004	0.0256097	0.0226969
531.201	0.821367	0.668677	531.204	0.456768	0.349949	531.201	0.228919	0.179061	531.203	0.094604	0.0905763	531.203	0.044167	0.0455527	531.204	0.0260866	0.0228428
531.401	0.839674	0.672571	531.404	0.458507	0.352087	531.401	0.22163	0.180182	531.403	0.0933938	0.0911498	531.403	0.0518704	0.0458428	531.404	0.0178497	0.0229887
531.601	0.831651	0.67646	531.604	0.451608	0.354224	531.601	0.234507	0.181302	531.603	0.0946498	0.0917232	531.603	0.0464497	0.0461329	531.604	0.0225482	0.0231347
531.801	0.834488	0.680344	531.804	0.469403	0.356359	531.801	0.233351	0.182421	531.803	0.100743	0.0922965	531.803	0.0464099	0.0464229	531.804	0.0264583	0.0232806
532.001	0.844063	0.684223	532.004	0.458644	0.358493	532.001	0.236983	0.183541	532.003	0.0950594	0.0928697	532.003	0.0586116	0.046713	532.004	0.0262697	0.0234265
532.201	0.847914	0.688098	532.204	0.454155	0.360626	532.201	0.23825	0.18466	532.203	0.104815	0.0934428	532.203	0.039578	0.047003	532.204	0.0198135	0.0235723
532.401	0.846375	0.691968	532.404	0.469126	0.362758	532.401	0.238302	0.185778	532.403	0.102072	0.0940158	532.403	0.0461505	0.047293	532.404	0.0243878	0.0237182
532.601	0.855998	0.695834	532.604	0.465648	0.364888	532.601	0.235446	0.186897	532.603	0.0992703	0.0945887	532.603	0.0543604	0.047583	532.604	0.0316668	0.0238641
532.801	0.858827	0.699694	532.804	0.462503	0.367017	532.801	0.246252	0.188015	532.803	0.10902	0.0951616	532.803	0.0480506	0.0478729	532.804	0.0271099	0.0240099
533.001	0.865927	0.703551	533.004	0.472281	0.369145	533.001	0.249989	0.189132	533.003	0.101247	0.0957343	533.003	0.04793	0.0481629	533.004	0.0193222	0.0241558
533.201	0.864806	0.707402	533.204	0.47151	0.371271	533.201	0.242623	0.190249	533.203	0.0966291	0.096307	533.203	0.0527959	0.0484528	533.204	0.0244069	0.0243017
533.401	0.876873	0.711249	533.404	0.478567	0.373397	533.401	0.24429	0.191366	533.403	0.102101	0.0968796	533.403	0.0575934	0.0487426	533.404	0.0244544	0.0244475
533.601	0.879568	0.715091	533.604	0.485535	0.375521	533.601	0.250868	0.192483	533.603	0.104587	0.097452	533.603	0.0595787	0.0490325	533.604	0.0287504	0.0245933
533.801	0.873863	0.718929	533.804	0.481825	0.377643	533.801	0.253826	0.193599	533.803	0.102851	0.0980244	533.803	0.0494438	0.0493223	533.804	0.0261848	0.0247392
534.001	0.884122	0.722762	534.004	0.487388	0.379765	534.001	0.254671	0.194715	534.003	0.107499	0.0985967	534.003	0.0545807	0.0496121	534.004	0.0274425	0.024885
534.201	0.881461	0.72659	534.204	0.486436	0.381885	534.201	0.256591	0.195831	534.203	0.105996	0.099169	534.203	0.0539103	0.0499019	534.204	0.0269394	0.0250308
534.401	0.887802	0.730414	534.404	0.486103	0.384003	534.401	0.24854	0.196946	534.403	0.106803	0.0997411	534.403	0.048945	0.0501917	534.404	0.021569	0.0251766
534.601	0.893116	0.734233	534.604	0.499612	0.386121	534.601	0.257334	0.198061	534.603	0.111797	0.100313	534.603	0.0522211	0.0504814	534.604	0.0309262	0.0253224
534.801	0.898846	0.738047	534.804	0.501093	0.388237	534.801	0.257382	0.199175	534.803	0.110431	0.100885	534.803	0.0498416	0.0507711	534.804	0.0205765	0.0254682
535.001	0.896995	0.741857	535.004	0.491876	0.390352	535.001	0.255621	0.20029	535.003	0.111528	0.101457	535.003	0.058238	0.0510608	535.004	0.0221436	0.025614
535.201	0.907143	0.745663	535.204	0.500582	0.392465	535.201	0.257915	0.201403	535.203	0.115359	0.102029	535.203	0.0522111	0.0513505	535.204	0.0247309	0.0257598
535.401	0.910477	0.749463	535.404	0.493907	0.394578	535.401	0.259995	0.202517	535.403	0.109025	0.1026	535.403	0.0505052	0.0516401	535.404	0.0216517	0.0259056
535.601	0.907551	0.753259	535.604	0.503092	0.396689	535.601	0.265854	0.20363	535.603	0.115527	0.103172	535.603	0.0524635	0.0519297	535.604	0.0305309	0.0260514
535.801	0.913725	0.757051	535.804	0.507637	0.398799	535.801	0.265231	0.204743	535.803	0.116881	0.103743	535.803	0.0594196	0.0522193	535.804	0.0240147	0.0261971
536.001	0.91912	0.760838	536.004	0.503976	0.400907	536.001	0.273866	0.205855	536.003	0.111133	0.104315	536.003	0.0540032	0.0525089	536.004	0.0254374	0.0263429
536.201	0.921783	0.76462	536.204	0.510501	0.403014	536.201	0.262137	0.206968	536.203	0.113945	0.104886	536.203	0.057071	0.0527984	536.204	0.0257464	0.0264886
536.401	0.925668	0.768398	536.404	0.517092	0.40512	536.401	0.267407	0.208079	536.403	0.114564	0.105457	536.403	0.057255	0.0530879	536.404	0.0297539	0.0266344
536.601	0.930815	0.772172	536.604	0.517461	0.407225	536.601	0.271406	0.209191	536.603	0.112245	0.106028	536.603	0.0531507	0.0533774	536.604	0.027437	0.0267801
536.801	0.930864	0.77594	536.804	0.513408	0.409328	536.801	0.272275	0.210302	536.803	0.119866	0.1066	536.803	0.0585337	0.0536669	536.804	0.0240107	0.0269259
537.001	0.941443	0.779705	537.004	0.520126	0.41143	537.001	0.271588	0.211413	537.003	0.120288	0.10717	537.003	0.0569444	0.0539564	537.004	0.0298803	0.0270716
537.201	0.93652	0.783464	537.204	0.529626	0.413531	537.201	0.273952	0.212523	537.203	0.119293	0.107741	537.203	0.0601604	0.0542458	537.204	0.0234904	0.0272173
537.401	0.942261	0.78722	537.404	0.523903	0.415631	537.401	0.279429	0.213633	537.403	0.125416	0.108312	537.403	0.0583129	0.0545352	537.404	0.0286703	0.027363
537.601	0.946414	0.79097	537.604	0.528496	0.417729	537.601	0.272374	0.214743	537.603	0.113247	0.108883	537.603	0.0545766	0.0548245	537.604	0.0241177	0.0275087
537.801	0.956496	0.794716	537.804	0.529882	0.419826	537.801	0.27527	0.215852	537.803	0.120548	0.109453	537.803	0.0587523	0.0551139	537.804	0.0321231	0.0276544
538.001	0.9574	0.798458	538.004	0.530982	0.421922	538.001	0.284328	0.216961	538.003	0.121251	0.110024	538.003	0.054806	0.0554032	538.004	0.0278792	0.0278001
538.201	0.969128	0.802195	538.204	0.531544	0.424016	538.201	0.285851	0.21807	538.203	0.115805	0.110594	538.203	0.0607092	0.0556925	538.204	0.0293746	0.0279458
538.401	0.95732	0.805928	538.404	0.533408	0.426109	538.401	0.289268	0.219179	538.403	0.129097	0.111165	538.403	0.0573995	0.0559818	538.404	0.0283439	0.0280915
538.601	0.964691	0.809656	538.604	0.531308	0.428201	538.601	0.284094	0.220287	538.603	0.119468	0.111735	538.603	0.0611954	0.0562711	538.604	0.0339053	0.0282372
538.801	0.973172	0.813379	538.804	0.543036	0.430292	538.801	0.286118	0.221394	538.803	0.116985	0.112305	538.803	0.0587483	0.0565603	538.804	0.0360096	0.0283828
539.001	0.972132	0.817098	539.004	0.542923	0.432381	539.001	0.293215	0.222502	539.003	0.123959	0.112875	539.003	0.0554044	0.0568495	539.004	0.0311539	0.0285285
539.201	0.983273	0.820813	539.204	0.543074	0.43447	539.201	0.290931	0.223609	539.203	0.126409	0.113445	539.203	0.0623252	0.0571387	539.204	0.0296166	0.0286742
539.401	0.981256	0.824523	539.404	0.549337	0.436556	539.401	0.281919	0.224715	539.403	0.122859	0.114015	539.403	0.0518806	0.0574279	539.404	0.0332165	0.0288198
539.601	0.985622	0.828229	539.604	0.545346	0.438642	539.601	0.295447	0.225822	539.603	0.128711	0.114585	539.603	0.0735705	0.057717	539.604	0.0197287	0.0289655
539.801	0.982952	0.83193	539.804	0.555423	0.440726	539.801	0.294624	0.226928	539.803	0.128507	0.115154	539.803	0.063597	0.0580061	539.804	0.032202	0.0291111
540.001	0.99486	0.835627	540.004	0.551868	0.442809	540.001	0.287247	0.228033	540.003	0.134281	0.115724	540.003	0.0622661	0.0582952	540.004	0.0312412	0.0292567
540.201	0.995474	0.839319	540.204	0.554351	0.444891	540.201	0.294871	0.229139	540.203	0.129704	0.116293	540.203	0.0635073	0.0585843	540.204	0.0301759	0.0294023
540.401	0.996722	0.843007	540.404	0.556595	0.446972	540.401	0.291805	0.230244	540.403	0.126814	0.116863	540.403	0.0594897	0.0588733	540.404	0.028059	0.0295479
540.601	0.995149	0.846691	540.604	0.565104	0.449051	540.601	0.295922	0.231348	540.603	0.126011	0.117432	540.603	0.0590863	0.0591623	540.604	0.0263467	0.0296936
540.801	1.01059	0.850369	540.804	0.566384	0.451129	540.801	0.296391	0.232453	540.803	0.132831	0.118001	540.803	0.0564263	0.0594513	540.804	0.0364084	0.0298392
541.001	1.00663	0.854044	541.004	0.563888	0.453206	541.001	0.298166	0.233557	541.003	0.131666	0.118571	541.003	0.0639103	0.0597403	541.004	0.0270524	0.0299848
541.201	1.01016	0.857714	541.204	0.57132	0.455281	541.201	0.29808	0.23466	541.203	0.138471	0.11914	541.203	0.065454	0.0600292	541.204	0.0382268	0.0301304
541.401	1.01452	0.86138	541.404	0.573579	0.457355	541.401	0.311509	0.235764	541.403	0.135349	0.119709	541.403	0.0751991	0.0603182	541.404	0.0313475	0.0302759
541.601	1.01327	0.865041	541.604	0.571061	0.459428	541.601	0.307132	0.236867	541.603	0.132488	0.120278	541.603	0.0649097	0.0606071	541.604	0.0283272	0.0304215
541.801	1.01823	0.868698	541.804	0.575704	0.4615	541.801	0.302788	0.237969	541.803	0.130501	0.120846	541.803	0.0637929	0.0608959	541.804	0.0303314	0.0305671
542.001	1.02423	0.87235	542.004	0.574065	0.463571	542.001	0.310182	0.239072	542.003	0.137881	0.121415	542.003	0.0648732	0.0611848	542.004	0.0336394	0.0307126
542.201	1.0363	0.875998	542.204	0.578504	0.46564	542.201	0.307602	0.240174	542.203	0.134379	0.121984	542.203	0.0702956	0.0614736	542.204	0.0275414	0.0308582
542.401	1.04161	0.879642	542.404	0.583498	0.467708	542.401	0.308196	0.241275	542.403	0.136374	0.122552	542.403	0.064497	0.0617624	542.404	0.0331166	0.0310038
542.601	1.03756	0.883281	542.604	0.576635	0.469774	542.601	0.3111	0.242376	542.603	0.138774	0.123121	542.603	0.0708976	0.0620512	542.604	0.0310583	0.0311493
542.801	1.04502	0.886916	542.804	0.585028	0.47184	542.801	0.314711	0.243477	542.803	0.147411	0.123689	542.803	0.0685477	0.0623399	542.804	0.0357854	0.0312948
543.001	1.03866	0.890547	543.004	0.59013	0.473904	543.001	0.314614	0.244578	543.003	0.136351	0.124257	543.003	0.066741	0.0626287	543.004	0.0326822	0.0314404
543.201	1.05712	0.894173	543.204	0.582283	0.475967	543.201	0.306139	0.245678	543.203	0.132473	0.124825	543.203	0.0679462	0.0629174	543.204	0.0404956	0.0315859
543.401	1.04869	0.897795	543.404	0.595185	0.478029	543.401	0.313683	0.246778	543.403	0.141317	0.125394	543.403	0.0664721	0.0632061	543.404	0.0313892	0.0317314
543.601	1.05403	0.901412	543.604	0.599059	0.480089	543.601	0.310681	0.247878	543.603	0.146688	0.125962	543.603	0.0701971	0.0634947	543.604	0.0357275	0.0318769
543.801	1.05992	0.905025	543.804	0.593405	0.482148	543.801	0.319474	0.248977	543.803	0.138901	0.126529	543.803	0.0727687	0.0637834	543.804	0.0267518	0.0320224
544.001	1.0607	0.908634	544.004	0.601388	0.484206	544.001	0.317319	0.250076	544.003	0.136359	0.127097	544.003	0.074199	0.064072	544.004	0.02668	0.0321679
544.201	1.06587	0.912238	544.204	0.59968	0.486263	544.201	0.319422	0.251174	544.203	0.141542	0.127665	544.203	0.074312	0.0643606	544.204	0.0224085	0.0323134
544.401	1.06417	0.915838	544.404	0.601906	0.488318	544.401	0.328793	0.252273	544.403	0.14441	0.128233	544.403	0.0765793	0.0646491	544.404	0.0359812	0.0324589
544.601	1.06834	0.919434	544.604	0.605643	0.490373	544.601	0.324123	0.25337	544.603	0.141262	0.1288	544.603	0.0644515	0.0649377	544.604	0.0379512	0.0326044
544.801	1.07952	0.923025	544.804	0.605748	0.492425	544.801	0.328307	0.254468	544.803	0.14662	0.129368	544.803	0.0742331	0.0652262	544.804	0.0366483	0.0327498
545.001	1.06921	0.926612	545.004	0.611644	0.494477	545.001	0.32147	0.255565	545.003	0.149845	0.129935	545.003	0.0663142	0.0655147	545.004	0.0365868	0.0328953
545.201	1.07706	0.930195	545.204	0.608712	0.496528	545.201	0.333747	0.256662	545.203	0.147254	0.130502	545.203	0.0748606	0.0658032	545.204	0.0361578	0.0330408
545.401	1.08331	0.933773	545.404	0.613864	0.498577	545.401	0.333257	0.257759	545.403	0.152968	0.131069	545.403	0.0707757	0.0660916	545.404	0.0279939	0.0331862
545.601	1.08729	0.937347	545.604	0.617577	0.500625	545.601	0.328753	0.258855	545.603	0.142932	0.131637	545.603	0.0743668	0.06638	545.604	0.0348127	0.0333317
545.801	1.09157	0.940917	545.804	0.61286	0.502672	545.801	0.331951	0.259951	545.803	0.141212	0.132204	545.803	0.0763259	0.0666684	545.804	0.0356517	0.0334771
546.001	1.09522	0.944482	546.004	0.624997	0.504717	546.001	0.331287	0.261046	546.003	0.14692	0.13277	546.003	0.0654407	0.0669568	546.004	0.0352099	0.0336225
546.201	1.09552	0.948043	546.204	0.625934	0.506761	546.201	0.339639	0.262141	546.203	0.150393	0.133337	546.203	0.0743573	0.0672452	546.204	0.0325301	0.0337679
546.401	1.10037	0.9516	546.404	0.626057	0.508804	546.401	0.337588	0.263236	546.403	0.148304	0.133904	546.403	0.0694034	0.0675335	546.404	0.0331571	0.0339134
546.601	1.10183	0.955153	546.604	0.631266	0.510846	546.601	0.339201	0.264331	546.603	0.146871	0.134471	546.603	0.0728426	0.0678218	546.604	0.0366161	0.0340588
546.801	1.10039	0.958701	546.804	0.627617	0.512887	546.801	0.339815	0.265425	546.803	0.150347	0.135037	546.803	0.0829675	0.0681101	546.804	0.0358644	0.0342042
547.001	1.11749	0.962245	547.004	0.628852	0.514926	547.001	0.343407	0.266519	547.003	0.153605	0.135604	547.003	0.07883	0.0683983	547.004	0.0396342	0.0343496
547.201	1.1058	0.965785	547.204	0.627389	0.516964	547.201	0.348081	0.267612	547.203	0.157365	0.13617	547.203	0.073951	0.0686866	547.204	0.0388913	0.034495
547.401	1.11419	0.96932	547.404	0.637066	0.519001	547.401	0.341136	0.268706	547.403	0.158876	0.136736	547.403	0.0727263	0.0689748	547.404	0.0326116	0.0346404
547.601	1.11831	0.972851	547.604	0.64361	0.521036	547.601	0.343769	0.269798	547.603	0.161354	0.137303	547.603	0.0752926	0.069263	547.604	0.0357792	0.0347857
547.801	1.1204	0.976378	547.804	0.641355	0.523071	547.801	0.349551	0.270891	547.803	0.158864	0.137869	547.803	0.0793784	0.0695511	547.804	0.0393975	0.0349311
548.001	1.12571	0.979901	548.004	0.640842	0.525104	548.001	0.35204	0.271983	548.003	0.158296	0.138435	548.003	0.0751212	0.0698393	548.004	0.0396681	0.0350765
548.201	1.12988	0.983419	548.204	0.646406	0.527136	548.201	0.355015	0.273075	548.203	0.159678	0.139001	548.203	0.0822756	0.0701274	548.204	0.0383735	0.0352218
548.401	1.12559	0.986933	548.404	0.64362	0.529166	548.401	0.348796	0.274166	548.403	0.163011	0.139567	548.403	0.0749366	0.0704155	548.404	0.0322237	0.0353672
548.601	1.13314	0.990443	548.604	0.64375	0.531196	548.601	0.35113	0.275258	548.603	0.158374	0.140132	548.603	0.0831397	0.0707035	548.604	0.0318072	0.0355125
548.801	1.1388	0.993949	548.804	0.654717	0.533224	548.801	0.359339	0.276348	548.803	0.16202	0.140698	548.803	0.0834217	0.0709916	548.804	0.0343525	0.0356579
549.001	1.14022	0.997451	549.004	0.647759	0.535251	549.001	0.357549	0.277439	549.003	0.154525	0.141264	549.003	0.0766404	0.0712796	549.004	0.0397534	0.0358032
549.201	1.14935	1.00095	549.204	0.65753	0.537277	549.201	0.358799	0.278529	549.203	0.165118	0.141829	549.203	0.0850246	0.0715676	549.204	0.0381846	0.0359486
549.401	1.14827	1.00444	549.404	0.6583	0.539301	549.401	0.358162	0.279619	549.403	0.166518	0.142395	549.403	0.0805314	0.0718555	549.404	0.0348947	0.0360939
549.601	1.14446	1.00793	549.604	0.660346	0.541324	549.601	0.350698	0.280708	549.603	0.156804	0.14296	549.603	0.0741258	0.0721435	549.604	0.0437138	0.0362392
549.801	1.15139	1.01141	549.804	0.662246	0.543346	549.801	0.35237	0.281797	549.803	0.172124	0.143525	549.803	0.0756321	0.0724314	549.804	0.0407441	0.0363845
550.001	1.14492	1.01489	550.004	0.671563	0.545367	550.001	0.362981	0.282886	550.003	0.165723	0.14409	550.003	0.0758514	0.0727193	550.004	0.0360718	0.0365298
550.201	1.15516	1.01837	550.204	0.666341	0.547387	550.201	0.354087	0.283975	550.203	0.166227	0.144655	550.203	0.0877903	0.0730072	550.204	0.0393255	0.0366751
550.401	1.16634	1.02184	550.404	0.677083	0.549405	550.401	0.359375	0.285063	550.403	0.169475	0.14522	550.403	0.0819814	0.073295	550.404	0.0395124	0.0368204
550.601	1.16249	1.02531	550.604	0.682454	0.551422	550.601	0.365729	0.286151	550.603	0.169516	0.145785	550.603	0.0867207	0.0735829	550.604	0.0348568	0.0369657
550.801	1.16605	1.02877	550.804	0.661698	0.553438	550.801	0.364017	0.287238	550.803	0.163355	0.14635	550.803	0.0858903	0.0738707	550.804	0.0408173	0.0371109
551.001	1.17933	1.03223	551.004	0.672414	0.555453	551.001	0.368455	0.288325	551.003	0.164797	0.146915	551.003	0.0816338	0.0741585	551.004	0.034898	0.0372562
551.201	1.18981	1.03569	551.204	0.667123	0.557466	551.201	0.366647	0.289412	551.203	0.155066	0.147479	551.203	0.0868368	0.0744462	551.204	0.0397787	0.0374015
551.401	1.17756	1.03914	551.404	0.678021	0.559479	551.401	0.369323	0.290499	551.403	0.171437	0.148044	551.403	0.0851662	0.0747339	551.404	0.0483372	0.0375467
551.601	1.18835	1.04259	551.604	0.675439	0.56149	551.601	0.365714	0.291585	551.603	0.171028	0.148608	551.603	0.0881937	0.0750216	551.604	0.0385101	0.037692
551.801	1.18494	1.04603	551.804	0.674779	0.563499	551.801	0.381367	0.292671	551.803	0.170356	0.149172	551.803	0.0875792	0.0753093	551.804	0.037035	0.0378372
552.001	1.192	1.04947	552.004	0.693933	0.565508	552.001	0.371786	0.293756	552.003	0.174721	0.149737	552.003	0.0831337	0.075597	552.004	0.0457282	0.0379824
552.201	1.1972	1.0529	552.204	0.682242	0.567515	552.201	0.372252	0.294841	552.203	0.180813	0.150301	552.203	0.0834072	0.0758846	552.204	0.0415945	0.0381277
552.401	1.19187	1.05633	552.404	0.681804	0.569522	552.401	0.379969	0.295926	552.403	0.166478	0.150865	552.403	0.0888829	0.0761723	552.404	0.0345063	0.0382729
552.601	1.1979	1.05976	552.604	0.696445	0.571526	552.601	0.37224	0.297011	552.603	0.171025	0.151429	552.603	0.0842793	0.0764598	552.604	0.0422072	0.0384181
552.801	1.19858	1.06318	552.804	0.69088	0.57353	552.801	0.382952	0.298095	552.803	0.177575	0.151993	552.803	0.0958691	0.0767474	552.804	0.041981	0.0385633
553.001	1.20472	1.0666	553.004	0.702624	0.575533	553.001	0.389668	0.299179	553.003	0.17273	0.152557	553.003	0.0879388	0.077035	553.004	0.0362377	0.0387085
553.201	1.21123	1.07002	553.204	0.693654	0.577534	553.201	0.383813	0.300262	553.203	0.17469	0.15312	553.203	0.0820961	0.0773225	553.204	0.0450706	0.0388537
553.401	1.2146	1.07343	553.404	0.696131	0.579534	553.401	0.377567	0.301345	553.403	0.176602	0.153684	553.403	0.0837951	0.07761	553.404	0.0449104	0.0389989
553.601	1.20882	1.07683	553.604	0.697677	0.581533	553.601	0.387036	0.302428	553.603	0.177759	0.154248	553.603	0.0815699	0.0778974	553.604	0.0408886	0.0391441
553.801	1.2131	1.08023	553.804	0.697576	0.583531	553.801	0.385549	0.30351	553.803	0.173251	0.154811	553.803	0.0812831	0.0781849	553.804	0.0368252	0.0392893
554.001	1.22404	1.08363	554.004	0.711888	0.585527	554.001	0.386926	0.304593	554.003	0.175212	0.155374	554.003	0.0875759	0.0784723	554.004	0.0366457	0.0394344
554.201	1.22559	1.08702	554.204	0.712604	0.587522	554.201	0.388033	0.305674	554.203	0.17233	0.155938	554.203	0.0818393	0.0787597	554.204	0.0434341	0.0395796
554.401	1.22328	1.09041	554.404	0.715594	0.589516	554.401	0.393217	0.306756	554.403	0.175201	0.156501	554.403	0.0937393	0.0790471	554.404	0.0356102	0.0397248
554.601	1.22919	1.0938	554.604	0.713536	0.591509	554.601	0.388291	0.307837	554.603	0.173009	0.157064	554.603	0.083986	0.0793345	554.604	0.0434456	0.0398699
554.801	1.2351	1.09718	554.804	0.714444	0.593501	554.801	0.398458	0.308918	554.803	0.175608	0.157627	554.803	0.0825188	0.0796218	554.804	0.0363171	0.0400151
555.001	1.23567	1.10056	555.004	0.713831	0.595491	555.001	0.395853	0.309998	555.003	0.183636	0.15819	555.003	0.0899587	0.0799091	555.004	0.0405059	0.0401602
555.201	1.24009	1.10393	555.204	0.713643	0.59748	555.201	0.391535	0.311079	555.203	0.181361	0.158753	555.203	0.0856843	0.0801964	555.204	0.0407949	0.0403053
555.401	1.24463	1.1073	555.404	0.719076	0.599468	555.401	0.395817	0.312158	555.403	0.177063	0.159315	555.403	0.0852752	0.0804836	555.404	0.040093	0.0404504
555.601	1.23479	1.11066	555.604	0.722947	0.601455	555.601	0.39811	0.313238	555.603	0.187274	0.159878	555.603	0.0925538	0.0807709	555.604	0.0420079	0.0405956
555.801	1.24478	1.11402	555.804	0.731871	0.603441	555.801	0.397315	0.314317	555.803	0.188366	0.160441	555.803	0.0910759	0.0810581	555.804	0.0491381	0.0407407
556.001	1.2469	1.11738	556.004	0.722993	0.605425	556.001	0.395162	0.315396	556.003	0.186325	0.161003	556.003	0.0939696	0.0813453	556.004	0.0497665	0.0408858
556.201	1.25447	1.12073	556.204	0.730126	0.607408	556.201	0.399132	0.316474	556.203	0.184692	0.161566	556.203	0.093107	0.0816324	556.204	0.0424247	0.0410309
556.401	1.25815	1.12408	556.404	0.731955	0.60939	556.401	0.396389	0.317553	556.403	0.183385	0.162128	556.403	0.094723	0.0819196	556.404	0.0457962	0.041176
556.601	1.26496	1.12743	556.604	0.741286	0.611371	556.601	0.4037	0.31863	556.603	0.192986	0.16269	556.603	0.0910018	0.0822067	556.604	0.0464482	0.041321
556.801	1.26445	1.13077	556.804	0.731293	0.61335	556.801	0.403301	0.319708	556.803	0.188432	0.163252	556.803	0.0915697	0.0824938	556.804	0.045836	0.0414661
557.001	1.26103	1.1341	557.004	0.744868	0.615329	557.001	0.408992	0.320785	557.003	0.189481	0.163814	557.003	0.090507	0.0827809	557.004	0.0386758	0.0416112
557.201	1.27208	1.13744	557.204	0.736418	0.617306	557.201	0.412564	0.321862	557.203	0.185185	0.164376	557.203	0.100897	0.0830679	557.204	0.0432642	0.0417563
557.401	1.26253	1.14077	557.404	0.739512	0.619282	557.401	0.405045	0.322938	557.403	0.189347	0.164938	557.403	0.0973363	0.0833549	557.404	0.0453968	0.0419013
557.601	1.27335	1.14409	557.604	0.747632	0.621257	557.601	0.411496	0.324015	557.603	0.192124	0.1655	557.603	0.0897176	0.0836419	557.604	0.0473883	0.0420464
557.801	1.27541	1.14741	557.804	0.740904	0.62323	557.801	0.40451	0.32509	557.803	0.185971	0.166061	557.803	0.0939751	0.0839289	557.804	0.0432763	0.0421914
558.001	1.28378	1.15073	558.004	0.749931	0.625202	558.001	0.412806	0.326166	558.003	0.193616	0.166623	558.003	0.0928166	0.0842158	558.004	0.0477738	0.0423365
558.201	1.28034	1.15404	558.204	0.751432	0.627174	558.201	0.410985	0.327241	558.203	0.185777	0.167185	558.203	0.0941136	0.0845028	558.204	0.0458179	0.0424815
558.401	1.27955	1.15735	558.404	0.751726	0.629144	558.401	0.407018	0.328316	558.403	0.193718	0.167746	558.403	0.0877538	0.0847897	558.404	0.0496676	0.0426265
558.601	1.29018	1.16065	558.604	0.751947	0.631112	558.601	0.409939	0.329391	558.603	0.194735	0.168307	558.603	0.0998859	0.0850766	558.604	0.0463242	0.0427715
558.801	1.29625	1.16395	558.804	0.753775	0.63308	558.801	0.418387	0.330465	558.803	0.190378	0.168869	558.803	0.0964499	0.0853634	558.804	0.0447507	0.0429166
559.001	1.29904	1.16725	559.004	0.759234	0.635046	559.001	0.417955	0.331539	559.003	0.195715	0.16943	559.003	0.10456	0.0856502	559.004	0.0464258	0.0430616
559.201	1.2964	1.17054	559.204	0.756493	0.637012	559.201	0.416924	0.332612	559.203	0.192967	0.169991	559.203	0.0930893	0.0859371	559.204	0.0537591	0.0432066
559.401	1.30171	1.17383	559.404	0.766142	0.638976	559.401	0.419525	0.333685	559.403	0.1937	0.170552	559.403	0.0948513	0.0862238	559.404	0.045687	0.0433516
559.601	1.30397	1.17712	559.604	0.760116	0.640938	559.601	0.4214	0.334758	559.603	0.203409	0.171113	559.603	0.0974157	0.0865106	559.604	0.0494776	0.0434965
559.801	1.31028	1.1804	559.804	0.766409	0.6429	559.801	0.423691	0.335831	559.803	0.199567	0.171673	559.803	0.0977883	0.0867973	559.804	0.0457022	0.0436415
560.001	1.30892	1.18367	560.004	0.764262	0.64486	560.001	0.416484	0.336903	560.003	0.205733	0.172234	560.003	0.0964525	0.087084	560.004	0.0408204	0.0437865
560.201	1.31689	1.18695	560.204	0.773663	0.64682	560.201	0.423205	0.337975	560.203	0.193708	0.172795	560.203	0.0960112	0.0873707	560.204	0.0445623	0.0439315
560.401	1.31255	1.19022	560.404	0.76757	0.648778	560.401	0.42214	0.339047	560.403	0.198831	0.173355	560.403	0.0996501	0.0876574	560.404	0.0443537	0.0440764
560.601	1.32294	1.19348	560.604	0.766293	0.650735	560.601	0.424752	0.340118	560.603	0.19925	0.173916	560.603	0.0969164	0.087944	560.604	0.0475519	0.0442214
560.801	1.32506	1.19674	560.804	0.776698	0.65269	560.801	0.433256	0.341189	560.803	0.192734	0.174476	560.803	0.0932147	0.0882307	560.804	0.0469766	0.0443663
561.001	1.3273	1.2	561.004	0.780306	0.654645	561.001	0.430842	0.342259	561.003	0.198862	0.175036	561.003	0.102798	0.0885173	561.004	0.0441561	0.0445113
561.201	1.31928	1.20325	561.204	0.767159	0.656598	561.201	0.433151	0.343329	561.203	0.194416	0.175596	561.203	0.0950828	0.0888038	561.204	0.0504718	0.0446562
561.401	1.33037	1.2065	561.404	0.780992	0.65855	561.401	0.431858	0.344399	561.403	0.209815	0.176157	561.403	0.10859	0.0890904	561.404	0.0522716	0.0448011
561.601	1.3283	1.20975	561.604	0.782963	0.660501	561.601	0.435762	0.345469	561.603	0.19579	0.176717	561.603	0.0973191	0.0893769	561.604	0.0492923	0.0449461
561.801	1.32991	1.21299	561.804	0.789493	0.662451	561.801	0.441687	0.346538	561.803	0.20285	0.177277	561.803	0.0997405	0.0896634	561.804	0.0486655	0.045091
562.001	1.34107	1.21623	562.004	0.781949	0.664399	562.001	0.433547	0.347607	562.003	0.197883	0.177836	562.003	0.102525	0.0899499	562.004	0.0443001	0.0452359
562.201	1.34138	1.21946	562.204	0.779742	0.666347	562.201	0.443496	0.348676	562.203	0.20719	0.178396	562.203	0.101742	0.0902364	562.204	0.0472529	0.0453808
562.401	1.33741	1.22269	562.404	0.789238	0.668293	562.401	0.443864	0.349744	562.403	0.203803	0.178956	562.403	0.104762	0.0905228	562.404	0.0469866	0.0455257
562.601	1.34937	1.22591	562.604	0.786089	0.670238	562.601	0.446742	0.350812	562.603	0.207475	0.179515	562.603	0.109787	0.0908092	562.604	0.0474052	0.0456706
562.801	1.3506	1.22914	562.804	0.79457	0.672182	562.801	0.43432	0.35188	562.803	0.20509	0.180075	562.803	0.10081	0.0910956	562.804	0.0497596	0.0458155
563.001	1.35022	1.23235	563.004	0.791559	0.674125	563.001	0.450287	0.352947	563.003	0.210912	0.180634	563.003	0.101908	0.0913819	563.004	0.0589635	0.0459603
563.201	1.34944	1.23557	563.204	0.79475	0.676066	563.201	0.443158	0.354014	563.203	0.205019	0.181193	563.203	0.106937	0.0916683	563.204	0.0446796	0.0461052
563.401	1.35862	1.23878	563.404	0.793484	0.678006	563.401	0.44736	0.355081	563.403	0.207059	0.181753	563.403	0.103671	0.0919546	563.404	0.0556085	0.0462501
563.601	1.36194	1.24199	563.604	0.797398	0.679945	563.601	0.444485	0.356147	563.603	0.209324	0.182312	563.603	0.11082	0.0922409	563.604	0.055222	0.0463949
563.801	1.36015	1.24519	563.804	0.802278	0.681883	563.801	0.442882	0.357213	563.803	0.208723	0.182871	563.803	0.106608	0.0925271	563.804	0.0487509	0.0465398
564.001	1.36582	1.24839	564.004	0.808465	0.68382	564.001	0.454432	0.358279	564.003	0.210067	0.18343	564.003	0.101624	0.0928134	564.004	0.0484176	0.0466846
564.201	1.35671	1.25158	564.204	0.805829	0.685756	564.201	0.454395	0.359344	564.203	0.205963	0.183989	564.203	0.109009	0.0930996	564.204	0.0590181	0.0468294
564.401	1.37098	1.25477	564.404	0.805246	0.68769	564.401	0.449573	0.360409	564.403	0.220925	0.184547	564.403	0.109473	0.0933858	564.404	0.0557055	0.0469743
564.601	1.37776	1.25796	564.604	0.806838	0.689623	564.601	0.450918	0.361474	564.603	0.211028	0.185106	564.603	0.106711	0.093672	564.604	0.0462959	0.0471191
564.801	1.36597	1.26114	564.804	0.806211	0.691556	564.801	0.455899	0.362538	564.803	0.208994	0.185665	564.803	0.110658	0.0939581	564.804	0.0525215	0.0472639
565.001	1.38128	1.26432	565.004	0.815938	0.693486	565.001	0.461036	0.363602	565.003	0.220661	0.186223	565.003	0.0995917	0.0942442	565.004	0.0473957	0.0474087
565.201	1.3807	1.2675	565.204	0.817276	0.695416	565.201	0.457001	0.364666	565.203	0.215283	0.186782	565.203	0.107603	0.0945303	565.204	0.0542047	0.0475535
565.401	1.38335	1.27067	565.404	0.820479	0.697345	565.401	0.455335	0.365729	565.403	0.221037	0.18734	565.403	0.113168	0.0948164	565.404	0.0517776	0.0476983
565.601	1.38849	1.27384	565.604	0.817035	0.699272	565.601	0.460543	0.366792	565.603	0.213803	0.187898	565.603	0.112197	0.0951025	565.604	0.0565555	0.0478431
565.801	1.38762	1.277	565.804	0.817521	0.701198	565.801	0.456687	0.367855	565.803	0.222111	0.188456	565.803	0.111538	0.0953885	565.804	0.0559719	0.0479879
566.001	1.39226	1.28016	566.004	0.825533	0.703124	566.001	0.454663	0.368917	566.003	0.215874	0.189014	566.003	0.110156	0.0956745	566.004	0.0552187	0.0481327
566.201	1.4034	1.28332	566.204	0.818145	0.705047	566.201	0.460701	0.369979	566.203	0.220706	0.189572	566.203	0.112395	0.0959605	566.204	0.0553856	0.0482774
566.401	1.3942	1.28647	566.404	0.824458	0.70697	566.401	0.45735	0.371041	566.403	0.220832	0.19013	566.403	0.109716	0.0962464	566.404	0.0483806	0.0484222
566.601	1.39539	1.28962	566.604	0.824953	0.708892	566.601	0.459882	0.372102	566.603	0.217798	0.190688	566.603	0.109016	0.0965324	566.604	0.0512288	0.048567
566.801	1.39791	1.29277	566.804	0.83374	0.710812	566.801	0.468974	0.373163	566.803	0.216156	0.191246	566.803	0.111281	0.0968183	566.804	0.0528176	0.0487117
567.001	1.403	1.29591	567.004	0.836369	0.712731	567.001	0.466206	0.374224	567.003	0.225628	0.191803	567.003	0.105958	0.0971042	567.004	0.0536742	0.0488565
567.201	1.40432	1.29905	567.204	0.835014	0.714649	567.201	0.473586	0.375285	567.203	0.223201	0.192361	567.203	0.110644	0.09739	567.204	0.0505974	0.0490012
567.401	1.4142	1.30218	567.404	0.834711	0.716566	567.401	0.467611	0.376345	567.403	0.223008	0.192918	567.403	0.119537	0.0976759	567.404	0.0483339	0.049146
567.601	1.41378	1.30531	567.604	0.834397	0.718482	567.601	0.475351	0.377404	567.603	0.224138	0.193476	567.603	0.107084	0.0979617	567.604	0.0594988	0.0492907
567.801	1.40947	1.30844	567.804	0.836583	0.720397	567.801	0.469904	0.378464	567.803	0.22203	0.194033	567.803	0.115399	0.0982475	567.804	0.0563731	0.0494354
568.001	1.41796	1.31156	568.004	0.845083	0.72231	568.001	0.473963	0.379523	568.003	0.230539	0.19459	568.003	0.110676	0.0985333	568.004	0.0552163	0.0495801
568.201	1.4196	1.31468	568.204	0.844675	0.724222	568.201	0.473733	0.380582	568.203	0.22568	0.195147	568.203	0.110803	0.098819	568.204	0.0626986	0.0497248
568.401	1.42468	1.31779	568.404	0.846184	0.726133	568.401	0.482559	0.38164	568.403	0.219067	0.195704	568.403	0.111025	0.0991047	568.404	0.0506795	0.0498695
568.601	1.42946	1.3209	568.604	0.84414	0.728043	568.601	0.470096	0.382699	568.603	0.224715	0.196261	568.603	0.115492	0.0993904	568.604	0.0514257	0.0500142
568.801	1.42453	1.32401	568.804	0.8529	0.729952	568.801	0.473486	0.383756	568.803	0.225767	0.196818	568.803	0.112588	0.0996761	568.804	0.0556014	0.0501589
569.001	1.42856	1.32711	569.004	0.849608	0.73186	569.001	0.478535	0.384814	569.003	0.229982	0.197375	569.003	0.112329	0.0999617	569.004	0.050529	0.0503036
569.201	1.44233	1.33021	569.204	0.854089	0.733766	569.201	0.476668	0.385871	569.203	0.231096	0.197932	569.203	0.116613	0.100247	569.204	0.0555849	0.0504482
569.401	1.4417	1.33331	569.404	0.856113	0.735672	569.401	0.481006	0.386928	569.403	0.232611	0.198488	569.403	0.108859	0.100533	569.404	0.0507514	0.0505929
569.601	1.43818	1.3364	569.604	0.855235	0.737576	569.601	0.480406	0.387984	569.603	0.222335	0.199045	569.603	0.114711	0.100819	569.604	0.0565219	0.0507376
569.801	1.43708	1.33949	569.804	0.854685	0.739479	569.801	0.479107	0.389041	569.803	0.236474	0.199601	569.803	0.113947	0.101104	569.804	0.061075	0.0508822
570.001	1.44594	1.34258	570.004	0.857746	0.741381	570.001	0.489655	0.390097	570.003	0.222407	0.200157	570.003	0.118006	0.10139	570.004	0.0595639	0.0510269
570.201	1.44737	1.34566	570.204	0.861858	0.743281	570.201	0.483703	0.391152	570.203	0.235575	0.200714	570.203	0.110945	0.101675	570.204	0.0496676	0.0511715
570.401	1.45169	1.34874	570.404	0.864615	0.745181	570.401	0.482104	0.392207	570.403	0.234818	0.20127	570.403	0.11447	0.101961	570.404	0.0605233	0.0513161
570.601	1.45702	1.35181	570.604	0.859428	0.747079	570.601	0.49034	0.393262	570.603	0.229809	0.201826	570.603	0.119386	0.102246	570.604	0.0522935	0.0514608
570.801	1.45546	1.35488	570.804	0.877713	0.748976	570.801	0.481653	0.394317	570.803	0.230911	0.202382	570.803	0.118185	0.102532	570.804	0.0541487	0.0516054
571.001	1.45549	1.35795	571.004	0.862457	0.750873	571.001	0.4957	0.395371	571.003	0.236109	0.202938	571.003	0.119067	0.102817	571.004	0.0583622	0.05175
571.201	1.46086	1.36101	571.204	0.869001	0.752767	571.201	0.498699	0.396425	571.203	0.231807	0.203493	571.203	0.120196	0.103102	571.204	0.0594046	0.0518946
571.401	1.46065	1.36407	571.404	0.870071	0.754661	571.401	0.495397	0.397479	571.403	0.241738	0.204049	571.403	0.115507	0.103388	571.404	0.0636382	0.0520392
571.601	1.47412	1.36712	571.604	0.874864	0.756554	571.601	0.49583	0.398532	571.603	0.245255	0.204605	571.603	0.115297	0.103673	571.604	0.0527864	0.0521838
571.801	1.46964	1.37018	571.804	0.871132	0.758445	571.801	0.49251	0.399585	571.803	0.232863	0.20516	571.803	0.122585	0.103958	571.804	0.0584536	0.0523284
572.001	1.47394	1.37322	572.004	0.883323	0.760336	572.001	0.491418	0.400638	572.003	0.238344	0.205716	572.003	0.122045	0.104244	572.004	0.0522418	0.052473
572.201	1.47707	1.37627	572.204	0.879218	0.762225	572.201	0.504605	0.40169	572.203	0.235957	0.206271	572.203	0.121602	0.104529	572.204	0.055217	0.0526176
572.401	1.47804	1.37931	572.404	0.876263	0.764113	572.401	0.49498	0.402742	572.403	0.234694	0.206826	572.403	0.110491	0.104814	572.404	0.0578504	0.0527621
572.601	1.47706	1.38235	572.604	0.88394	0.766	572.601	0.504602	0.403794	572.603	0.242196	0.207381	572.603	0.116927	0.105099	572.604	0.0541935	0.0529067
572.801	1.48057	1.38538	572.804	0.884023	0.767886	572.801	0.50157	0.404845	572.803	0.243246	0.207937	572.803	0.124946	0.105385	572.804	0.0510352	0.0530513
573.001	1.48166	1.38841	573.004	0.887362	0.76977	573.001	0.505126	0.405896	573.003	0.244061	0.208492	573.003	0.121545	0.10567	573.004	0.0665846	0.0531958
573.201	1.4914	1.39144	573.204	0.887117	0.771654	573.201	0.50334	0.406947	573.203	0.238744	0.209046	573.203	0.12074	0.105955	573.204	0.0665145	0.0533404
573.401	1.48865	1.39446	573.404	0.893062	0.773536	573.401	0.509379	0.407997	573.403	0.24074	0.209601	573.403	0.11974	0.10624	573.404	0.0570705	0.0534849
573.601	1.49332	1.39748	573.604	0.884051	0.775417	573.601	0.50499	0.409047	573.603	0.240402	0.210156	573.603	0.119278	0.106525	573.604	0.0629928	0.0536294
573.801	1.49657	1.40049	573.804	0.896194	0.777297	573.801	0.499607	0.410097	573.803	0.237501	0.210711	573.803	0.119105	0.10681	573.804	0.0567908	0.0537739
574.001	1.50232	1.4035	574.004	0.897915	0.779176	574.001	0.506357	0.411146	574.003	0.247344	0.211265	574.003	0.120854	0.107095	574.004	0.0586798	0.0539185
574.201	1.49724	1.40651	574.204	0.895345	0.781054	574.201	0.511923	0.412195	574.203	0.235809	0.21182	574.203	0.127351	0.10738	574.204	0.0589564	0.054063
574.401	1.50354	1.40952	574.404	0.900262	0.782931	574.401	0.513971	0.413244	574.403	0.243456	0.212374	574.403	0.12613	0.107665	574.404	0.0556731	0.0542075
574.601	1.50039	1.41252	574.604	0.902794	0.784806	574.601	0.510984	0.414292	574.603	0.250068	0.212928	574.603	0.122265	0.10795	574.604	0.0635953	0.054352
574.801	1.50784	1.41551	574.804	0.903772	0.78668	574.801	0.509943	0.415341	574.803	0.247135	0.213483	574.803	0.12914	0.108235	574.804	0.0572662	0.0544965
575.001	1.51155	1.41851	575.004	0.902067	0.788554	575.001	0.512787	0.416388	575.003	0.240222	0.214037	575.003	0.129394	0.10852	575.004	0.0570891	0.054641
575.201	1.50897	1.4215	575.204	0.912996	0.790426	575.201	0.514646	0.417436	575.203	0.238811	0.214591	575.203	0.12732	0.108805	575.204	0.0597541	0.0547854
575.401	1.51547	1.42448	575.404	0.905556	0.792297	575.401	0.509723	0.418483	575.403	0.24157	0.215145	575.403	0.129891	0.10909	575.404	0.0617735	0.0549299
575.601	1.51318	1.42747	575.604	0.913955	0.794166	575.601	0.518616	0.41953	575.603	0.244539	0.215699	575.603	0.128006	0.109375	575.604	0.068918	0.0550744
575.801	1.52344	1.43044	575.804	0.917029	0.796035	575.801	0.512009	0.420576	575.803	0.247207	0.216252	575.803	0.12138	0.10966	575.804	0.0527711	0.0552188
576.001	1.52629	1.43342	576.004	0.910656	0.797903	576.001	0.51712	0.421623	576.003	0.2445	0.216806	576.003	0.13487	0.109945	576.004	0.05722	0.0553633
576.201	1.51913	1.43639	576.204	0.917428	0.799769	576.201	0.52093	0.422669	576.203	0.25918	0.21736	576.203	0.119863	0.11023	576.204	0.0626502	0.0555077
576.401	1.52816	1.43936	576.404	0.91972	0.801634	576.401	0.519573	0.423714	576.403	0.252263	0.217913	576.403	0.121666	0.110514	576.404	0.0620496	0.0556522
576.601	1.52704	1.44233	576.604	0.930445	0.803499	576.601	0.520248	0.424759	576.603	0.2537	0.218467	576.603	0.116173	0.110799	576.604	0.0663555	0.0557966
576.801	1.5388	1.44529	576.804	0.918738	0.805362	576.801	0.524178	0.425804	576.803	0.245186	0.21902	576.803	0.132098	0.111084	576.804	0.0626697	0.055941
577.001	1.54018	1.44824	577.004	0.928225	0.807223	577.001	0.522202	0.426849	577.003	0.251515	0.219573	577.003	0.122867	0.111369	577.004	0.0619936	0.0560854
577.201	1.53049	1.4512	577.204	0.919629	0.809084	577.201	0.526143	0.427893	577.203	0.250796	0.220126	577.203	0.129827	0.111653	577.204	0.0641143	0.0562298
577.401	1.53491	1.45415	577.404	0.923188	0.810944	577.401	0.527538	0.428937	577.403	0.256775	0.22068	577.403	0.132314	0.111938	577.404	0.0602968	0.0563743
577.601	1.53687	1.4571	577.604	0.926404	0.812802	577.601	0.531597	0.429981	577.603	0.253313	0.221233	577.603	0.130493	0.112223	577.604	0.0616851	0.0565187
577.801	1.5379	1.46004	577.804	0.933026	0.81466	577.801	0.528375	0.431024	577.803	0.259874	0.221785	577.803	0.137512	0.112507	577.804	0.0584385	0.056663
578.001	1.54624	1.46298	578.004	0.922786	0.816516	578.001	0.52854	0.432067	578.003	0.254476	0.222338	578.003	0.124273	0.112792	578.004	0.0556936	0.0568074
578.201	1.55285	1.46591	578.204	0.936697	0.818371	578.201	0.531422	0.43311	578.203	0.260392	0.222891	578.203	0.125003	0.113076	578.204	0.0648749	0.0569518
578.401	1.54702	1.46885	578.404	0.942105	0.820225	578.401	0.527475	0.434152	578.403	0.254756	0.223444	578.403	0.125533	0.113361	578.404	0.0668075	0.0570962
578.601	1.56548	1.47178	578.604	0.931783	0.822078	578.601	0.534977	0.435194	578.603	0.262561	0.223996	578.603	0.127878	0.113645	578.604	0.0663567	0.0572406
578.801	1.56349	1.4747	578.804	0.937798	0.82393	578.801	0.532859	0.436236	578.803	0.259757	0.224549	578.803	0.123951	0.11393	578.804	0.0628526	0.0573849
579.001	1.56386	1.47762	579.004	0.941074	0.82578	579.001	0.539016	0.437277	579.003	0.260764	0.225101	579.003	0.13176	0.114214	579.004	0.0614898	0.0575293
579.201	1.55946	1.48054	579.204	0.947349	0.82763	579.201	0.546585	0.438318	579.203	0.26389	0.225653	579.203	0.127637	0.114499	579.204	0.0581815	0.0576736
579.401	1.5634	1.48346	579.404	0.937963	0.829478	579.401	0.534975	0.439359	579.403	0.259245	0.226206	579.403	0.134938	0.114783	579.404	0.0642338	0.057818
579.601	1.57629	1.48637	579.604	0.952271	0.831325	579.601	0.541094	0.440399	579.603	0.260145	0.226758	579.603	0.130431	0.115068	579.604	0.0675049	0.0579623
579.801	1.57532	1.48928	579.804	0.946487	0.833172	579.801	0.547135	0.441439	579.803	0.271246	0.22731	579.803	0.142892	0.115352	579.804	0.068017	0.0581066
580.001	1.57225	1.49218	580.004	0.950707	0.835017	580.001	0.543097	0.442479	580.003	0.254866	0.227862	580.003	0.130587	0.115636	580.004	0.0723014	0.058251
580.201	1.57761	1.49508	580.204	0.952882	0.83686	580.201	0.538725	0.443519	580.203	0.2598	0.228414	580.203	0.127505	0.115921	580.204	0.0640769	0.0583953
580.401	1.57773	1.49798	580.404	0.950719	0.838703	580.401	0.542502	0.444558	580.403	0.27332	0.228965	580.403	0.135761	0.116205	580.404	0.0573893	0.0585396
580.601	1.57908	1.50087	580.604	0.953214	0.840545	580.601	0.544793	0.445597	580.603	0.257824	0.229517	580.603	0.128435	0.116489	580.604	0.0596139	0.0586839
580.801	1.58583	1.50377	580.804	0.952811	0.842385	580.801	0.550297	0.446635	580.803	0.258144	0.230069	580.803	0.138694	0.116774	580.804	0.0641463	0.0588282
581.001	1.5804	1.50665	581.004	0.957459	0.844225	581.001	0.545311	0.447673	581.003	0.2652	0.23062	581.003	0.136623	0.117058	581.004	0.0642901	0.0589725
581.201	1.5881	1.50954	581.204	0.952675	0.846063	581.201	0.545362	0.448711	581.203	0.261544	0.231172	581.203	0.132777	0.117342	581.204	0.0608156	0.0591168
581.401	1.58891	1.51242	581.404	0.960598	0.8479	581.401	0.54759	0.449749	581.403	0.272378	0.231723	581.403	0.133004	0.117626	581.404	0.0585082	0.059261
581.601	1.59241	1.51529	581.604	0.961483	0.849736	581.601	0.560426	0.450786	581.603	0.26977	0.232274	581.603	0.13266	0.11791	581.604	0.0657611	0.0594053
581.801	1.58558	1.51817	581.804	0.965723	0.851571	581.801	0.547589	0.451823	581.803	0.274473	0.232825	581.803	0.135746	0.118195	581.804	0.0670734	0.0595496
582.001	1.60087	1.52104	582.004	0.969004	0.853405	582.001	0.550563	0.45286	582.003	0.272624	0.233376	582.003	0.141101	0.118479	582.004	0.0647271	0.0596938
582.201	1.6007	1.5239	582.204	0.970569	0.855238	582.201	0.557338	0.453896	582.203	0.2675	0.233928	582.203	0.132156	0.118763	582.204	0.0661116	0.0598381
582.401	1.60406	1.52677	582.404	0.964022	0.85707	582.401	0.556981	0.454932	582.403	0.27175	0.234478	582.403	0.143412	0.119047	582.404	0.0672743	0.0599823
582.601	1.60506	1.52962	582.604	0.962605	0.8589	582.601	0.553797	0.455967	582.603	0.275082	0.235029	582.603	0.134825	0.119331	582.604	0.0801146	0.0601266
582.801	1.61474	1.53248	582.804	0.977195	0.86073	582.801	0.558041	0.457003	582.803	0.268879	0.23558	582.803	0.133036	0.119615	582.804	0.0693052	0.0602708
583.001	1.60527	1.53533	583.004	0.976528	0.862558	583.001	0.56257	0.458038	583.003	0.26791	0.236131	583.003	0.137517	0.119899	583.004	0.0645831	0.060415
583.201	1.61308	1.53818	583.204	0.976301	0.864385	583.201	0.56234	0.459072	583.203	0.270015	0.236681	583.203	0.148153	0.120183	583.204	0.0664654	0.0605592
583.401	1.61442	1.54103	583.404	0.977337	0.866211	583.401	0.556081	0.460107	583.403	0.277262	0.237232	583.403	0.136564	0.120467	583.404	0.0608854	0.0607034
583.601	1.6153	1.54387	583.604	0.975605	0.868036	583.601	0.559993	0.461141	583.603	0.272707	0.237782	583.603	0.138166	0.120751	583.604	0.0698886	0.0608476
583.801	1.61579	1.54671	583.804	0.982391	0.86986	583.801	0.560466	0.462175	583.803	0.27459	0.238332	583.803	0.142487	0.121035	583.804	0.0692532	0.0609918
584.001	1.61643	1.54954	584.004	0.981862	0.871683	584.001	0.563818	0.463208	584.003	0.278667	0.238883	584.003	0.137476	0.121319	584.004	0.0650508	0.061136
584.201	1.62059	1.55238	584.204	0.981294	0.873504	584.201	0.562638	0.464241	584.203	0.26619	0.239433	584.203	0.140211	0.121602	584.204	0.0725386	0.0612802
584.401	1.62973	1.5552	584.404	0.989427	0.875325	584.401	0.565467	0.465274	584.403	0.282792	0.239983	584.403	0.137922	0.121886	584.404	0.0554638	0.0614244
584.601	1.62993	1.55803	584.604	0.989419	0.877144	584.601	0.570626	0.466306	584.603	0.281279	0.240533	584.603	0.1341	0.12217	584.604	0.0756178	0.0615686
584.801	1.63296	1.56085	584.804	0.990165	0.878963	584.801	0.572777	0.467339	584.803	0.281367	0.241083	584.803	0.137992	0.122454	584.804	0.0774138	0.0617127
585.001	1.62895	1.56367	585.004	0.985048	0.88078	585.001	0.572541	0.46837	585.003	0.273967	0.241632	585.003	0.143374	0.122738	585.004	0.0669334	0.0618569
585.201	1.63016	1.56648	585.204	0.994758	0.882596	585.201	0.574718	0.469402	585.203	0.280437	0.242182	585.203	0.138507	0.123021	585.204	0.0740755	0.0620011
585.401	1.64206	1.5693	585.404	0.98894	0.884411	585.401	0.575536	0.470433	585.403	0.28727	0.242732	585.403	0.14368	0.123305	585.404	0.0738068	0.0621452
585.601	1.63633	1.5721	585.604	0.994992	0.886225	585.601	0.567793	0.471464	585.603	0.282655	0.243281	585.603	0.139085	0.123589	585.604	0.0696528	0.0622893
585.801	1.64706	1.57491	585.804	0.990733	0.888038	585.801	0.580397	0.472495	585.803	0.272365	0.243831	585.803	0.143723	0.123873	585.804	0.0661561	0.0624335
586.001	1.63893	1.57771	586.004	1.00085	0.88985	586.001	0.580434	0.473525	586.003	0.277449	0.24438	586.003	0.143725	0.124156	586.004	0.0779748	0.0625776
586.201	1.65303	1.58051	586.204	0.994882	0.89166	586.201	0.578813	0.474555	586.203	0.284952	0.244929	586.203	0.137927	0.12444	586.204	0.0704899	0.0627217
586.401	1.64354	1.5833	586.404	1.00228	0.89347	586.401	0.580681	0.475584	586.403	0.290985	0.245478	586.403	0.143662	0.124723	586.404	0.0678678	0.0628658
586.601	1.64997	1.58609	586.604	1.00252	0.895278	586.601	0.580459	0.476614	586.603	0.283183	0.246028	586.603	0.14047	0.125007	586.604	0.0769024	0.0630099
586.801	1.65914	1.58888	586.804	1.00638	0.897086	586.801	0.587142	0.477643	586.803	0.280761	0.246577	586.803	0.143864	0.125291	586.804	0.064249	0.063154
587.001	1.653	1.59167	587.004	1.00055	0.898892	587.001	0.583329	0.478671	587.003	0.284141	0.247125	587.003	0.143862	0.125574	587.004	0.070848	0.0632981
587.201	1.65872	1.59445	587.204	1.00776	0.900697	587.201	0.589988	0.4797	587.203	0.28532	0.247674	587.203	0.143305	0.125858	587.204	0.0706804	0.0634422
587.401	1.65876	1.59723	587.404	1.01799	0.902501	587.401	0.588447	0.480728	587.403	0.281436	0.248223	587.403	0.143496	0.126141	587.404	0.0704382	0.0635863
587.601	1.65654	1.6	587.604	1.01171	0.904304	587.601	0.585459	0.481755	587.603	0.278988	0.248772	587.603	0.149202	0.126425	587.604	0.073137	0.0637304
587.801	1.65543	1.60277	587.804	1.01327	0.906106	587.801	0.588566	0.482783	587.803	0.287683	0.24932	587.803	0.135664	0.126708	587.804	0.0733903	0.0638744
588.001	1.66867	1.60554	588.004	1.00991	0.907907	588.001	0.593697	0.48381	588.003	0.290569	0.249869	588.003	0.153502	0.126991	588.004	0.0705681	0.0640185
588.201	1.6715	1.6083	588.204	1.01774	0.909706	588.201	0.58568	0.484837	588.203	0.288838	0.250417	588.203	0.149353	0.127275	588.204	0.0685131	0.0641626
588.401	1.67554	1.61106	588.404	1.02059	0.911505	588.401	0.583433	0.485863	588.403	0.297091	0.250966	588.403	0.140142	0.127558	588.404	0.0654502	0.0643066
588.601	1.67544	1.61382	588.604	1.01471	0.913303	588.601	0.591095	0.486889	588.603	0.287059	0.251514	588.603	0.147828	0.127842	588.604	0.0748563	0.0644507
588.801	1.67325	1.61658	588.804	1.01913	0.915099	588.801	0.598351	0.487915	588.803	0.28808	0.252062	588.803	0.147737	0.128125	588.804	0.0736411	0.0645947
589.001	1.6757	1.61933	589.004	1.03038	0.916894	589.001	0.590892	0.488941	589.003	0.291544	0.25261	589.003	0.146991	0.128408	589.004	0.075747	0.0647387
589.201	1.68458	1.62208	589.204	1.02486	0.918688	589.201	0.590584	0.489966	589.203	0.289526	0.253158	589.203	0.142097	0.128692	589.204	0.0717037	0.0648828
589.401	1.68654	1.62482	589.404	1.02454	0.920482	589.401	0.599474	0.490991	589.403	0.295724	0.253706	589.403	0.154806	0.128975	589.404	0.069715	0.0650268
589.601	1.68633	1.62756	589.604	1.02864	0.922274	589.601	0.600584	0.492015	589.603	0.295401	0.254254	589.603	0.147564	0.129258	589.604	0.0644074	0.0651708
589.801	1.67957	1.6303	589.804	1.03414	0.924065	589.801	0.602188	0.49304	589.803	0.294044	0.254801	589.803	0.150876	0.129541	589.804	0.0719392	0.0653148
590.001	1.69418	1.63303	590.004	1.02649	0.925855	590.001	0.596551	0.494064	590.003	0.29435	0.255349	590.003	0.151632	0.129824	590.004	0.0786965	0.0654588
590.201	1.69389	1.63577	590.204	1.03082	0.927643	590.201	0.598882	0.495087	590.203	0.294791	0.255896	590.203	0.153622	0.130108	590.204	0.0725961	0.0656028
590.401	1.69908	1.63849	590.404	1.04381	0.929431	590.401	0.599844	0.49611	590.403	0.299726	0.256444	590.403	0.148525	0.130391	590.404	0.0739429	0.0657468
590.601	1.6949	1.64122	590.604	1.03163	0.931218	590.601	0.604086	0.497133	590.603	0.303973	0.256991	590.603	0.158084	0.130674	590.604	0.0642395	0.0658907
590.801	1.69813	1.64394	590.804	1.037	0.933003	590.801	0.60232	0.498156	590.803	0.298366	0.257539	590.803	0.16172	0.130957	590.804	0.073271	0.0660347
591.001	1.70501	1.64666	591.004	1.03708	0.934788	591.001	0.61171	0.499179	591.003	0.300108	0.258086	591.003	0.150002	0.13124	591.004	0.0626569	0.0661787
591.201	1.7085	1.64937	591.204	1.03923	0.936571	591.201	0.603233	0.500201	591.203	0.300399	0.258633	591.203	0.145671	0.131523	591.204	0.0777621	0.0663226
591.401	1.69982	1.65208	591.404	1.04521	0.938353	591.401	0.613765	0.501222	591.403	0.299755	0.25918	591.403	0.153997	0.131806	591.404	0.0669162	0.0664666
591.601	1.71667	1.65479	591.604	1.04542	0.940135	591.601	0.611255	0.502244	591.603	0.297747	0.259727	591.603	0.149692	0.132089	591.604	0.0753944	0.0666105
591.801	1.70755	1.6575	591.804	1.04344	0.941915	591.801	0.615999	0.503265	591.803	0.300365	0.260274	591.803	0.143289	0.132372	591.804	0.0737824	0.0667545
592.001	1.71017	1.6602	592.004	1.04395	0.943694	592.001	0.6148	0.504286	592.003	0.299083	0.26082	592.003	0.153177	0.132655	592.004	0.0743988	0.0668984
592.201	1.71943	1.6629	592.204	1.05382	0.945472	592.201	0.606419	0.505306	592.203	0.299901	0.261367	592.203	0.153619	0.132938	592.204	0.0761704	0.0670423
592.401	1.72243	1.66559	592.404	1.04828	0.947249	592.401	0.61423	0.506326	592.403	0.299492	0.261914	592.403	0.152798	0.133221	592.404	0.0768955	0.0671863
592.601	1.72253	1.66829	592.604	1.05585	0.949024	592.601	0.60477	0.507346	592.603	0.301747	0.26246	592.603	0.15835	0.133504	592.604	0.0706437	0.0673302
592.801	1.71978	1.67097	592.804	1.05249	0.950799	592.801	0.610502	0.508366	592.803	0.305621	0.263007	592.803	0.149823	0.133787	592.804	0.0741622	0.0674741
593.001	1.71947	1.67366	593.004	1.05857	0.952573	593.001	0.616403	0.509385	593.003	0.307753	0.263553	593.003	0.14859	0.134069	593.004	0.0646262	0.067618
593.201	1.71777	1.67634	593.204	1.0616	0.954345	593.201	0.602482	0.510404	593.203	0.300489	0.264099	593.203	0.160219	0.134352	593.204	0.0725541	0.0677619
593.401	1.72215	1.67902	593.404	1.05179	0.956117	593.401	0.622617	0.511422	593.403	0.302363	0.264645	593.403	0.153831	0.134635	593.404	0.0663657	0.0679058
593.601	1.71772	1.6817	593.604	1.05953	0.957887	593.601	0.625847	0.512441	593.603	0.300374	0.265192	593.603	0.162582	0.134918	593.604	0.0788579	0.0680496
593.801	1.72968	1.68437	593.804	1.06152	0.959657	593.801	0.623481	0.513459	593.803	0.307982	0.265738	593.803	0.152652	0.135201	593.804	0.0752673	0.0681935
594.001	1.7322	1.68704	594.004	1.0665	0.961425	594.001	0.625468	0.514476	594.003	0.308867	0.266283	594.003	0.157525	0.135483	594.004	0.0840488	0.0683374
594.201	1.72744	1.68971	594.204	1.06189	0.963192	594.201	0.615742	0.515494	594.203	0.31106	0.266829	594.203	0.15484	0.135766	594.204	0.0689192	0.0684812
594.401	1.73084	1.69237	594.404	1.07345	0.964958	594.401	0.620398	0.516511	594.403	0.307384	0.267375	594.403	0.160895	0.136049	594.404	0.0751543	0.0686251
594.601	1.74084	1.69503	594.604	1.06541	0.966724	594.601	0.624849	0.517528	594.603	0.310996	0.267921	594.603	0.153418	0.136331	594.604	0.0707989	0.0687689
594.801	1.74237	1.69768	594.804	1.06602	0.968488	594.801	0.62463	0.518544	594.803	0.306275	0.268466	594.803	0.155219	0.136614	594.804	0.0703244	0.0689128
595.001	1.753	1.70034	595.004	1.07381	0.970251	595.001	0.6253	0.51956	595.003	0.313355	0.269012	595.003	0.153672	0.136897	595.004	0.0833085	0.0690566
595.201	1.74271	1.70299	595.204	1.07183	0.972012	595.201	0.626397	0.520576	595.203	0.312895	0.269557	595.203	0.161068	0.137179	595.204	0.0733838	0.0692004
595.401	1.74966	1.70564	595.404	1.07777	0.973773	595.401	0.631573	0.521591	595.403	0.313075	0.270102	595.403	0.15641	0.137462	595.404	0.0710998	0.0693443
595.601	1.76677	1.70828	595.604	1.08376	0.975533	595.601	0.624624	0.522607	595.603	0.319838	0.270648	595.603	0.163599	0.137744	595.604	0.0777726	0.0694881
595.801	1.75417	1.71092	595.804	1.08552	0.977292	595.801	0.637237	0.523621	595.803	0.31779	0.271193	595.803	0.160974	0.138027	595.804	0.0737147	0.0696319
596.001	1.75701	1.71356	596.004	1.08083	0.979049	596.001	0.62986	0.524636	596.003	0.311161	0.271738	596.003	0.162655	0.138309	596.004	0.0749543	0.0697757
596.201	1.75769	1.71619	596.204	1.08569	0.980806	596.201	0.634794	0.52565	596.203	0.314351	0.272283	596.203	0.158797	0.138592	596.204	0.084599	0.0699195
596.401	1.75844	1.71882	596.404	1.08914	0.982561	596.401	0.635012	0.526664	596.403	0.315211	0.272828	596.403	0.155113	0.138874	596.404	0.0751133	0.0700633
596.601	1.76365	1.72145	596.604	1.0872	0.984316	596.601	0.636797	0.527678	596.603	0.322734	0.273372	596.603	0.158358	0.139157	596.604	0.0735385	0.0702071
596.801	1.76365	1.72408	596.804	1.08918	0.986069	596.801	0.633648	0.528691	596.803	0.316688	0.273917	596.803	0.16514	0.139439	596.804	0.0780172	0.0703508
597.001	1.77181	1.7267	597.004	1.08926	0.987821	597.001	0.640557	0.529704	597.003	0.314535	0.274462	597.003	0.159217	0.139721	597.004	0.0809665	0.0704946
597.201	1.77667	1.72932	597.204	1.09101	0.989572	597.201	0.633857	0.530717	597.203	0.316085	0.275006	597.203	0.161242	0.140004	597.204	0.067868	0.0706384
597.401	1.76722	1.73193	597.404	1.08752	0.991323	597.401	0.640008	0.531729	597.403	0.320212	0.275551	597.403	0.167322	0.140286	597.404	0.0773132	0.0707821
597.601	1.78684	1.73454	597.604	1.09501	0.993072	597.601	0.636715	0.532741	597.603	0.319994	0.276095	597.603	0.155563	0.140568	597.604	0.0849051	0.0709259
597.801	1.77675	1.73715	597.804	1.0985	0.99482	597.801	0.645698	0.533753	597.803	0.320975	0.276639	597.803	0.164828	0.140851	597.804	0.0802307	0.0710696
598.001	1.78524	1.73976	598.004	1.0976	0.996567	598.001	0.646291	0.534764	598.003	0.322351	0.277184	598.003	0.160356	0.141133	598.004	0.0878604	0.0712134
598.201	1.77992	1.74236	598.204	1.09636	0.998313	598.201	0.641417	0.535775	598.203	0.322174	0.277728	598.203	0.171455	0.141415	598.204	0.0834703	0.0713571
598.401	1.78043	1.74496	598.404	1.10147	1.00006	598.401	0.646989	0.536786	598.403	0.320415	0.278272	598.403	0.15944	0.141697	598.404	0.0731761	0.0715008
598.601	1.78112	1.74756	598.604	1.09386	1.0018	598.601	0.642151	0.537797	598.603	0.323006	0.278816	598.603	0.161511	0.141979	598.604	0.0845001	0.0716445
598.801	1.79494	1.75015	598.804	1.0951	1.00354	598.801	0.639205	0.538807	598.803	0.320656	0.279359	598.803	0.165227	0.142262	598.804	0.0836713	0.0717882
599.001	1.79897	1.75274	599.004	1.10766	1.00529	599.001	0.649661	0.539817	599.003	0.321284	0.279903	599.003	0.165181	0.142544	599.004	0.080481	0.071932
599.201	1.7965	1.75533	599.204	1.10488	1.00703	599.201	0.647673	0.540826	599.203	0.317168	0.280447	599.203	0.168972	0.142826	599.204	0.0772793	0.0720757
599.401	1.7868	1.75791	599.404	1.10219	1.00877	599.401	0.638456	0.541836	599.403	0.326908	0.28099	599.403	0.168067	0.143108	599.404	0.0880079	0.0722194
599.601	1.79339	1.76049	599.604	1.10132	1.0105	599.601	0.650413	0.542845	599.603	0.325113	0.281534	599.603	0.165858	0.14339	599.604	0.0813425	0.072363
599.801	1.79014	1.76307	599.804	1.11223	1.01224	599.801	0.650999	0.543853	599.803	0.327313	0.282077	599.803	0.164067	0.143672	599.804	0.0738108	0.0725067
600.001	1.80189	1.76564	600.004	1.10974	1.01398	600.001	0.647493	0.544862	600.003	0.319443	0.282621	600.003	0.163517	0.143954	600.004	0.0823271	0.0726504
600.201	1.80049	1.76822	600.204	1.1101	1.01571	600.201	0.654447	0.54587	600.203	0.321844	0.283164	600.203	0.169857	0.144236	600.204	0.0836303	0.072794
600.401	1.80435	1.77078	600.404	1.1134	1.01745	600.401	0.654106	0.546877	600.403	0.328107	0.283707	600.403	0.172665	0.144518	600.404	0.0742996	0.0729377
600.601	1.80556	1.77335	600.604	1.10955	1.01918	600.601	0.656053	0.547885	600.603	0.329539	0.28425	600.603	0.159057	0.1448	600.604	0.0839913	0.0730814
600.801	1.80255	1.77591	600.804	1.12247	1.02091	600.801	0.656363	0.548892	600.803	0.331973	0.284793	600.803	0.16692	0.145082	600.804	0.0818481	0.073225
601.001	1.81035	1.77847	601.004	1.12319	1.02264	601.001	0.659968	0.549899	601.003	0.330654	0.285336	601.003	0.173038	0.145364	601.004	0.0856962	0.0733687
601.201	1.81098	1.78103	601.204	1.129	1.02437	601.201	0.656648	0.550905	601.203	0.326386	0.285879	601.203	0.165164	0.145646	601.204	0.0795886	0.0735123
601.401	1.8161	1.78358	601.404	1.12927	1.0261	601.401	0.65898	0.551911	601.403	0.326392	0.286422	601.403	0.165658	0.145928	601.404	0.0829451	0.0736559
601.601	1.8126	1.78613	601.604	1.1239	1.02783	601.601	0.65824	0.552917	601.603	0.325904	0.286964	601.603	0.168033	0.146209	601.604	0.0848913	0.0737995
601.801	1.8156	1.78868	601.804	1.12333	1.02956	601.801	0.665022	0.553923	601.803	0.329705	0.287507	601.803	0.173955	0.146491	601.804	0.0882699	0.0739432
602.001	1.82164	1.79122	602.004	1.13419	1.03128	602.001	0.658534	0.554928	602.003	0.329713	0.288049	602.003	0.171087	0.146773	602.004	0.0851021	0.0740868
602.201	1.82093	1.79376	602.204	1.13395	1.03301	602.201	0.664933	0.555933	602.203	0.328229	0.288592	602.203	0.16454	0.147055	602.204	0.0820627	0.0742304
602.401	1.82655	1.7963	602.404	1.13253	1.03473	602.401	0.657991	0.556937	602.403	0.33339	0.289134	602.403	0.165476	0.147337	602.404	0.0768251	0.074374
602.601	1.82404	1.79883	602.604	1.13236	1.03646	602.601	0.661758	0.557942	602.603	0.326683	0.289676	602.603	0.163981	0.147618	602.604	0.0833306	0.0745176
602.801	1.82752	1.80136	602.804	1.13435	1.03818	602.801	0.66143	0.558946	602.803	0.329798	0.290218	602.803	0.16357	0.1479	602.804	0.0839486	0.0746611
603.001	1.83975	1.80389	603.004	1.13051	1.0399	603.001	0.660975	0.559949	603.003	0.333449	0.29076	603.003	0.177929	0.148182	603.004	0.0874422	0.0748047
603.201	1.8336	1.80642	603.204	1.1414	1.04162	603.201	0.674217	0.560953	603.203	0.341278	0.291302	603.203	0.165089	0.148463	603.204	0.0821164	0.0749483
603.401	1.84583	1.80894	603.404	1.13074	1.04334	603.401	0.674133	0.561956	603.403	0.333857	0.291844	603.403	0.176918	0.148745	603.404	0.0809164	0.0750918
603.601	1.83774	1.81146	603.604	1.13528	1.04505	603.601	0.677959	0.562959	603.603	0.338914	0.292386	603.603	0.17556	0.149026	603.604	0.0798657	0.0752354
603.801	1.84625	1.81398	603.804	1.14395	1.04677	603.801	0.671835	0.563961	603.803	0.33559	0.292928	603.803	0.171894	0.149308	603.804	0.0762968	0.075379
604.001	1.84049	1.81649	604.004	1.14655	1.04849	604.001	0.677882	0.564963	604.003	0.338376	0.293469	604.003	0.176898	0.14959	604.004	0.0847457	0.0755225
604.201	1.84061	1.819	604.204	1.13976	1.0502	604.201	0.670107	0.565965	604.203	0.343744	0.294011	604.203	0.178916	0.149871	604.204	0.0802906	0.075666
604.401	1.84507	1.82151	604.404	1.14776	1.05191	604.401	0.673603	0.566967	604.403	0.332881	0.294552	604.403	0.169507	0.150153	604.404	0.0834882	0.0758096
604.601	1.84834	1.82401	604.604	1.15182	1.05363	604.601	0.677476	0.567968	604.603	0.339976	0.295094	604.603	0.168804	0.150434	604.604	0.0844264	0.0759531
604.801	1.85825	1.82651	604.804	1.13932	1.05534	604.801	0.676086	0.568969	604.803	0.343895	0.295635	604.803	0.17248	0.150716	604.804	0.0805852	0.0760966
605.001	1.85034	1.82901	605.004	1.1456	1.05705	605.001	0.680551	0.56997	605.003	0.342347	0.296176	605.003	0.169985	0.150997	605.004	0.0899444	0.0762401
605.201	1.84755	1.83151	605.204	1.15174	1.05876	605.201	0.675454	0.57097	605.203	0.346106	0.296717	605.203	0.178174	0.151278	605.204	0.0861285	0.0763836
605.401	1.86077	1.834	605.404	1.15413	1.06046	605.401	0.675291	0.57197	605.403	0.33329	0.297258	605.403	0.176193	0.15156	605.404	0.0843658	0.0765271
605.601	1.84952	1.83649	605.604	1.14743	1.06217	605.601	0.68175	0.57297	605.603	0.346428	0.297799	605.603	0.179143	0.151841	605.604	0.084863	0.0766706
605.801	1.86138	1.83897	605.804	1.15131	1.06388	605.801	0.686522	0.573969	605.803	0.335233	0.29834	605.803	0.174591	0.152123	605.804	0.0833778	0.0768141
606.001	1.86924	1.84146	606.004	1.16152	1.06558	606.001	0.678867	0.574968	606.003	0.339641	0.298881	606.003	0.178136	0.152404	606.004	0.0849361	0.0769576
606.201	1.86242	1.84394	606.204	1.16006	1.06729	606.201	0.682966	0.575967	606.203	0.34569	0.299422	606.203	0.181437	0.152685	606.204	0.0872731	0.0771011
606.401	1.86394	1.84641	606.404	1.16138	1.06899	606.401	0.679181	0.576965	606.403	0.347625	0.299962	606.403	0.181417	0.152966	606.404	0.0864153	0.0772445
606.601	1.86524	1.84889	606.604	1.15605	1.07069	606.601	0.688226	0.577963	606.603	0.353313	0.300503	606.603	0.177618	0.153248	606.604	0.0857162	0.077388
606.801	1.86742	1.85136	606.804	1.16676	1.07239	606.801	0.686367	0.578961	606.803	0.340345	0.301043	606.803	0.179397	0.153529	606.804	0.085592	0.0775314
607.001	1.87168	1.85383	607.004	1.16602	1.07409	607.001	0.68822	0.579959	607.003	0.351317	0.301584	607.003	0.178372	0.15381	607.004	0.0910766	0.0776749
607.201	1.87587	1.85629	607.204	1.17128	1.07579	607.201	0.689048	0.580956	607.203	0.348954	0.302124	607.203	0.175955	0.154091	607.204	0.0842876	0.0778183
607.401	1.87663	1.85875	607.404	1.16411	1.07749	607.401	0.688424	0.581953	607.403	0.351995	0.302664	607.403	0.17367	0.154373	607.404	0.0862598	0.0779617
607.601	1.87903	1.86121	607.604	1.17451	1.07919	607.601	0.695531	0.58295	607.603	0.345089	0.303204	607.603	0.167037	0.154654	607.604	0.0926475	0.0781052
607.801	1.87804	1.86367	607.804	1.16761	1.08088	607.801	0.68974	0.583946	607.803	0.349326	0.303744	607.803	0.177366	0.154935	607.804	0.0977328	0.0782486
608.001	1.89496	1.86612	608.004	1.1661	1.08258	608.001	0.693643	0.584942	608.003	0.346437	0.304284	608.003	0.178706	0.155216	608.004	0.089123	0.078392
608.201	1.8863	1.86857	608.204	1.18143	1.08427	608.201	0.700092	0.585938	608.203	0.35149	0.304824	608.203	0.180045	0.155497	608.204	0.0897157	0.0785354
608.401	1.88662	1.87102	608.404	1.17335	1.08596	608.401	0.687533	0.586933	608.403	0.354144	0.305364	608.403	0.179312	0.155778	608.404	0.0982981	0.0786788
608.601	1.89322	1.87347	608.604	1.17822	1.08766	608.601	0.692222	0.587928	608.603	0.351763	0.305903	608.603	0.181788	0.156059	608.604	0.0871549	0.0788222
608.801	1.89025	1.87591	608.804	1.18435	1.08935	608.801	0.695405	0.588923	608.803	0.357184	0.306443	608.803	0.175022	0.15634	608.804	0.0875931	0.0789656
609.001	1.88629	1.87835	609.004	1.18143	1.09104	609.001	0.700466	0.589918	609.003	0.358134	0.306982	609.003	0.176109	0.156621	609.004	0.0889669	0.079109
609.201	1.90558	1.88078	609.204	1.18248	1.09272	609.201	0.696897	0.590912	609.203	0.349561	0.307522	609.203	0.174916	0.156902	609.204	0.0860179	0.0792524
609.401	1.89109	1.88321	609.404	1.18071	1.09441	609.401	0.698002	0.591906	609.403	0.3594	0.308061	609.403	0.183122	0.157183	609.404	0.0814827	0.0793957
609.601	1.90275	1.88564	609.604	1.19559	1.0961	609.601	0.702115	0.592899	609.603	0.355572	0.3086	609.603	0.182811	0.157464	609.604	0.0798101	0.0795391
609.801	1.90368	1.88807	609.804	1.1978	1.09778	609.801	0.706628	0.593892	609.803	0.351333	0.30914	609.803	0.185997	0.157745	609.804	0.0870402	0.0796825
610.001	1.9055	1.89049	610.004	1.18682	1.09947	610.001	0.706906	0.594885	610.003	0.354487	0.309679	610.003	0.182744	0.158026	610.004	0.0859425	0.0798258
610.201	1.90683	1.89292	610.204	1.19589	1.10115	610.201	0.698984	0.595878	610.203	0.359491	0.310218	610.203	0.189677	0.158306	610.204	0.087774	0.0799692
610.401	1.9085	1.89533	610.404	1.18912	1.10283	610.401	0.708252	0.59687	610.403	0.363821	0.310757	610.403	0.185359	0.158587	610.404	0.0876923	0.0801125
610.601	1.90952	1.89775	610.604	1.19575	1.10452	610.601	0.701359	0.597862	610.603	0.363259	0.311295	610.603	0.18398	0.158868	610.604	0.0903001	0.0802558
610.801	1.90799	1.90016	610.804	1.20262	1.1062	610.801	0.705281	0.598854	610.803	0.35414	0.311834	610.803	0.185545	0.159149	610.804	0.0894136	0.0803991
611.001	1.9135	1.90257	611.004	1.19522	1.10788	611.001	0.716089	0.599846	611.003	0.359349	0.312373	611.003	0.183356	0.15943	611.004	0.0935037	0.0805425
611.201	1.91951	1.90498	611.204	1.19673	1.10955	611.201	0.710529	0.600837	611.203	0.359183	0.312911	611.203	0.184525	0.15971	611.204	0.0902546	0.0806858
611.401	1.9221	1.90738	611.404	1.20391	1.11123	611.401	0.70831	0.601828	611.403	0.360433	0.31345	611.403	0.179417	0.159991	611.404	0.094821	0.0808291
611.601	1.92462	1.90978	611.604	1.20472	1.11291	611.601	0.711977	0.602818	611.603	0.368284	0.313988	611.603	0.182204	0.160272	611.604	0.0880032	0.0809724
611.801	1.92682	1.91218	611.804	1.20567	1.11458	611.801	0.714205	0.603808	611.803	0.355438	0.314526	611.803	0.190248	0.160552	611.804	0.086901	0.0811157
612.001	1.91791	1.91457	612.004	1.19878	1.11626	612.001	0.709904	0.604798	612.003	0.362052	0.315065	612.003	0.1889	0.160833	612.004	0.087523	0.0812589
612.201	1.92861	1.91697	612.204	1.20272	1.11793	612.201	0.7155	0.605788	612.203	0.358376	0.315603	612.203	0.181507	0.161113	612.204	0.0939572	0.0814022
612.401	1.93445	1.91936	612.404	1.20288	1.1196	612.401	0.716096	0.606777	612.403	0.363304	0.316141	612.403	0.183928	0.161394	612.404	0.0877056	0.0815455
612.601	1.92307	1.92174	612.604	1.20686	1.12127	612.601	0.722358	0.607766	612.603	0.36141	0.316679	612.603	0.182529	0.161675	612.604	0.094593	0.0816888
612.801	1.92884	1.92412	612.804	1.21529	1.12294	612.801	0.720763	0.608755	612.803	0.363977	0.317217	612.803	0.187319	0.161955	612.804	0.0955145	0.081832
613.001	1.93079	1.92651	613.004	1.21228	1.12461	613.001	0.721772	0.609743	613.003	0.367722	0.317755	613.003	0.186112	0.162236	613.004	0.0949337	0.0819753
613.201	1.9336	1.92888	613.204	1.20798	1.12628	613.201	0.71301	0.610731	613.203	0.358218	0.318292	613.203	0.185784	0.162516	613.204	0.0976265	0.0821185
613.401	1.93746	1.93126	613.404	1.21486	1.12795	613.401	0.719366	0.611719	613.403	0.368062	0.31883	613.403	0.188704	0.162797	613.404	0.091548	0.0822618
613.601	1.94155	1.93363	613.604	1.21725	1.12962	613.601	0.721438	0.612707	613.603	0.371724	0.319368	613.603	0.178218	0.163077	613.604	0.0929108	0.082405
613.801	1.93655	1.936	613.804	1.22221	1.13128	613.801	0.729572	0.613694	613.803	0.363092	0.319905	613.803	0.182426	0.163357	613.804	0.094605	0.0825482
614.001	1.94396	1.93836	614.004	1.21001	1.13294	614.001	0.716435	0.614681	614.003	0.370045	0.320442	614.003	0.1918	0.163638	614.004	0.093241	0.0826914
614.201	1.945	1.94073	614.204	1.22363	1.13461	614.201	0.72674	0.615667	614.203	0.369164	0.32098	614.203	0.185245	0.163918	614.204	0.0904	0.0828347
614.401	1.94736	1.94309	614.404	1.22486	1.13627	614.401	0.725728	0.616654	614.403	0.364225	0.321517	614.403	0.186	0.164199	614.404	0.090733	0.0829779
614.601	1.94865	1.94545	614.604	1.21343	1.13793	614.601	0.720497	0.61764	614.603	0.3699	0.322054	614.603	0.187035	0.164479	614.604	0.104126	0.0831211
614.801	1.94832	1.9478	614.804	1.22971	1.13959	614.801	0.734058	0.618625	614.803	0.369142	0.322591	614.803	0.186022	0.164759	614.804	0.0900509	0.0832643
615.001	1.95494	1.95015	615.004	1.22621	1.14125	615.001	0.725637	0.619611	615.003	0.372627	0.323128	615.003	0.185531	0.16504	615.004	0.0910468	0.0834075
615.201	1.95123	1.9525	615.204	1.22969	1.14291	615.201	0.728765	0.620596	615.203	0.358832	0.323665	615.203	0.193547	0.16532	615.204	0.105018	0.0835506
615.401	1.95648	1.95485	615.404	1.22882	1.14457	615.401	0.736938	0.621581	615.403	0.372085	0.324202	615.403	0.193849	0.1656	615.404	0.0915539	0.0836938
615.601	1.95712	1.95719	615.604	1.22552	1.14622	615.601	0.730739	0.622565	615.603	0.365319	0.324738	615.603	0.194166	0.16588	615.604	0.0898094	0.083837
615.801	1.95955	1.95953	615.804	1.22601	1.14788	615.801	0.736126	0.623549	615.803	0.367638	0.325275	615.803	0.19618	0.16616	615.804	0.0908937	0.0839802
616.001	1.95676	1.96187	616.004	1.22664	1.14953	616.001	0.731773	0.624533	616.003	0.373978	0.325811	616.003	0.185977	0.166441	616.004	0.0971158	0.0841233
616.201	1.96558	1.96421	616.204	1.23406	1.15118	616.201	0.734848	0.625517	616.203	0.379816	0.326348	616.203	0.199195	0.166721	616.204	0.0945978	0.0842665
616.401	1.96243	1.96654	616.404	1.23799	1.15284	616.401	0.731678	0.6265	616.403	0.3772	0.326884	616.403	0.190329	0.167001	616.404	0.0962515	0.0844096
616.601	1.95821	1.96887	616.604	1.22922	1.15449	616.601	0.739132	0.627483	616.603	0.371497	0.327421	616.603	0.189031	0.167281	616.604	0.0991726	0.0845527
616.801	1.96608	1.97119	616.804	1.2399	1.15614	616.801	0.737273	0.628465	616.803	0.374198	0.327957	616.803	0.193582	0.167561	616.804	0.091681	0.0846959
617.001	1.97235	1.97352	617.004	1.23159	1.15779	617.001	0.74239	0.629448	617.003	0.382433	0.328493	617.003	0.191437	0.167841	617.004	0.0928758	0.084839
617.201	1.97186	1.97584	617.204	1.24376	1.15944	617.201	0.749031	0.63043	617.203	0.37128	0.329029	617.203	0.202132	0.168121	617.204	0.0996187	0.0849821
617.401	1.97977	1.97816	617.404	1.23724	1.16108	617.401	0.740398	0.631412	617.403	0.376886	0.329565	617.403	0.189858	0.168401	617.404	0.0956788	0.0851252
617.601	1.97872	1.98047	617.604	1.2398	1.16273	617.601	0.741198	0.632393	617.603	0.380711	0.330101	617.603	0.19249	0.168681	617.604	0.092968	0.0852683
617.801	1.98627	1.98278	617.804	1.24657	1.16437	617.801	0.737271	0.633374	617.803	0.376511	0.330637	617.803	0.193138	0.168961	617.804	0.0957766	0.0854114
618.001	1.97801	1.98509	618.004	1.24955	1.16602	618.001	0.737613	0.634355	618.003	0.376215	0.331172	618.003	0.192883	0.169241	618.004	0.0890403	0.0855545
618.201	1.98575	1.9874	618.204	1.2493	1.16766	618.201	0.73953	0.635335	618.203	0.379204	0.331708	618.203	0.200771	0.169521	618.204	0.0954146	0.0856976
618.401	1.98155	1.98971	618.404	1.24637	1.1693	618.401	0.748167	0.636316	618.403	0.373597	0.332243	618.403	0.195154	0.169801	618.404	0.090518	0.0858407
618.601	1.98457	1.99201	618.604	1.25405	1.17094	618.601	0.756335	0.637296	618.603	0.375715	0.332779	618.603	0.196213	0.170081	618.604	0.0978491	0.0859837
618.801	1.98954	1.99431	618.804	1.25038	1.17258	618.801	0.733207	0.638275	618.803	0.385785	0.333314	618.803	0.202853	0.170361	618.804	0.0982027	0.0861268
619.001	1.99102	1.9966	619.004	1.25654	1.17422	619.001	0.750641	0.639255	619.003	0.385537	0.333849	619.003	0.199728	0.17064	619.004	0.101721	0.0862699
619.201	1.9955	1.9989	619.204	1.2496	1.17586	619.201	0.743996	0.640234	619.203	0.389046	0.334385	619.203	0.198382	0.17092	619.204	0.100453	0.0864129
619.401	1.99292	2.00119	619.404	1.25615	1.1775	619.401	0.756105	0.641212	619.403	0.378057	0.33492	619.403	0.20067	0.1712	619.404	0.0991008	0.086556
619.601	1.99541	2.00347	619.604	1.25956	1.17913	619.601	0.749602	0.642191	619.603	0.386492	0.335455	619.603	0.204299	0.17148	619.604	0.0978203	0.086699
619.801	1.99645	2.00576	619.804	1.25814	1.18077	619.801	0.759325	0.643169	619.803	0.38072	0.33599	619.803	0.193103	0.171759	619.804	0.0976002	0.0868421
620.001	2.001	2.00804	620.004	1.26371	1.1824	620.001	0.753347	0.644147	620.003	0.38779	0.336524	620.003	0.206636	0.172039	620.004	0.097255	0.0869851
620.201	2.00262	2.01032	620.204	1.26513	1.18404	620.201	0.753199	0.645124	620.203	0.387072	0.337059	620.203	0.195444	0.172319	620.204	0.0910416	0.0871281
620.401	2.0028	2.0126	620.404	1.26797	1.18567	620.401	0.757613	0.646102	620.403	0.377633	0.337594	620.403	0.196056	0.172598	620.404	0.0937655	0.0872711
620.601	2.0017	2.01487	620.604	1.2594	1.1873	620.601	0.751101	0.647078	620.603	0.389725	0.338129	620.603	0.197626	0.172878	620.604	0.0951784	0.0874141
620.801	2.00874	2.01714	620.804	1.26942	1.18893	620.801	0.751703	0.648055	620.803	0.389573	0.338663	620.803	0.20274	0.173158	620.804	0.0946112	0.0875571
621.001	2.01051	2.01941	621.004	1.27468	1.19056	621.001	0.758394	0.649031	621.003	0.38517	0.339197	621.003	0.194757	0.173437	621.004	0.0938122	0.0877001
621.201	2.01547	2.02168	621.204	1.26623	1.19219	621.201	0.758103	0.650007	621.203	0.389439	0.339732	621.203	0.206655	0.173717	621.204	0.102902	0.0878431
621.401	2.0144	2.02394	621.404	1.2659	1.19382	621.401	0.760013	0.650983	621.403	0.385502	0.340266	621.403	0.202082	0.173996	621.404	0.0936389	0.0879861
621.601	2.01735	2.0262	621.604	1.27472	1.19544	621.601	0.759266	0.651959	621.603	0.388983	0.3408	621.603	0.199105	0.174276	621.604	0.094866	0.0881291
621.801	2.02142	2.02846	621.804	1.26886	1.19707	621.801	0.769359	0.652934	621.803	0.390618	0.341334	621.803	0.200452	0.174555	621.804	0.0977361	0.088272
622.001	2.01999	2.03071	622.004	1.27651	1.19869	622.001	0.770181	0.653909	622.003	0.386231	0.341868	622.003	0.203994	0.174835	622.004	0.0949399	0.088415
622.201	2.02195	2.03296	622.204	1.27606	1.20031	622.201	0.760352	0.654883	622.203	0.391831	0.342402	622.203	0.202189	0.175114	622.204	0.0947967	0.088558
622.401	2.02032	2.03521	622.404	1.27587	1.20194	622.401	0.76154	0.655857	622.403	0.389994	0.342936	622.403	0.213321	0.175394	622.404	0.0972717	0.0887009
622.601	2.029	2.03746	622.604	1.27862	1.20356	622.601	0.771132	0.656831	622.603	0.388126	0.34347	622.603	0.210517	0.175673	622.604	0.106542	0.0888439
622.801	2.02706	2.0397	622.804	1.28188	1.20518	622.801	0.766052	0.657805	622.803	0.392159	0.344004	622.803	0.198506	0.175953	622.804	0.0986958	0.0889868
623.001	2.02897	2.04194	623.004	1.29255	1.2068	623.001	0.762966	0.658778	623.003	0.396875	0.344537	623.003	0.20436	0.176232	623.004	0.0902321	0.0891297
623.201	2.0284	2.04418	623.204	1.28387	1.20842	623.201	0.770514	0.659751	623.203	0.394233	0.345071	623.203	0.203308	0.176511	623.204	0.0946798	0.0892726
623.401	2.03391	2.04642	623.404	1.28251	1.21003	623.401	0.773287	0.660724	623.403	0.397784	0.345604	623.403	0.200649	0.176791	623.404	0.0983255	0.0894156
623.601	2.03593	2.04865	623.604	1.29215	1.21165	623.601	0.774497	0.661696	623.603	0.398002	0.346137	623.603	0.20815	0.17707	623.604	0.095494	0.0895585
623.801	2.04064	2.05088	623.804	1.29146	1.21327	623.801	0.766581	0.662669	623.803	0.389444	0.346671	623.803	0.209784	0.177349	623.804	0.10489	0.0897014
624.001	2.03885	2.05311	624.004	1.28867	1.21488	624.001	0.774508	0.66364	624.003	0.386981	0.347204	624.003	0.205042	0.177628	624.004	0.104213	0.0898443
624.201	2.04241	2.05533	624.204	1.28372	1.21649	624.201	0.771594	0.664612	624.203	0.395505	0.347737	624.203	0.204017	0.177908	624.204	0.101801	0.0899872
624.401	2.0477	2.05756	624.404	1.2886	1.21811	624.401	0.781251	0.665583	624.403	0.387606	0.34827	624.403	0.206969	0.178187	624.404	0.100253	0.0901301
624.601	2.05267	2.05978	624.604	1.29114	1.21972	624.601	0.775484	0.666554	624.603	0.393636	0.348803	624.603	0.210448	0.178466	624.604	0.108515	0.0902729
624.801	2.04815	2.06199	624.804	1.28677	1.22133	624.801	0.774539	0.667525	624.803	0.401245	0.349336	624.803	0.209997	0.178745	624.804	0.100144	0.0904158
625.001	2.04341	2.06421	625.004	1.29881	1.22294	625.001	0.775738	0.668495	625.003	0.395959	0.349868	625.003	0.20327	0.179024	625.004	0.106179	0.0905587
625.201	2.05426	2.06642	625.204	1.30486	1.22455	625.201	0.773138	0.669465	625.203	0.394665	0.350401	625.203	0.201333	0.179303	625.204	0.102402	0.0907015
625.401	2.05971	2.06863	625.404	1.29922	1.22615	625.401	0.784092	0.670435	625.403	0.405741	0.350934	625.403	0.206231	0.179582	625.404	0.0965269	0.0908444
625.601	2.05827	2.07083	625.604	1.29022	1.22776	625.601	0.781653	0.671404	625.603	0.396786	0.351466	625.603	0.212428	0.179861	625.604	0.10533	0.0909872
625.801	2.05343	2.07304	625.804	1.30627	1.22937	625.801	0.78094	0.672374	625.803	0.402232	0.351999	625.803	0.199653	0.180141	625.804	0.100673	0.0911301
626.001	2.05874	2.07524	626.004	1.29807	1.23097	626.001	0.783988	0.673342	626.003	0.396625	0.352531	626.003	0.211457	0.18042	626.004	0.108656	0.0912729
626.201	2.0576	2.07744	626.204	1.30427	1.23257	626.201	0.786481	0.674311	626.203	0.40238	0.353063	626.203	0.204685	0.180699	626.204	0.103701	0.0914157
626.401	2.06307	2.07963	626.404	1.30924	1.23418	626.401	0.794577	0.675279	626.403	0.3983	0.353595	626.403	0.207977	0.180977	626.404	0.106224	0.0915586
626.601	2.06783	2.08183	626.604	1.30988	1.23578	626.601	0.789964	0.676247	626.603	0.401479	0.354127	626.603	0.209684	0.181256	626.604	0.104341	0.0917014
626.801	2.05794	2.08402	626.804	1.30504	1.23738	626.801	0.784587	0.677215	626.803	0.400241	0.354659	626.803	0.199537	0.181535	626.804	0.111146	0.0918442
627.001	2.06973	2.08621	627.004	1.31114	1.23898	627.001	0.784503	0.678182	627.003	0.407873	0.355191	627.003	0.216807	0.181814	627.004	0.104373	0.091987
627.201	2.06524	2.08839	627.204	1.30785	1.24058	627.201	0.786818	0.679149	627.203	0.403593	0.355723	627.203	0.207012	0.182093	627.204	0.0965946	0.0921298
627.401	2.07449	2.09057	627.404	1.31357	1.24218	627.401	0.787678	0.680116	627.403	0.412056	0.356255	627.403	0.208258	0.182372	627.404	0.103106	0.0922726
627.601	2.06716	2.09275	627.604	1.31736	1.24377	627.601	0.788631	0.681083	627.603	0.411173	0.356787	627.603	0.212428	0.182651	627.604	0.108451	0.0924153
627.801	2.06378	2.09493	627.804	1.30765	1.24537	627.801	0.793377	0.682049	627.803	0.402322	0.357318	627.803	0.207392	0.18293	627.804	0.0994561	0.0925581
628.001	2.08012	2.0971	628.004	1.32045	1.24696	628.001	0.78944	0.683015	628.003	0.408037	0.35785	628.003	0.211754	0.183208	628.004	0.104193	0.0927009
628.201	2.07547	2.09928	628.204	1.31226	1.24856	628.201	0.800175	0.68398	628.203	0.408518	0.358381	628.203	0.215513	0.183487	628.204	0.107236	0.0928437
628.401	2.07517	2.10145	628.404	1.32043	1.25015	628.401	0.801914	0.684946	628.403	0.405309	0.358912	628.403	0.213992	0.183766	628.404	0.103672	0.0929864
628.601	2.0725	2.10361	628.604	1.32504	1.25174	628.601	0.797734	0.685911	628.603	0.411084	0.359444	628.603	0.208069	0.184045	628.604	0.100431	0.0931292
628.801	2.08275	2.10578	628.804	1.32645	1.25334	628.801	0.793619	0.686875	628.803	0.412724	0.359975	628.803	0.211104	0.184323	628.804	0.115696	0.0932719
629.001	2.08614	2.10794	629.004	1.32689	1.25493	629.001	0.805079	0.68784	629.003	0.409775	0.360506	629.003	0.218542	0.184602	629.004	0.1019	0.0934147
629.201	2.09133	2.1101	629.204	1.32432	1.25651	629.201	0.794553	0.688804	629.203	0.406677	0.361037	629.203	0.21278	0.184881	629.204	0.1085	0.0935574
629.401	2.09033	2.11225	629.404	1.32904	1.2581	629.401	0.796707	0.689768	629.403	0.413153	0.361568	629.403	0.212822	0.185159	629.404	0.107688	0.0937001
629.601	2.09078	2.11441	629.604	1.33021	1.25969	629.601	0.798014	0.690731	629.603	0.410832	0.362098	629.603	0.205552	0.185438	629.604	0.109832	0.0938428
629.801	2.10191	2.11656	629.804	1.32215	1.26128	629.801	0.800864	0.691694	629.803	0.413579	0.362629	629.803	0.210543	0.185716	629.804	0.105358	0.0939855
630.001	2.0905	2.11871	630.004	1.33114	1.26286	630.001	0.808815	0.692657	630.003	0.405691	0.36316	630.003	0.21399	0.185995	630.004	0.102815	0.0941282
630.201	2.09364	2.12085	630.204	1.332	1.26445	630.201	0.798852	0.69362	630.203	0.403922	0.36369	630.203	0.210182	0.186273	630.204	0.106208	0.0942709
630.401	2.0879	2.123	630.404	1.33102	1.26603	630.401	0.809955	0.694582	630.403	0.412688	0.364221	630.403	0.218352	0.186552	630.404	0.103487	0.0944136
630.601	2.10083	2.12514	630.604	1.3263	1.26761	630.601	0.808318	0.695544	630.603	0.411725	0.364751	630.603	0.217329	0.18683	630.604	0.106636	0.0945563
630.801	2.10289	2.12728	630.804	1.33494	1.26919	630.801	0.805334	0.696506	630.803	0.411278	0.365282	630.803	0.224263	0.187109	630.804	0.108176	0.094699
631.001	2.10517	2.12941	631.004	1.33642	1.27077	631.001	0.80933	0.697468	631.003	0.415161	0.365812	631.003	0.223809	0.187387	631.004	0.109203	0.0948417
631.201	2.09925	2.13154	631.204	1.33583	1.27235	631.201	0.80872	0.698429	631.203	0.413417	0.366342	631.203	0.218018	0.187666	631.204	0.106199	0.0949843
631.401	2.10006	2.13368	631.404	1.33551	1.27393	631.401	0.811995	0.69939	631.403	0.420585	0.366872	631.403	0.21403	0.187944	631.404	0.108256	0.095127
631.601	2.10798	2.1358	631.604	1.34106	1.27551	631.601	0.813961	0.70035	631.603	0.421538	0.367402	631.603	0.221357	0.188223	631.604	0.111923	0.0952696
631.801	2.10971	2.13793	631.804	1.34285	1.27709	631.801	0.805774	0.70131	631.803	0.41744	0.367932	631.803	0.214572	0.188501	631.804	0.11106	0.0954123
632.001	2.10996	2.14005	632.004	1.34343	1.27866	632.001	0.807611	0.70227	632.003	0.413628	0.368462	632.003	0.216668	0.188779	632.004	0.0987887	0.0955549
632.201	2.11404	2.14217	632.204	1.35716	1.28024	632.201	0.820455	0.70323	632.203	0.421064	0.368992	632.203	0.222527	0.189058	632.204	0.105091	0.0956976
632.401	2.11124	2.14429	632.404	1.34827	1.28181	632.401	0.810885	0.704189	632.403	0.415405	0.369521	632.403	0.223258	0.189336	632.404	0.119515	0.0958402
632.601	2.11883	2.1464	632.604	1.34758	1.28338	632.601	0.812339	0.705149	632.603	0.422767	0.370051	632.603	0.217066	0.189614	632.604	0.110594	0.0959828
632.801	2.1089	2.14852	632.804	1.35238	1.28496	632.801	0.813909	0.706107	632.803	0.415832	0.37058	632.803	0.217401	0.189892	632.804	0.10617	0.0961254
633.001	2.11566	2.15063	633.004	1.35531	1.28653	633.001	0.812633	0.707066	633.003	0.414904	0.37111	633.003	0.211221	0.19017	633.004	0.10377	0.096268
633.201	2.12526	2.15274	633.204	1.34831	1.2881	633.201	0.8093	0.708024	633.203	0.419638	0.371639	633.203	0.220427	0.190449	633.204	0.106397	0.0964107
633.401	2.12364	2.15484	633.404	1.35309	1.28967	633.401	0.82568	0.708982	633.403	0.420887	0.372168	633.403	0.21895	0.190727	633.404	0.10736	0.0965532
633.601	2.12179	2.15694	633.604	1.35581	1.29123	633.601	0.819508	0.70994	633.603	0.425445	0.372697	633.603	0.228312	0.191005	633.604	0.104903	0.0966958
633.801	2.13315	2.15904	633.804	1.35423	1.2928	633.801	0.816421	0.710897	633.803	0.423887	0.373227	633.803	0.228508	0.191283	633.804	0.111131	0.0968384
634.001	2.13141	2.16114	634.004	1.35497	1.29437	634.001	0.821893	0.711854	634.003	0.420482	0.373756	634.003	0.221551	0.191561	634.004	0.112835	0.096981
634.201	2.12888	2.16323	634.204	1.3552	1.29593	634.201	0.823172	0.712811	634.203	0.41909	0.374284	634.203	0.226254	0.191839	634.204	0.109852	0.0971236
634.401	2.13273	2.16533	634.404	1.35816	1.2975	634.401	0.810776	0.713767	634.403	0.427645	0.374813	634.403	0.222301	0.192117	634.404	0.114764	0.0972661
634.601	2.13489	2.16742	634.604	1.36724	1.29906	634.601	0.824659	0.714723	634.603	0.429024	0.375342	634.603	0.221015	0.192395	634.604	0.109774	0.0974087
634.801	2.14394	2.1695	634.804	1.36094	1.30062	634.801	0.822571	0.715679	634.803	0.431814	0.375871	634.803	0.224007	0.192673	634.804	0.104084	0.0975513
635.001	2.13846	2.17159	635.004	1.36477	1.30218	635.001	0.819014	0.716635	635.003	0.428309	0.376399	635.003	0.221851	0.192951	635.004	0.108172	0.0976938
635.201	2.13732	2.17367	635.204	1.36316	1.30374	635.201	0.822324	0.71759	635.203	0.432954	0.376928	635.203	0.217664	0.193229	635.204	0.117776	0.0978363
635.401	2.14691	2.17575	635.404	1.36691	1.3053	635.401	0.832266	0.718545	635.403	0.430889	0.377456	635.403	0.228256	0.193507	635.404	0.104461	0.0979789
635.601	2.13725	2.17783	635.604	1.36938	1.30686	635.601	0.832554	0.7195	635.603	0.433683	0.377984	635.603	0.220026	0.193785	635.604	0.108924	0.0981214
635.801	2.14925	2.1799	635.804	1.37408	1.30842	635.801	0.824224	0.720454	635.803	0.427674	0.378513	635.803	0.227227	0.194063	635.804	0.109504	0.0982639
636.001	2.1474	2.18198	636.004	1.36719	1.30998	636.001	0.827455	0.721408	636.003	0.421489	0.379041	636.003	0.221047	0.194341	636.004	0.114693	0.0984064
636.201	2.15278	2.18405	636.204	1.36985	1.31153	636.201	0.82982	0.722362	636.203	0.436505	0.379569	636.203	0.222053	0.194619	636.204	0.102594	0.0985489
636.401	2.14861	2.18611	636.404	1.37848	1.31309	636.401	0.83414	0.723315	636.403	0.430848	0.380097	636.403	0.228342	0.194897	636.404	0.107785	0.0986914
636.601	2.15142	2.18818	636.604	1.37539	1.31464	636.601	0.835106	0.724269	636.603	0.430125	0.380625	636.603	0.222744	0.195174	636.604	0.111994	0.0988339
636.801	2.15704	2.19024	636.804	1.36904	1.31619	636.801	0.827014	0.725222	636.803	0.437038	0.381153	636.803	0.228736	0.195452	636.804	0.111198	0.0989764
637.001	2.16171	2.1923	637.004	1.37289	1.31775	637.001	0.832234	0.726174	637.003	0.434602	0.38168	637.003	0.226466	0.19573	637.004	0.111647	0.0991189
637.201	2.14951	2.19436	637.204	1.38187	1.3193	637.201	0.831365	0.727126	637.203	0.428699	0.382208	637.203	0.213524	0.196008	637.204	0.11443	0.0992614
637.401	2.15581	2.19641	637.404	1.38149	1.32085	637.401	0.832083	0.728079	637.403	0.438944	0.382736	637.403	0.222066	0.196285	637.404	0.112056	0.0994038
637.601	2.15357	2.19846	637.604	1.3802	1.3224	637.601	0.836689	0.72903	637.603	0.43605	0.383263	637.603	0.226126	0.196563	637.604	0.108165	0.0995463
637.801	2.1645	2.20051	637.804	1.39037	1.32395	637.801	0.835711	0.729982	637.803	0.436986	0.38379	637.803	0.224444	0.196841	637.804	0.106065	0.0996888
638.001	2.16293	2.20256	638.004	1.38613	1.32549	638.001	0.835273	0.730933	638.003	0.433698	0.384318	638.003	0.225511	0.197118	638.004	0.109062	0.0998312
638.201	2.1645	2.20461	638.204	1.37824	1.32704	638.201	0.838507	0.731884	638.203	0.432901	0.384845	638.203	0.236027	0.197396	638.204	0.114931	0.0999736
638.401	2.17733	2.20665	638.404	1.3782	1.32858	638.401	0.839723	0.732834	638.403	0.436419	0.385372	638.403	0.228605	0.197673	638.404	0.115222	0.100116
638.601	2.16594	2.20869	638.604	1.38573	1.33013	638.601	0.830024	0.733785	638.603	0.431371	0.385899	638.603	0.227787	0.197951	638.604	0.111256	0.100259
638.801	2.17805	2.21073	638.804	1.38007	1.33167	638.801	0.850775	0.734735	638.803	0.439765	0.386426	638.803	0.226434	0.198229	638.804	0.114434	0.100401
639.001	2.17268	2.21276	639.004	1.39091	1.33322	639.001	0.842838	0.735684	639.003	0.437088	0.386953	639.003	0.222573	0.198506	639.004	0.118364	0.100543
639.201	2.17526	2.21479	639.204	1.39362	1.33476	639.201	0.839298	0.736634	639.203	0.438533	0.38748	639.203	0.227828	0.198784	639.204	0.11704	0.100686
639.401	2.17359	2.21682	639.404	1.39079	1.3363	639.401	0.849364	0.737583	639.403	0.439257	0.388007	639.403	0.229271	0.199061	639.404	0.111748	0.100828
639.601	2.18003	2.21885	639.604	1.39748	1.33784	639.601	0.851568	0.738532	639.603	0.439695	0.388533	639.603	0.228974	0.199339	639.604	0.112654	0.100971
639.801	2.18564	2.22088	639.804	1.39662	1.33938	639.801	0.840386	0.73948	639.803	0.446995	0.38906	639.803	0.229596	0.199616	639.804	0.113662	0.101113
640.001	2.18322	2.2229	640.004	1.39144	1.34091	640.001	0.853789	0.740429	640.003	0.449556	0.389587	640.003	0.226881	0.199893	640.004	0.112502	0.101255
640.201	2.17819	2.22492	640.204	1.39768	1.34245	640.201	0.852901	0.741376	640.203	0.444303	0.390113	640.203	0.228428	0.200171	640.204	0.112819	0.101398
640.401	2.1925	2.22694	640.404	1.39925	1.34399	640.401	0.845829	0.742324	640.403	0.443718	0.390639	640.403	0.228554	0.200448	640.404	0.112256	0.10154
640.601	2.1969	2.22895	640.604	1.39702	1.34552	640.601	0.849079	0.743272	640.603	0.443408	0.391166	640.603	0.232115	0.200725	640.604	0.107187	0.101682
640.801	2.19396	2.23097	640.804	1.4083	1.34706	640.801	0.851417	0.744219	640.803	0.442038	0.391692	640.803	0.233518	0.201003	640.804	0.110989	0.101825
641.001	2.18413	2.23298	641.004	1.40175	1.34859	641.001	0.849569	0.745165	641.003	0.442422	0.392218	641.003	0.220916	0.20128	641.004	0.115458	0.101967
641.201	2.19833	2.23499	641.204	1.40786	1.35012	641.201	0.860197	0.746112	641.203	0.441959	0.392744	641.203	0.231089	0.201557	641.204	0.116166	0.10211
641.401	2.18573	2.23699	641.404	1.40898	1.35165	641.401	0.851362	0.747058	641.403	0.442701	0.39327	641.403	0.230011	0.201835	641.404	0.122581	0.102252
641.601	2.19334	2.239	641.604	1.40956	1.35319	641.601	0.853994	0.748004	641.603	0.453261	0.393796	641.603	0.232759	0.202112	641.604	0.124593	0.102394
641.801	2.20182	2.241	641.804	1.39877	1.35471	641.801	0.861614	0.74895	641.803	0.446732	0.394321	641.803	0.229174	0.202389	641.804	0.121453	0.102537
642.001	2.19301	2.243	642.004	1.40429	1.35624	642.001	0.858864	0.749895	642.003	0.45153	0.394847	642.003	0.238835	0.202666	642.004	0.118054	0.102679
642.201	2.20324	2.24499	642.204	1.40467	1.35777	642.201	0.860451	0.75084	642.203	0.44098	0.395373	642.203	0.238096	0.202943	642.204	0.1224	0.102821
642.401	2.20402	2.24699	642.404	1.41479	1.3593	642.401	0.864062	0.751785	642.403	0.445524	0.395898	642.403	0.239058	0.20322	642.404	0.123055	0.102963
642.601	2.20117	2.24898	642.604	1.4126	1.36082	642.601	0.856298	0.752729	642.603	0.444118	0.396423	642.603	0.23942	0.203498	642.604	0.110447	0.103106
642.801	2.19473	2.25097	642.804	1.4124	1.36235	642.801	0.866858	0.753673	642.803	0.448846	0.396949	642.803	0.22667	0.203775	642.804	0.122183	0.103248
643.001	2.20653	2.25295	643.004	1.41824	1.36387	643.001	0.860368	0.754617	643.003	0.451135	0.397474	643.003	0.238876	0.204052	643.004	0.115934	0.10339
643.201	2.21156	2.25494	643.204	1.41454	1.3654	643.201	0.858171	0.755561	643.203	0.449991	0.397999	643.203	0.243297	0.204329	643.204	0.121138	0.103533
643.401	2.20905	2.25692	643.404	1.41684	1.36692	643.401	0.869675	0.756504	643.403	0.44794	0.398524	643.403	0.226737	0.204606	643.404	0.126883	0.103675
643.601	2.2036	2.2589	643.604	1.40766	1.36844	643.601	0.859216	0.757447	643.603	0.456717	0.399049	643.603	0.235574	0.204883	643.604	0.111228	0.103817
643.801	2.20127	2.26087	643.804	1.42139	1.36996	643.801	0.862027	0.75839	643.803	0.455199	0.399574	643.803	0.227376	0.20516	643.804	0.113182	0.103959
644.001	2.21828	2.26285	644.004	1.41637	1.37148	644.001	0.874802	0.759332	644.003	0.450272	0.400099	644.003	0.23771	0.205437	644.004	0.115523	0.104102
644.201	2.21202	2.26482	644.204	1.4327	1.373	644.201	0.871618	0.760275	644.203	0.45187	0.400624	644.203	0.240885	0.205714	644.204	0.120786	0.104244
644.401	2.21553	2.26679	644.404	1.42129	1.37452	644.401	0.859794	0.761217	644.403	0.462707	0.401149	644.403	0.245687	0.205991	644.404	0.117023	0.104386
644.601	2.21763	2.26876	644.604	1.42455	1.37603	644.601	0.870878	0.762158	644.603	0.460841	0.401673	644.603	0.23317	0.206267	644.604	0.121776	0.104528
644.801	2.22868	2.27072	644.804	1.42706	1.37755	644.801	0.878052	0.763099	644.803	0.451617	0.402198	644.803	0.237327	0.206544	644.804	0.116381	0.104671
645.001	2.22405	2.27269	645.004	1.42377	1.37906	645.001	0.877305	0.76404	645.003	0.455964	0.402722	645.003	0.239961	0.206821	645.004	0.117903	0.104813
645.201	2.22121	2.27465	645.204	1.43341	1.38058	645.201	0.872839	0.764981	645.203	0.456189	0.403246	645.203	0.236407	0.207098	645.204	0.121102	0.104955
645.401	2.23112	2.27661	645.404	1.42712	1.38209	645.401	0.872025	0.765922	645.403	0.454213	0.403771	645.403	0.23895	0.207375	645.404	0.125016	0.105097
645.601	2.22592	2.27856	645.604	1.43074	1.3836	645.601	0.87042	0.766862	645.603	0.451473	0.404295	645.603	0.237945	0.207651	645.604	0.121076	0.105239
645.801	2.22905	2.28051	645.804	1.42778	1.38511	645.801	0.869704	0.767801	645.803	0.463533	0.404819	645.803	0.241175	0.207928	645.804	0.112281	0.105382
646.001	2.23191	2.28247	646.004	1.43933	1.38662	646.001	0.871681	0.768741	646.003	0.452119	0.405343	646.003	0.236494	0.208205	646.004	0.116903	0.105524
646.201	2.2342	2.28441	646.204	1.44008	1.38813	646.201	0.869862	0.76968	646.203	0.455353	0.405867	646.203	0.241872	0.208482	646.204	0.115886	0.105666
646.401	2.23799	2.28636	646.404	1.43792	1.38964	646.401	0.877846	0.770619	646.403	0.46016	0.406391	646.403	0.243804	0.208758	646.404	0.113288	0.105808
646.601	2.23571	2.2883	646.604	1.43643	1.39115	646.601	0.872317	0.771558	646.603	0.461126	0.406915	646.603	0.252376	0.209035	646.604	0.114532	0.10595
646.801	2.24263	2.29025	646.804	1.43809	1.39265	646.801	0.874466	0.772496	646.803	0.459046	0.407438	646.803	0.241508	0.209312	646.804	0.110434	0.106093
647.001	2.23468	2.29219	647.004	1.43606	1.39416	647.001	0.879513	0.773434	647.003	0.4664	0.407962	647.003	0.237287	0.209588	647.004	0.125013	0.106235
647.201	2.24183	2.29412	647.204	1.44719	1.39566	647.201	0.880211	0.774372	647.203	0.458459	0.408485	647.203	0.237372	0.209865	647.204	0.115759	0.106377
647.401	2.2392	2.29606	647.404	1.44349	1.39717	647.401	0.882067	0.77531	647.403	0.460773	0.409009	647.403	0.242456	0.210141	647.404	0.123627	0.106519
647.601	2.25429	2.29799	647.604	1.44858	1.39867	647.601	0.88658	0.776247	647.603	0.464103	0.409532	647.603	0.235867	0.210418	647.604	0.12073	0.106661
647.801	2.24479	2.29992	647.804	1.45458	1.40017	647.801	0.878667	0.777184	647.803	0.457612	0.410055	647.803	0.243202	0.210694	647.804	0.121013	0.106803
648.001	2.25068	2.30185	648.004	1.44396	1.40167	648.001	0.888186	0.778121	648.003	0.465389	0.410579	648.003	0.242557	0.210971	648.004	0.118372	0.106945
648.201	2.25403	2.30377	648.204	1.46043	1.40317	648.201	0.884948	0.779057	648.203	0.460527	0.411102	648.203	0.240805	0.211247	648.204	0.113003	0.107088
648.401	2.25497	2.3057	648.404	1.45024	1.40467	648.401	0.890902	0.779993	648.403	0.465031	0.411625	648.403	0.237957	0.211524	648.404	0.115054	0.10723
648.601	2.25064	2.30762	648.604	1.45003	1.40617	648.601	0.887525	0.780929	648.603	0.46239	0.412148	648.603	0.240996	0.2118	648.604	0.123673	0.107372
648.801	2.257	2.30953	648.804	1.45117	1.40767	648.801	0.88439	0.781864	648.803	0.464721	0.412671	648.803	0.242536	0.212077	648.804	0.112775	0.107514
649.001	2.24908	2.31145	649.004	1.4497	1.40917	649.001	0.888171	0.7828	649.003	0.466692	0.413193	649.003	0.241422	0.212353	649.004	0.126401	0.107656
649.201	2.26026	2.31336	649.204	1.45231	1.41066	649.201	0.88777	0.783735	649.203	0.464694	0.413716	649.203	0.248487	0.212629	649.204	0.123915	0.107798
649.401	2.25868	2.31528	649.404	1.4547	1.41216	649.401	0.889345	0.784669	649.403	0.468457	0.414239	649.403	0.246237	0.212906	649.404	0.127218	0.10794
649.601	2.26027	2.31718	649.604	1.45688	1.41365	649.601	0.893368	0.785604	649.603	0.466851	0.414761	649.603	0.248407	0.213182	649.604	0.116404	0.108082
649.801	2.26011	2.31909	649.804	1.45404	1.41514	649.801	0.882567	0.786538	649.803	0.475503	0.415284	649.803	0.235631	0.213458	649.804	0.12129	0.108224
650.001	2.25785	2.321	650.004	1.46156	1.41664	650.001	0.895371	0.787472	650.003	0.466635	0.415806	650.003	0.24201	0.213735	650.004	0.12415	0.108366
650.201	2.26771	2.3229	650.204	1.46801	1.41813	650.201	0.901903	0.788405	650.203	0.468241	0.416328	650.203	0.241372	0.214011	650.204	0.125467	0.108508
650.401	2.26922	2.3248	650.404	1.46219	1.41962	650.401	0.887666	0.789338	650.403	0.472948	0.41685	650.403	0.243558	0.214287	650.404	0.130247	0.10865
650.601	2.26712	2.3267	650.604	1.46907	1.42111	650.601	0.895991	0.790271	650.603	0.469129	0.417373	650.603	0.251468	0.214563	650.604	0.115942	0.108793
650.801	2.27036	2.32859	650.804	1.46266	1.42259	650.801	0.892588	0.791204	650.803	0.46974	0.417895	650.803	0.248723	0.214839	650.804	0.124154	0.108935
651.001	2.2815	2.33048	651.004	1.47101	1.42408	651.001	0.899083	0.792136	651.003	0.474857	0.418417	651.003	0.242761	0.215116	651.004	0.123662	0.109077
651.201	2.28042	2.33237	651.204	1.46978	1.42557	651.201	0.896936	0.793068	651.203	0.470178	0.418938	651.203	0.239296	0.215392	651.204	0.120952	0.109219
651.401	2.28235	2.33426	651.404	1.46492	1.42705	651.401	0.903829	0.794	651.403	0.471394	0.41946	651.403	0.252276	0.215668	651.404	0.133468	0.109361
651.601	2.28138	2.33615	651.604	1.47484	1.42854	651.601	0.899948	0.794932	651.603	0.484416	0.419982	651.603	0.241626	0.215944	651.604	0.121364	0.109503
651.801	2.27713	2.33803	651.804	1.47262	1.43002	651.801	0.903569	0.795863	651.803	0.471547	0.420504	651.803	0.244266	0.21622	651.804	0.125013	0.109645
652.001	2.2807	2.33991	652.004	1.47455	1.43151	652.001	0.914482	0.796794	652.003	0.474688	0.421025	652.003	0.247987	0.216496	652.004	0.12164	0.109787
652.201	2.28389	2.34179	652.204	1.47301	1.43299	652.201	0.897379	0.797724	652.203	0.474362	0.421547	652.203	0.25385	0.216772	652.204	0.127303	0.109929
652.401	2.28715	2.34367	652.404	1.48066	1.43447	652.401	0.902373	0.798655	652.403	0.477686	0.422068	652.403	0.246336	0.217048	652.404	0.125907	0.110071
652.601	2.29079	2.34555	652.604	1.47124	1.43595	652.601	0.898587	0.799585	652.603	0.475802	0.422589	652.603	0.248517	0.217324	652.604	0.127783	0.110213
652.801	2.29008	2.34742	652.804	1.46791	1.43743	652.801	0.908709	0.800515	652.803	0.484597	0.423111	652.803	0.254936	0.2176	652.804	0.120342	0.110355
653.001	2.29096	2.34929	653.004	1.47623	1.43891	653.001	0.909863	0.801444	653.003	0.477929	0.423632	653.003	0.252426	0.217876	653.004	0.127632	0.110497
653.201	2.29842	2.35116	653.204	1.48836	1.44039	653.201	0.906078	0.802373	653.203	0.472418	0.424153	653.203	0.254139	0.218152	653.204	0.124944	0.110639
653.401	2.29889	2.35302	653.404	1.48172	1.44186	653.401	0.90822	0.803302	653.403	0.486003	0.424674	653.403	0.249201	0.218428	653.404	0.127993	0.11078
653.601	2.28925	2.35489	653.604	1.47968	1.44334	653.601	0.90206	0.804231	653.603	0.475726	0.425195	653.603	0.244883	0.218703	653.604	0.123359	0.110922
653.801	2.28802	2.35675	653.804	1.48732	1.44481	653.801	0.905944	0.805159	653.803	0.482587	0.425715	653.803	0.247623	0.218979	653.804	0.130492	0.111064
654.001	2.30054	2.35861	654.004	1.4907	1.44629	654.001	0.914747	0.806087	654.003	0.480603	0.426236	654.003	0.256858	0.219255	654.004	0.12554	0.111206
654.201	2.29947	2.36046	654.204	1.48589	1.44776	654.201	0.917732	0.807015	654.203	0.483935	0.426757	654.203	0.251308	0.219531	654.204	0.126447	0.111348
654.401	2.30347	2.36232	654.404	1.48778	1.44923	654.401	0.907653	0.807943	654.403	0.47637	0.427277	654.403	0.249301	0.219807	654.404	0.122049	0.11149
654.601	2.29981	2.36417	654.604	1.49659	1.4507	654.601	0.918572	0.80887	654.603	0.490193	0.427798	654.603	0.253036	0.220082	654.604	0.121225	0.111632
654.801	2.30008	2.36602	654.804	1.49	1.45217	654.801	0.919098	0.809797	654.803	0.477575	0.428318	654.803	0.246473	0.220358	654.804	0.125946	0.111774
655.001	2.30758	2.36787	655.004	1.48984	1.45364	655.001	0.910856	0.810724	655.003	0.480021	0.428839	655.003	0.249331	0.220634	655.004	0.127556	0.111916
655.201	2.31032	2.36972	655.204	1.49615	1.45511	655.201	0.926128	0.81165	655.203	0.482871	0.429359	655.203	0.257253	0.220909	655.204	0.120934	0.112058
655.401	2.30734	2.37156	655.404	1.49251	1.45658	655.401	0.916137	0.812576	655.403	0.479179	0.429879	655.403	0.24929	0.221185	655.404	0.119092	0.1122
655.601	2.31027	2.3734	655.604	1.48829	1.45805	655.601	0.911656	0.813502	655.603	0.47797	0.430399	655.603	0.254757	0.221461	655.604	0.129087	0.112342
655.801	2.31858	2.37524	655.804	1.50019	1.45951	655.801	0.91934	0.814427	655.803	0.490957	0.430919	655.803	0.249464	0.221736	655.804	0.131554	0.112483
656.001	2.30627	2.37708	656.004	1.49148	1.46098	656.001	0.919479	0.815353	656.003	0.480506	0.431439	656.003	0.249666	0.222012	656.004	0.129251	0.112625
656.201	2.31629	2.37891	656.204	1.49651	1.46244	656.201	0.918781	0.816278	656.203	0.484723	0.431959	656.203	0.24866	0.222287	656.204	0.132978	0.112767
656.401	2.31901	2.38074	656.404	1.50287	1.46391	656.401	0.917897	0.817202	656.403	0.489919	0.432478	656.403	0.256356	0.222563	656.404	0.133161	0.112909
656.601	2.31355	2.38257	656.604	1.50704	1.46537	656.601	0.926926	0.818127	656.603	0.486343	0.432998	656.603	0.249608	0.222839	656.604	0.119793	0.113051
656.801	2.31884	2.3844	656.804	1.50022	1.46683	656.801	0.928671	0.819051	656.803	0.487116	0.433518	656.803	0.253953	0.223114	656.804	0.129399	0.113193
657.001	2.32715	2.38623	657.004	1.50687	1.46829	657.001	0.924068	0.819974	657.003	0.489872	0.434037	657.003	0.252282	0.223389	657.004	0.13019	0.113335
657.201	2.31957	2.38805	657.204	1.50607	1.46975	657.201	0.925469	0.820898	657.203	0.490767	0.434557	657.203	0.25847	0.223665	657.204	0.123335	0.113476
657.401	2.32659	2.38987	657.404	1.4998	1.47121	657.401	0.922231	0.821821	657.403	0.488971	0.435076	657.403	0.252086	0.22394	657.404	0.125291	0.113618
657.601	2.338	2.39169	657.604	1.50984	1.47267	657.601	0.923949	0.822744	657.603	0.491921	0.435595	657.603	0.253089	0.224216	657.604	0.126011	0.11376
657.801	2.32267	2.39351	657.804	1.51323	1.47412	657.801	0.929922	0.823667	657.803	0.494484	0.436114	657.803	0.25571	0.224491	657.804	0.126699	0.113902
658.001	2.33408	2.39532	658.004	1.50572	1.47558	658.001	0.925955	0.824589	658.003	0.493722	0.436633	658.003	0.253001	0.224766	658.004	0.128989	0.114044
658.201	2.3306	2.39714	658.204	1.51441	1.47704	658.201	0.93016	0.825511	658.203	0.499782	0.437152	658.203	0.253064	0.225042	658.204	0.127806	0.114185
658.401	2.33942	2.39895	658.404	1.51422	1.47849	658.401	0.9286	0.826433	658.403	0.489045	0.437671	658.403	0.257081	0.225317	658.404	0.123886	0.114327
658.601	2.33661	2.40075	658.604	1.51155	1.47994	658.601	0.931854	0.827355	658.603	0.496495	0.43819	658.603	0.259061	0.225592	658.604	0.124945	0.114469
658.801	2.33632	2.40256	658.804	1.50996	1.4814	658.801	0.938967	0.828276	658.803	0.492777	0.438709	658.803	0.265994	0.225868	658.804	0.135306	0.114611
659.001	2.33863	2.40436	659.004	1.51366	1.48285	659.001	0.936633	0.829197	659.003	0.491146	0.439228	659.003	0.258726	0.226143	659.004	0.128099	0.114753
659.201	2.33313	2.40617	659.204	1.51232	1.4843	659.201	0.933177	0.830118	659.203	0.499089	0.439746	659.203	0.264161	0.226418	659.204	0.121684	0.114894
659.401	2.34107	2.40797	659.404	1.51808	1.48575	659.401	0.930726	0.831038	659.403	0.49962	0.440265	659.403	0.260064	0.226693	659.404	0.129594	0.115036
659.601	2.34568	2.40976	659.604	1.50937	1.4872	659.601	0.934914	0.831958	659.603	0.494797	0.440783	659.603	0.261021	0.226968	659.604	0.134695	0.115178
659.801	2.34997	2.41156	659.804	1.52363	1.48865	659.801	0.935231	0.832878	659.803	0.49684	0.441302	659.803	0.265555	0.227244	659.804	0.12199	0.11532
660.001	2.34206	2.41335	660.004	1.519	1.49009	660.001	0.943919	0.833798	660.003	0.496404	0.44182	660.003	0.265142	0.227519	660.004	0.130685	0.115461
660.201	2.34986	2.41514	660.204	1.52666	1.49154	660.201	0.943475	0.834717	660.203	0.492252	0.442338	660.203	0.268027	0.227794	660.204	0.126445	0.115603
660.401	2.34689	2.41693	660.404	1.5245	1.49299	660.401	0.935256	0.835636	660.403	0.494527	0.442856	660.403	0.259946	0.228069	660.404	0.130793	0.115745
660.601	2.35038	2.41872	660.604	1.52643	1.49443	660.601	0.938244	0.836555	660.603	0.499139	0.443374	660.603	0.262339	0.228344	660.604	0.124871	0.115887
660.801	2.36192	2.4205	660.804	1.52177	1.49587	660.801	0.942713	0.837473	660.803	0.501087	0.443892	660.803	0.253082	0.228619	660.804	0.131221	0.116028
661.001	2.35576	2.42228	661.004	1.5261	1.49732	661.001	0.945387	0.838391	661.003	0.495576	0.44441	661.003	0.263193	0.228894	661.004	0.130635	0.11617
661.201	2.35367	2.42406	661.204	1.5217	1.49876	661.201	0.940106	0.839309	661.203	0.503882	0.444928	661.203	0.270638	0.229169	661.204	0.13455	0.116312
661.401	2.36159	2.42584	661.404	1.52352	1.5002	661.401	0.947047	0.840227	661.403	0.495374	0.445446	661.403	0.259123	0.229444	661.404	0.133449	0.116453
661.601	2.35939	2.42762	661.604	1.53096	1.50164	661.601	0.94502	0.841144	661.603	0.498859	0.445963	661.603	0.26073	0.229719	661.604	0.134665	0.116595
661.801	2.36135	2.42939	661.804	1.54085	1.50308	661.801	0.941106	0.842061	661.803	0.496946	0.446481	661.803	0.259976	0.229994	661.804	0.135517	0.116737
662.001	2.36833	2.43116	662.004	1.53652	1.50452	662.001	0.947458	0.842978	662.003	0.498734	0.446998	662.003	0.265632	0.230269	662.004	0.134532	0.116879
662.201	2.36969	2.43293	662.204	1.5371	1.50596	662.201	0.95717	0.843894	662.203	0.507283	0.447516	662.203	0.267928	0.230544	662.204	0.132055	0.11702
662.401	2.35776	2.4347	662.404	1.53922	1.50739	662.401	0.955895	0.84481	662.403	0.506196	0.448033	662.403	0.264509	0.230819	662.404	0.14054	0.117162
662.601	2.36422	2.43647	662.604	1.53189	1.50883	662.601	0.945414	0.845726	662.603	0.500312	0.44855	662.603	0.26135	0.231093	662.604	0.136571	0.117304
662.801	2.37754	2.43823	662.804	1.53454	1.51027	662.801	0.948317	0.846642	662.803	0.493627	0.449067	662.803	0.268078	0.231368	662.804	0.126406	0.117445
663.001	2.36848	2.43999	663.004	1.53978	1.5117	663.001	0.953648	0.847557	663.003	0.494971	0.449584	663.003	0.259082	0.231643	663.004	0.123815	0.117587
663.201	2.37096	2.44175	663.204	1.53921	1.51313	663.201	0.948732	0.848472	663.203	0.499966	0.450101	663.203	0.258995	0.231918	663.204	0.132287	0.117728
663.401	2.37898	2.44351	663.404	1.54507	1.51457	663.401	0.949773	0.849387	663.403	0.499803	0.450618	663.403	0.2675	0.232192	663.404	0.138539	0.11787
663.601	2.3722	2.44526	663.604	1.53778	1.516	663.601	0.945205	0.850302	663.603	0.511251	0.451135	663.603	0.271698	0.232467	663.604	0.128318	0.118012
663.801	2.37445	2.44701	663.804	1.54389	1.51743	663.801	0.957346	0.851216	663.803	0.511128	0.451652	663.803	0.269125	0.232742	663.804	0.140938	0.118153
664.001	2.3807	2.44876	664.004	1.54328	1.51886	664.001	0.961147	0.85213	664.003	0.506749	0.452168	664.003	0.26271	0.233017	664.004	0.130676	0.118295
664.201	2.37868	2.45051	664.204	1.54866	1.52029	664.201	0.96046	0.853043	664.203	0.510032	0.452685	664.203	0.26811	0.233291	664.204	0.131596	0.118437
664.401	2.37957	2.45226	664.404	1.55335	1.52172	664.401	0.966132	0.853957	664.403	0.507287	0.453201	664.403	0.274297	0.233566	664.404	0.143251	0.118578
664.601	2.38858	2.454	664.604	1.55869	1.52314	664.601	0.959865	0.85487	664.603	0.506384	0.453718	664.603	0.277713	0.23384	664.604	0.136263	0.11872
664.801	2.38964	2.45574	664.804	1.55259	1.52457	664.801	0.960475	0.855783	664.803	0.507963	0.454234	664.803	0.267098	0.234115	664.804	0.125142	0.118861
665.001	2.38004	2.45748	665.004	1.54589	1.526	665.001	0.959554	0.856695	665.003	0.504659	0.45475	665.003	0.266479	0.23439	665.004	0.136711	0.119003
665.201	2.38874	2.45922	665.204	1.55037	1.52742	665.201	0.956625	0.857607	665.203	0.515816	0.455266	665.203	0.26713	0.234664	665.204	0.130507	0.119145
665.401	2.38391	2.46096	665.404	1.55787	1.52884	665.401	0.958292	0.858519	665.403	0.514521	0.455783	665.403	0.264857	0.234939	665.404	0.142761	0.119286
665.601	2.38126	2.46269	665.604	1.55728	1.53027	665.601	0.963313	0.859431	665.603	0.513521	0.456299	665.603	0.27841	0.235213	665.604	0.132303	0.119428
665.801	2.3881	2.46442	665.804	1.56138	1.53169	665.801	0.960306	0.860343	665.803	0.514505	0.456814	665.803	0.268493	0.235488	665.804	0.139759	0.119569
666.001	2.39341	2.46615	666.004	1.55899	1.53311	666.001	0.959662	0.861254	666.003	0.515316	0.45733	666.003	0.272917	0.235762	666.004	0.131097	0.119711
666.201	2.39713	2.46788	666.204	1.55321	1.53453	666.201	0.969557	0.862165	666.203	0.514228	0.457846	666.203	0.264405	0.236036	666.204	0.135502	0.119852
666.401	2.3991	2.4696	666.404	1.56161	1.53595	666.401	0.967726	0.863075	666.403	0.512701	0.458362	666.403	0.2737	0.236311	666.404	0.130219	0.119994
666.601	2.39239	2.47133	666.604	1.5666	1.53737	666.601	0.967542	0.863985	666.603	0.506034	0.458877	666.603	0.2714	0.236585	666.604	0.143075	0.120135
666.801	2.40145	2.47305	666.804	1.56656	1.53879	666.801	0.973074	0.864895	666.803	0.510931	0.459393	666.803	0.273644	0.23686	666.804	0.145427	0.120277
667.001	2.3917	2.47477	667.004	1.5636	1.5402	667.001	0.968289	0.865805	667.003	0.52063	0.459908	667.003	0.270567	0.237134	667.004	0.144816	0.120418
667.201	2.39699	2.47648	667.204	1.56558	1.54162	667.201	0.968107	0.866715	667.203	0.524028	0.460424	667.203	0.273419	0.237408	667.204	0.141798	0.12056
667.401	2.40542	2.4782	667.404	1.57495	1.54304	667.401	0.971703	0.867624	667.403	0.516545	0.460939	667.403	0.268719	0.237683	667.404	0.13496	0.120701
667.601	2.40917	2.47991	667.604	1.56797	1.54445	667.601	0.966784	0.868533	667.603	0.511498	0.461454	667.603	0.27482	0.237957	667.604	0.135804	0.120843
667.801	2.41267	2.48162	667.804	1.56793	1.54586	667.801	0.961903	0.869441	667.803	0.516404	0.461969	667.803	0.273835	0.238231	667.804	0.13291	0.120984
668.001	2.4088	2.48333	668.004	1.57517	1.54728	668.001	0.973061	0.87035	668.003	0.510287	0.462484	668.003	0.265042	0.238505	668.004	0.136706	0.121126
668.201	2.42085	2.48504	668.204	1.57344	1.54869	668.201	0.972015	0.871258	668.203	0.518708	0.462999	668.203	0.272175	0.238779	668.204	0.137634	0.121267
668.401	2.40675	2.48674	668.404	1.5706	1.5501	668.401	0.977632	0.872165	668.403	0.512949	0.463514	668.403	0.272539	0.239054	668.404	0.131306	0.121409
668.601	2.4105	2.48844	668.604	1.57421	1.55151	668.601	0.976156	0.873073	668.603	0.518211	0.464029	668.603	0.268981	0.239328	668.604	0.130457	0.12155
668.801	2.41508	2.49014	668.804	1.57118	1.55292	668.801	0.973625	0.87398	668.803	0.516347	0.464543	668.803	0.270921	0.239602	668.804	0.13941	0.121692
669.001	2.42109	2.49184	669.004	1.57939	1.55433	669.001	0.980557	0.874887	669.003	0.518295	0.465058	669.003	0.270507	0.239876	669.004	0.134819	0.121833
669.201	2.41781	2.49354	669.204	1.58118	1.55574	669.201	0.971634	0.875794	669.203	0.513045	0.465573	669.203	0.275823	0.24015	669.204	0.131503	0.121975
669.401	2.41851	2.49523	669.404	1.57525	1.55714	669.401	0.980637	0.8767	669.403	0.521839	0.466087	669.403	0.269292	0.240424	669.404	0.13416	0.122116
669.601	2.41413	2.49693	669.604	1.57969	1.55855	669.601	0.978372	0.877606	669.603	0.523881	0.466601	669.603	0.267738	0.240698	669.604	0.141103	0.122258
669.801	2.4299	2.49862	669.804	1.58392	1.55995	669.801	0.983106	0.878512	669.803	0.516197	0.467116	669.803	0.27909	0.240972	669.804	0.130391	0.122399
670.001	2.42656	2.5003	670.004	1.58862	1.56136	670.001	0.9806	0.879418	670.003	0.526406	0.46763	670.003	0.281685	0.241246	670.004	0.135097	0.12254
670.201	2.42493	2.50199	670.204	1.58771	1.56276	670.201	0.988683	0.880323	670.203	0.520798	0.468144	670.203	0.276649	0.24152	670.204	0.14093	0.122682
670.401	2.42833	2.50367	670.404	1.57713	1.56416	670.401	0.981883	0.881228	670.403	0.520654	0.468658	670.403	0.273402	0.241794	670.404	0.137497	0.122823
670.601	2.42923	2.50536	670.604	1.58426	1.56556	670.601	0.977445	0.882133	670.603	0.524615	0.469172	670.603	0.278183	0.242068	670.604	0.141464	0.122965
670.801	2.42488	2.50704	670.804	1.58111	1.56697	670.801	0.989806	0.883037	670.803	0.52791	0.469686	670.803	0.275955	0.242342	670.804	0.151924	0.123106
671.001	2.42536	2.50871	671.004	1.58721	1.56837	671.001	0.986819	0.883941	671.003	0.52661	0.4702	671.003	0.278416	0.242616	671.004	0.139773	0.123248
671.201	2.42922	2.51039	671.204	1.58937	1.56976	671.201	0.988405	0.884845	671.203	0.529324	0.470713	671.203	0.27699	0.24289	671.204	0.131312	0.123389
671.401	2.43098	2.51206	671.404	1.59079	1.57116	671.401	0.98397	0.885749	671.403	0.518625	0.471227	671.403	0.270709	0.243164	671.404	0.138325	0.12353
671.601	2.42583	2.51374	671.604	1.59367	1.57256	671.601	0.984055	0.886652	671.603	0.522969	0.471741	671.603	0.274498	0.243437	671.604	0.136628	0.123672
671.801	2.42975	2.51541	671.804	1.59566	1.57396	671.801	0.984428	0.887555	671.803	0.524763	0.472254	671.803	0.280308	0.243711	671.804	0.134605	0.123813
672.001	2.43651	2.51707	672.004	1.59817	1.57535	672.001	0.985084	0.888458	672.003	0.532998	0.472768	672.003	0.28556	0.243985	672.004	0.136736	0.123954
672.201	2.43551	2.51874	672.204	1.59857	1.57675	672.201	1.00294	0.88936	672.203	0.525759	0.473281	672.203	0.280205	0.244259	672.204	0.139764	0.124096
672.401	2.43931	2.5204	672.404	1.59643	1.57814	672.401	0.993696	0.890263	672.403	0.528613	0.473794	672.403	0.278068	0.244532	672.404	0.141976	0.124237
672.601	2.44286	2.52207	672.604	1.59374	1.57953	672.601	0.986706	0.891164	672.603	0.535702	0.474307	672.603	0.288318	0.244806	672.604	0.13523	0.124378
672.801	2.44349	2.52373	672.804	1.60221	1.58093	672.801	0.99061	0.892066	672.803	0.530052	0.47482	672.803	0.275999	0.24508	672.804	0.140627	0.12452
673.001	2.43988	2.52538	673.004	1.59659	1.58232	673.001	0.988298	0.892968	673.003	0.528334	0.475333	673.003	0.272749	0.245353	673.004	0.14207	0.124661
673.201	2.44273	2.52704	673.204	1.6022	1.58371	673.201	0.997262	0.893869	673.203	0.529387	0.475846	673.203	0.279151	0.245627	673.204	0.143701	0.124802
673.401	2.44409	2.52869	673.404	1.59296	1.5851	673.401	0.994526	0.894769	673.403	0.528999	0.476359	673.403	0.283542	0.245901	673.404	0.14352	0.124944
673.601	2.45318	2.53034	673.604	1.60287	1.58649	673.601	1.0021	0.89567	673.603	0.53767	0.476872	673.603	0.26984	0.246174	673.604	0.142614	0.125085
673.801	2.44983	2.53199	673.804	1.60778	1.58788	673.801	0.99505	0.89657	673.803	0.530164	0.477385	673.803	0.278451	0.246448	673.804	0.13639	0.125226
674.001	2.45856	2.53364	674.004	1.60434	1.58926	674.001	1	0.89747	674.003	0.531724	0.477897	674.003	0.287765	0.246721	674.004	0.14099	0.125368
674.201	2.45507	2.53529	674.204	1.60856	1.59065	674.201	0.996409	0.89837	674.203	0.530245	0.47841	674.203	0.288268	0.246995	674.204	0.142322	0.125509
674.401	2.45263	2.53693	674.404	1.61264	1.59203	674.401	0.990402	0.89927	674.403	0.529548	0.478922	674.403	0.284326	0.247268	674.404	0.138412	0.12565
674.601	2.4502	2.53857	674.604	1.61298	1.59342	674.601	0.99778	0.900169	674.603	0.529327	0.479434	674.603	0.285595	0.247542	674.604	0.141182	0.125792
674.801	2.46541	2.54021	674.804	1.60819	1.5948	674.801	1.00539	0.901068	674.803	0.533339	0.479947	674.803	0.281015	0.247815	674.804	0.142344	0.125933
675.001	2.46043	2.54185	675.004	1.61571	1.59619	675.001	1.00516	0.901966	675.003	0.537061	0.480459	675.003	0.285613	0.248089	675.004	0.142433	0.126074
675.201	2.46189	2.54349	675.204	1.61173	1.59757	675.201	0.997131	0.902865	675.203	0.531556	0.480971	675.203	0.286927	0.248362	675.204	0.130501	0.126215
675.401	2.4585	2.54512	675.404	1.61811	1.59895	675.401	0.997041	0.903763	675.403	0.532536	0.481483	675.403	0.278342	0.248636	675.404	0.152372	0.126357
675.601	2.47005	2.54675	675.604	1.60817	1.60033	675.601	1.00381	0.90466	675.603	0.538373	0.481995	675.603	0.288527	0.248909	675.604	0.149687	0.126498
675.801	2.46146	2.54838	675.804	1.61746	1.60171	675.801	1.00854	0.905558	675.803	0.535166	0.482507	675.803	0.28961	0.249182	675.804	0.141843	0.126639
676.001	2.45958	2.55001	676.004	1.61984	1.60309	676.001	1.01124	0.906455	676.003	0.531458	0.483019	676.003	0.279024	0.249456	676.004	0.147706	0.12678
676.201	2.47215	2.55164	676.204	1.6142	1.60447	676.201	1.00542	0.907352	676.203	0.539047	0.48353	676.203	0.281319	0.249729	676.204	0.142491	0.126922
676.401	2.46504	2.55326	676.404	1.62439	1.60584	676.401	1.0084	0.908249	676.403	0.539567	0.484042	676.403	0.279399	0.250002	676.404	0.140301	0.127063
676.601	2.47187	2.55489	676.604	1.61874	1.60722	676.601	1.01581	0.909145	676.603	0.548356	0.484554	676.603	0.284982	0.250275	676.604	0.140385	0.127204
676.801	2.46749	2.55651	676.804	1.62388	1.6086	676.801	1.01482	0.910041	676.803	0.537949	0.485065	676.803	0.293024	0.250549	676.804	0.142235	0.127345
677.001	2.47806	2.55812	677.004	1.62125	1.60997	677.001	1.00185	0.910937	677.003	0.541115	0.485576	677.003	0.291542	0.250822	677.004	0.143539	0.127486
677.201	2.47416	2.55974	677.204	1.6233	1.61134	677.201	1.01183	0.911833	677.203	0.54349	0.486088	677.203	0.289611	0.251095	677.204	0.146876	0.127628
677.401	2.4818	2.56136	677.404	1.62556	1.61272	677.401	1.01394	0.912728	677.403	0.542835	0.486599	677.403	0.292773	0.251368	677.404	0.144356	0.127769
677.601	2.4729	2.56297	677.604	1.62706	1.61409	677.601	1.00767	0.913623	677.603	0.546832	0.48711	677.603	0.291631	0.251641	677.604	0.146243	0.12791
677.801	2.48073	2.56458	677.804	1.62068	1.61546	677.801	1.01259	0.914518	677.803	0.540241	0.487621	677.803	0.284468	0.251914	677.804	0.144833	0.128051
678.001	2.48784	2.56619	678.004	1.62969	1.61683	678.001	1.01316	0.915412	678.003	0.538948	0.488132	678.003	0.278732	0.252188	678.004	0.146991	0.128192
678.201	2.47795	2.56779	678.204	1.62961	1.6182	678.201	1.00978	0.916307	678.203	0.542891	0.488643	678.203	0.286893	0.252461	678.204	0.150587	0.128333
678.401	2.48756	2.5694	678.404	1.62388	1.61957	678.401	1.01688	0.917201	678.403	0.544807	0.489154	678.403	0.291023	0.252734	678.404	0.149755	0.128475
678.601	2.48472	2.571	678.604	1.63502	1.62094	678.601	1.01606	0.918094	678.603	0.543899	0.489665	678.603	0.290623	0.253007	678.604	0.147586	0.128616
678.801	2.48805	2.5726	678.804	1.63195	1.62231	678.801	1.01388	0.918988	678.803	0.545872	0.490175	678.803	0.293242	0.25328	678.804	0.148747	0.128757
679.001	2.48667	2.5742	679.004	1.62787	1.62367	679.001	1.01282	0.919881	679.003	0.544533	0.490686	679.003	0.291115	0.253553	679.004	0.143497	0.128898
679.201	2.4907	2.5758	679.204	1.63401	1.62504	679.201	1.02173	0.920774	679.203	0.541249	0.491196	679.203	0.291356	0.253826	679.204	0.13785	0.129039
679.401	2.49038	2.57739	679.404	1.63757	1.6264	679.401	1.02247	0.921666	679.403	0.541713	0.491707	679.403	0.286912	0.254099	679.404	0.14604	0.12918
679.601	2.49528	2.57899	679.604	1.64025	1.62777	679.601	1.01843	0.922558	679.603	0.545103	0.492217	679.603	0.302862	0.254371	679.604	0.145355	0.129321
679.801	2.49033	2.58058	679.804	1.63797	1.62913	679.801	1.02772	0.923451	679.803	0.54903	0.492727	679.803	0.291717	0.254644	679.804	0.144481	0.129463
680.001	2.50005	2.58217	680.004	1.63802	1.63049	680.001	1.01866	0.924342	680.003	0.550985	0.493238	680.003	0.290812	0.254917	680.004	0.152945	0.129604
680.201	2.49326	2.58376	680.204	1.63727	1.63185	680.201	1.02089	0.925234	680.203	0.548347	0.493748	680.203	0.295006	0.25519	680.204	0.156217	0.129745
680.401	2.50011	2.58534	680.404	1.63877	1.63321	680.401	1.02418	0.926125	680.403	0.553589	0.494258	680.403	0.285251	0.255463	680.404	0.149227	0.129886
680.601	2.50466	2.58692	680.604	1.64389	1.63457	680.601	1.0176	0.927016	680.603	0.545819	0.494768	680.603	0.293946	0.255736	680.604	0.141673	0.130027
680.801	2.49735	2.58851	680.804	1.64005	1.63593	680.801	1.02828	0.927907	680.803	0.545832	0.495277	680.803	0.295994	0.256008	680.804	0.148397	0.130168
681.001	2.50549	2.59009	681.004	1.64035	1.63729	681.001	1.03456	0.928797	681.003	0.555516	0.495787	681.003	0.29546	0.256281	681.004	0.150909	0.130309
681.201	2.5027	2.59166	681.204	1.64266	1.63865	681.201	1.03186	0.929687	681.203	0.553243	0.496297	681.203	0.293615	0.256554	681.204	0.149668	0.13045
681.401	2.49788	2.59324	681.404	1.64993	1.64	681.401	1.02285	0.930577	681.403	0.54784	0.496807	681.403	0.285335	0.256827	681.404	0.146888	0.130591
681.601	2.5124	2.59481	681.604	1.65375	1.64136	681.601	1.03808	0.931466	681.603	0.548802	0.497316	681.603	0.285999	0.257099	681.604	0.140709	0.130732
681.801	2.50484	2.59639	681.804	1.65414	1.64271	681.801	1.03352	0.932356	681.803	0.555399	0.497826	681.803	0.293585	0.257372	681.804	0.155837	0.130873
682.001	2.50543	2.59796	682.004	1.65113	1.64407	682.001	1.02978	0.933245	682.003	0.549093	0.498335	682.003	0.302892	0.257645	682.004	0.147557	0.131014
682.201	2.50387	2.59952	682.204	1.64899	1.64542	682.201	1.03174	0.934133	682.203	0.554409	0.498844	682.203	0.29777	0.257917	682.204	0.140769	0.131155
682.401	2.50591	2.60109	682.404	1.65065	1.64677	682.401	1.04096	0.935022	682.403	0.552216	0.499353	682.403	0.289242	0.25819	682.404	0.152957	0.131296
682.601	2.51297	2.60266	682.604	1.6568	1.64812	682.601	1.02438	0.93591	682.603	0.549382	0.499863	682.603	0.293719	0.258462	682.604	0.153397	0.131437
682.801	2.51496	2.60422	682.804	1.65778	1.64948	682.801	1.02694	0.936798	682.803	0.556607	0.500372	682.803	0.296977	0.258735	682.804	0.144706	0.131578
683.001	2.51649	2.60578	683.004	1.65581	1.65083	683.001	1.03559	0.937686	683.003	0.556242	0.500881	683.003	0.299065	0.259007	683.004	0.148145	0.131719
683.201	2.52433	2.60734	683.204	1.65151	1.65217	683.201	1.03722	0.938573	683.203	0.554795	0.50139	683.203	0.295925	0.25928	683.204	0.149235	0.13186
683.401	2.51849	2.6089	683.404	1.65256	1.65352	683.401	1.03824	0.93946	683.403	0.554341	0.501898	683.403	0.299899	0.259552	683.404	0.150953	0.132001
683.601	2.52007	2.61045	683.604	1.66209	1.65487	683.601	1.03775	0.940347	683.603	0.560364	0.502407	683.603	0.300195	0.259825	683.604	0.149829	0.132142
683.801	2.52455	2.612	683.804	1.6615	1.65622	683.801	1.03954	0.941234	683.803	0.562184	0.502916	683.803	0.296681	0.260097	683.804	0.147669	0.132283
684.001	2.5253	2.61356	684.004	1.66065	1.65756	684.001	1.03978	0.94212	684.003	0.554594	0.503424	684.003	0.298679	0.26037	684.004	0.142517	0.132424
684.201	2.52947	2.61511	684.204	1.67062	1.65891	684.201	1.03644	0.943006	684.203	0.554365	0.503933	684.203	0.295762	0.260642	684.204	0.160445	0.132565
684.401	2.52937	2.61665	684.404	1.66117	1.66025	684.401	1.04079	0.943892	684.403	0.561298	0.504441	684.403	0.297107	0.260915	684.404	0.150236	0.132706
684.601	2.5265	2.6182	684.604	1.66312	1.66159	684.601	1.03814	0.944777	684.603	0.560953	0.50495	684.603	0.301516	0.261187	684.604	0.149675	0.132847
684.801	2.53049	2.61974	684.804	1.66244	1.66294	684.801	1.03935	0.945662	684.803	0.559051	0.505458	684.803	0.299126	0.261459	684.804	0.148762	0.132988
685.001	2.53081	2.62129	685.004	1.6651	1.66428	685.001	1.04716	0.946547	685.003	0.554443	0.505966	685.003	0.297465	0.261732	685.004	0.155099	0.133129
685.201	2.52634	2.62283	685.204	1.65706	1.66562	685.201	1.04332	0.947432	685.203	0.565907	0.506474	685.203	0.293088	0.262004	685.204	0.150552	0.13327
685.401	2.53877	2.62436	685.404	1.66738	1.66696	685.401	1.0463	0.948316	685.403	0.562216	0.506982	685.403	0.304155	0.262276	685.404	0.155919	0.133411
685.601	2.53235	2.6259	685.604	1.67317	1.6683	685.601	1.04561	0.9492	685.603	0.55522	0.50749	685.603	0.294996	0.262548	685.604	0.155572	0.133552
685.801	2.52526	2.62744	685.804	1.67132	1.66964	685.801	1.05171	0.950084	685.803	0.561351	0.507998	685.803	0.300741	0.262821	685.804	0.148969	0.133693
686.001	2.53939	2.62897	686.004	1.67376	1.67098	686.001	1.04375	0.950968	686.003	0.560123	0.508506	686.003	0.299695	0.263093	686.004	0.150922	0.133834
686.201	2.53526	2.6305	686.204	1.67504	1.67231	686.201	1.04149	0.951851	686.203	0.555018	0.509013	686.203	0.29218	0.263365	686.204	0.15175	0.133975
686.401	2.5441	2.63203	686.404	1.67779	1.67365	686.401	1.04386	0.952734	686.403	0.555808	0.509521	686.403	0.30543	0.263637	686.404	0.147714	0.134116
686.601	2.54179	2.63356	686.604	1.67603	1.67498	686.601	1.0503	0.953617	686.603	0.560769	0.510029	686.603	0.292219	0.263909	686.604	0.154912	0.134257
686.801	2.54136	2.63508	686.804	1.68261	1.67632	686.801	1.04848	0.954499	686.803	0.565845	0.510536	686.803	0.299026	0.264181	686.804	0.149205	0.134398
687.001	2.54364	2.63661	687.004	1.68378	1.67765	687.001	1.0484	0.955381	687.003	0.563318	0.511043	687.003	0.295008	0.264453	687.004	0.154146	0.134538
687.201	2.54689	2.63813	687.204	1.67893	1.67898	687.201	1.04731	0.956263	687.203	0.560613	0.511551	687.203	0.304858	0.264725	687.204	0.149392	0.134679
687.401	2.54493	2.63965	687.404	1.67606	1.68032	687.401	1.05602	0.957145	687.403	0.568051	0.512058	687.403	0.299154	0.264997	687.404	0.14786	0.13482
687.601	2.55194	2.64117	687.604	1.68256	1.68165	687.601	1.05491	0.958027	687.603	0.570084	0.512565	687.603	0.306937	0.265269	687.604	0.15106	0.134961
687.801	2.55743	2.64268	687.804	1.68007	1.68298	687.801	1.05299	0.958908	687.803	0.569069	0.513072	687.803	0.310277	0.265541	687.804	0.153738	0.135102
688.001	2.55109	2.6442	688.004	1.69308	1.68431	688.001	1.05893	0.959788	688.003	0.569105	0.513579	688.003	0.309606	0.265813	688.004	0.16143	0.135243
688.201	2.55687	2.64571	688.204	1.69103	1.68564	688.201	1.05291	0.960669	688.203	0.567594	0.514086	688.203	0.302835	0.266085	688.204	0.153494	0.135384
688.401	2.55816	2.64722	688.404	1.68716	1.68696	688.401	1.06077	0.961549	688.403	0.569937	0.514593	688.403	0.308571	0.266357	688.404	0.158564	0.135524
688.601	2.5543	2.64873	688.604	1.68195	1.68829	688.601	1.06129	0.962429	688.603	0.56875	0.5151	688.603	0.304863	0.266629	688.604	0.155856	0.135665
688.801	2.56185	2.65024	688.804	1.69092	1.68962	688.801	1.06287	0.963309	688.803	0.568474	0.515606	688.803	0.306044	0.266901	688.804	0.149664	0.135806
689.001	2.56539	2.65174	689.004	1.68844	1.69094	689.001	1.05712	0.964189	689.003	0.57259	0.516113	689.003	0.302572	0.267173	689.004	0.155802	0.135947
689.201	2.56561	2.65325	689.204	1.68627	1.69227	689.201	1.05592	0.965068	689.203	0.56764	0.516619	689.203	0.312267	0.267445	689.204	0.16435	0.136088
689.401	2.56074	2.65475	689.404	1.68949	1.69359	689.401	1.05779	0.965947	689.403	0.567987	0.517126	689.403	0.305589	0.267717	689.404	0.152591	0.136229
689.601	2.56292	2.65625	689.604	1.69027	1.69491	689.601	1.06209	0.966826	689.603	0.568461	0.517632	689.603	0.302755	0.267988	689.604	0.151589	0.136369
689.801	2.56697	2.65775	689.804	1.69053	1.69624	689.801	1.06472	0.967704	689.803	0.575896	0.518138	689.803	0.304307	0.26826	689.804	0.150651	0.13651
690.001	2.56671	2.65924	690.004	1.69147	1.69756	690.001	1.05323	0.968582	690.003	0.578811	0.518645	690.003	0.305084	0.268532	690.004	0.152258	0.136651
690.201	2.56438	2.66074	690.204	1.69997	1.69888	690.201	1.0691	0.96946	690.203	0.571483	0.519151	690.203	0.309335	0.268804	690.204	0.153872	0.136792
690.401	2.56846	2.66223	690.404	1.6943	1.7002	690.401	1.06175	0.970338	690.403	0.573675	0.519657	690.403	0.318687	0.269075	690.404	0.16574	0.136932
690.601	2.57358	2.66372	690.604	1.69387	1.70152	690.601	1.06262	0.971215	690.603	0.576143	0.520163	690.603	0.311916	0.269347	690.604	0.162725	0.137073
690.801	2.56956	2.66521	690.804	1.69297	1.70284	690.801	1.07648	0.972092	690.803	0.577004	0.520668	690.803	0.309494	0.269619	690.804	0.154323	0.137214
691.001	2.57036	2.6667	691.004	1.70064	1.70415	691.001	1.05653	0.972969	691.003	0.571022	0.521174	691.003	0.309738	0.26989	691.004	0.155986	0.137355
691.201	2.58117	2.66818	691.204	1.6993	1.70547	691.201	1.06526	0.973845	691.203	0.580796	0.52168	691.203	0.316852	0.270162	691.204	0.15746	0.137495
691.401	2.57186	2.66967	691.404	1.69609	1.70679	691.401	1.06784	0.974722	691.403	0.573565	0.522186	691.403	0.30264	0.270433	691.404	0.159307	0.137636
691.601	2.5636	2.67115	691.604	1.70196	1.7081	691.601	1.06643	0.975598	691.603	0.571676	0.522691	691.603	0.307606	0.270705	691.604	0.155177	0.137777
691.801	2.58614	2.67263	691.804	1.7026	1.70942	691.801	1.06931	0.976473	691.803	0.57753	0.523197	691.803	0.302616	0.270977	691.804	0.152979	0.137918
692.001	2.58442	2.67411	692.004	1.70666	1.71073	692.001	1.0751	0.977349	692.003	0.581787	0.523702	692.003	0.302784	0.271248	692.004	0.162964	0.138058
692.201	2.58775	2.67558	692.204	1.70722	1.71204	692.201	1.07375	0.978224	692.203	0.576746	0.524207	692.203	0.311322	0.27152	692.204	0.157324	0.138199
692.401	2.58442	2.67706	692.404	1.69892	1.71335	692.401	1.06805	0.979099	692.403	0.578563	0.524712	692.403	0.314394	0.271791	692.404	0.15476	0.13834
692.601	2.58385	2.67853	692.604	1.70364	1.71467	692.601	1.07139	0.979974	692.603	0.584233	0.525218	692.603	0.310412	0.272062	692.604	0.157001	0.138481
692.801	2.59102	2.68	692.804	1.71103	1.71598	692.801	1.07371	0.980848	692.803	0.582359	0.525723	692.803	0.306063	0.272334	692.804	0.157043	0.138621
693.001	2.59169	2.68147	693.004	1.71279	1.71729	693.001	1.08114	0.981722	693.003	0.577744	0.526228	693.003	0.31483	0.272605	693.004	0.15895	0.138762
693.201	2.59087	2.68294	693.204	1.7096	1.71859	693.201	1.07602	0.982596	693.203	0.578238	0.526733	693.203	0.31817	0.272877	693.204	0.167719	0.138903
693.401	2.59028	2.68441	693.404	1.71399	1.7199	693.401	1.07995	0.98347	693.403	0.591721	0.527237	693.403	0.312541	0.273148	693.404	0.159642	0.139043
693.601	2.59378	2.68587	693.604	1.71063	1.72121	693.601	1.07699	0.984343	693.603	0.583258	0.527742	693.603	0.310594	0.273419	693.604	0.162859	0.139184
693.801	2.59659	2.68733	693.804	1.71662	1.72252	693.801	1.07085	0.985216	693.803	0.583571	0.528247	693.803	0.316406	0.273691	693.804	0.159039	0.139325
694.001	2.59926	2.68879	694.004	1.71657	1.72382	694.001	1.07319	0.986089	694.003	0.581721	0.528751	694.003	0.313666	0.273962	694.004	0.157482	0.139465
694.201	2.58854	2.69025	694.204	1.71246	1.72513	694.201	1.07987	0.986961	694.203	0.584071	0.529256	694.203	0.314744	0.274233	694.204	0.164946	0.139606
694.401	2.59762	2.69171	694.404	1.7217	1.72643	694.401	1.07409	0.987834	694.403	0.585631	0.52976	694.403	0.315811	0.274505	694.404	0.157444	0.139747
694.601	2.59376	2.69317	694.604	1.72484	1.72773	694.601	1.07268	0.988706	694.603	0.579267	0.530265	694.603	0.318328	0.274776	694.604	0.154769	0.139887
694.801	2.59948	2.69462	694.804	1.73607	1.72904	694.801	1.0836	0.989577	694.803	0.591071	0.530769	694.803	0.309797	0.275047	694.804	0.157148	0.140028
695.001	2.59813	2.69607	695.004	1.71889	1.73034	695.001	1.08243	0.990449	695.003	0.588954	0.531273	695.003	0.314321	0.275318	695.004	0.159748	0.140169
695.201	2.59798	2.69752	695.204	1.72373	1.73164	695.201	1.08351	0.99132	695.203	0.585941	0.531777	695.203	0.308165	0.275589	695.204	0.163481	0.140309
695.401	2.60613	2.69897	695.404	1.71336	1.73294	695.401	1.08341	0.992191	695.403	0.58521	0.532281	695.403	0.316302	0.27586	695.404	0.157398	0.14045
695.601	2.6022	2.70042	695.604	1.72515	1.73424	695.601	1.0797	0.993061	695.603	0.593367	0.532785	695.603	0.311168	0.276132	695.604	0.161278	0.14059
695.801	2.60813	2.70186	695.804	1.72751	1.73554	695.801	1.07621	0.993932	695.803	0.592607	0.533289	695.803	0.313989	0.276403	695.804	0.156573	0.140731
696.001	2.60261	2.7033	696.004	1.73054	1.73683	696.001	1.08745	0.994802	696.003	0.587209	0.533793	696.003	0.314046	0.276674	696.004	0.165149	0.140872
696.201	2.60787	2.70475	696.204	1.72242	1.73813	696.201	1.08233	0.995672	696.203	0.590294	0.534297	696.203	0.311241	0.276945	696.204	0.162124	0.141012
696.401	2.61598	2.70619	696.404	1.73224	1.73943	696.401	1.08863	0.996541	696.403	0.587507	0.5348	696.403	0.313113	0.277216	696.404	0.159936	0.141153
696.601	2.61019	2.70762	696.604	1.72937	1.74072	696.601	1.08595	0.997411	696.603	0.581138	0.535304	696.603	0.317037	0.277487	696.604	0.164721	0.141293
696.801	2.61011	2.70906	696.804	1.73121	1.74202	696.801	1.08597	0.99828	696.803	0.591929	0.535807	696.803	0.319697	0.277758	696.804	0.156075	0.141434
697.001	2.61736	2.71049	697.004	1.72863	1.74331	697.001	1.09973	0.999148	697.003	0.597603	0.536311	697.003	0.309196	0.278029	697.004	0.163571	0.141575
697.201	2.62039	2.71193	697.204	1.73745	1.7446	697.201	1.0872	1.00002	697.203	0.585063	0.536814	697.203	0.313684	0.2783	697.204	0.159489	0.141715
697.401	2.61544	2.71336	697.404	1.74729	1.7459	697.401	1.09286	1.00089	697.403	0.58775	0.537317	697.403	0.319031	0.278571	697.404	0.163615	0.141856
697.601	2.61252	2.71479	697.604	1.73467	1.74719	697.601	1.09131	1.00175	697.603	0.596497	0.537821	697.603	0.322919	0.278842	697.604	0.158109	0.141996
697.801	2.62768	2.71622	697.804	1.73357	1.74848	697.801	1.0874	1.00262	697.803	0.590884	0.538324	697.803	0.315032	0.279112	697.804	0.163255	0.142137
698.001	2.62167	2.71764	698.004	1.73827	1.74977	698.001	1.09304	1.00349	698.003	0.59329	0.538827	698.003	0.3149	0.279383	698.004	0.155936	0.142277
698.201	2.61688	2.71907	698.204	1.73269	1.75106	698.201	1.1011	1.00436	698.203	0.588757	0.53933	698.203	0.315617	0.279654	698.204	0.165325	0.142418
698.401	2.62726	2.72049	698.404	1.74463	1.75234	698.401	1.09676	1.00522	698.403	0.59625	0.539832	698.403	0.322544	0.279925	698.404	0.164112	0.142558
698.601	2.63397	2.72191	698.604	1.74483	1.75363	698.601	1.09655	1.00609	698.603	0.595822	0.540335	698.603	0.32465	0.280196	698.604	0.161847	0.142699
698.801	2.63148	2.72333	698.804	1.74335	1.75492	698.801	1.08765	1.00696	698.803	0.597497	0.540838	698.803	0.319392	0.280466	698.804	0.169894	0.142839
699.001	2.62685	2.72475	699.004	1.74796	1.7562	699.001	1.10409	1.00782	699.003	0.591657	0.54134	699.003	0.313096	0.280737	699.004	0.165593	0.14298
699.201	2.63309	2.72616	699.204	1.74362	1.75749	699.201	1.10375	1.00869	699.203	0.598224	0.541843	699.203	0.322273	0.281008	699.204	0.165329	0.14312
699.401	2.63876	2.72757	699.404	1.75055	1.75877	699.401	1.1001	1.00955	699.403	0.601197	0.542345	699.403	0.328009	0.281279	699.404	0.163903	0.143261
699.601	2.62441	2.72899	699.604	1.75199	1.76006	699.601	1.0954	1.01042	699.603	0.601374	0.542848	699.603	0.305683	0.281549	699.604	0.164665	0.143401
699.801	2.6337	2.7304	699.804	1.73607	1.76134	699.801	1.10382	1.01128	699.803	0.595121	0.54335	699.803	0.326599	0.28182	699.804	0.168707	0.143542
700.001	2.64374	2.73181	700.004	1.74396	1.76262	700.001	1.10608	1.01215	700.003	0.594976	0.543852	700.003	0.326154	0.28209	700.004	0.168301	0.143682
700.201	2.63618	2.73321	700.204	1.75076	1.7639	700.201	1.10565	1.01301	700.203	0.596111	0.544354	700.203	0.311726	0.282361	700.204	0.166281	0.143823
700.401	2.63929	2.73462	700.404	1.75588	1.76518	700.401	1.10896	1.01388	700.403	0.59269	0.544856	700.403	0.316425	0.282632	700.404	0.166353	0.143963
700.601	2.63783	2.73602	700.604	1.75372	1.76646	700.601	1.10538	1.01474	700.603	0.598804	0.545358	700.603	0.32207	0.282902	700.604	0.162385	0.144104
700.801	2.63894	2.73742	700.804	1.75206	1.76774	700.801	1.1067	1.0156	700.803	0.597612	0.54586	700.803	0.317292	0.283173	700.804	0.167788	0.144244
701.001	2.63949	2.73882	701.004	1.75433	1.76902	701.001	1.10661	1.01647	701.003	0.600662	0.546362	701.003	0.329802	0.283443	701.004	0.173242	0.144385
701.201	2.6411	2.74022	701.204	1.76073	1.7703	701.201	1.1062	1.01733	701.203	0.604695	0.546864	701.203	0.322203	0.283714	701.204	0.157462	0.144525
701.401	2.64786	2.74162	701.404	1.75773	1.77157	701.401	1.11379	1.01819	701.403	0.599448	0.547366	701.403	0.325289	0.283984	701.404	0.162351	0.144665
701.601	2.65201	2.74302	701.604	1.76027	1.77285	701.601	1.10208	1.01906	701.603	0.602082	0.547867	701.603	0.318156	0.284255	701.604	0.165266	0.144806
701.801	2.64568	2.74441	701.804	1.76235	1.77413	701.801	1.10713	1.01992	701.803	0.611931	0.548369	701.803	0.314394	0.284525	701.804	0.173501	0.144946
702.001	2.6473	2.7458	702.004	1.75549	1.7754	702.001	1.10987	1.02078	702.003	0.604393	0.54887	702.003	0.326015	0.284795	702.004	0.171813	0.145087
702.201	2.64599	2.74719	702.204	1.7601	1.77667	702.201	1.10815	1.02164	702.203	0.602535	0.549371	702.203	0.327471	0.285066	702.204	0.166915	0.145227
702.401	2.65343	2.74858	702.404	1.76058	1.77795	702.401	1.10753	1.0225	702.403	0.606683	0.549873	702.403	0.32821	0.285336	702.404	0.166607	0.145367
702.601	2.64843	2.74997	702.604	1.76604	1.77922	702.601	1.10869	1.02337	702.603	0.608698	0.550374	702.603	0.325374	0.285607	702.604	0.166553	0.145508
702.801	2.66293	2.75135	702.804	1.75921	1.78049	702.801	1.11212	1.02423	702.803	0.6033	0.550875	702.803	0.323532	0.285877	702.804	0.163886	0.145648
703.001	2.66006	2.75274	703.004	1.76553	1.78176	703.001	1.12077	1.02509	703.003	0.60844	0.551376	703.003	0.321655	0.286147	703.004	0.168236	0.145789
703.201	2.65692	2.75412	703.204	1.76813	1.78303	703.201	1.11986	1.02595	703.203	0.601072	0.551877	703.203	0.324431	0.286417	703.204	0.153828	0.145929
703.401	2.6571	2.7555	703.404	1.76293	1.7843	703.401	1.11901	1.02681	703.403	0.609971	0.552378	703.403	0.327367	0.286688	703.404	0.163183	0.146069
703.601	2.65663	2.75688	703.604	1.76791	1.78557	703.601	1.12072	1.02767	703.603	0.602481	0.552879	703.603	0.326433	0.286958	703.604	0.16653	0.14621
703.801	2.67219	2.75825	703.804	1.7733	1.78683	703.801	1.12288	1.02853	703.803	0.611489	0.553379	703.803	0.333603	0.287228	703.804	0.166606	0.14635
704.001	2.66384	2.75963	704.004	1.77523	1.7881	704.001	1.11377	1.02939	704.003	0.613589	0.55388	704.003	0.336208	0.287498	704.004	0.159804	0.14649
704.201	2.67303	2.761	704.204	1.77558	1.78937	704.201	1.12547	1.03025	704.203	0.607091	0.554381	704.203	0.328241	0.287768	704.204	0.167734	0.146631
704.401	2.66881	2.76237	704.404	1.7735	1.79063	704.401	1.12159	1.03111	704.403	0.61012	0.554881	704.403	0.322101	0.288039	704.404	0.161937	0.146771
704.601	2.66737	2.76374	704.604	1.77327	1.7919	704.601	1.11774	1.03196	704.603	0.610044	0.555381	704.603	0.32591	0.288309	704.604	0.170469	0.146911
704.801	2.67168	2.76511	704.804	1.77361	1.79316	704.801	1.12635	1.03282	704.803	0.609878	0.555882	704.803	0.319523	0.288579	704.804	0.170065	0.147052
705.001	2.66959	2.76648	705.004	1.77951	1.79442	705.001	1.12999	1.03368	705.003	0.612001	0.556382	705.003	0.329067	0.288849	705.004	0.167647	0.147192
705.201	2.67242	2.76785	705.204	1.77835	1.79568	705.201	1.12024	1.03454	705.203	0.608423	0.556882	705.203	0.335973	0.289119	705.204	0.162052	0.147332
705.401	2.67122	2.76921	705.404	1.77795	1.79694	705.401	1.12543	1.0354	705.403	0.61435	0.557382	705.403	0.332814	0.289389	705.404	0.17075	0.147473
705.601	2.67578	2.77057	705.604	1.78115	1.79821	705.601	1.11858	1.03625	705.603	0.619113	0.557882	705.603	0.324811	0.289659	705.604	0.166466	0.147613
705.801	2.67202	2.77193	705.804	1.78927	1.79946	705.801	1.12592	1.03711	705.803	0.614173	0.558382	705.803	0.339319	0.289929	705.804	0.167028	0.147753
706.001	2.67985	2.77329	706.004	1.77492	1.80072	706.001	1.13475	1.03797	706.003	0.61702	0.558882	706.003	0.328589	0.290199	706.004	0.169552	0.147894
706.201	2.68029	2.77465	706.204	1.78834	1.80198	706.201	1.12476	1.03882	706.203	0.614541	0.559382	706.203	0.329794	0.290469	706.204	0.168749	0.148034
706.401	2.68097	2.776	706.404	1.78273	1.80324	706.401	1.1266	1.03968	706.403	0.61627	0.559881	706.403	0.325107	0.290739	706.404	0.163071	0.148174
706.601	2.67632	2.77736	706.604	1.7787	1.8045	706.601	1.1365	1.04054	706.603	0.611846	0.560381	706.603	0.332012	0.291009	706.604	0.171741	0.148314
706.801	2.68781	2.77871	706.804	1.78641	1.80575	706.801	1.13435	1.04139	706.803	0.613619	0.560881	706.803	0.341481	0.291278	706.804	0.17313	0.148455
707.001	2.67164	2.78006	707.004	1.78681	1.80701	707.001	1.1302	1.04225	707.003	0.61341	0.56138	707.003	0.327515	0.291548	707.004	0.169713	0.148595
707.201	2.6867	2.78141	707.204	1.78086	1.80826	707.201	1.12347	1.0431	707.203	0.620287	0.561879	707.203	0.334371	0.291818	707.204	0.168075	0.148735
707.401	2.68473	2.78276	707.404	1.78665	1.80951	707.401	1.13199	1.04396	707.403	0.614147	0.562379	707.403	0.339354	0.292088	707.404	0.171837	0.148875
707.601	2.68609	2.7841	707.604	1.78525	1.81077	707.601	1.12365	1.04481	707.603	0.612235	0.562878	707.603	0.332804	0.292358	707.604	0.174403	0.149016
707.801	2.69075	2.78545	707.804	1.78997	1.81202	707.801	1.12758	1.04567	707.803	0.612947	0.563377	707.803	0.334749	0.292627	707.804	0.172123	0.149156
708.001	2.69163	2.78679	708.004	1.79566	1.81327	708.001	1.13679	1.04652	708.003	0.613942	0.563876	708.003	0.327943	0.292897	708.004	0.166687	0.149296
708.201	2.68452	2.78813	708.204	1.79655	1.81452	708.201	1.13741	1.04738	708.203	0.609851	0.564375	708.203	0.337116	0.293167	708.204	0.17189	0.149436
708.401	2.68439	2.78947	708.404	1.78936	1.81577	708.401	1.13188	1.04823	708.403	0.617386	0.564874	708.403	0.331296	0.293437	708.404	0.171649	0.149576
708.601	2.69207	2.79081	708.604	1.792	1.81702	708.601	1.13473	1.04908	708.603	0.622538	0.565373	708.603	0.328982	0.293706	708.604	0.175116	0.149717
708.801	2.70258	2.79214	708.804	1.79852	1.81827	708.801	1.13714	1.04994	708.803	0.621154	0.565872	708.803	0.327967	0.293976	708.804	0.167367	0.149857
709.001	2.69038	2.79348	709.004	1.78943	1.81952	709.001	1.14368	1.05079	709.003	0.616582	0.56637	709.003	0.332302	0.294245	709.004	0.162995	0.149997
709.201	2.69547	2.79481	709.204	1.78678	1.82076	709.201	1.13481	1.05164	709.203	0.624816	0.566869	709.203	0.330932	0.294515	709.204	0.180714	0.150137
709.401	2.70126	2.79614	709.404	1.8093	1.82201	709.401	1.13441	1.05249	709.403	0.623731	0.567367	709.403	0.340126	0.294785	709.404	0.164102	0.150277
709.601	2.69981	2.79747	709.604	1.79519	1.82325	709.601	1.14063	1.05335	709.603	0.618964	0.567866	709.603	0.332548	0.295054	709.604	0.173323	0.150418
709.801	2.70232	2.7988	709.804	1.80278	1.8245	709.801	1.14076	1.0542	709.803	0.61837	0.568364	709.803	0.328611	0.295324	709.804	0.166492	0.150558
710.001	2.69505	2.80012	710.004	1.8002	1.82574	710.001	1.13573	1.05505	710.003	0.614231	0.568862	710.003	0.332328	0.295593	710.004	0.176069	0.150698
710.201	2.69952	2.80145	710.204	1.8027	1.82698	710.201	1.15043	1.0559	710.203	0.621378	0.569361	710.203	0.332856	0.295863	710.204	0.169272	0.150838
710.401	2.70538	2.80277	710.404	1.80045	1.82823	710.401	1.137	1.05675	710.403	0.619157	0.569859	710.403	0.335858	0.296132	710.404	0.171919	0.150978
710.601	2.70276	2.80409	710.604	1.80052	1.82947	710.601	1.14852	1.0576	710.603	0.626843	0.570357	710.603	0.340108	0.296402	710.604	0.173627	0.151118
710.801	2.70986	2.80541	710.804	1.81081	1.83071	710.801	1.14152	1.05845	710.803	0.618757	0.570855	710.803	0.335974	0.296671	710.804	0.173264	0.151258
711.001	2.71203	2.80673	711.004	1.80999	1.83195	711.001	1.14793	1.0593	711.003	0.62002	0.571353	711.003	0.339769	0.29694	711.004	0.170192	0.151399
711.201	2.706	2.80805	711.204	1.80616	1.83319	711.201	1.14709	1.06015	711.203	0.62814	0.57185	711.203	0.339506	0.29721	711.204	0.179395	0.151539
711.401	2.71509	2.80936	711.404	1.8075	1.83443	711.401	1.14665	1.061	711.403	0.619751	0.572348	711.403	0.338632	0.297479	711.404	0.176956	0.151679
711.601	2.70704	2.81068	711.604	1.8074	1.83566	711.601	1.15348	1.06185	711.603	0.619834	0.572846	711.603	0.341122	0.297749	711.604	0.168137	0.151819
711.801	2.71348	2.81199	711.804	1.81188	1.8369	711.801	1.15205	1.0627	711.803	0.620577	0.573343	711.803	0.337601	0.298018	711.804	0.169296	0.151959
712.001	2.70902	2.8133	712.004	1.8091	1.83814	712.001	1.14386	1.06355	712.003	0.623741	0.573841	712.003	0.335613	0.298287	712.004	0.170325	0.152099
712.201	2.71932	2.81461	712.204	1.81485	1.83937	712.201	1.15137	1.0644	712.203	0.631613	0.574338	712.203	0.337873	0.298556	712.204	0.172297	0.152239
712.401	2.71706	2.81592	712.404	1.81155	1.84061	712.401	1.1487	1.06525	712.403	0.623833	0.574836	712.403	0.342578	0.298826	712.404	0.178916	0.152379
712.601	2.72736	2.81722	712.604	1.8192	1.84184	712.601	1.14738	1.0661	712.603	0.628079	0.575333	712.603	0.344037	0.299095	712.604	0.167737	0.152519
712.801	2.71603	2.81853	712.804	1.81809	1.84307	712.801	1.14938	1.06694	712.803	0.632652	0.57583	712.803	0.337501	0.299364	712.804	0.176501	0.152659
713.001	2.72349	2.81983	713.004	1.81111	1.84431	713.001	1.15238	1.06779	713.003	0.633793	0.576327	713.003	0.338393	0.299633	713.004	0.171424	0.152799
713.201	2.72253	2.82113	713.204	1.81926	1.84554	713.201	1.15402	1.06864	713.203	0.626674	0.576824	713.203	0.332992	0.299902	713.204	0.171072	0.15294
713.401	2.72398	2.82243	713.404	1.81813	1.84677	713.401	1.15855	1.06949	713.403	0.63509	0.577321	713.403	0.343692	0.300172	713.404	0.168849	0.15308
713.601	2.72578	2.82373	713.604	1.82352	1.848	713.601	1.16422	1.07033	713.603	0.630363	0.577818	713.603	0.342284	0.300441	713.604	0.176006	0.15322
713.801	2.72306	2.82502	713.804	1.81926	1.84923	713.801	1.15165	1.07118	713.803	0.631899	0.578315	713.803	0.340801	0.30071	713.804	0.174718	0.15336
714.001	2.71715	2.82632	714.004	1.82304	1.85046	714.001	1.15112	1.07203	714.003	0.63726	0.578812	714.003	0.341973	0.300979	714.004	0.174922	0.1535
714.201	2.73117	2.82761	714.204	1.82124	1.85169	714.201	1.1467	1.07287	714.203	0.635254	0.579308	714.203	0.342391	0.301248	714.204	0.171274	0.15364
714.401	2.7218	2.8289	714.404	1.82507	1.85291	714.401	1.15699	1.07372	714.403	0.635173	0.579805	714.403	0.350383	0.301517	714.404	0.177768	0.15378
714.601	2.73951	2.83019	714.604	1.8281	1.85414	714.601	1.15814	1.07456	714.603	0.633306	0.580301	714.603	0.346043	0.301786	714.604	0.175673	0.15392
714.801	2.73665	2.83148	714.804	1.82211	1.85537	714.801	1.15447	1.07541	714.803	0.636261	0.580798	714.803	0.347217	0.302055	714.804	0.176872	0.15406
715.001	2.73687	2.83277	715.004	1.82149	1.85659	715.001	1.15549	1.07625	715.003	0.638687	0.581294	715.003	0.34329	0.302324	715.004	0.179849	0.1542
715.201	2.73984	2.83406	715.204	1.83187	1.85782	715.201	1.15742	1.0771	715.203	0.631418	0.58179	715.203	0.34218	0.302593	715.204	0.174412	0.15434
715.401	2.73413	2.83534	715.404	1.82595	1.85904	715.401	1.16469	1.07794	715.403	0.633242	0.582286	715.403	0.346797	0.302862	715.404	0.169092	0.15448
715.601	2.73449	2.83662	715.604	1.82467	1.86026	715.601	1.16495	1.07879	715.603	0.63928	0.582782	715.603	0.344979	0.303131	715.604	0.175474	0.15462
715.801	2.73041	2.8379	715.804	1.82895	1.86148	715.801	1.16282	1.07963	715.803	0.644196	0.583278	715.803	0.339484	0.303399	715.804	0.172284	0.15476
716.001	2.73131	2.83918	716.004	1.8351	1.8627	716.001	1.15838	1.08048	716.003	0.636508	0.583774	716.003	0.344292	0.303668	716.004	0.176072	0.1549
716.201	2.73534	2.84046	716.204	1.82868	1.86393	716.201	1.16468	1.08132	716.203	0.642032	0.58427	716.203	0.343102	0.303937	716.204	0.175831	0.15504
716.401	2.73763	2.84174	716.404	1.83484	1.86515	716.401	1.15746	1.08216	716.403	0.63972	0.584766	716.403	0.343914	0.304206	716.404	0.183253	0.15518
716.601	2.73691	2.84301	716.604	1.83935	1.86636	716.601	1.16562	1.08301	716.603	0.638526	0.585262	716.603	0.349293	0.304475	716.604	0.177193	0.155319
716.801	2.74119	2.84428	716.804	1.83828	1.86758	716.801	1.15713	1.08385	716.803	0.647471	0.585757	716.803	0.344206	0.304743	716.804	0.172299	0.155459
717.001	2.74663	2.84556	717.004	1.838	1.8688	717.001	1.16547	1.08469	717.003	0.646469	0.586253	717.003	0.351088	0.305012	717.004	0.18091	0.155599
717.201	2.74422	2.84683	717.204	1.83767	1.87002	717.201	1.16556	1.08553	717.203	0.632066	0.586748	717.203	0.349941	0.305281	717.204	0.174071	0.155739
717.401	2.74363	2.84809	717.404	1.84213	1.87123	717.401	1.17711	1.08638	717.403	0.640072	0.587244	717.403	0.341807	0.30555	717.404	0.183778	0.155879
717.601	2.75005	2.84936	717.604	1.84439	1.87245	717.601	1.17811	1.08722	717.603	0.639565	0.587739	717.603	0.357972	0.305818	717.604	0.181296	0.156019
717.801	2.74981	2.85063	717.804	1.83548	1.87366	717.801	1.16743	1.08806	717.803	0.643999	0.588234	717.803	0.338847	0.306087	717.804	0.173259	0.156159
718.001	2.75095	2.85189	718.004	1.84383	1.87488	718.001	1.17858	1.0889	718.003	0.643822	0.588729	718.003	0.342921	0.306355	718.004	0.177041	0.156299
718.201	2.74931	2.85315	718.204	1.84049	1.87609	718.201	1.17312	1.08974	718.203	0.648111	0.589224	718.203	0.341357	0.306624	718.204	0.177908	0.156439
718.401	2.76223	2.85441	718.404	1.84541	1.8773	718.401	1.17009	1.09058	718.403	0.635946	0.589719	718.403	0.347223	0.306893	718.404	0.173492	0.156579
718.601	2.75546	2.85567	718.604	1.84506	1.87851	718.601	1.17945	1.09142	718.603	0.644356	0.590214	718.603	0.345691	0.307161	718.604	0.183495	0.156719
718.801	2.74682	2.85693	718.804	1.85616	1.87973	718.801	1.18189	1.09226	718.803	0.639709	0.590709	718.803	0.352129	0.30743	718.804	0.180743	0.156858
719.001	2.75062	2.85819	719.004	1.84613	1.88094	719.001	1.16868	1.0931	719.003	0.647043	0.591204	719.003	0.358336	0.307698	719.004	0.178634	0.156998
719.201	2.74799	2.85944	719.204	1.83881	1.88214	719.201	1.17968	1.09394	719.203	0.645526	0.591699	719.203	0.350209	0.307967	719.204	0.173359	0.157138
719.401	2.75847	2.86069	719.404	1.84968	1.88335	719.401	1.17175	1.09478	719.403	0.643219	0.592193	719.403	0.341558	0.308235	719.404	0.174246	0.157278
719.601	2.75461	2.86195	719.604	1.85203	1.88456	719.601	1.18084	1.09562	719.603	0.641798	0.592688	719.603	0.344249	0.308504	719.604	0.179552	0.157418
719.801	2.75424	2.8632	719.804	1.84791	1.88577	719.801	1.17814	1.09646	719.803	0.649163	0.593182	719.803	0.346337	0.308772	719.804	0.180882	0.157558
720.001	2.75649	2.86445	720.004	1.85291	1.88698	720.001	1.19182	1.0973	720.003	0.644459	0.593677	720.003	0.353214	0.30904	720.004	0.183631	0.157698
720.201	2.76633	2.86569	720.204	1.85338	1.88818	720.201	1.17519	1.09814	720.203	0.653643	0.594171	720.203	0.347992	0.309309	720.204	0.178703	0.157837
720.401	2.77259	2.86694	720.404	1.85703	1.88939	720.401	1.18019	1.09897	720.403	0.648122	0.594665	720.403	0.351967	0.309577	720.404	0.178437	0.157977
720.601	2.76321	2.86818	720.604	1.85393	1.89059	720.601	1.18742	1.09981	720.603	0.652669	0.595159	720.603	0.347326	0.309846	720.604	0.179382	0.158117
720.801	2.76385	2.86943	720.804	1.85353	1.89179	720.801	1.18431	1.10065	720.803	0.640758	0.595653	720.803	0.355629	0.310114	720.804	0.181955	0.158257
721.001	2.76369	2.87067	721.004	1.86433	1.893	721.001	1.18352	1.10149	721.003	0.651014	0.596147	721.003	0.356139	0.310382	721.004	0.178172	0.158397
721.201	2.77301	2.87191	721.204	1.85581	1.8942	721.201	1.18462	1.10232	721.203	0.650521	0.596641	721.203	0.352811	0.31065	721.204	0.170488	0.158537
721.401	2.7816	2.87315	721.404	1.85512	1.8954	721.401	1.18363	1.10316	721.403	0.652165	0.597135	721.403	0.351386	0.310919	721.404	0.178627	0.158676
721.601	2.7701	2.87438	721.604	1.8602	1.8966	721.601	1.18652	1.104	721.603	0.660022	0.597629	721.603	0.351834	0.311187	721.604	0.178562	0.158816
721.801	2.77676	2.87562	721.804	1.86103	1.8978	721.801	1.1797	1.10483	721.803	0.647017	0.598122	721.803	0.357377	0.311455	721.804	0.183688	0.158956
722.001	2.77645	2.87685	722.004	1.86566	1.899	722.001	1.189	1.10567	722.003	0.644913	0.598616	722.003	0.354775	0.311723	722.004	0.185261	0.159096
722.201	2.77597	2.87808	722.204	1.86815	1.9002	722.201	1.1957	1.1065	722.203	0.643131	0.59911	722.203	0.353284	0.311991	722.204	0.180167	0.159235
722.401	2.77721	2.87931	722.404	1.86638	1.9014	722.401	1.19431	1.10734	722.403	0.648737	0.599603	722.403	0.350065	0.31226	722.404	0.18158	0.159375
722.601	2.77622	2.88054	722.604	1.858	1.90259	722.601	1.19118	1.10818	722.603	0.645927	0.600096	722.603	0.352068	0.312528	722.604	0.179448	0.159515
722.801	2.78625	2.88177	722.804	1.86934	1.90379	722.801	1.18424	1.10901	722.803	0.653259	0.60059	722.803	0.354137	0.312796	722.804	0.179996	0.159655
723.001	2.78935	2.883	723.004	1.86187	1.90499	723.001	1.1894	1.10985	723.003	0.653162	0.601083	723.003	0.355645	0.313064	723.004	0.18211	0.159794
723.201	2.77962	2.88422	723.204	1.86848	1.90618	723.201	1.19775	1.11068	723.203	0.648116	0.601576	723.203	0.354584	0.313332	723.204	0.178728	0.159934
723.401	2.78802	2.88545	723.404	1.86848	1.90738	723.401	1.19278	1.11151	723.403	0.65743	0.602069	723.403	0.360814	0.3136	723.404	0.188552	0.160074
723.601	2.78228	2.88667	723.604	1.86796	1.90857	723.601	1.1884	1.11235	723.603	0.656194	0.602562	723.603	0.353953	0.313868	723.604	0.179018	0.160214
723.801	2.78737	2.88789	723.804	1.87227	1.90976	723.801	1.20374	1.11318	723.803	0.654168	0.603055	723.803	0.358277	0.314136	723.804	0.183171	0.160353
724.001	2.78054	2.88911	724.004	1.86619	1.91095	724.001	1.19519	1.11402	724.003	0.662583	0.603548	724.003	0.360316	0.314404	724.004	0.177271	0.160493
724.201	2.7893	2.89033	724.204	1.873	1.91214	724.201	1.19728	1.11485	724.203	0.653429	0.60404	724.203	0.357531	0.314672	724.204	0.181469	0.160633
724.401	2.78579	2.89154	724.404	1.88048	1.91334	724.401	1.19271	1.11568	724.403	0.65239	0.604533	724.403	0.359708	0.31494	724.404	0.183173	0.160773
724.601	2.78829	2.89276	724.604	1.87937	1.91452	724.601	1.19837	1.11651	724.603	0.654747	0.605026	724.603	0.363137	0.315208	724.604	0.187937	0.160912
724.801	2.79811	2.89397	724.804	1.87812	1.91571	724.801	1.1971	1.11735	724.803	0.650978	0.605518	724.803	0.359721	0.315475	724.804	0.183494	0.161052
725.001	2.79255	2.89518	725.004	1.88001	1.9169	725.001	1.1944	1.11818	725.003	0.656429	0.606011	725.003	0.366623	0.315743	725.004	0.18312	0.161192
725.201	2.79721	2.89639	725.204	1.88129	1.91809	725.201	1.20527	1.11901	725.203	0.660697	0.606503	725.203	0.358329	0.316011	725.204	0.17819	0.161331
725.401	2.79427	2.8976	725.404	1.88239	1.91928	725.401	1.19278	1.11984	725.403	0.660112	0.606995	725.403	0.355787	0.316279	725.404	0.179925	0.161471
725.601	2.80476	2.89881	725.604	1.88043	1.92046	725.601	1.1932	1.12067	725.603	0.662335	0.607487	725.603	0.356998	0.316547	725.604	0.185996	0.161611
725.801	2.80376	2.90001	725.804	1.87806	1.92165	725.801	1.19923	1.12151	725.803	0.659727	0.60798	725.803	0.360115	0.316814	725.804	0.192369	0.16175
726.001	2.79639	2.90122	726.004	1.87495	1.92283	726.001	1.20143	1.12234	726.003	0.665267	0.608472	726.003	0.347736	0.317082	726.004	0.18442	0.16189
726.201	2.7953	2.90242	726.204	1.87987	1.92402	726.201	1.2037	1.12317	726.203	0.663208	0.608964	726.203	0.365188	0.31735	726.204	0.190672	0.16203
726.401	2.80136	2.90362	726.404	1.8827	1.9252	726.401	1.21489	1.124	726.403	0.659825	0.609455	726.403	0.354441	0.317618	726.404	0.184911	0.162169
726.601	2.79243	2.90482	726.604	1.88131	1.92638	726.601	1.20106	1.12483	726.603	0.662198	0.609947	726.603	0.371988	0.317885	726.604	0.185848	0.162309
726.801	2.81017	2.90602	726.804	1.88975	1.92757	726.801	1.21172	1.12566	726.803	0.66767	0.610439	726.803	0.36528	0.318153	726.804	0.182595	0.162448
727.001	2.81365	2.90722	727.004	1.88697	1.92875	727.001	1.20379	1.12649	727.003	0.660005	0.610931	727.003	0.361939	0.318421	727.004	0.18463	0.162588
727.201	2.80825	2.90841	727.204	1.89383	1.92993	727.201	1.20734	1.12732	727.203	0.660129	0.611422	727.203	0.353641	0.318688	727.204	0.190592	0.162728
727.401	2.80639	2.90961	727.404	1.89354	1.93111	727.401	1.20372	1.12815	727.403	0.665245	0.611914	727.403	0.368336	0.318956	727.404	0.186596	0.162867
727.601	2.82089	2.9108	727.604	1.88686	1.93229	727.601	1.20265	1.12897	727.603	0.666792	0.612405	727.603	0.358792	0.319223	727.604	0.185556	0.163007
727.801	2.81236	2.91199	727.804	1.88493	1.93346	727.801	1.20634	1.1298	727.803	0.66225	0.612896	727.803	0.36542	0.319491	727.804	0.186964	0.163147
728.001	2.81133	2.91318	728.004	1.88871	1.93464	728.001	1.20459	1.13063	728.003	0.667198	0.613388	728.003	0.364065	0.319758	728.004	0.190836	0.163286
728.201	2.81604	2.91437	728.204	1.88641	1.93582	728.201	1.20783	1.13146	728.203	0.665958	0.613879	728.203	0.373149	0.320026	728.204	0.184343	0.163426
728.401	2.81337	2.91556	728.404	1.8962	1.937	728.401	1.20831	1.13229	728.403	0.669072	0.61437	728.403	0.366035	0.320293	728.404	0.18472	0.163565
728.601	2.81834	2.91674	728.604	1.89399	1.93817	728.601	1.21031	1.13311	728.603	0.670446	0.614861	728.603	0.362699	0.320561	728.604	0.179971	0.163705
728.801	2.82118	2.91793	728.804	1.89431	1.93935	728.801	1.20738	1.13394	728.803	0.672857	0.615352	728.803	0.360177	0.320828	728.804	0.187219	0.163844
729.001	2.80804	2.91911	729.004	1.89253	1.94052	729.001	1.21156	1.13477	729.003	0.664858	0.615843	729.003	0.359521	0.321096	729.004	0.190403	0.163984
729.201	2.82273	2.92029	729.204	1.9028	1.94169	729.201	1.21111	1.1356	729.203	0.668154	0.616334	729.203	0.351343	0.321363	729.204	0.188158	0.164124
729.401	2.82148	2.92147	729.404	1.89758	1.94287	729.401	1.21233	1.13642	729.403	0.675348	0.616824	729.403	0.36959	0.32163	729.404	0.187646	0.164263
729.601	2.82463	2.92265	729.604	1.89977	1.94404	729.601	1.21219	1.13725	729.603	0.667204	0.617315	729.603	0.362528	0.321898	729.604	0.184533	0.164403
729.801	2.82602	2.92383	729.804	1.90347	1.94521	729.801	1.22205	1.13808	729.803	0.670718	0.617806	729.803	0.363248	0.322165	729.804	0.187071	0.164542
730.001	2.82778	2.925	730.004	1.90541	1.94638	730.001	1.21701	1.1389	730.003	0.671012	0.618296	730.003	0.37004	0.322432	730.004	0.184083	0.164682
730.201	2.83043	2.92618	730.204	1.90193	1.94755	730.201	1.21021	1.13973	730.203	0.663258	0.618787	730.203	0.376441	0.3227	730.204	0.190952	0.164821
730.401	2.82815	2.92735	730.404	1.90915	1.94872	730.401	1.22211	1.14055	730.403	0.668928	0.619277	730.403	0.364528	0.322967	730.404	0.185394	0.164961
730.601	2.82607	2.92852	730.604	1.90209	1.94989	730.601	1.219	1.14138	730.603	0.67573	0.619767	730.603	0.366704	0.323234	730.604	0.191349	0.1651
730.801	2.82949	2.92969	730.804	1.90414	1.95105	730.801	1.21827	1.1422	730.803	0.667818	0.620257	730.803	0.363654	0.323501	730.804	0.191088	0.16524
731.001	2.83267	2.93086	731.004	1.90781	1.95222	731.001	1.2244	1.14303	731.003	0.668635	0.620748	731.003	0.363773	0.323769	731.004	0.198302	0.165379
731.201	2.82818	2.93203	731.204	1.90394	1.95339	731.201	1.2257	1.14385	731.203	0.67393	0.621238	731.203	0.364462	0.324036	731.204	0.185967	0.165519
731.401	2.83319	2.93319	731.404	1.90549	1.95455	731.401	1.22682	1.14467	731.403	0.671059	0.621728	731.403	0.371047	0.324303	731.404	0.183584	0.165658
731.601	2.82755	2.93436	731.604	1.91489	1.95572	731.601	1.2277	1.1455	731.603	0.673092	0.622217	731.603	0.368631	0.32457	731.604	0.194684	0.165798
731.801	2.8331	2.93552	731.804	1.91515	1.95688	731.801	1.22284	1.14632	731.803	0.667239	0.622707	731.803	0.360969	0.324837	731.804	0.183853	0.165937
732.001	2.83497	2.93668	732.004	1.90779	1.95805	732.001	1.21663	1.14715	732.003	0.66749	0.623197	732.003	0.367901	0.325104	732.004	0.184115	0.166077
732.201	2.84707	2.93784	732.204	1.90706	1.95921	732.201	1.21995	1.14797	732.203	0.678462	0.623687	732.203	0.37074	0.325371	732.204	0.191735	0.166216
732.401	2.8411	2.939	732.404	1.91488	1.96037	732.401	1.22513	1.14879	732.403	0.670458	0.624176	732.403	0.36883	0.325638	732.404	0.19072	0.166355
732.601	2.8323	2.94016	732.604	1.92055	1.96153	732.601	1.22356	1.14961	732.603	0.67223	0.624666	732.603	0.368224	0.325905	732.604	0.186827	0.166495
732.801	2.83809	2.94132	732.804	1.9174	1.96269	732.801	1.2216	1.15044	732.803	0.672808	0.625155	732.803	0.37287	0.326172	732.804	0.183938	0.166634
733.001	2.84142	2.94247	733.004	1.91601	1.96385	733.001	1.22934	1.15126	733.003	0.679371	0.625644	733.003	0.361243	0.326439	733.004	0.187626	0.166774
733.201	2.83829	2.94362	733.204	1.92015	1.96501	733.201	1.22382	1.15208	733.203	0.67401	0.626134	733.203	0.368875	0.326706	733.204	0.191499	0.166913
733.401	2.84837	2.94477	733.404	1.90802	1.96617	733.401	1.2241	1.1529	733.403	0.678924	0.626623	733.403	0.377934	0.326973	733.404	0.182999	0.167053
733.601	2.84586	2.94593	733.604	1.91777	1.96733	733.601	1.22523	1.15372	733.603	0.677585	0.627112	733.603	0.370597	0.32724	733.604	0.191659	0.167192
733.801	2.84683	2.94707	733.804	1.92519	1.96848	733.801	1.2385	1.15454	733.803	0.68154	0.627601	733.803	0.372756	0.327507	733.804	0.188996	0.167331
734.001	2.85141	2.94822	734.004	1.92246	1.96964	734.001	1.22647	1.15536	734.003	0.674407	0.62809	734.003	0.367903	0.327774	734.004	0.192141	0.167471
734.201	2.84802	2.94937	734.204	1.92424	1.9708	734.201	1.23136	1.15618	734.203	0.684876	0.628579	734.203	0.376566	0.32804	734.204	0.186657	0.16761
734.401	2.8552	2.95051	734.404	1.91814	1.97195	734.401	1.23282	1.15701	734.403	0.683217	0.629068	734.403	0.375235	0.328307	734.404	0.18436	0.16775
734.601	2.85589	2.95166	734.604	1.92827	1.97311	734.601	1.23029	1.15783	734.603	0.683173	0.629556	734.603	0.370247	0.328574	734.604	0.183258	0.167889
734.801	2.85492	2.9528	734.804	1.9263	1.97426	734.801	1.23545	1.15864	734.803	0.679992	0.630045	734.803	0.371837	0.328841	734.804	0.184387	0.168028
735.001	2.85332	2.95394	735.004	1.9289	1.97541	735.001	1.23782	1.15946	735.003	0.687789	0.630534	735.003	0.374056	0.329108	735.004	0.187837	0.168168
735.201	2.84805	2.95508	735.204	1.92937	1.97656	735.201	1.23752	1.16028	735.203	0.683388	0.631022	735.203	0.375823	0.329374	735.204	0.195366	0.168307
735.401	2.84424	2.95622	735.404	1.93177	1.97772	735.401	1.23293	1.1611	735.403	0.679072	0.63151	735.403	0.359602	0.329641	735.404	0.196946	0.168446
735.601	2.85679	2.95735	735.604	1.92923	1.97887	735.601	1.24559	1.16192	735.603	0.683984	0.631999	735.603	0.373992	0.329908	735.604	0.196566	0.168586
735.801	2.85023	2.95849	735.804	1.92508	1.98002	735.801	1.23275	1.16274	735.803	0.686637	0.632487	735.803	0.371974	0.330174	735.804	0.197048	0.168725
736.001	2.86333	2.95962	736.004	1.92427	1.98117	736.001	1.23853	1.16356	736.003	0.693052	0.632975	736.003	0.36681	0.330441	736.004	0.188959	0.168865
736.201	2.87012	2.96076	736.204	1.93225	1.98231	736.201	1.24005	1.16438	736.203	0.682275	0.633463	736.203	0.374407	0.330708	736.204	0.194778	0.169004
736.401	2.8641	2.96189	736.404	1.93895	1.98346	736.401	1.23656	1.16519	736.403	0.696135	0.633951	736.403	0.374876	0.330974	736.404	0.19304	0.169143
736.601	2.86567	2.96302	736.604	1.93731	1.98461	736.601	1.24397	1.16601	736.603	0.686102	0.634439	736.603	0.375638	0.331241	736.604	0.192565	0.169283
736.801	2.86625	2.96415	736.804	1.93849	1.98576	736.801	1.24573	1.16683	736.803	0.679551	0.634927	736.803	0.370374	0.331507	736.804	0.190589	0.169422
737.001	2.86885	2.96527	737.004	1.9331	1.9869	737.001	1.24688	1.16765	737.003	0.68213	0.635415	737.003	0.377028	0.331774	737.004	0.189992	0.169561
737.201	2.86313	2.9664	737.204	1.93581	1.98805	737.201	1.24615	1.16846	737.203	0.688958	0.635903	737.203	0.376622	0.33204	737.204	0.194981	0.1697
737.401	2.86347	2.96752	737.404	1.94333	1.98919	737.401	1.25345	1.16928	737.403	0.688794	0.63639	737.403	0.380998	0.332307	737.404	0.189874	0.16984
737.601	2.86397	2.96865	737.604	1.94429	1.99034	737.601	1.24707	1.1701	737.603	0.678312	0.636878	737.603	0.375187	0.332573	737.604	0.191811	0.169979
737.801	2.86844	2.96977	737.804	1.9395	1.99148	737.801	1.24483	1.17091	737.803	0.683093	0.637365	737.803	0.382038	0.33284	737.804	0.19839	0.170118
738.001	2.87413	2.97089	738.004	1.9391	1.99262	738.001	1.24037	1.17173	738.003	0.685662	0.637853	738.003	0.380064	0.333106	738.004	0.191295	0.170258
738.201	2.87481	2.97201	738.204	1.94144	1.99376	738.201	1.24814	1.17254	738.203	0.689785	0.63834	738.203	0.381825	0.333373	738.204	0.186194	0.170397
738.401	2.875	2.97312	738.404	1.94091	1.9949	738.401	1.24718	1.17336	738.403	0.693805	0.638827	738.403	0.381492	0.333639	738.404	0.183923	0.170536
738.601	2.87686	2.97424	738.604	1.94293	1.99604	738.601	1.24992	1.17417	738.603	0.698778	0.639315	738.603	0.377025	0.333905	738.604	0.19063	0.170675
738.801	2.87738	2.97536	738.804	1.93931	1.99718	738.801	1.24441	1.17499	738.803	0.680931	0.639802	738.803	0.385848	0.334172	738.804	0.186028	0.170815
739.001	2.88026	2.97647	739.004	1.94515	1.99832	739.001	1.24304	1.1758	739.003	0.690133	0.640289	739.003	0.376448	0.334438	739.004	0.185832	0.170954
739.201	2.86999	2.97758	739.204	1.951	1.99946	739.201	1.2527	1.17662	739.203	0.692531	0.640776	739.203	0.379977	0.334704	739.204	0.196806	0.171093
739.401	2.88093	2.97869	739.404	1.93764	2.0006	739.401	1.25583	1.17743	739.403	0.693924	0.641263	739.403	0.381081	0.33497	739.404	0.197133	0.171232
739.601	2.87574	2.9798	739.604	1.95002	2.00174	739.601	1.25111	1.17824	739.603	0.695947	0.641749	739.603	0.376679	0.335237	739.604	0.197463	0.171372
739.801	2.88562	2.98091	739.804	1.95146	2.00287	739.801	1.25897	1.17906	739.803	0.692796	0.642236	739.803	0.377929	0.335503	739.804	0.186773	0.171511
740.001	2.87969	2.98202	740.004	1.94737	2.00401	740.001	1.25637	1.17987	740.003	0.695774	0.642723	740.003	0.380359	0.335769	740.004	0.1925	0.17165
740.201	2.87648	2.98312	740.204	1.95077	2.00514	740.201	1.2582	1.18068	740.203	0.692984	0.643209	740.203	0.377011	0.336035	740.204	0.185616	0.171789
740.401	2.88665	2.98423	740.404	1.94914	2.00628	740.401	1.25394	1.1815	740.403	0.69611	0.643696	740.403	0.384064	0.336301	740.404	0.194059	0.171928
740.601	2.89123	2.98533	740.604	1.95537	2.00741	740.601	1.25997	1.18231	740.603	0.694755	0.644182	740.603	0.376096	0.336568	740.604	0.196372	0.172068
740.801	2.88614	2.98643	740.804	1.95025	2.00854	740.801	1.26374	1.18312	740.803	0.694627	0.644669	740.803	0.385912	0.336834	740.804	0.195491	0.172207
741.001	2.89451	2.98753	741.004	1.9519	2.00967	741.001	1.25837	1.18393	741.003	0.692319	0.645155	741.003	0.389249	0.3371	741.004	0.197741	0.172346
741.201	2.88666	2.98863	741.204	1.95943	2.01081	741.201	1.2591	1.18474	741.203	0.703755	0.645641	741.203	0.382258	0.337366	741.204	0.190992	0.172485
741.401	2.88533	2.98973	741.404	1.95976	2.01194	741.401	1.26484	1.18556	741.403	0.692248	0.646127	741.403	0.381662	0.337632	741.404	0.195137	0.172624
741.601	2.88842	2.99082	741.604	1.95682	2.01307	741.601	1.25781	1.18637	741.603	0.70261	0.646613	741.603	0.378145	0.337898	741.604	0.192003	0.172763
741.801	2.88836	2.99192	741.804	1.9513	2.0142	741.801	1.25718	1.18718	741.803	0.699687	0.647099	741.803	0.384513	0.338164	741.804	0.200123	0.172903
742.001	2.90048	2.99301	742.004	1.95494	2.01532	742.001	1.25576	1.18799	742.003	0.701967	0.647585	742.003	0.384567	0.33843	742.004	0.194537	0.173042
742.201	2.90339	2.99411	742.204	1.96017	2.01645	742.201	1.25804	1.1888	742.203	0.69664	0.648071	742.203	0.387745	0.338696	742.204	0.202332	0.173181
742.401	2.88996	2.9952	742.404	1.95181	2.01758	742.401	1.26412	1.18961	742.403	0.694335	0.648557	742.403	0.387613	0.338962	742.404	0.20221	0.17332
742.601	2.89084	2.99629	742.604	1.9628	2.01871	742.601	1.25429	1.19042	742.603	0.701487	0.649042	742.603	0.38238	0.339228	742.604	0.196085	0.173459
742.801	2.89155	2.99737	742.804	1.96365	2.01983	742.801	1.25488	1.19123	742.803	0.699973	0.649528	742.803	0.386847	0.339494	742.804	0.196114	0.173598
743.001	2.904	2.99846	743.004	1.96936	2.02096	743.001	1.26372	1.19204	743.003	0.701675	0.650013	743.003	0.383972	0.339759	743.004	0.200395	0.173737
743.201	2.89931	2.99955	743.204	1.96239	2.02208	743.201	1.26677	1.19285	743.203	0.695563	0.650499	743.203	0.388459	0.340025	743.204	0.201571	0.173877
743.401	2.90656	3.00063	743.404	1.96827	2.02321	743.401	1.26569	1.19366	743.403	0.697038	0.650984	743.403	0.379313	0.340291	743.404	0.203297	0.174016
743.601	2.90604	3.00172	743.604	1.96952	2.02433	743.601	1.26915	1.19447	743.603	0.699705	0.651469	743.603	0.387942	0.340557	743.604	0.199435	0.174155
743.801	2.90606	3.0028	743.804	1.96858	2.02545	743.801	1.27044	1.19527	743.803	0.697061	0.651955	743.803	0.38473	0.340823	743.804	0.194964	0.174294
744.001	2.90222	3.00388	744.004	1.97187	2.02657	744.001	1.2619	1.19608	744.003	0.703734	0.65244	744.003	0.384119	0.341088	744.004	0.19031	0.174433
744.201	2.897	3.00496	744.204	1.96444	2.0277	744.201	1.2754	1.19689	744.203	0.695578	0.652925	744.203	0.387884	0.341354	744.204	0.192236	0.174572
744.401	2.90549	3.00603	744.404	1.97464	2.02882	744.401	1.26844	1.1977	744.403	0.706455	0.65341	744.403	0.382166	0.34162	744.404	0.19511	0.174711
744.601	2.90338	3.00711	744.604	1.96978	2.02994	744.601	1.27463	1.19851	744.603	0.704512	0.653895	744.603	0.394455	0.341886	744.604	0.188749	0.17485
744.801	2.9128	3.00819	744.804	1.97335	2.03105	744.801	1.26866	1.19931	744.803	0.70537	0.654379	744.803	0.387923	0.342151	744.804	0.198888	0.174989
745.001	2.90808	3.00926	745.004	1.96839	2.03217	745.001	1.27525	1.20012	745.003	0.70445	0.654864	745.003	0.387428	0.342417	745.004	0.196076	0.175128
745.201	2.90927	3.01033	745.204	1.97162	2.03329	745.201	1.27159	1.20093	745.203	0.704046	0.655349	745.203	0.388042	0.342682	745.204	0.196796	0.175267
745.401	2.91512	3.01141	745.404	1.96886	2.03441	745.401	1.27712	1.20173	745.403	0.703235	0.655833	745.403	0.387087	0.342948	745.404	0.195869	0.175406
745.601	2.91339	3.01248	745.604	1.98167	2.03552	745.601	1.27532	1.20254	745.603	0.700155	0.656318	745.603	0.38748	0.343214	745.604	0.200501	0.175545
745.801	2.91367	3.01354	745.804	1.98533	2.03664	745.801	1.27944	1.20335	745.803	0.711318	0.656802	745.803	0.39301	0.343479	745.804	0.194618	0.175684
746.001	2.91764	3.01461	746.004	1.9867	2.03775	746.001	1.26819	1.20415	746.003	0.707541	0.657287	746.003	0.383605	0.343745	746.004	0.204595	0.175823
746.201	2.92168	3.01568	746.204	1.98346	2.03887	746.201	1.27744	1.20496	746.203	0.708615	0.657771	746.203	0.384876	0.34401	746.204	0.201183	0.175962
746.401	2.91918	3.01674	746.404	1.98118	2.03998	746.401	1.28247	1.20576	746.403	0.706691	0.658255	746.403	0.393097	0.344276	746.404	0.194706	0.176101
746.601	2.91911	3.01781	746.604	1.97625	2.0411	746.601	1.28049	1.20657	746.603	0.703902	0.658739	746.603	0.391341	0.344541	746.604	0.20022	0.17624
746.801	2.91935	3.01887	746.804	1.98123	2.04221	746.801	1.27507	1.20737	746.803	0.711622	0.659223	746.803	0.395143	0.344807	746.804	0.198785	0.176379
747.001	2.92196	3.01993	747.004	1.98277	2.04332	747.001	1.28306	1.20818	747.003	0.704534	0.659707	747.003	0.392314	0.345072	747.004	0.201289	0.176518
747.201	2.91975	3.02099	747.204	1.98874	2.04443	747.201	1.27875	1.20898	747.203	0.708402	0.660191	747.203	0.387034	0.345338	747.204	0.198602	0.176657
747.401	2.92567	3.02205	747.404	1.98912	2.04554	747.401	1.27985	1.20979	747.403	0.707532	0.660675	747.403	0.388799	0.345603	747.404	0.20929	0.176796
747.601	2.9253	3.02311	747.604	1.98768	2.04665	747.601	1.28221	1.21059	747.603	0.708259	0.661159	747.603	0.394633	0.345868	747.604	0.200279	0.176935
747.801	2.92384	3.02416	747.804	1.98334	2.04776	747.801	1.28653	1.21139	747.803	0.706267	0.661643	747.803	0.388393	0.346134	747.804	0.198203	0.177074
748.001	2.92801	3.02522	748.004	1.98631	2.04887	748.001	1.28307	1.2122	748.003	0.716663	0.662126	748.003	0.397403	0.346399	748.004	0.19363	0.177213
748.201	2.92051	3.02627	748.204	1.98574	2.04998	748.201	1.28259	1.213	748.203	0.711942	0.66261	748.203	0.389384	0.346664	748.204	0.205805	0.177352
748.401	2.93614	3.02732	748.404	1.98663	2.05108	748.401	1.2785	1.2138	748.403	0.714887	0.663093	748.403	0.394939	0.346929	748.404	0.201962	0.177491
748.601	2.9408	3.02837	748.604	1.98994	2.05219	748.601	1.28489	1.2146	748.603	0.712311	0.663577	748.603	0.39548	0.347195	748.604	0.203672	0.17763
748.801	2.93239	3.02942	748.804	1.9908	2.05329	748.801	1.29277	1.21541	748.803	0.713984	0.66406	748.803	0.388695	0.34746	748.804	0.199622	0.177769
749.001	2.93127	3.03047	749.004	1.99209	2.0544	749.001	1.2876	1.21621	749.003	0.709349	0.664543	749.003	0.390424	0.347725	749.004	0.193535	0.177908
749.201	2.93326	3.03152	749.204	1.98677	2.0555	749.201	1.28951	1.21701	749.203	0.713946	0.665026	749.203	0.396374	0.34799	749.204	0.206706	0.178047
749.401	2.93982	3.03257	749.404	1.99268	2.05661	749.401	1.2928	1.21781	749.403	0.719119	0.665509	749.403	0.390746	0.348256	749.404	0.201772	0.178186
749.601	2.93255	3.03361	749.604	1.98415	2.05771	749.601	1.28061	1.21861	749.603	0.712054	0.665992	749.603	0.389057	0.348521	749.604	0.201363	0.178325
749.801	2.93358	3.03465	749.804	1.99356	2.05881	749.801	1.28687	1.21942	749.803	0.713486	0.666475	749.803	0.393714	0.348786	749.804	0.213206	0.178464
750.001	2.94076	3.0357	750.004	1.9926	2.05991	750.001	1.28367	1.22022	750.003	0.715797	0.666958	750.003	0.39911	0.349051	750.004	0.201232	0.178603
750.201	2.94687	3.03674	750.204	2.00333	2.06102	750.201	1.28915	1.22102	750.203	0.71803	0.667441	750.203	0.393165	0.349316	750.204	0.20699	0.178741
750.401	2.94418	3.03778	750.404	2.00059	2.06212	750.401	1.28452	1.22182	750.403	0.733899	0.667923	750.403	0.394488	0.349581	750.404	0.205904	0.17888
750.601	2.92814	3.03881	750.604	2.00545	2.06321	750.601	1.28764	1.22262	750.603	0.719323	0.668406	750.603	0.404793	0.349846	750.604	0.203183	0.179019
750.801	2.94652	3.03985	750.804	1.9999	2.06431	750.801	1.29351	1.22342	750.803	0.713437	0.668889	750.803	0.401668	0.350111	750.804	0.208739	0.179158
751.001	2.9472	3.04089	751.004	2.00702	2.06541	751.001	1.29024	1.22422	751.003	0.709913	0.669371	751.003	0.397765	0.350376	751.004	0.201737	0.179297
751.201	2.93932	3.04192	751.204	2.0017	2.06651	751.201	1.29334	1.22502	751.203	0.72044	0.669853	751.203	0.39516	0.350641	751.204	0.199691	0.179436
751.401	2.95331	3.04296	751.404	2.00541	2.06761	751.401	1.29709	1.22582	751.403	0.716705	0.670336	751.403	0.396081	0.350906	751.404	0.204652	0.179575
751.601	2.95554	3.04399	751.604	2.00957	2.0687	751.601	1.29637	1.22661	751.603	0.714189	0.670818	751.603	0.397691	0.351171	751.604	0.199085	0.179714
751.801	2.95065	3.04502	751.804	2.0131	2.0698	751.801	1.28526	1.22741	751.803	0.719073	0.6713	751.803	0.395615	0.351436	751.804	0.206595	0.179852
752.001	2.95233	3.04605	752.004	2.00515	2.07089	752.001	1.30108	1.22821	752.003	0.721851	0.671782	752.003	0.397229	0.351701	752.004	0.206909	0.179991
752.201	2.95427	3.04708	752.204	2.00851	2.07199	752.201	1.30083	1.22901	752.203	0.717217	0.672264	752.203	0.395908	0.351966	752.204	0.205753	0.18013
752.401	2.96239	3.0481	752.404	2.01271	2.07308	752.401	1.30158	1.22981	752.403	0.717684	0.672746	752.403	0.398183	0.35223	752.404	0.202071	0.180269
752.601	2.94727	3.04913	752.604	2.00884	2.07417	752.601	1.28597	1.2306	752.603	0.722496	0.673228	752.603	0.399928	0.352495	752.604	0.204147	0.180408
752.801	2.95056	3.05015	752.804	2.00945	2.07527	752.801	1.29377	1.2314	752.803	0.728917	0.67371	752.803	0.403424	0.35276	752.804	0.207881	0.180547
753.001	2.9552	3.05118	753.004	2.01177	2.07636	753.001	1.28867	1.2322	753.003	0.719925	0.674191	753.003	0.399363	0.353025	753.004	0.195791	0.180685
753.201	2.95859	3.0522	753.204	2.00325	2.07745	753.201	1.29238	1.233	753.203	0.733207	0.674673	753.203	0.400029	0.35329	753.204	0.205611	0.180824
753.401	2.95965	3.05322	753.404	2.0122	2.07854	753.401	1.30799	1.23379	753.403	0.724795	0.675155	753.403	0.399464	0.353554	753.404	0.205651	0.180963
753.601	2.95862	3.05424	753.604	2.01111	2.07963	753.601	1.30296	1.23459	753.603	0.719839	0.675636	753.603	0.39909	0.353819	753.604	0.203917	0.181102
753.801	2.95874	3.05526	753.804	2.01846	2.08072	753.801	1.29992	1.23539	753.803	0.730048	0.676117	753.803	0.401196	0.354084	753.804	0.205746	0.18124
754.001	2.95727	3.05628	754.004	2.01609	2.08181	754.001	1.30234	1.23618	754.003	0.726656	0.676599	754.003	0.39678	0.354348	754.004	0.210374	0.181379
754.201	2.97099	3.05729	754.204	2.01588	2.08289	754.201	1.30931	1.23698	754.203	0.727851	0.67708	754.203	0.401949	0.354613	754.204	0.204684	0.181518
754.401	2.96927	3.05831	754.404	2.0212	2.08398	754.401	1.30266	1.23777	754.403	0.730361	0.677561	754.403	0.403575	0.354878	754.404	0.199471	0.181657
754.601	2.96816	3.05932	754.604	2.01632	2.08507	754.601	1.30286	1.23857	754.603	0.727566	0.678042	754.603	0.399508	0.355142	754.604	0.209249	0.181796
754.801	2.96645	3.06033	754.804	2.01942	2.08615	754.801	1.30222	1.23936	754.803	0.723721	0.678523	754.803	0.399975	0.355407	754.804	0.204976	0.181934
755.001	2.97	3.06134	755.004	2.02074	2.08724	755.001	1.3099	1.24016	755.003	0.726799	0.679004	755.003	0.409364	0.355671	755.004	0.207703	0.182073
755.201	2.97171	3.06235	755.204	2.02463	2.08832	755.201	1.30887	1.24095	755.203	0.728308	0.679485	755.203	0.40808	0.355936	755.204	0.204735	0.182212
755.401	2.97187	3.06336	755.404	2.02185	2.08941	755.401	1.30947	1.24175	755.403	0.723908	0.679966	755.403	0.409136	0.3562	755.404	0.214956	0.182351
755.601	2.96881	3.06437	755.604	2.02728	2.09049	755.601	1.30537	1.24254	755.603	0.732619	0.680447	755.603	0.404046	0.356465	755.604	0.206185	0.182489
755.801	2.97504	3.06538	755.804	2.01662	2.09157	755.801	1.3024	1.24333	755.803	0.73038	0.680927	755.803	0.406474	0.356729	755.804	0.205856	0.182628
756.001	2.97933	3.06638	756.004	2.02349	2.09265	756.001	1.30458	1.24413	756.003	0.726664	0.681408	756.003	0.399615	0.356994	756.004	0.204585	0.182767
756.201	2.97091	3.06739	756.204	2.01708	2.09373	756.201	1.31524	1.24492	756.203	0.726007	0.681888	756.203	0.40595	0.357258	756.204	0.204751	0.182905
756.401	2.97188	3.06839	756.404	2.03268	2.09481	756.401	1.31618	1.24571	756.403	0.726866	0.682369	756.403	0.401194	0.357523	756.404	0.207751	0.183044
756.601	2.97202	3.06939	756.604	2.0224	2.09589	756.601	1.31797	1.24651	756.603	0.732058	0.682849	756.603	0.400508	0.357787	756.604	0.20885	0.183183
756.801	2.97625	3.07039	756.804	2.02301	2.09697	756.801	1.31196	1.2473	756.803	0.72428	0.683329	756.803	0.409978	0.358051	756.804	0.210097	0.183321
757.001	2.98755	3.07139	757.004	2.0258	2.09805	757.001	1.31284	1.24809	757.003	0.727502	0.683809	757.003	0.4058	0.358316	757.004	0.208175	0.18346
757.201	2.9827	3.07239	757.204	2.02503	2.09913	757.201	1.3163	1.24888	757.203	0.734918	0.68429	757.203	0.405781	0.35858	757.204	0.216822	0.183599
757.401	2.97696	3.07338	757.404	2.03167	2.10021	757.401	1.32085	1.24968	757.403	0.725852	0.68477	757.403	0.409734	0.358844	757.404	0.206491	0.183737
757.601	2.97972	3.07438	757.604	2.03027	2.10128	757.601	1.31422	1.25047	757.603	0.732772	0.68525	757.603	0.408169	0.359109	757.604	0.200315	0.183876
757.801	2.97723	3.07537	757.804	2.02745	2.10236	757.801	1.31701	1.25126	757.803	0.734387	0.685729	757.803	0.406133	0.359373	757.804	0.213324	0.184015
758.001	2.98072	3.07637	758.004	2.02582	2.10343	758.001	1.31796	1.25205	758.003	0.735581	0.686209	758.003	0.409034	0.359637	758.004	0.21396	0.184153
758.201	2.97847	3.07736	758.204	2.02847	2.10451	758.201	1.31424	1.25284	758.203	0.734095	0.686689	758.203	0.404947	0.359901	758.204	0.204762	0.184292
758.401	2.98393	3.07835	758.404	2.04002	2.10558	758.401	1.3154	1.25363	758.403	0.736009	0.687169	758.403	0.411081	0.360165	758.404	0.220366	0.184431
758.601	2.98156	3.07934	758.604	2.03016	2.10666	758.601	1.32092	1.25442	758.603	0.739086	0.687648	758.603	0.409514	0.36043	758.604	0.212673	0.184569
758.801	2.98711	3.08033	758.804	2.0296	2.10773	758.801	1.31882	1.25521	758.803	0.726816	0.688128	758.803	0.406068	0.360694	758.804	0.211776	0.184708
759.001	2.99512	3.08132	759.004	2.03345	2.1088	759.001	1.31668	1.256	759.003	0.738546	0.688607	759.003	0.405071	0.360958	759.004	0.203368	0.184847
759.201	2.99162	3.0823	759.204	2.0408	2.10987	759.201	1.31515	1.25679	759.203	0.74027	0.689086	759.203	0.407464	0.361222	759.204	0.213987	0.184985
759.401	2.99195	3.08329	759.404	2.03771	2.11094	759.401	1.31708	1.25758	759.403	0.739733	0.689566	759.403	0.406069	0.361486	759.404	0.209634	0.185124
759.601	2.99062	3.08427	759.604	2.0489	2.11201	759.601	1.31653	1.25837	759.603	0.73403	0.690045	759.603	0.410005	0.36175	759.604	0.213349	0.185262
759.801	2.99602	3.08525	759.804	2.03842	2.11308	759.801	1.32215	1.25916	759.803	0.728873	0.690524	759.803	0.410641	0.362014	759.804	0.205492	0.185401
760.001	2.99302	3.08623	760.004	2.04141	2.11415	760.001	1.3271	1.25995	760.003	0.739268	0.691003	760.003	0.406436	0.362278	760.004	0.217077	0.18554
760.201	2.99608	3.08721	760.204	2.0389	2.11522	760.201	1.32014	1.26073	760.203	0.741358	0.691482	760.203	0.413736	0.362542	760.204	0.215755	0.185678
760.401	3.00139	3.08819	760.404	2.04792	2.11629	760.401	1.32765	1.26152	760.403	0.738643	0.691961	760.403	0.419233	0.362806	760.404	0.210666	0.185817
760.601	2.99106	3.08917	760.604	2.04704	2.11735	760.601	1.31907	1.26231	760.603	0.740221	0.69244	760.603	0.40407	0.36307	760.604	0.210802	0.185955
760.801	3.00433	3.09015	760.804	2.0451	2.11842	760.801	1.33278	1.2631	760.803	0.738463	0.692919	760.803	0.413005	0.363334	760.804	0.212238	0.186094
761.001	3.00201	3.09112	761.004	2.04593	2.11948	761.001	1.32035	1.26389	761.003	0.737396	0.693397	761.003	0.417061	0.363598	761.004	0.207396	0.186232
761.201	3.00428	3.0921	761.204	2.05092	2.12055	761.201	1.32345	1.26467	761.203	0.748221	0.693876	761.203	0.411746	0.363862	761.204	0.211074	0.186371
761.401	2.9962	3.09307	761.404	2.04991	2.12161	761.401	1.33607	1.26546	761.403	0.736071	0.694354	761.403	0.407514	0.364125	761.404	0.217037	0.18651
761.601	3.00408	3.09404	761.604	2.05244	2.12268	761.601	1.32761	1.26625	761.603	0.739761	0.694833	761.603	0.410326	0.364389	761.604	0.216184	0.186648
761.801	3.01021	3.09501	761.804	2.04733	2.12374	761.801	1.33447	1.26703	761.803	0.738082	0.695311	761.803	0.416338	0.364653	761.804	0.212207	0.186787
762.001	3.00929	3.09598	762.004	2.05277	2.1248	762.001	1.32985	1.26782	762.003	0.74066	0.695789	762.003	0.409057	0.364917	762.004	0.210936	0.186925
762.201	3.00778	3.09695	762.204	2.06187	2.12586	762.201	1.32356	1.26861	762.203	0.738619	0.696268	762.203	0.411452	0.365181	762.204	0.219432	0.187064
762.401	3.01152	3.09792	762.404	2.0546	2.12692	762.401	1.34021	1.26939	762.403	0.740651	0.696746	762.403	0.405005	0.365444	762.404	0.21344	0.187202
762.601	3.01034	3.09888	762.604	2.05352	2.12798	762.601	1.33882	1.27018	762.603	0.744101	0.697224	762.603	0.410847	0.365708	762.604	0.214858	0.187341
762.801	3.01135	3.09985	762.804	2.05389	2.12904	762.801	1.3396	1.27096	762.803	0.746076	0.697702	762.803	0.409932	0.365972	762.804	0.216847	0.187479
763.001	3.01658	3.10081	763.004	2.06396	2.1301	763.001	1.33436	1.27175	763.003	0.747573	0.69818	763.003	0.409078	0.366236	763.004	0.21336	0.187618
763.201	3.00947	3.10177	763.204	2.05831	2.13116	763.201	1.34034	1.27253	763.203	0.738745	0.698658	763.203	0.413223	0.366499	763.204	0.209324	0.187756
763.401	3.01475	3.10273	763.404	2.05739	2.13222	763.401	1.33337	1.27332	763.403	0.747099	0.699135	763.403	0.407355	0.366763	763.404	0.219612	0.187895
763.601	3.01399	3.10369	763.604	2.06474	2.13328	763.601	1.33471	1.2741	763.603	0.743484	0.699613	763.603	0.412762	0.367026	763.604	0.215687	0.188033
763.801	3.01785	3.10465	763.804	2.06482	2.13433	763.801	1.3347	1.27488	763.803	0.758374	0.700091	763.803	0.414504	0.36729	763.804	0.21053	0.188172
764.001	3.01619	3.10561	764.004	2.05727	2.13539	764.001	1.3391	1.27567	764.003	0.755914	0.700568	764.003	0.41035	0.367554	764.004	0.215448	0.18831
764.201	3.01661	3.10657	764.204	2.07047	2.13644	764.201	1.33796	1.27645	764.203	0.749571	0.701046	764.203	0.42072	0.367817	764.204	0.21658	0.188448
764.401	3.01352	3.10752	764.404	2.06129	2.1375	764.401	1.33859	1.27724	764.403	0.743012	0.701523	764.403	0.41604	0.368081	764.404	0.210029	0.188587
764.601	3.03083	3.10848	764.604	2.0655	2.13855	764.601	1.33899	1.27802	764.603	0.753479	0.702001	764.603	0.417899	0.368344	764.604	0.209734	0.188725
764.801	3.02483	3.10943	764.804	2.0657	2.1396	764.801	1.34283	1.2788	764.803	0.741884	0.702478	764.803	0.413716	0.368608	764.804	0.223594	0.188864
765.001	3.0189	3.11038	765.004	2.07072	2.14066	765.001	1.34524	1.27958	765.003	0.745501	0.702955	765.003	0.418259	0.368871	765.004	0.212275	0.189002
765.201	3.02474	3.11133	765.204	2.06847	2.14171	765.201	1.33952	1.28037	765.203	0.745793	0.703432	765.203	0.408359	0.369135	765.204	0.208416	0.189141
765.401	3.02503	3.11228	765.404	2.06762	2.14276	765.401	1.33643	1.28115	765.403	0.746814	0.703909	765.403	0.416246	0.369398	765.404	0.221086	0.189279
765.601	3.02551	3.11323	765.604	2.06292	2.14381	765.601	1.33869	1.28193	765.603	0.749161	0.704386	765.603	0.417231	0.369661	765.604	0.214832	0.189417
765.801	3.02188	3.11418	765.804	2.06541	2.14486	765.801	1.34298	1.28271	765.803	0.752786	0.704863	765.803	0.417102	0.369925	765.804	0.217418	0.189556
766.001	3.02677	3.11512	766.004	2.06892	2.14591	766.001	1.34332	1.28349	766.003	0.754663	0.70534	766.003	0.418387	0.370188	766.004	0.213778	0.189694
766.201	3.031	3.11607	766.204	2.06722	2.14696	766.201	1.33578	1.28427	766.203	0.751154	0.705816	766.203	0.414309	0.370452	766.204	0.215908	0.189833
766.401	3.03339	3.11701	766.404	2.07043	2.14801	766.401	1.34493	1.28506	766.403	0.751259	0.706293	766.403	0.41983	0.370715	766.404	0.214081	0.189971
766.601	3.03617	3.11796	766.604	2.06984	2.14905	766.601	1.34661	1.28584	766.603	0.750859	0.70677	766.603	0.419971	0.370978	766.604	0.221377	0.190109
766.801	3.03318	3.1189	766.804	2.07967	2.1501	766.801	1.33844	1.28662	766.803	0.759855	0.707246	766.803	0.411844	0.371241	766.804	0.217068	0.190248
767.001	3.03517	3.11984	767.004	2.07099	2.15115	767.001	1.34323	1.2874	767.003	0.764744	0.707722	767.003	0.409716	0.371505	767.004	0.210154	0.190386
767.201	3.02519	3.12078	767.204	2.07745	2.15219	767.201	1.35025	1.28818	767.203	0.757451	0.708199	767.203	0.420884	0.371768	767.204	0.21791	0.190525
767.401	3.04043	3.12172	767.404	2.07392	2.15324	767.401	1.35103	1.28896	767.403	0.756579	0.708675	767.403	0.417136	0.372031	767.404	0.220236	0.190663
767.601	3.037	3.12265	767.604	2.08209	2.15428	767.601	1.34923	1.28974	767.603	0.751855	0.709151	767.603	0.419617	0.372294	767.604	0.210245	0.190801
767.801	3.03653	3.12359	767.804	2.07653	2.15533	767.801	1.34268	1.29052	767.803	0.75905	0.709627	767.803	0.421972	0.372557	767.804	0.21401	0.19094
768.001	3.04074	3.12453	768.004	2.0789	2.15637	768.001	1.35073	1.29129	768.003	0.746775	0.710103	768.003	0.418021	0.372821	768.004	0.218324	0.191078
768.201	3.04409	3.12546	768.204	2.07938	2.15741	768.201	1.35381	1.29207	768.203	0.75081	0.710579	768.203	0.419476	0.373084	768.204	0.214962	0.191216
768.401	3.04291	3.12639	768.404	2.08256	2.15845	768.401	1.34864	1.29285	768.403	0.762415	0.711055	768.403	0.418933	0.373347	768.404	0.217299	0.191355
768.601	3.03253	3.12732	768.604	2.08459	2.15949	768.601	1.34985	1.29363	768.603	0.752963	0.711531	768.603	0.421269	0.37361	768.604	0.215429	0.191493
768.801	3.04829	3.12825	768.804	2.09296	2.16054	768.801	1.35542	1.29441	768.803	0.757743	0.712007	768.803	0.413397	0.373873	768.804	0.218467	0.191631
769.001	3.05023	3.12918	769.004	2.08302	2.16158	769.001	1.35588	1.29519	769.003	0.758669	0.712483	769.003	0.421549	0.374136	769.004	0.216661	0.19177
769.201	3.0549	3.13011	769.204	2.07477	2.16261	769.201	1.35367	1.29596	769.203	0.754252	0.712958	769.203	0.422549	0.374399	769.204	0.212177	0.191908
769.401	3.03426	3.13104	769.404	2.08466	2.16365	769.401	1.35827	1.29674	769.403	0.758779	0.713434	769.403	0.411631	0.374662	769.404	0.224153	0.192046
769.601	3.0444	3.13196	769.604	2.07935	2.16469	769.601	1.35661	1.29752	769.603	0.762843	0.713909	769.603	0.422385	0.374925	769.604	0.210958	0.192184
769.801	3.04305	3.13289	769.804	2.08764	2.16573	769.801	1.366	1.29829	769.803	0.765921	0.714384	769.803	0.42474	0.375188	769.804	0.222081	0.192323
770.001	3.04762	3.13381	770.004	2.08907	2.16677	770.001	1.35996	1.29907	770.003	0.761093	0.71486	770.003	0.421551	0.375451	770.004	0.222969	0.192461
770.201	3.05546	3.13474	770.204	2.08862	2.1678	770.201	1.35113	1.29985	770.203	0.762038	0.715335	770.203	0.425411	0.375714	770.204	0.218969	0.192599
770.401	3.04346	3.13566	770.404	2.09996	2.16884	770.401	1.36397	1.30062	770.403	0.761423	0.71581	770.403	0.424562	0.375977	770.404	0.221826	0.192737
770.601	3.05569	3.13658	770.604	2.09643	2.16987	770.601	1.35798	1.3014	770.603	0.769313	0.716285	770.603	0.416207	0.376239	770.604	0.217478	0.192876
770.801	3.06102	3.1375	770.804	2.09823	2.17091	770.801	1.35797	1.30218	770.803	0.768873	0.71676	770.803	0.421524	0.376502	770.804	0.216669	0.193014
771.001	3.04261	3.13842	771.004	2.09502	2.17194	771.001	1.36161	1.30295	771.003	0.760355	0.717235	771.003	0.425796	0.376765	771.004	0.212405	0.193152
771.201	3.05723	3.13933	771.204	2.09158	2.17297	771.201	1.3631	1.30373	771.203	0.761162	0.71771	771.203	0.420461	0.377028	771.204	0.224486	0.19329
771.401	3.05715	3.14025	771.404	2.10092	2.174	771.401	1.36634	1.3045	771.403	0.758987	0.718185	771.403	0.42816	0.377291	771.404	0.220994	0.193429
771.601	3.05083	3.14116	771.604	2.09621	2.17504	771.601	1.36679	1.30528	771.603	0.763058	0.718659	771.603	0.429061	0.377553	771.604	0.218241	0.193567
771.801	3.05664	3.14208	771.804	2.09232	2.17607	771.801	1.36845	1.30605	771.803	0.76939	0.719134	771.803	0.425887	0.377816	771.804	0.220349	0.193705
772.001	3.06045	3.14299	772.004	2.09394	2.1771	772.001	1.36158	1.30682	772.003	0.760747	0.719609	772.003	0.419958	0.378079	772.004	0.219332	0.193843
772.201	3.05477	3.1439	772.204	2.10205	2.17813	772.201	1.36872	1.3076	772.203	0.765772	0.720083	772.203	0.421873	0.378341	772.204	0.220998	0.193982
772.401	3.06988	3.14481	772.404	2.10013	2.17916	772.401	1.36205	1.30837	772.403	0.76056	0.720557	772.403	0.424825	0.378604	772.404	0.222818	0.19412
772.601	3.06109	3.14572	772.604	2.09568	2.18019	772.601	1.36816	1.30915	772.603	0.772858	0.721032	772.603	0.426172	0.378867	772.604	0.218131	0.194258
772.801	3.06251	3.14663	772.804	2.10415	2.18121	772.801	1.36858	1.30992	772.803	0.764704	0.721506	772.803	0.424273	0.379129	772.804	0.218863	0.194396
773.001	3.06452	3.14754	773.004	2.09692	2.18224	773.001	1.37697	1.31069	773.003	0.769754	0.72198	773.003	0.426498	0.379392	773.004	0.221993	0.194534
773.201	3.07323	3.14844	773.204	2.09811	2.18327	773.201	1.36778	1.31146	773.203	0.766084	0.722454	773.203	0.425886	0.379655	773.204	0.219134	0.194672
773.401	3.06716	3.14935	773.404	2.10272	2.18429	773.401	1.37031	1.31224	773.403	0.770608	0.722928	773.403	0.42387	0.379917	773.404	0.209274	0.194811
773.601	3.06936	3.15025	773.604	2.09646	2.18532	773.601	1.37489	1.31301	773.603	0.763489	0.723402	773.603	0.428297	0.38018	773.604	0.220722	0.194949
773.801	3.06684	3.15115	773.804	2.10466	2.18634	773.801	1.37376	1.31378	773.803	0.75932	0.723876	773.803	0.423456	0.380442	773.804	0.219667	0.195087
774.001	3.07762	3.15206	774.004	2.11487	2.18737	774.001	1.36449	1.31455	774.003	0.772096	0.72435	774.003	0.430407	0.380705	774.004	0.219785	0.195225
774.201	3.06865	3.15296	774.204	2.10588	2.18839	774.201	1.37221	1.31533	774.203	0.772131	0.724824	774.203	0.422982	0.380967	774.204	0.212943	0.195363
774.401	3.0694	3.15386	774.404	2.11127	2.18942	774.401	1.36992	1.3161	774.403	0.769078	0.725297	774.403	0.428405	0.38123	774.404	0.229142	0.195501
774.601	3.07371	3.15475	774.604	2.10934	2.19044	774.601	1.3778	1.31687	774.603	0.7709	0.725771	774.603	0.429584	0.381492	774.604	0.216748	0.19564
774.801	3.07402	3.15565	774.804	2.10552	2.19146	774.801	1.37882	1.31764	774.803	0.764467	0.726244	774.803	0.423567	0.381754	774.804	0.221363	0.195778
775.001	3.06979	3.15655	775.004	2.11095	2.19248	775.001	1.37747	1.31841	775.003	0.77001	0.726718	775.003	0.431358	0.382017	775.004	0.221872	0.195916
775.201	3.06908	3.15744	775.204	2.10817	2.1935	775.201	1.37909	1.31918	775.203	0.775147	0.727191	775.203	0.427869	0.382279	775.204	0.224418	0.196054
775.401	3.07909	3.15834	775.404	2.10942	2.19452	775.401	1.36932	1.31995	775.403	0.774014	0.727665	775.403	0.42633	0.382541	775.404	0.223566	0.196192
775.601	3.08583	3.15923	775.604	2.10583	2.19554	775.601	1.37906	1.32072	775.603	0.776034	0.728138	775.603	0.430483	0.382804	775.604	0.219286	0.19633
775.801	3.08121	3.16012	775.804	2.11259	2.19656	775.801	1.37796	1.32149	775.803	0.77353	0.728611	775.803	0.426718	0.383066	775.804	0.227702	0.196468
776.001	3.07743	3.16101	776.004	2.10877	2.19758	776.001	1.37965	1.32226	776.003	0.771873	0.729084	776.003	0.434563	0.383328	776.004	0.21405	0.196606
776.201	3.0804	3.1619	776.204	2.11696	2.19859	776.201	1.38075	1.32303	776.203	0.775977	0.729557	776.203	0.428512	0.383591	776.204	0.223042	0.196744
776.401	3.07702	3.16279	776.404	2.11352	2.19961	776.401	1.37968	1.3238	776.403	0.769958	0.73003	776.403	0.431043	0.383853	776.404	0.221533	0.196882
776.601	3.07676	3.16368	776.604	2.11394	2.20063	776.601	1.38586	1.32457	776.603	0.774973	0.730503	776.603	0.428829	0.384115	776.604	0.219049	0.197021
776.801	3.09092	3.16457	776.804	2.11673	2.20164	776.801	1.38758	1.32533	776.803	0.772747	0.730975	776.803	0.435205	0.384377	776.804	0.222604	0.197159
777.001	3.08931	3.16545	777.004	2.1126	2.20266	777.001	1.38359	1.3261	777.003	0.769986	0.731448	777.003	0.431053	0.384639	777.004	0.226951	0.197297
777.201	3.08392	3.16634	777.204	2.1175	2.20367	777.201	1.37516	1.32687	777.203	0.767615	0.731921	777.203	0.43482	0.384901	777.204	0.226726	0.197435
777.401	3.09073	3.16722	777.404	2.11666	2.20469	777.401	1.37547	1.32764	777.403	0.767115	0.732393	777.403	0.438187	0.385164	777.404	0.223948	0.197573
777.601	3.08945	3.1681	777.604	2.12193	2.2057	777.601	1.38161	1.32841	777.603	0.779325	0.732866	777.603	0.435568	0.385426	777.604	0.218709	0.197711
777.801	3.09198	3.16898	777.804	2.11595	2.20671	777.801	1.39047	1.32917	777.803	0.777878	0.733338	777.803	0.437136	0.385688	777.804	0.230655	0.197849
778.001	3.08942	3.16986	778.004	2.12781	2.20772	778.001	1.37987	1.32994	778.003	0.779941	0.73381	778.003	0.433784	0.38595	778.004	0.219145	0.197987
778.201	3.0964	3.17074	778.204	2.12527	2.20873	778.201	1.38585	1.33071	778.203	0.773129	0.734283	778.203	0.435783	0.386212	778.204	0.222243	0.198125
778.401	3.08729	3.17162	778.404	2.12736	2.20975	778.401	1.38623	1.33147	778.403	0.777385	0.734755	778.403	0.429596	0.386474	778.404	0.225677	0.198263
778.601	3.09565	3.1725	778.604	2.13099	2.21076	778.601	1.38395	1.33224	778.603	0.77782	0.735227	778.603	0.438516	0.386736	778.604	0.226095	0.198401
778.801	3.09614	3.17338	778.804	2.12425	2.21176	778.801	1.38288	1.33301	778.803	0.779577	0.735699	778.803	0.430282	0.386998	778.804	0.2245	0.198539
779.001	3.09841	3.17425	779.004	2.12718	2.21277	779.001	1.3927	1.33377	779.003	0.783959	0.736171	779.003	0.438787	0.38726	779.004	0.225519	0.198677
779.201	3.09613	3.17512	779.204	2.12929	2.21378	779.201	1.38355	1.33454	779.203	0.783875	0.736643	779.203	0.433244	0.387522	779.204	0.214952	0.198815
779.401	3.0993	3.176	779.404	2.12526	2.21479	779.401	1.39813	1.3353	779.403	0.781924	0.737115	779.403	0.434093	0.387784	779.404	0.229794	0.198953
779.601	3.09707	3.17687	779.604	2.13539	2.2158	779.601	1.39027	1.33607	779.603	0.784375	0.737586	779.603	0.426716	0.388046	779.604	0.223086	0.199091
779.801	3.08677	3.17774	779.804	2.13284	2.2168	779.801	1.38261	1.33683	779.803	0.783036	0.738058	779.803	0.428953	0.388307	779.804	0.227612	0.199229
780.001	3.10765	3.17861	780.004	2.12563	2.21781	780.001	1.39086	1.3376	780.003	0.781331	0.738529	780.003	0.432461	0.388569	780.004	0.22455	0.199367
780.201	3.10002	3.17948	780.204	2.12535	2.21881	780.201	1.38901	1.33836	780.203	0.781987	0.739001	780.203	0.445123	0.388831	780.204	0.230098	0.199505
780.401	3.09964	3.18035	780.404	2.13823	2.21982	780.401	1.39137	1.33913	780.403	0.778419	0.739472	780.403	0.437661	0.389093	780.404	0.225062	0.199643
780.601	3.10936	3.18121	780.604	2.12887	2.22082	780.601	1.39647	1.33989	780.603	0.785136	0.739944	780.603	0.436324	0.389355	780.604	0.220044	0.199781
780.801	3.10711	3.18208	780.804	2.12762	2.22183	780.801	1.3968	1.34066	780.803	0.795262	0.740415	780.803	0.434045	0.389616	780.804	0.232113	0.199919
781.001	3.10541	3.18294	781.004	2.13248	2.22283	781.001	1.39792	1.34142	781.003	0.780337	0.740886	781.003	0.433805	0.389878	781.004	0.223697	0.200056
781.201	3.11228	3.18381	781.204	2.13835	2.22383	781.201	1.39678	1.34218	781.203	0.782353	0.741357	781.203	0.44048	0.39014	781.204	0.22883	0.200194
781.401	3.10932	3.18467	781.404	2.14389	2.22483	781.401	1.39287	1.34295	781.403	0.790318	0.741828	781.403	0.430719	0.390401	781.404	0.229645	0.200332
781.601	3.11402	3.18553	781.604	2.137	2.22583	781.601	1.38886	1.34371	781.603	0.785178	0.742299	781.603	0.433335	0.390663	781.604	0.231398	0.20047
781.801	3.10462	3.18639	781.804	2.13678	2.22683	781.801	1.39928	1.34447	781.803	0.781006	0.74277	781.803	0.438567	0.390925	781.804	0.229817	0.200608
782.001	3.1075	3.18725	782.004	2.14563	2.22783	782.001	1.39929	1.34523	782.003	0.789464	0.743241	782.003	0.43724	0.391186	782.004	0.223136	0.200746
782.201	3.1169	3.18811	782.204	2.14962	2.22883	782.201	1.40328	1.346	782.203	0.784891	0.743712	782.203	0.432109	0.391448	782.204	0.22789	0.200884
782.401	3.11395	3.18896	782.404	2.14736	2.22983	782.401	1.4068	1.34676	782.403	0.784652	0.744182	782.403	0.435977	0.39171	782.404	0.237431	0.201022
782.601	3.1216	3.18982	782.604	2.14768	2.23083	782.601	1.40331	1.34752	782.603	0.797975	0.744653	782.603	0.44066	0.391971	782.604	0.221971	0.20116
782.801	3.112	3.19068	782.804	2.13934	2.23183	782.801	1.40198	1.34828	782.803	0.786947	0.745124	782.803	0.440025	0.392233	782.804	0.226136	0.201298
783.001	3.11248	3.19153	783.004	2.14432	2.23282	783.001	1.39922	1.34904	783.003	0.784456	0.745594	783.003	0.441498	0.392494	783.004	0.217283	0.201435
783.201	3.12426	3.19238	783.204	2.14469	2.23382	783.201	1.40698	1.3498	783.203	0.795933	0.746064	783.203	0.443381	0.392756	783.204	0.235342	0.201573
783.401	3.11601	3.19323	783.404	2.14375	2.23481	783.401	1.40588	1.35056	783.403	0.787366	0.746535	783.403	0.430632	0.393017	783.404	0.231476	0.201711
783.601	3.11937	3.19409	783.604	2.1464	2.23581	783.601	1.40491	1.35133	783.603	0.78398	0.747005	783.603	0.441697	0.393279	783.604	0.23084	0.201849
783.801	3.11643	3.19494	783.804	2.15139	2.2368	783.801	1.40677	1.35209	783.803	0.785134	0.747475	783.803	0.44263	0.39354	783.804	0.224367	0.201987
784.001	3.12715	3.19578	784.004	2.14935	2.2378	784.001	1.40646	1.35285	784.003	0.787901	0.747945	784.003	0.435453	0.393801	784.004	0.229128	0.202125
784.201	3.12439	3.19663	784.204	2.15401	2.23879	784.201	1.40105	1.35361	784.203	0.788991	0.748415	784.203	0.440866	0.394063	784.204	0.225725	0.202263
784.401	3.12414	3.19748	784.404	2.15561	2.23978	784.401	1.40622	1.35437	784.403	0.796193	0.748885	784.403	0.446946	0.394324	784.404	0.227021	0.2024
784.601	3.12087	3.19833	784.604	2.14966	2.24077	784.601	1.40274	1.35512	784.603	0.793894	0.749355	784.603	0.445186	0.394586	784.604	0.228812	0.202538
784.801	3.12721	3.19917	784.804	2.15744	2.24176	784.801	1.41474	1.35588	784.803	0.7988	0.749825	784.803	0.442193	0.394847	784.804	0.229666	0.202676
785.001	3.12694	3.20001	785.004	2.15081	2.24276	785.001	1.40651	1.35664	785.003	0.794549	0.750295	785.003	0.44276	0.395108	785.004	0.228062	0.202814
785.201	3.13235	3.20086	785.204	2.14451	2.24375	785.201	1.40884	1.3574	785.203	0.793212	0.750764	785.203	0.437103	0.395369	785.204	0.235879	0.202952
785.401	3.13252	3.2017	785.404	2.15275	2.24473	785.401	1.40849	1.35816	785.403	0.797741	0.751234	785.403	0.445166	0.395631	785.404	0.228214	0.203089
785.601	3.13186	3.20254	785.604	2.15304	2.24572	785.601	1.41648	1.35892	785.603	0.792278	0.751703	785.603	0.432278	0.395892	785.604	0.222971	0.203227
785.801	3.13081	3.20338	785.804	2.16179	2.24671	785.801	1.41159	1.35968	785.803	0.795375	0.752173	785.803	0.441427	0.396153	785.804	0.232277	0.203365
786.001	3.12769	3.20422	786.004	2.15623	2.2477	786.001	1.4135	1.36043	786.003	0.787968	0.752642	786.003	0.443239	0.396414	786.004	0.23545	0.203503
786.201	3.13852	3.20506	786.204	2.15969	2.24869	786.201	1.40875	1.36119	786.203	0.793915	0.753111	786.203	0.446103	0.396676	786.204	0.228807	0.203641
786.401	3.1368	3.20589	786.404	2.16156	2.24967	786.401	1.4102	1.36195	786.403	0.794275	0.753581	786.403	0.444897	0.396937	786.404	0.237776	0.203778
786.601	3.12946	3.20673	786.604	2.15689	2.25066	786.601	1.42045	1.36271	786.603	0.791549	0.75405	786.603	0.444801	0.397198	786.604	0.228212	0.203916
786.801	3.13787	3.20756	786.804	2.16055	2.25164	786.801	1.40955	1.36346	786.803	0.789357	0.754519	786.803	0.440301	0.397459	786.804	0.224174	0.204054
787.001	3.12781	3.2084	787.004	2.15664	2.25263	787.001	1.40942	1.36422	787.003	0.797479	0.754988	787.003	0.440143	0.39772	787.004	0.23504	0.204192
787.201	3.1375	3.20923	787.204	2.15909	2.25361	787.201	1.41695	1.36498	787.203	0.78569	0.755457	787.203	0.442476	0.397981	787.204	0.230757	0.204329
787.401	3.14054	3.21006	787.404	2.15905	2.2546	787.401	1.41886	1.36573	787.403	0.798456	0.755925	787.403	0.442049	0.398242	787.404	0.237209	0.204467
787.601	3.14145	3.21089	787.604	2.16633	2.25558	787.601	1.42144	1.36649	787.603	0.796545	0.756394	787.603	0.445121	0.398503	787.604	0.231547	0.204605
787.801	3.14297	3.21172	787.804	2.1567	2.25656	787.801	1.41664	1.36724	787.803	0.796483	0.756863	787.803	0.447839	0.398764	787.804	0.233018	0.204742
788.001	3.14594	3.21255	788.004	2.16677	2.25754	788.001	1.41341	1.368	788.003	0.789102	0.757332	788.003	0.449783	0.399025	788.004	0.228554	0.20488
788.201	3.13842	3.21338	788.204	2.16809	2.25852	788.201	1.42126	1.36875	788.203	0.788525	0.7578	788.203	0.444937	0.399286	788.204	0.227668	0.205018
788.401	3.14301	3.21421	788.404	2.1669	2.2595	788.401	1.4143	1.36951	788.403	0.80167	0.758269	788.403	0.446876	0.399547	788.404	0.233213	0.205156
788.601	3.1438	3.21503	788.604	2.16407	2.26048	788.601	1.41422	1.37026	788.603	0.797963	0.758737	788.603	0.443635	0.399808	788.604	0.228484	0.205293
788.801	3.14335	3.21586	788.804	2.17201	2.26146	788.801	1.41944	1.37102	788.803	0.798851	0.759205	788.803	0.449531	0.400069	788.804	0.232755	0.205431
789.001	3.14378	3.21668	789.004	2.16422	2.26244	789.001	1.41687	1.37177	789.003	0.80469	0.759673	789.003	0.442542	0.40033	789.004	0.238827	0.205569
789.201	3.15354	3.2175	789.204	2.17564	2.26342	789.201	1.41666	1.37253	789.203	0.794797	0.760142	789.203	0.443298	0.40059	789.204	0.231883	0.205706
789.401	3.1522	3.21832	789.404	2.16382	2.2644	789.401	1.41894	1.37328	789.403	0.802181	0.76061	789.403	0.444782	0.400851	789.404	0.235205	0.205844
789.601	3.14962	3.21915	789.604	2.17784	2.26537	789.601	1.42203	1.37403	789.603	0.798289	0.761078	789.603	0.451697	0.401112	789.604	0.231441	0.205982
789.801	3.14671	3.21997	789.804	2.17145	2.26635	789.801	1.42646	1.37479	789.803	0.809862	0.761546	789.803	0.449325	0.401373	789.804	0.221242	0.206119
790.001	3.1521	3.22078	790.004	2.17446	2.26733	790.001	1.43284	1.37554	790.003	0.807067	0.762014	790.003	0.458428	0.401634	790.004	0.233282	0.206257
790.201	3.15527	3.2216	790.204	2.1799	2.2683	790.201	1.42278	1.37629	790.203	0.805376	0.762481	790.203	0.445134	0.401894	790.204	0.234504	0.206395
790.401	3.15882	3.22242	790.404	2.17293	2.26928	790.401	1.42645	1.37705	790.403	0.802624	0.762949	790.403	0.446614	0.402155	790.404	0.243586	0.206532
790.601	3.15608	3.22323	790.604	2.17186	2.27025	790.601	1.42628	1.3778	790.603	0.790962	0.763417	790.603	0.442236	0.402416	790.604	0.247719	0.20667
790.801	3.1608	3.22405	790.804	2.1793	2.27122	790.801	1.42875	1.37855	790.803	0.802464	0.763884	790.803	0.445555	0.402676	790.804	0.231488	0.206808
791.001	3.15623	3.22486	791.004	2.18191	2.2722	791.001	1.43308	1.3793	791.003	0.805836	0.764352	791.003	0.449343	0.402937	791.004	0.232787	0.206945
791.201	3.1625	3.22568	791.204	2.18048	2.27317	791.201	1.43258	1.38005	791.203	0.810592	0.764819	791.203	0.451116	0.403198	791.204	0.228761	0.207083
791.401	3.15383	3.22649	791.404	2.17794	2.27414	791.401	1.42699	1.38081	791.403	0.809068	0.765287	791.403	0.450002	0.403458	791.404	0.229992	0.20722
791.601	3.15618	3.2273	791.604	2.18052	2.27511	791.601	1.43283	1.38156	791.603	0.802212	0.765754	791.603	0.44938	0.403719	791.604	0.229646	0.207358
791.801	3.16468	3.22811	791.804	2.17965	2.27608	791.801	1.42709	1.38231	791.803	0.806579	0.766221	791.803	0.453686	0.40398	791.804	0.241668	0.207496
792.001	3.158	3.22892	792.004	2.18357	2.27705	792.001	1.42973	1.38306	792.003	0.806831	0.766688	792.003	0.454295	0.40424	792.004	0.235305	0.207633
792.201	3.15755	3.22973	792.204	2.182	2.27802	792.201	1.43102	1.38381	792.203	0.806707	0.767155	792.203	0.451022	0.404501	792.204	0.24792	0.207771
792.401	3.15668	3.23053	792.404	2.18168	2.27899	792.401	1.44195	1.38456	792.403	0.811336	0.767622	792.403	0.452882	0.404761	792.404	0.233977	0.207908
792.601	3.15953	3.23134	792.604	2.18478	2.27996	792.601	1.42122	1.38531	792.603	0.799856	0.768089	792.603	0.448572	0.405022	792.604	0.239416	0.208046
792.801	3.17153	3.23214	792.804	2.18456	2.28092	792.801	1.43411	1.38606	792.803	0.797652	0.768556	792.803	0.458196	0.405282	792.804	0.230745	0.208183
793.001	3.16681	3.23295	793.004	2.18826	2.28189	793.001	1.44272	1.38681	793.003	0.812605	0.769023	793.003	0.455621	0.405543	793.004	0.241789	0.208321
793.201	3.1614	3.23375	793.204	2.18411	2.28286	793.201	1.4364	1.38756	793.203	0.806569	0.76949	793.203	0.452962	0.405803	793.204	0.235933	0.208459
793.401	3.16091	3.23455	793.404	2.19134	2.28382	793.401	1.43726	1.38831	793.403	0.807166	0.769956	793.403	0.44805	0.406063	793.404	0.229345	0.208596
793.601	3.16611	3.23536	793.604	2.17388	2.28479	793.601	1.43998	1.38906	793.603	0.811629	0.770423	793.603	0.458731	0.406324	793.604	0.235974	0.208734
793.801	3.17913	3.23616	793.804	2.19544	2.28575	793.801	1.43958	1.38981	793.803	0.817117	0.770889	793.803	0.457855	0.406584	793.804	0.238649	0.208871
794.001	3.1718	3.23696	794.004	2.19782	2.28672	794.001	1.43305	1.39055	794.003	0.810414	0.771356	794.003	0.444117	0.406844	794.004	0.233843	0.209009
794.201	3.16985	3.23775	794.204	2.18961	2.28768	794.201	1.43997	1.3913	794.203	0.812438	0.771822	794.203	0.450213	0.407105	794.204	0.23495	0.209146
794.401	3.17709	3.23855	794.404	2.19992	2.28864	794.401	1.44483	1.39205	794.403	0.812286	0.772288	794.403	0.450439	0.407365	794.404	0.242112	0.209284
794.601	3.17279	3.23935	794.604	2.18958	2.2896	794.601	1.44043	1.3928	794.603	0.813649	0.772754	794.603	0.452078	0.407625	794.604	0.23366	0.209421
794.801	3.17749	3.24014	794.804	2.19407	2.29057	794.801	1.44237	1.39355	794.803	0.809184	0.77322	794.803	0.455437	0.407885	794.804	0.238951	0.209559
795.001	3.17381	3.24094	795.004	2.19978	2.29153	795.001	1.43563	1.39429	795.003	0.813049	0.773686	795.003	0.459049	0.408146	795.004	0.235104	0.209696
795.201	3.17938	3.24173	795.204	2.1949	2.29249	795.201	1.43585	1.39504	795.203	0.812399	0.774152	795.203	0.453891	0.408406	795.204	0.241715	0.209834
795.401	3.17887	3.24252	795.404	2.19686	2.29345	795.401	1.44018	1.39579	795.403	0.81039	0.774618	795.403	0.453604	0.408666	795.404	0.241743	0.209971
795.601	3.1817	3.24331	795.604	2.19331	2.29441	795.601	1.44705	1.39653	795.603	0.816994	0.775084	795.603	0.45745	0.408926	795.604	0.238189	0.210109
795.801	3.18126	3.24411	795.804	2.20332	2.29537	795.801	1.44167	1.39728	795.803	0.815725	0.77555	795.803	0.449504	0.409186	795.804	0.239361	0.210246
796.001	3.18383	3.2449	796.004	2.19738	2.29632	796.001	1.44387	1.39803	796.003	0.81508	0.776016	796.003	0.447398	0.409447	796.004	0.233744	0.210384
796.201	3.18375	3.24568	796.204	2.20282	2.29728	796.201	1.45158	1.39877	796.203	0.821866	0.776481	796.203	0.447148	0.409707	796.204	0.246783	0.210521
796.401	3.1891	3.24647	796.404	2.20296	2.29824	796.401	1.44764	1.39952	796.403	0.815188	0.776947	796.403	0.463233	0.409967	796.404	0.235356	0.210659
796.601	3.177	3.24726	796.604	2.20608	2.29919	796.601	1.44446	1.40026	796.603	0.816588	0.777412	796.603	0.459511	0.410227	796.604	0.237391	0.210796
796.801	3.18807	3.24804	796.804	2.2031	2.30015	796.801	1.44807	1.40101	796.803	0.823362	0.777877	796.803	0.458262	0.410487	796.804	0.235857	0.210934
797.001	3.18164	3.24883	797.004	2.20268	2.30111	797.001	1.44093	1.40175	797.003	0.815158	0.778343	797.003	0.453109	0.410747	797.004	0.236011	0.211071
797.201	3.19526	3.24961	797.204	2.21005	2.30206	797.201	1.45756	1.4025	797.203	0.814902	0.778808	797.203	0.456718	0.411007	797.204	0.238817	0.211208
797.401	3.1829	3.2504	797.404	2.20422	2.30301	797.401	1.44131	1.40324	797.403	0.822527	0.779273	797.403	0.450406	0.411267	797.404	0.238413	0.211346
797.601	3.19221	3.25118	797.604	2.19901	2.30397	797.601	1.44698	1.40399	797.603	0.817683	0.779738	797.603	0.46108	0.411527	797.604	0.235687	0.211483
797.801	3.18855	3.25196	797.804	2.20688	2.30492	797.801	1.45101	1.40473	797.803	0.818809	0.780203	797.803	0.456845	0.411787	797.804	0.233408	0.211621
798.001	3.1978	3.25274	798.004	2.20648	2.30587	798.001	1.45396	1.40548	798.003	0.823056	0.780668	798.003	0.464859	0.412046	798.004	0.244309	0.211758
798.201	3.18668	3.25352	798.204	2.20325	2.30682	798.201	1.44981	1.40622	798.203	0.822177	0.781133	798.203	0.448549	0.412306	798.204	0.238754	0.211895
798.401	3.19858	3.2543	798.404	2.21264	2.30778	798.401	1.455	1.40696	798.403	0.822756	0.781598	798.403	0.457522	0.412566	798.404	0.234911	0.212033
798.601	3.19985	3.25508	798.604	2.2127	2.30873	798.601	1.45362	1.40771	798.603	0.826308	0.782063	798.603	0.460207	0.412826	798.604	0.245239	0.21217
798.801	3.1931	3.25585	798.804	2.21119	2.30968	798.801	1.4417	1.40845	798.803	0.821375	0.782527	798.803	0.464957	0.413086	798.804	0.23789	0.212308
799.001	3.1894	3.25663	799.004	2.20676	2.31063	799.001	1.4579	1.40919	799.003	0.818951	0.782992	799.003	0.463598	0.413346	799.004	0.233175	0.212445
799.201	3.19293	3.2574	799.204	2.21298	2.31157	799.201	1.45304	1.40994	799.203	0.815526	0.783456	799.203	0.461896	0.413605	799.204	0.243654	0.212582
799.401	3.1962	3.25818	799.404	2.21729	2.31252	799.401	1.45632	1.41068	799.403	0.827751	0.783921	799.403	0.463551	0.413865	799.404	0.24018	0.21272
799.601	3.20926	3.25895	799.604	2.21932	2.31347	799.601	1.45428	1.41142	799.603	0.825836	0.784385	799.603	0.463103	0.414125	799.604	0.236764	0.212857
799.801	3.19949	3.25972	799.804	2.21463	2.31442	799.801	1.45064	1.41216	799.803	0.829973	0.784849	799.803	0.469221	0.414385	799.804	0.246781	0.212994
800.001	3.20074	3.26049	800.004	2.21984	2.31536	800.001	1.45788	1.4129	800.003	0.829653	0.785314	800.003	0.455469	0.414644	800.004	0.243775	0.213132
800.201	3.20887	3.26126	800.204	2.21419	2.31631	800.201	1.45789	1.41365	800.203	0.822616	0.785778	800.203	0.468825	0.414904	800.204	0.234195	0.213269
800.401	3.20436	3.26203	800.404	2.21371	2.31726	800.401	1.45157	1.41439	800.403	0.832881	0.786242	800.403	0.45857	0.415164	800.404	0.241868	0.213406
800.601	3.2073	3.2628	800.604	2.21547	2.3182	800.601	1.45634	1.41513	800.603	0.823821	0.786706	800.603	0.456401	0.415423	800.604	0.23408	0.213544
800.801	3.20559	3.26357	800.804	2.2245	2.31914	800.801	1.4531	1.41587	800.803	0.821178	0.78717	800.803	0.46253	0.415683	800.804	0.238886	0.213681
801.001	3.20925	3.26433	801.004	2.2202	2.32009	801.001	1.46197	1.41661	801.003	0.824938	0.787633	801.003	0.463584	0.415942	801.004	0.243377	0.213818
801.201	3.1993	3.2651	801.204	2.22268	2.32103	801.201	1.45831	1.41735	801.203	0.825635	0.788097	801.203	0.466398	0.416202	801.204	0.23877	0.213956
801.401	3.1951	3.26586	801.404	2.22293	2.32197	801.401	1.46227	1.41809	801.403	0.838523	0.788561	801.403	0.471666	0.416462	801.404	0.246286	0.214093
801.601	3.20849	3.26663	801.604	2.22355	2.32292	801.601	1.45775	1.41883	801.603	0.825635	0.789025	801.603	0.468558	0.416721	801.604	0.242194	0.21423
801.801	3.21087	3.26739	801.804	2.22419	2.32386	801.801	1.46189	1.41957	801.803	0.826199	0.789488	801.803	0.467248	0.416981	801.804	0.237892	0.214368
802.001	3.21565	3.26815	802.004	2.22909	2.3248	802.001	1.45847	1.42031	802.003	0.826589	0.789952	802.003	0.461133	0.41724	802.004	0.231857	0.214505
802.201	3.21193	3.26891	802.204	2.21404	2.32574	802.201	1.45749	1.42105	802.203	0.830815	0.790415	802.203	0.462651	0.4175	802.204	0.251129	0.214642
802.401	3.21581	3.26967	802.404	2.22332	2.32668	802.401	1.4639	1.42179	802.403	0.836103	0.790878	802.403	0.46558	0.417759	802.404	0.239017	0.214779
802.601	3.21722	3.27043	802.604	2.22547	2.32762	802.601	1.47057	1.42252	802.603	0.832198	0.791342	802.603	0.458225	0.418018	802.604	0.243437	0.214917
802.801	3.22047	3.27119	802.804	2.22016	2.32856	802.801	1.46491	1.42326	802.803	0.827973	0.791805	802.803	0.466183	0.418278	802.804	0.237884	0.215054
803.001	3.21107	3.27194	803.004	2.22403	2.32949	803.001	1.46608	1.424	803.003	0.831483	0.792268	803.003	0.46694	0.418537	803.004	0.24649	0.215191
803.201	3.21495	3.2727	803.204	2.22864	2.33043	803.201	1.466	1.42474	803.203	0.834533	0.792731	803.203	0.464036	0.418796	803.204	0.246881	0.215328
803.401	3.2178	3.27346	803.404	2.22827	2.33137	803.401	1.46484	1.42548	803.403	0.827451	0.793194	803.403	0.473711	0.419056	803.404	0.237328	0.215466
803.601	3.22495	3.27421	803.604	2.23266	2.3323	803.601	1.47224	1.42621	803.603	0.832051	0.793657	803.603	0.471092	0.419315	803.604	0.250582	0.215603
803.801	3.21815	3.27496	803.804	2.23257	2.33324	803.801	1.47348	1.42695	803.803	0.830633	0.79412	803.803	0.467077	0.419574	803.804	0.241688	0.21574
804.001	3.21706	3.27572	804.004	2.23012	2.33418	804.001	1.46552	1.42769	804.003	0.837819	0.794582	804.003	0.461443	0.419834	804.004	0.244154	0.215877
804.201	3.22486	3.27647	804.204	2.23296	2.33511	804.201	1.47999	1.42843	804.203	0.834676	0.795045	804.203	0.468365	0.420093	804.204	0.245612	0.216015
804.401	3.21237	3.27722	804.404	2.23754	2.33604	804.401	1.47191	1.42916	804.403	0.841369	0.795508	804.403	0.469136	0.420352	804.404	0.250942	0.216152
804.601	3.22545	3.27797	804.604	2.23596	2.33698	804.601	1.46674	1.4299	804.603	0.836959	0.79597	804.603	0.469614	0.420611	804.604	0.240936	0.216289
804.801	3.22605	3.27872	804.804	2.23815	2.33791	804.801	1.46532	1.43064	804.803	0.832916	0.796433	804.803	0.466772	0.42087	804.804	0.2415	0.216426
805.001	3.21942	3.27947	805.004	2.23641	2.33884	805.001	1.47623	1.43137	805.003	0.835113	0.796895	805.003	0.469091	0.42113	805.004	0.242438	0.216563
805.201	3.22506	3.28021	805.204	2.24016	2.33977	805.201	1.47384	1.43211	805.203	0.838519	0.797357	805.203	0.463251	0.421389	805.204	0.24388	0.2167
805.401	3.23261	3.28096	805.404	2.24077	2.34071	805.401	1.47545	1.43284	805.403	0.840032	0.79782	805.403	0.469505	0.421648	805.404	0.244678	0.216838
805.601	3.23195	3.2817	805.604	2.23784	2.34164	805.601	1.48133	1.43358	805.603	0.835388	0.798282	805.603	0.480662	0.421907	805.604	0.25001	0.216975
805.801	3.22731	3.28245	805.804	2.24334	2.34257	805.801	1.47135	1.43431	805.803	0.853397	0.798744	805.803	0.463351	0.422166	805.804	0.244685	0.217112
806.001	3.22874	3.28319	806.004	2.23731	2.3435	806.001	1.47615	1.43505	806.003	0.840945	0.799206	806.003	0.476327	0.422425	806.004	0.247267	0.217249
806.201	3.23262	3.28393	806.204	2.23867	2.34442	806.201	1.4755	1.43578	806.203	0.84268	0.799668	806.203	0.468816	0.422684	806.204	0.242714	0.217386
806.401	3.23437	3.28468	806.404	2.23189	2.34535	806.401	1.47169	1.43652	806.403	0.836738	0.80013	806.403	0.468891	0.422943	806.404	0.244915	0.217523
806.601	3.22756	3.28542	806.604	2.23888	2.34628	806.601	1.4827	1.43725	806.603	0.835648	0.800591	806.603	0.470427	0.423202	806.604	0.240932	0.217661
806.801	3.23045	3.28616	806.804	2.24072	2.34721	806.801	1.47904	1.43798	806.803	0.838742	0.801053	806.803	0.479398	0.423461	806.804	0.244514	0.217798
807.001	3.2379	3.2869	807.004	2.24404	2.34813	807.001	1.46989	1.43872	807.003	0.838387	0.801515	807.003	0.472636	0.42372	807.004	0.247227	0.217935
807.201	3.23654	3.28763	807.204	2.24328	2.34906	807.201	1.48558	1.43945	807.203	0.838104	0.801976	807.203	0.476106	0.423979	807.204	0.247541	0.218072
807.401	3.23789	3.28837	807.404	2.24327	2.34999	807.401	1.48221	1.44019	807.403	0.84096	0.802438	807.403	0.477552	0.424238	807.404	0.246876	0.218209
807.601	3.23568	3.28911	807.604	2.24732	2.35091	807.601	1.48512	1.44092	807.603	0.839839	0.802899	807.603	0.477839	0.424497	807.604	0.243124	0.218346
807.801	3.23471	3.28984	807.804	2.25014	2.35184	807.801	1.47515	1.44165	807.803	0.849128	0.803361	807.803	0.473865	0.424755	807.804	0.239805	0.218483
808.001	3.23912	3.29058	808.004	2.24847	2.35276	808.001	1.48311	1.44238	808.003	0.837671	0.803822	808.003	0.470088	0.425014	808.004	0.246621	0.21862
808.201	3.24569	3.29131	808.204	2.25623	2.35368	808.201	1.48091	1.44312	808.203	0.843259	0.804283	808.203	0.472241	0.425273	808.204	0.239763	0.218757
808.401	3.24012	3.29204	808.404	2.25257	2.35461	808.401	1.48863	1.44385	808.403	0.846602	0.804744	808.403	0.462775	0.425532	808.404	0.250024	0.218895
808.601	3.24261	3.29278	808.604	2.25008	2.35553	808.601	1.4844	1.44458	808.603	0.844853	0.805205	808.603	0.470325	0.425791	808.604	0.239973	0.219032
808.801	3.24683	3.29351	808.804	2.25281	2.35645	808.801	1.48139	1.44531	808.803	0.842352	0.805666	808.803	0.47953	0.426049	808.804	0.24602	0.219169
809.001	3.24303	3.29424	809.004	2.25482	2.35737	809.001	1.48998	1.44604	809.003	0.841823	0.806127	809.003	0.479777	0.426308	809.004	0.252318	0.219306
809.201	3.24509	3.29497	809.204	2.25074	2.35829	809.201	1.49147	1.44677	809.203	0.848984	0.806588	809.203	0.474854	0.426567	809.204	0.243361	0.219443
809.401	3.24201	3.2957	809.404	2.25097	2.35921	809.401	1.4905	1.44751	809.403	0.841551	0.807049	809.403	0.477959	0.426826	809.404	0.249306	0.21958
809.601	3.24866	3.29642	809.604	2.26258	2.36013	809.601	1.49364	1.44824	809.603	0.843641	0.80751	809.603	0.475709	0.427084	809.604	0.254782	0.219717
809.801	3.25716	3.29715	809.804	2.25459	2.36105	809.801	1.48528	1.44897	809.803	0.843381	0.80797	809.803	0.475256	0.427343	809.804	0.245183	0.219854
810.001	3.24863	3.29788	810.004	2.24681	2.36197	810.001	1.49001	1.4497	810.003	0.846774	0.808431	810.003	0.472182	0.427601	810.004	0.249316	0.219991
810.201	3.25033	3.2986	810.204	2.2664	2.36288	810.201	1.48831	1.45043	810.203	0.841518	0.808891	810.203	0.475282	0.42786	810.204	0.253897	0.220128
810.401	3.26027	3.29932	810.404	2.25907	2.3638	810.401	1.49019	1.45116	810.403	0.850898	0.809352	810.403	0.482029	0.428119	810.404	0.250957	0.220265
810.601	3.25055	3.30005	810.604	2.25803	2.36472	810.601	1.49086	1.45189	810.603	0.848456	0.809812	810.603	0.478475	0.428377	810.604	0.246464	0.220402
810.801	3.24908	3.30077	810.804	2.26282	2.36563	810.801	1.4746	1.45262	810.803	0.849403	0.810272	810.803	0.473976	0.428636	810.804	0.253931	0.220539
811.001	3.25716	3.30149	811.004	2.26229	2.36655	811.001	1.48376	1.45335	811.003	0.845853	0.810733	811.003	0.480486	0.428894	811.004	0.244476	0.220676
811.201	3.25268	3.30221	811.204	2.25401	2.36746	811.201	1.49883	1.45407	811.203	0.853859	0.811193	811.203	0.476857	0.429153	811.204	0.246663	0.220813
811.401	3.25331	3.30293	811.404	2.26511	2.36838	811.401	1.48994	1.4548	811.403	0.855247	0.811653	811.403	0.4776	0.429411	811.404	0.252681	0.22095
811.601	3.26628	3.30365	811.604	2.25991	2.36929	811.601	1.4918	1.45553	811.603	0.846002	0.812113	811.603	0.4757	0.42967	811.604	0.253396	0.221087
811.801	3.25417	3.30437	811.804	2.25914	2.37021	811.801	1.4981	1.45626	811.803	0.851595	0.812573	811.803	0.473334	0.429928	811.804	0.243541	0.221224
812.001	3.26103	3.30509	812.004	2.26039	2.37112	812.001	1.4961	1.45699	812.003	0.851227	0.813033	812.003	0.482073	0.430186	812.004	0.250679	0.221361
812.201	3.26328	3.3058	812.204	2.26341	2.37203	812.201	1.50037	1.45772	812.203	0.846681	0.813492	812.203	0.47744	0.430445	812.204	0.247646	0.221498
812.401	3.25589	3.30652	812.404	2.27679	2.37294	812.401	1.48973	1.45844	812.403	0.855125	0.813952	812.403	0.47334	0.430703	812.404	0.252224	0.221635
812.601	3.27041	3.30723	812.604	2.25671	2.37385	812.601	1.48891	1.45917	812.603	0.852956	0.814412	812.603	0.474276	0.430962	812.604	0.250712	0.221772
812.801	3.26753	3.30795	812.804	2.26701	2.37476	812.801	1.49537	1.4599	812.803	0.853885	0.814871	812.803	0.476075	0.43122	812.804	0.236968	0.221909
813.001	3.2682	3.30866	813.004	2.25934	2.37567	813.001	1.49388	1.46063	813.003	0.853001	0.815331	813.003	0.479541	0.431478	813.004	0.249566	0.222046
813.201	3.26497	3.30937	813.204	2.27078	2.37658	813.201	1.49573	1.46135	813.203	0.847587	0.81579	813.203	0.476544	0.431736	813.204	0.252011	0.222183
813.401	3.25854	3.31008	813.404	2.26979	2.37749	813.401	1.50691	1.46208	813.403	0.851443	0.816249	813.403	0.477427	0.431995	813.404	0.257163	0.22232
813.601	3.26526	3.31079	813.604	2.26536	2.3784	813.601	1.49979	1.4628	813.603	0.858977	0.816709	813.603	0.479787	0.432253	813.604	0.251429	0.222457
813.801	3.27666	3.3115	813.804	2.27116	2.37931	813.801	1.49931	1.46353	813.803	0.853784	0.817168	813.803	0.477255	0.432511	813.804	0.251232	0.222593
814.001	3.27245	3.31221	814.004	2.27559	2.38022	814.001	1.50561	1.46426	814.003	0.852104	0.817627	814.003	0.479076	0.432769	814.004	0.258442	0.22273
814.201	3.27508	3.31292	814.204	2.27466	2.38112	814.201	1.50381	1.46498	814.203	0.85848	0.818086	814.203	0.475885	0.433028	814.204	0.252599	0.222867
814.401	3.27369	3.31362	814.404	2.27828	2.38203	814.401	1.50638	1.46571	814.403	0.855613	0.818545	814.403	0.480088	0.433286	814.404	0.254527	0.223004
814.601	3.27223	3.31433	814.604	2.27426	2.38293	814.601	1.50802	1.46643	814.603	0.858162	0.819004	814.603	0.482488	0.433544	814.604	0.250611	0.223141
814.801	3.27093	3.31503	814.804	2.27369	2.38384	814.801	1.50622	1.46716	814.803	0.863358	0.819463	814.803	0.475625	0.433802	814.804	0.249102	0.223278
815.001	3.26935	3.31574	815.004	2.2732	2.38474	815.001	1.49618	1.46788	815.003	0.848139	0.819922	815.003	0.475315	0.43406	815.004	0.247896	0.223415
815.201	3.27947	3.31644	815.204	2.27234	2.38565	815.201	1.50462	1.46861	815.203	0.848423	0.82038	815.203	0.4804	0.434318	815.204	0.25774	0.223552
815.401	3.27487	3.31715	815.404	2.27348	2.38655	815.401	1.50988	1.46933	815.403	0.854392	0.820839	815.403	0.479388	0.434576	815.404	0.250748	0.223689
815.601	3.27841	3.31785	815.604	2.28001	2.38745	815.601	1.50161	1.47006	815.603	0.853813	0.821297	815.603	0.482411	0.434834	815.604	0.249211	0.223825
815.801	3.28136	3.31855	815.804	2.27918	2.38836	815.801	1.50888	1.47078	815.803	0.863415	0.821756	815.803	0.482255	0.435092	815.804	0.257695	0.223962
816.001	3.28444	3.31925	816.004	2.2799	2.38926	816.001	1.50734	1.4715	816.003	0.857659	0.822214	816.003	0.477836	0.43535	816.004	0.250173	0.224099
816.201	3.27699	3.31995	816.204	2.28443	2.39016	816.201	1.50994	1.47223	816.203	0.861625	0.822673	816.203	0.483357	0.435608	816.204	0.254059	0.224236
816.401	3.2881	3.32065	816.404	2.27617	2.39106	816.401	1.51122	1.47295	816.403	0.851738	0.823131	816.403	0.478499	0.435866	816.404	0.254547	0.224373
816.601	3.27826	3.32134	816.604	2.28537	2.39196	816.601	1.50821	1.47367	816.603	0.859208	0.823589	816.603	0.486801	0.436124	816.604	0.254134	0.22451
816.801	3.28284	3.32204	816.804	2.28488	2.39286	816.801	1.51176	1.4744	816.803	0.860268	0.824047	816.803	0.486368	0.436382	816.804	0.248	0.224647
817.001	3.28016	3.32274	817.004	2.28286	2.39376	817.001	1.51614	1.47512	817.003	0.8622	0.824505	817.003	0.47716	0.43664	817.004	0.253717	0.224783
817.201	3.28593	3.32343	817.204	2.28516	2.39466	817.201	1.51229	1.47584	817.203	0.8677	0.824963	817.203	0.489753	0.436898	817.204	0.25101	0.22492
817.401	3.28994	3.32412	817.404	2.2853	2.39555	817.401	1.50951	1.47656	817.403	0.859281	0.825421	817.403	0.483091	0.437155	817.404	0.242052	0.225057
817.601	3.28826	3.32482	817.604	2.28624	2.39645	817.601	1.5077	1.47728	817.603	0.86466	0.825879	817.603	0.481539	0.437413	817.604	0.253719	0.225194
817.801	3.2847	3.32551	817.804	2.28366	2.39735	817.801	1.50696	1.47801	817.803	0.860033	0.826337	817.803	0.484395	0.437671	817.804	0.245457	0.225331
818.001	3.29255	3.3262	818.004	2.29428	2.39824	818.001	1.5134	1.47873	818.003	0.855231	0.826794	818.003	0.482367	0.437929	818.004	0.255552	0.225467
818.201	3.29568	3.32689	818.204	2.29639	2.39914	818.201	1.51064	1.47945	818.203	0.862466	0.827252	818.203	0.482898	0.438186	818.204	0.248255	0.225604
818.401	3.28828	3.32758	818.404	2.28055	2.40004	818.401	1.51065	1.48017	818.403	0.858909	0.827709	818.403	0.482853	0.438444	818.404	0.255749	0.225741
818.601	3.29402	3.32827	818.604	2.28963	2.40093	818.601	1.51886	1.48089	818.603	0.862751	0.828167	818.603	0.489069	0.438702	818.604	0.257118	0.225878
818.801	3.29474	3.32896	818.804	2.29283	2.40182	818.801	1.51531	1.48161	818.803	0.867357	0.828624	818.803	0.485715	0.43896	818.804	0.256734	0.226014
819.001	3.28743	3.32965	819.004	2.28572	2.40272	819.001	1.51745	1.48233	819.003	0.8575	0.829082	819.003	0.487006	0.439217	819.004	0.252717	0.226151
819.201	3.29398	3.33033	819.204	2.29518	2.40361	819.201	1.51939	1.48305	819.203	0.869877	0.829539	819.203	0.486809	0.439475	819.204	0.255595	0.226288
819.401	3.28425	3.33102	819.404	2.2883	2.4045	819.401	1.52645	1.48377	819.403	0.861259	0.829996	819.403	0.486255	0.439733	819.404	0.251377	0.226425
819.601	3.29335	3.3317	819.604	2.29589	2.40539	819.601	1.51943	1.48449	819.603	0.867941	0.830453	819.603	0.483995	0.43999	819.604	0.25288	0.226561
819.801	3.29945	3.33239	819.804	2.2871	2.40629	819.801	1.51388	1.48521	819.803	0.866311	0.83091	819.803	0.483599	0.440248	819.804	0.253418	0.226698
820.001	3.29679	3.33307	820.004	2.29185	2.40718	820.001	1.52165	1.48593	820.003	0.86991	0.831367	820.003	0.481657	0.440505	820.004	0.246782	0.226835
820.201	3.29916	3.33375	820.204	2.3006	2.40807	820.201	1.51628	1.48665	820.203	0.864683	0.831824	820.203	0.485536	0.440763	820.204	0.249547	0.226972
820.401	3.30372	3.33444	820.404	2.29398	2.40896	820.401	1.51067	1.48737	820.403	0.866387	0.832281	820.403	0.482571	0.44102	820.404	0.247851	0.227108
820.601	3.29998	3.33512	820.604	2.29973	2.40985	820.601	1.51864	1.48809	820.603	0.864321	0.832738	820.603	0.484058	0.441278	820.604	0.249528	0.227245
820.801	3.30506	3.3358	820.804	2.29224	2.41073	820.801	1.52126	1.4888	820.803	0.868868	0.833194	820.803	0.489817	0.441535	820.804	0.259516	0.227382
821.001	3.29241	3.33648	821.004	2.29486	2.41162	821.001	1.52325	1.48952	821.003	0.872982	0.833651	821.003	0.494606	0.441793	821.004	0.262489	0.227518
821.201	3.31029	3.33715	821.204	2.30779	2.41251	821.201	1.51697	1.49024	821.203	0.866354	0.834107	821.203	0.493572	0.44205	821.204	0.258557	0.227655
821.401	3.30163	3.33783	821.404	2.3021	2.4134	821.401	1.52874	1.49096	821.403	0.871134	0.834564	821.403	0.490607	0.442308	821.404	0.249194	0.227792
821.601	3.30181	3.33851	821.604	2.30311	2.41428	821.601	1.52668	1.49168	821.603	0.873295	0.83502	821.603	0.491463	0.442565	821.604	0.264756	0.227928
821.801	3.30592	3.33919	821.804	2.3022	2.41517	821.801	1.52351	1.49239	821.803	0.866804	0.835476	821.803	0.491736	0.442822	821.804	0.251487	0.228065
822.001	3.30427	3.33986	822.004	2.30486	2.41606	822.001	1.52873	1.49311	822.003	0.872367	0.835933	822.003	0.489535	0.44308	822.004	0.252045	0.228202
822.201	3.31137	3.34053	822.204	2.30803	2.41694	822.201	1.5349	1.49383	822.203	0.873338	0.836389	822.203	0.499344	0.443337	822.204	0.267092	0.228338
822.401	3.30795	3.34121	822.404	2.30302	2.41782	822.401	1.52405	1.49454	822.403	0.870466	0.836845	822.403	0.491531	0.443594	822.404	0.258271	0.228475
822.601	3.31277	3.34188	822.604	2.30968	2.41871	822.601	1.52737	1.49526	822.603	0.8736	0.837301	822.603	0.49019	0.443852	822.604	0.256168	0.228612
822.801	3.31543	3.34255	822.804	2.30775	2.41959	822.801	1.52228	1.49598	822.803	0.873497	0.837757	822.803	0.486721	0.444109	822.804	0.251828	0.228748
823.001	3.31122	3.34322	823.004	2.31096	2.42047	823.001	1.52721	1.49669	823.003	0.874699	0.838213	823.003	0.489466	0.444366	823.004	0.251984	0.228885
823.201	3.3174	3.34389	823.204	2.31186	2.42136	823.201	1.52104	1.49741	823.203	0.867788	0.838669	823.203	0.493872	0.444623	823.204	0.266762	0.229022
823.401	3.31117	3.34456	823.404	2.30979	2.42224	823.401	1.53367	1.49812	823.403	0.875977	0.839124	823.403	0.495466	0.44488	823.404	0.259172	0.229158
823.601	3.31115	3.34523	823.604	2.29705	2.42312	823.601	1.52673	1.49884	823.603	0.868721	0.83958	823.603	0.495743	0.445138	823.604	0.258939	0.229295
823.801	3.31483	3.3459	823.804	2.31197	2.424	823.801	1.53407	1.49955	823.803	0.878749	0.840036	823.803	0.485132	0.445395	823.804	0.266963	0.229431
824.001	3.3101	3.34657	824.004	2.30915	2.42488	824.001	1.52978	1.50027	824.003	0.87046	0.840491	824.003	0.48611	0.445652	824.004	0.262583	0.229568
824.201	3.31715	3.34723	824.204	2.31318	2.42576	824.201	1.53326	1.50098	824.203	0.874074	0.840947	824.203	0.48842	0.445909	824.204	0.254637	0.229705
824.401	3.31792	3.3479	824.404	2.31635	2.42664	824.401	1.53217	1.5017	824.403	0.872035	0.841402	824.403	0.496387	0.446166	824.404	0.252914	0.229841
824.601	3.32024	3.34856	824.604	2.30959	2.42752	824.601	1.53672	1.50241	824.603	0.871823	0.841857	824.603	0.480762	0.446423	824.604	0.254144	0.229978
824.801	3.32096	3.34923	824.804	2.30819	2.4284	824.801	1.53115	1.50312	824.803	0.876063	0.842313	824.803	0.495668	0.44668	824.804	0.263471	0.230114
825.001	3.32981	3.34989	825.004	2.32005	2.42927	825.001	1.53546	1.50384	825.003	0.877736	0.842768	825.003	0.493297	0.446937	825.004	0.260932	0.230251
825.201	3.31364	3.35055	825.204	2.31526	2.43015	825.201	1.53591	1.50455	825.203	0.872871	0.843223	825.203	0.497283	0.447194	825.204	0.254765	0.230388
825.401	3.32618	3.35121	825.404	2.30984	2.43103	825.401	1.5345	1.50527	825.403	0.880196	0.843678	825.403	0.492496	0.447451	825.404	0.261679	0.230524
825.601	3.32759	3.35187	825.604	2.31657	2.4319	825.601	1.53418	1.50598	825.603	0.878334	0.844133	825.603	0.50071	0.447708	825.604	0.264527	0.230661
825.801	3.33013	3.35253	825.804	2.31853	2.43278	825.801	1.53885	1.50669	825.803	0.872356	0.844588	825.803	0.499336	0.447965	825.804	0.258559	0.230797
826.001	3.32752	3.35319	826.004	2.32411	2.43365	826.001	1.54286	1.5074	826.003	0.878417	0.845042	826.003	0.495734	0.448222	826.004	0.264374	0.230934
826.201	3.3318	3.35385	826.204	2.31878	2.43453	826.201	1.54173	1.50812	826.203	0.88287	0.845497	826.203	0.500247	0.448479	826.204	0.265912	0.23107
826.401	3.32505	3.35451	826.404	2.32218	2.4354	826.401	1.53783	1.50883	826.403	0.880108	0.845952	826.403	0.503322	0.448736	826.404	0.257296	0.231207
826.601	3.32508	3.35517	826.604	2.32346	2.43627	826.601	1.53539	1.50954	826.603	0.88095	0.846406	826.603	0.50135	0.448993	826.604	0.256814	0.231343
826.801	3.33674	3.35582	826.804	2.32705	2.43715	826.801	1.53978	1.51025	826.803	0.877565	0.846861	826.803	0.489107	0.449249	826.804	0.260395	0.23148
827.001	3.33829	3.35648	827.004	2.33102	2.43802	827.001	1.5345	1.51096	827.003	0.887053	0.847315	827.003	0.502327	0.449506	827.004	0.252224	0.231616
827.201	3.33271	3.35713	827.204	2.32554	2.43889	827.201	1.5375	1.51167	827.203	0.871585	0.84777	827.203	0.505002	0.449763	827.204	0.256593	0.231753
827.401	3.33238	3.35778	827.404	2.32153	2.43976	827.401	1.54484	1.51239	827.403	0.876707	0.848224	827.403	0.498636	0.45002	827.404	0.26145	0.231889
827.601	3.32678	3.35844	827.604	2.32494	2.44063	827.601	1.54191	1.5131	827.603	0.885656	0.848678	827.603	0.501578	0.450277	827.604	0.256111	0.232026
827.801	3.33275	3.35909	827.804	2.33425	2.4415	827.801	1.54958	1.51381	827.803	0.880279	0.849132	827.803	0.496403	0.450533	827.804	0.261351	0.232162
828.001	3.33256	3.35974	828.004	2.32353	2.44237	828.001	1.5446	1.51452	828.003	0.875446	0.849587	828.003	0.49993	0.45079	828.004	0.262537	0.232299
828.201	3.33516	3.36039	828.204	2.32783	2.44324	828.201	1.55345	1.51523	828.203	0.889705	0.850041	828.203	0.497233	0.451047	828.204	0.262572	0.232435
828.401	3.33434	3.36104	828.404	2.32745	2.44411	828.401	1.54037	1.51594	828.403	0.874688	0.850494	828.403	0.496907	0.451303	828.404	0.266448	0.232572
828.601	3.34047	3.36169	828.604	2.32213	2.44498	828.601	1.54689	1.51665	828.603	0.885513	0.850948	828.603	0.501136	0.45156	828.604	0.26316	0.232708
828.801	3.33398	3.36234	828.804	2.32986	2.44584	828.801	1.54361	1.51736	828.803	0.89204	0.851402	828.803	0.502292	0.451817	828.804	0.275018	0.232845
829.001	3.33576	3.36298	829.004	2.32445	2.44671	829.001	1.55335	1.51807	829.003	0.883843	0.851856	829.003	0.504758	0.452073	829.004	0.263352	0.232981
829.201	3.33334	3.36363	829.204	2.32674	2.44758	829.201	1.54879	1.51878	829.203	0.88275	0.85231	829.203	0.498256	0.45233	829.204	0.260461	0.233118
829.401	3.34089	3.36428	829.404	2.32723	2.44844	829.401	1.54461	1.51948	829.403	0.8834	0.852763	829.403	0.500562	0.452586	829.404	0.268789	0.233254
829.601	3.34127	3.36492	829.604	2.33146	2.44931	829.601	1.55522	1.52019	829.603	0.88839	0.853217	829.603	0.496302	0.452843	829.604	0.267963	0.23339
829.801	3.34586	3.36557	829.804	2.33506	2.45017	829.801	1.55129	1.5209	829.803	0.880954	0.85367	829.803	0.50756	0.453099	829.804	0.263315	0.233527
830.001	3.34623	3.36621	830.004	2.33233	2.45104	830.001	1.55119	1.52161	830.003	0.891319	0.854123	830.003	0.498587	0.453356	830.004	0.264669	0.233663
830.201	3.33858	3.36685	830.204	2.33309	2.4519	830.201	1.5582	1.52232	830.203	0.889328	0.854577	830.203	0.495557	0.453612	830.204	0.2694	0.2338
830.401	3.34829	3.36749	830.404	2.34201	2.45276	830.401	1.55764	1.52303	830.403	0.891232	0.85503	830.403	0.496693	0.453869	830.404	0.259768	0.233936
830.601	3.34179	3.36813	830.604	2.33865	2.45363	830.601	1.56193	1.52373	830.603	0.884849	0.855483	830.603	0.5039	0.454125	830.604	0.265186	0.234073
830.801	3.34258	3.36877	830.804	2.33256	2.45449	830.801	1.55151	1.52444	830.803	0.893875	0.855936	830.803	0.506771	0.454382	830.804	0.268986	0.234209
831.001	3.34868	3.36941	831.004	2.33529	2.45535	831.001	1.54962	1.52515	831.003	0.886338	0.856389	831.003	0.500174	0.454638	831.004	0.256529	0.234345
831.201	3.34627	3.37005	831.204	2.34411	2.45621	831.201	1.55352	1.52586	831.203	0.889182	0.856842	831.203	0.5003	0.454894	831.204	0.263966	0.234482
831.401	3.3518	3.37069	831.404	2.33946	2.45707	831.401	1.5476	1.52656	831.403	0.888039	0.857295	831.403	0.501939	0.455151	831.404	0.257239	0.234618
831.601	3.35555	3.37133	831.604	2.33653	2.45793	831.601	1.56263	1.52727	831.603	0.886602	0.857748	831.603	0.49667	0.455407	831.604	0.257663	0.234754
831.801	3.35105	3.37196	831.804	2.34062	2.45879	831.801	1.55802	1.52797	831.803	0.895025	0.858201	831.803	0.505737	0.455663	831.804	0.264757	0.234891
832.001	3.35211	3.3726	832.004	2.34511	2.45965	832.001	1.55128	1.52868	832.003	0.888383	0.858653	832.003	0.506711	0.45592	832.004	0.261193	0.235027
832.201	3.35188	3.37324	832.204	2.34249	2.46051	832.201	1.56133	1.52939	832.203	0.889843	0.859106	832.203	0.505121	0.456176	832.204	0.269834	0.235163
832.401	3.35278	3.37387	832.404	2.34968	2.46137	832.401	1.56052	1.53009	832.403	0.89402	0.859558	832.403	0.500438	0.456432	832.404	0.271012	0.2353
832.601	3.36325	3.3745	832.604	2.33669	2.46222	832.601	1.55753	1.5308	832.603	0.891177	0.860011	832.603	0.501663	0.456688	832.604	0.262874	0.235436
832.801	3.36322	3.37514	832.804	2.34567	2.46308	832.801	1.56151	1.5315	832.803	0.884533	0.860463	832.803	0.499611	0.456945	832.804	0.267035	0.235573
833.001	3.35584	3.37577	833.004	2.34474	2.46394	833.001	1.56196	1.53221	833.003	0.892131	0.860916	833.003	0.504834	0.457201	833.004	0.266757	0.235709
833.201	3.36374	3.3764	833.204	2.34285	2.46479	833.201	1.55882	1.53291	833.203	0.890391	0.861368	833.203	0.511207	0.457457	833.204	0.261243	0.235845
833.401	3.36505	3.37703	833.404	2.34562	2.46565	833.401	1.56187	1.53362	833.403	0.895045	0.86182	833.403	0.502518	0.457713	833.404	0.265609	0.235981
833.601	3.363	3.37766	833.604	2.34849	2.4665	833.601	1.56435	1.53432	833.603	0.895211	0.862272	833.603	0.511523	0.457969	833.604	0.267387	0.236118
833.801	3.36309	3.37829	833.804	2.35166	2.46736	833.801	1.55916	1.53503	833.803	0.899064	0.862724	833.803	0.50281	0.458225	833.804	0.271014	0.236254
834.001	3.36424	3.37891	834.004	2.36171	2.46821	834.001	1.5585	1.53573	834.003	0.896068	0.863176	834.003	0.507841	0.458481	834.004	0.260274	0.23639
834.201	3.3544	3.37954	834.204	2.35282	2.46906	834.201	1.56178	1.53643	834.203	0.893141	0.863628	834.203	0.502681	0.458737	834.204	0.260175	0.236527
834.401	3.36279	3.38017	834.404	2.35471	2.46992	834.401	1.57102	1.53714	834.403	0.898233	0.86408	834.403	0.514323	0.458993	834.404	0.268821	0.236663
834.601	3.36388	3.38079	834.604	2.35184	2.47077	834.601	1.56754	1.53784	834.603	0.899414	0.864531	834.603	0.508436	0.459249	834.604	0.26593	0.236799
834.801	3.36584	3.38142	834.804	2.35872	2.47162	834.801	1.56692	1.53854	834.803	0.895012	0.864983	834.803	0.501082	0.459505	834.804	0.263526	0.236935
835.001	3.37112	3.38204	835.004	2.35502	2.47247	835.001	1.57339	1.53925	835.003	0.895492	0.865435	835.003	0.511088	0.459761	835.004	0.268468	0.237072
835.201	3.36834	3.38267	835.204	2.35315	2.47332	835.201	1.56096	1.53995	835.203	0.905146	0.865886	835.203	0.503406	0.460017	835.204	0.268233	0.237208
835.401	3.3712	3.38329	835.404	2.35037	2.47417	835.401	1.57336	1.54065	835.403	0.896764	0.866338	835.403	0.506413	0.460273	835.404	0.269566	0.237344
835.601	3.37142	3.38391	835.604	2.36104	2.47502	835.601	1.56331	1.54135	835.603	0.896736	0.866789	835.603	0.503362	0.460529	835.604	0.271349	0.237481
835.801	3.37341	3.38453	835.804	2.36126	2.47587	835.801	1.56702	1.54206	835.803	0.898514	0.86724	835.803	0.509296	0.460785	835.804	0.266716	0.237617
836.001	3.36668	3.38515	836.004	2.3465	2.47672	836.001	1.56715	1.54276	836.003	0.897332	0.867692	836.003	0.5124	0.461041	836.004	0.26592	0.237753
836.201	3.37676	3.38577	836.204	2.36476	2.47757	836.201	1.56618	1.54346	836.203	0.905236	0.868143	836.203	0.511291	0.461297	836.204	0.262806	0.237889
836.401	3.37236	3.38639	836.404	2.35608	2.47842	836.401	1.57575	1.54416	836.403	0.910598	0.868594	836.403	0.507552	0.461553	836.404	0.26811	0.238025
836.601	3.37246	3.38701	836.604	2.36141	2.47926	836.601	1.56729	1.54486	836.603	0.898471	0.869045	836.603	0.505993	0.461808	836.604	0.271086	0.238162
836.801	3.37498	3.38763	836.804	2.35881	2.48011	836.801	1.56482	1.54556	836.803	0.905101	0.869496	836.803	0.507449	0.462064	836.804	0.266131	0.238298
837.001	3.37705	3.38824	837.004	2.35938	2.48096	837.001	1.57157	1.54626	837.003	0.905146	0.869947	837.003	0.505241	0.46232	837.004	0.269131	0.238434
837.201	3.37842	3.38886	837.204	2.36128	2.4818	837.201	1.57506	1.54696	837.203	0.901119	0.870398	837.203	0.506969	0.462576	837.204	0.268115	0.23857
837.401	3.37963	3.38948	837.404	2.35724	2.48265	837.401	1.57478	1.54766	837.403	0.899573	0.870848	837.403	0.516962	0.462831	837.404	0.266762	0.238706
837.601	3.38362	3.39009	837.604	2.36185	2.48349	837.601	1.57216	1.54836	837.603	0.903471	0.871299	837.603	0.510708	0.463087	837.604	0.275087	0.238843
837.801	3.38143	3.3907	837.804	2.36965	2.48433	837.801	1.5766	1.54906	837.803	0.899687	0.87175	837.803	0.508823	0.463343	837.804	0.268468	0.238979
838.001	3.37083	3.39132	838.004	2.36034	2.48518	838.001	1.57694	1.54976	838.003	0.906361	0.8722	838.003	0.515656	0.463598	838.004	0.265618	0.239115
838.201	3.37974	3.39193	838.204	2.35814	2.48602	838.201	1.57428	1.55046	838.203	0.90449	0.872651	838.203	0.51705	0.463854	838.204	0.266201	0.239251
838.401	3.38159	3.39254	838.404	2.37173	2.48686	838.401	1.57407	1.55116	838.403	0.900529	0.873101	838.403	0.511386	0.46411	838.404	0.264292	0.239387
838.601	3.38334	3.39315	838.604	2.37558	2.48771	838.601	1.57803	1.55186	838.603	0.905795	0.873551	838.603	0.504829	0.464365	838.604	0.271173	0.239523
838.801	3.3861	3.39376	838.804	2.36687	2.48855	838.801	1.57436	1.55256	838.803	0.903308	0.874001	838.803	0.514168	0.464621	838.804	0.267456	0.23966
839.001	3.38014	3.39437	839.004	2.37332	2.48939	839.001	1.58041	1.55326	839.003	0.895273	0.874452	839.003	0.511754	0.464876	839.004	0.265954	0.239796
839.201	3.38376	3.39498	839.204	2.36996	2.49023	839.201	1.57139	1.55396	839.203	0.911956	0.874902	839.203	0.513042	0.465132	839.204	0.27096	0.239932
839.401	3.38832	3.39559	839.404	2.36252	2.49107	839.401	1.58268	1.55465	839.403	0.913433	0.875352	839.403	0.518345	0.465387	839.404	0.270183	0.240068
839.601	3.3918	3.3962	839.604	2.37262	2.49191	839.601	1.58234	1.55535	839.603	0.906241	0.875802	839.603	0.506632	0.465643	839.604	0.270041	0.240204
839.801	3.3824	3.3968	839.804	2.37112	2.49275	839.801	1.58074	1.55605	839.803	0.904484	0.876252	839.803	0.513823	0.465898	839.804	0.266246	0.24034
840.001	3.39165	3.39741	840.004	2.37533	2.49358	840.001	1.585	1.55675	840.003	0.908971	0.876701	840.003	0.514403	0.466154	840.004	0.268788	0.240476
840.201	3.38104	3.39801	840.204	2.37952	2.49442	840.201	1.57735	1.55744	840.203	0.909571	0.877151	840.203	0.516738	0.466409	840.204	0.273282	0.240612
840.401	3.39217	3.39862	840.404	2.37913	2.49526	840.401	1.58068	1.55814	840.403	0.908891	0.877601	840.403	0.509257	0.466664	840.404	0.267155	0.240749
840.601	3.39219	3.39922	840.604	2.37957	2.4961	840.601	1.58875	1.55884	840.603	0.907489	0.87805	840.603	0.513866	0.46692	840.604	0.267698	0.240885
840.801	3.38555	3.39982	840.804	2.37752	2.49693	840.801	1.58329	1.55953	840.803	0.903401	0.8785	840.803	0.516458	0.467175	840.804	0.265185	0.241021
841.001	3.38858	3.40043	841.004	2.37526	2.49777	841.001	1.58094	1.56023	841.003	0.908547	0.878949	841.003	0.508598	0.467431	841.004	0.272166	0.241157
841.201	3.40355	3.40103	841.204	2.37755	2.4986	841.201	1.57761	1.56093	841.203	0.911348	0.879399	841.203	0.512096	0.467686	841.204	0.26508	0.241293
841.401	3.39541	3.40163	841.404	2.37722	2.49944	841.401	1.58562	1.56162	841.403	0.907563	0.879848	841.403	0.520905	0.467941	841.404	0.268242	0.241429
841.601	3.39968	3.40223	841.604	2.37313	2.50027	841.601	1.58573	1.56232	841.603	0.914237	0.880297	841.603	0.5111	0.468196	841.604	0.270456	0.241565
841.801	3.39083	3.40283	841.804	2.37534	2.50111	841.801	1.58091	1.56301	841.803	0.909096	0.880747	841.803	0.51696	0.468452	841.804	0.276135	0.241701
842.001	3.39768	3.40342	842.004	2.38104	2.50194	842.001	1.5862	1.56371	842.003	0.914636	0.881196	842.003	0.518668	0.468707	842.004	0.273335	0.241837
842.201	3.40015	3.40402	842.204	2.38383	2.50277	842.201	1.58838	1.5644	842.203	0.911092	0.881645	842.203	0.512728	0.468962	842.204	0.276116	0.241973
842.401	3.41005	3.40462	842.404	2.38318	2.50361	842.401	1.58304	1.5651	842.403	0.914249	0.882094	842.403	0.515623	0.469217	842.404	0.272132	0.242109
842.601	3.39654	3.40522	842.604	2.37992	2.50444	842.601	1.59083	1.56579	842.603	0.904026	0.882543	842.603	0.523756	0.469472	842.604	0.280066	0.242245
842.801	3.4047	3.40581	842.804	2.38097	2.50527	842.801	1.58881	1.56649	842.803	0.910875	0.882992	842.803	0.514567	0.469728	842.804	0.273562	0.242381
843.001	3.39609	3.40641	843.004	2.39315	2.5061	843.001	1.59088	1.56718	843.003	0.909157	0.88344	843.003	0.525883	0.469983	843.004	0.276263	0.242517
843.201	3.40281	3.407	843.204	2.38152	2.50693	843.201	1.59408	1.56788	843.203	0.912539	0.883889	843.203	0.516012	0.470238	843.204	0.275881	0.242653
843.401	3.41059	3.40759	843.404	2.38674	2.50776	843.401	1.58986	1.56857	843.403	0.919101	0.884338	843.403	0.515068	0.470493	843.404	0.265551	0.242789
843.601	3.41411	3.40819	843.604	2.38327	2.50859	843.601	1.5968	1.56926	843.603	0.921461	0.884786	843.603	0.526545	0.470748	843.604	0.264711	0.242925
843.801	3.41242	3.40878	843.804	2.3876	2.50942	843.801	1.59955	1.56996	843.803	0.911472	0.885235	843.803	0.514617	0.471003	843.804	0.272306	0.243061
844.001	3.40983	3.40937	844.004	2.38602	2.51025	844.001	1.59412	1.57065	844.003	0.912335	0.885683	844.003	0.515563	0.471258	844.004	0.26442	0.243197
844.201	3.40441	3.40996	844.204	2.38378	2.51107	844.201	1.59071	1.57134	844.203	0.914153	0.886131	844.203	0.511658	0.471513	844.204	0.274069	0.243333
844.401	3.41359	3.41055	844.404	2.37645	2.5119	844.401	1.5969	1.57204	844.403	0.923204	0.88658	844.403	0.526637	0.471768	844.404	0.266149	0.243469
844.601	3.4143	3.41114	844.604	2.39167	2.51273	844.601	1.58623	1.57273	844.603	0.914501	0.887028	844.603	0.518728	0.472023	844.604	0.272596	0.243605
844.801	3.40174	3.41173	844.804	2.39563	2.51355	844.801	1.594	1.57342	844.803	0.910674	0.887476	844.803	0.522009	0.472278	844.804	0.265673	0.243741
845.001	3.41073	3.41232	845.004	2.39232	2.51438	845.001	1.59727	1.57411	845.003	0.913895	0.887924	845.003	0.527147	0.472533	845.004	0.271783	0.243877
845.201	3.4041	3.4129	845.204	2.38731	2.51521	845.201	1.59506	1.57481	845.203	0.913152	0.888372	845.203	0.519881	0.472788	845.204	0.273282	0.244013
845.401	3.40798	3.41349	845.404	2.39639	2.51603	845.401	1.59777	1.5755	845.403	0.917217	0.88882	845.403	0.51207	0.473042	845.404	0.279919	0.244149
845.601	3.41256	3.41407	845.604	2.39165	2.51685	845.601	1.59321	1.57619	845.603	0.926844	0.889268	845.603	0.523156	0.473297	845.604	0.272651	0.244285
845.801	3.41138	3.41466	845.804	2.39638	2.51768	845.801	1.59895	1.57688	845.803	0.918149	0.889715	845.803	0.521374	0.473552	845.804	0.270374	0.244421
846.001	3.41269	3.41524	846.004	2.39453	2.5185	846.001	1.5988	1.57757	846.003	0.918181	0.890163	846.003	0.529059	0.473807	846.004	0.273458	0.244557
846.201	3.42194	3.41583	846.204	2.39719	2.51932	846.201	1.60062	1.57826	846.203	0.929871	0.890611	846.203	0.51715	0.474062	846.204	0.278195	0.244693
846.401	3.41546	3.41641	846.404	2.39648	2.52015	846.401	1.59901	1.57895	846.403	0.923876	0.891058	846.403	0.523008	0.474317	846.404	0.272489	0.244829
846.601	3.42	3.41699	846.604	2.3944	2.52097	846.601	1.6061	1.57964	846.603	0.924299	0.891506	846.603	0.517556	0.474571	846.604	0.276134	0.244965
846.801	3.42638	3.41757	846.804	2.39621	2.52179	846.801	1.60001	1.58033	846.803	0.920859	0.891953	846.803	0.527166	0.474826	846.804	0.277547	0.245101
847.001	3.4172	3.41815	847.004	2.37921	2.52261	847.001	1.59875	1.58102	847.003	0.918113	0.892401	847.003	0.526125	0.475081	847.004	0.268768	0.245236
847.201	3.41919	3.41873	847.204	2.39513	2.52343	847.201	1.59722	1.58171	847.203	0.921669	0.892848	847.203	0.520129	0.475335	847.204	0.276667	0.245372
847.401	3.42547	3.41931	847.404	2.4075	2.52425	847.401	1.60338	1.5824	847.403	0.915525	0.893295	847.403	0.522945	0.47559	847.404	0.271698	0.245508
847.601	3.42223	3.41989	847.604	2.39881	2.52507	847.601	1.60092	1.58309	847.603	0.922662	0.893742	847.603	0.519884	0.475845	847.604	0.273216	0.245644
847.801	3.42507	3.42047	847.804	2.40359	2.52589	847.801	1.60277	1.58378	847.803	0.926515	0.894189	847.803	0.525173	0.476099	847.804	0.28419	0.24578
848.001	3.41655	3.42105	848.004	2.3995	2.52671	848.001	1.60925	1.58447	848.003	0.928943	0.894636	848.003	0.517073	0.476354	848.004	0.269449	0.245916
848.201	3.41846	3.42162	848.204	2.402	2.52752	848.201	1.60192	1.58516	848.203	0.923537	0.895083	848.203	0.530562	0.476608	848.204	0.273938	0.246052
848.401	3.43382	3.4222	848.404	2.40628	2.52834	848.401	1.61394	1.58585	848.403	0.921646	0.89553	848.403	0.521692	0.476863	848.404	0.275633	0.246188
848.601	3.42597	3.42277	848.604	2.40427	2.52916	848.601	1.6071	1.58654	848.603	0.926981	0.895977	848.603	0.526929	0.477118	848.604	0.276561	0.246323
848.801	3.42926	3.42335	848.804	2.40526	2.52997	848.801	1.60316	1.58722	848.803	0.928408	0.896424	848.803	0.521849	0.477372	848.804	0.272231	0.246459
849.001	3.42814	3.42392	849.004	2.40781	2.53079	849.001	1.61321	1.58791	849.003	0.924849	0.89687	849.003	0.516587	0.477627	849.004	0.275628	0.246595
849.201	3.43109	3.42449	849.204	2.40844	2.53161	849.201	1.6093	1.5886	849.203	0.928883	0.897317	849.203	0.530701	0.477881	849.204	0.281566	0.246731
849.401	3.43147	3.42507	849.404	2.40473	2.53242	849.401	1.60932	1.58929	849.403	0.928679	0.897763	849.403	0.530657	0.478135	849.404	0.271872	0.246867
849.601	3.43816	3.42564	849.604	2.40962	2.53323	849.601	1.60681	1.58997	849.603	0.929895	0.89821	849.603	0.521499	0.47839	849.604	0.276435	0.247003
849.801	3.42768	3.42621	849.804	2.40952	2.53405	849.801	1.60473	1.59066	849.803	0.93159	0.898656	849.803	0.525528	0.478644	849.804	0.278122	0.247138
850.001	3.43631	3.42678	850.004	2.41501	2.53486	850.001	1.61603	1.59135	850.003	0.922842	0.899102	850.003	0.520668	0.478899	850.004	0.278029	0.247274
850.201	3.43461	3.42735	850.204	2.41374	2.53567	850.201	1.60378	1.59203	850.203	0.925267	0.899549	850.203	0.532468	0.479153	850.204	0.273241	0.24741
850.401	3.43662	3.42792	850.404	2.41125	2.53649	850.401	1.60268	1.59272	850.403	0.923162	0.899995	850.403	0.528953	0.479407	850.404	0.280819	0.247546
850.601	3.44704	3.42849	850.604	2.40917	2.5373	850.601	1.6106	1.59341	850.603	0.919085	0.900441	850.603	0.534343	0.479662	850.604	0.279533	0.247681
850.801	3.44147	3.42905	850.804	2.40708	2.53811	850.801	1.61104	1.59409	850.803	0.925183	0.900887	850.803	0.531744	0.479916	850.804	0.269753	0.247817
851.001	3.43455	3.42962	851.004	2.41083	2.53892	851.001	1.61881	1.59478	851.003	0.927546	0.901333	851.003	0.532474	0.48017	851.004	0.278926	0.247953
851.201	3.43528	3.43019	851.204	2.41262	2.53973	851.201	1.61471	1.59546	851.203	0.930864	0.901779	851.203	0.529839	0.480425	851.204	0.275209	0.248089
851.401	3.42494	3.43075	851.404	2.41675	2.54054	851.401	1.6139	1.59615	851.403	0.926852	0.902225	851.403	0.533534	0.480679	851.404	0.277312	0.248225
851.601	3.43784	3.43132	851.604	2.42102	2.54135	851.601	1.61654	1.59683	851.603	0.928304	0.90267	851.603	0.525162	0.480933	851.604	0.279215	0.24836
851.801	3.44023	3.43188	851.804	2.42146	2.54216	851.801	1.60894	1.59752	851.803	0.929852	0.903116	851.803	0.525766	0.481187	851.804	0.281451	0.248496
852.001	3.43988	3.43245	852.004	2.41783	2.54297	852.001	1.61274	1.5982	852.003	0.92792	0.903562	852.003	0.537797	0.481441	852.004	0.273932	0.248632
852.201	3.43477	3.43301	852.204	2.41159	2.54378	852.201	1.61198	1.59889	852.203	0.937462	0.904007	852.203	0.527829	0.481696	852.204	0.282524	0.248768
852.401	3.44033	3.43357	852.404	2.42163	2.54458	852.401	1.60992	1.59957	852.403	0.927429	0.904452	852.403	0.531775	0.48195	852.404	0.280311	0.248903
852.601	3.44439	3.43413	852.604	2.41693	2.54539	852.601	1.60992	1.60026	852.603	0.933664	0.904898	852.603	0.528887	0.482204	852.604	0.287463	0.249039
852.801	3.44622	3.43469	852.804	2.42222	2.5462	852.801	1.61979	1.60094	852.803	0.941547	0.905343	852.803	0.518598	0.482458	852.804	0.273426	0.249175
853.001	3.43723	3.43525	853.004	2.41879	2.547	853.001	1.62192	1.60162	853.003	0.93661	0.905788	853.003	0.533158	0.482712	853.004	0.281603	0.24931
853.201	3.4456	3.43581	853.204	2.42705	2.54781	853.201	1.61968	1.60231	853.203	0.935381	0.906234	853.203	0.52353	0.482966	853.204	0.285687	0.249446
853.401	3.44453	3.43637	853.404	2.41955	2.54861	853.401	1.622	1.60299	853.403	0.927403	0.906679	853.403	0.526891	0.48322	853.404	0.273359	0.249582
853.601	3.44948	3.43693	853.604	2.41815	2.54942	853.601	1.63107	1.60367	853.603	0.93662	0.907124	853.603	0.529057	0.483474	853.604	0.282652	0.249718
853.801	3.45315	3.43749	853.804	2.4216	2.55022	853.801	1.6255	1.60436	853.803	0.93273	0.907569	853.803	0.527571	0.483728	853.804	0.277171	0.249853
854.001	3.45228	3.43804	854.004	2.42637	2.55103	854.001	1.62228	1.60504	854.003	0.939606	0.908014	854.003	0.528882	0.483982	854.004	0.284157	0.249989
854.201	3.44483	3.4386	854.204	2.4175	2.55183	854.201	1.62948	1.60572	854.203	0.938159	0.908458	854.203	0.527613	0.484236	854.204	0.284347	0.250125
854.401	3.45294	3.43915	854.404	2.42611	2.55263	854.401	1.62784	1.6064	854.403	0.940981	0.908903	854.403	0.531821	0.48449	854.404	0.286849	0.25026
854.601	3.45189	3.43971	854.604	2.42536	2.55343	854.601	1.61912	1.60709	854.603	0.938869	0.909348	854.603	0.526658	0.484744	854.604	0.273474	0.250396
854.801	3.45305	3.44026	854.804	2.42821	2.55423	854.801	1.61897	1.60777	854.803	0.940176	0.909792	854.803	0.52118	0.484998	854.804	0.279981	0.250532
855.001	3.44764	3.44082	855.004	2.42777	2.55504	855.001	1.62358	1.60845	855.003	0.93695	0.910237	855.003	0.535702	0.485252	855.004	0.283728	0.250667
855.201	3.45252	3.44137	855.204	2.4258	2.55584	855.201	1.63328	1.60913	855.203	0.949394	0.910681	855.203	0.521549	0.485505	855.204	0.272146	0.250803
855.401	3.45168	3.44192	855.404	2.43436	2.55664	855.401	1.62961	1.60981	855.403	0.940509	0.911126	855.403	0.534806	0.485759	855.404	0.282451	0.250939
855.601	3.45754	3.44247	855.604	2.43709	2.55744	855.601	1.61683	1.61049	855.603	0.938191	0.91157	855.603	0.525141	0.486013	855.604	0.272659	0.251074
855.801	3.46337	3.44302	855.804	2.42953	2.55824	855.801	1.62845	1.61117	855.803	0.930586	0.912014	855.803	0.53914	0.486267	855.804	0.279043	0.25121
856.001	3.45048	3.44357	856.004	2.42961	2.55903	856.001	1.63161	1.61185	856.003	0.94193	0.912459	856.003	0.534203	0.486521	856.004	0.283329	0.251345
856.201	3.4636	3.44412	856.204	2.43665	2.55983	856.201	1.62529	1.61254	856.203	0.941337	0.912903	856.203	0.531418	0.486774	856.204	0.278635	0.251481
856.401	3.46195	3.44467	856.404	2.42863	2.56063	856.401	1.6367	1.61322	856.403	0.942192	0.913347	856.403	0.540343	0.487028	856.404	0.276995	0.251617
856.601	3.45445	3.44522	856.604	2.43338	2.56143	856.601	1.63117	1.6139	856.603	0.942826	0.913791	856.603	0.530328	0.487282	856.604	0.278086	0.251752
856.801	3.46302	3.44577	856.804	2.42869	2.56222	856.801	1.63199	1.61457	856.803	0.938184	0.914235	856.803	0.534185	0.487535	856.804	0.28465	0.251888
857.001	3.45595	3.44631	857.004	2.43143	2.56302	857.001	1.63559	1.61525	857.003	0.9398	0.914679	857.003	0.543041	0.487789	857.004	0.280477	0.252023
857.201	3.4575	3.44686	857.204	2.44191	2.56382	857.201	1.63403	1.61593	857.203	0.944986	0.915122	857.203	0.531553	0.488043	857.204	0.286455	0.252159
857.401	3.45708	3.4474	857.404	2.43353	2.56461	857.401	1.64014	1.61661	857.403	0.942041	0.915566	857.403	0.537369	0.488296	857.404	0.281594	0.252295
857.601	3.46212	3.44795	857.604	2.44178	2.56541	857.601	1.63404	1.61729	857.603	0.944515	0.91601	857.603	0.536463	0.48855	857.604	0.282586	0.25243
857.801	3.4673	3.44849	857.804	2.4341	2.5662	857.801	1.61968	1.61797	857.803	0.948616	0.916453	857.803	0.528104	0.488803	857.804	0.28104	0.252566
858.001	3.47537	3.44904	858.004	2.4395	2.56699	858.001	1.63438	1.61865	858.003	0.944407	0.916897	858.003	0.545518	0.489057	858.004	0.277551	0.252701
858.201	3.47076	3.44958	858.204	2.43844	2.56779	858.201	1.63043	1.61933	858.203	0.943966	0.91734	858.203	0.53321	0.48931	858.204	0.281055	0.252837
858.401	3.46344	3.45012	858.404	2.4464	2.56858	858.401	1.63641	1.62	858.403	0.949032	0.917784	858.403	0.544758	0.489564	858.404	0.284331	0.252972
858.601	3.47175	3.45066	858.604	2.44142	2.56937	858.601	1.64046	1.62068	858.603	0.943775	0.918227	858.603	0.544191	0.489817	858.604	0.288147	0.253108
858.801	3.47155	3.4512	858.804	2.43949	2.57016	858.801	1.63494	1.62136	858.803	0.950806	0.91867	858.803	0.538463	0.490071	858.804	0.28488	0.253243
859.001	3.47773	3.45174	859.004	2.44175	2.57096	859.001	1.63035	1.62204	859.003	0.946895	0.919113	859.003	0.537746	0.490324	859.004	0.282923	0.253379
859.201	3.46251	3.45228	859.204	2.43227	2.57175	859.201	1.643	1.62271	859.203	0.943386	0.919556	859.203	0.544353	0.490578	859.204	0.284225	0.253515
859.401	3.47343	3.45282	859.404	2.44339	2.57254	859.401	1.64381	1.62339	859.403	0.953543	0.919999	859.403	0.531615	0.490831	859.404	0.282246	0.25365
859.601	3.47019	3.45336	859.604	2.44914	2.57333	859.601	1.62956	1.62407	859.603	0.947832	0.920442	859.603	0.535227	0.491085	859.604	0.282009	0.253786
859.801	3.47713	3.4539	859.804	2.44894	2.57412	859.801	1.63656	1.62475	859.803	0.946079	0.920885	859.803	0.543626	0.491338	859.804	0.281431	0.253921
860.001	3.46891	3.45443	860.004	2.44587	2.57491	860.001	1.63956	1.62542	860.003	0.951778	0.921328	860.003	0.53805	0.491591	860.004	0.28494	0.254057
860.201	3.47483	3.45497	860.204	2.44238	2.57569	860.201	1.63866	1.6261	860.203	0.948687	0.921771	860.203	0.538851	0.491845	860.204	0.280606	0.254192
860.401	3.47107	3.45551	860.404	2.44583	2.57648	860.401	1.64138	1.62677	860.403	0.951631	0.922213	860.403	0.533449	0.492098	860.404	0.286112	0.254328
860.601	3.48477	3.45604	860.604	2.44941	2.57727	860.601	1.64491	1.62745	860.603	0.94501	0.922656	860.603	0.536725	0.492351	860.604	0.283952	0.254463
860.801	3.48173	3.45658	860.804	2.44538	2.57806	860.801	1.63669	1.62812	860.803	0.957	0.923098	860.803	0.541792	0.492604	860.804	0.287136	0.254599
861.001	3.47214	3.45711	861.004	2.45122	2.57884	861.001	1.64088	1.6288	861.003	0.944792	0.923541	861.003	0.539256	0.492858	861.004	0.287336	0.254734
861.201	3.4826	3.45764	861.204	2.46026	2.57963	861.201	1.64935	1.62948	861.203	0.951162	0.923983	861.203	0.546921	0.493111	861.204	0.283911	0.254869
861.401	3.48086	3.45817	861.404	2.45353	2.58042	861.401	1.64241	1.63015	861.403	0.946971	0.924425	861.403	0.543338	0.493364	861.404	0.285734	0.255005
861.601	3.48628	3.45871	861.604	2.45713	2.5812	861.601	1.6453	1.63082	861.603	0.951609	0.924868	861.603	0.546738	0.493617	861.604	0.274777	0.25514
861.801	3.48137	3.45924	861.804	2.45538	2.58199	861.801	1.63722	1.6315	861.803	0.946949	0.92531	861.803	0.541119	0.49387	861.804	0.29013	0.255276
862.001	3.4826	3.45977	862.004	2.45906	2.58277	862.001	1.64532	1.63217	862.003	0.952309	0.925752	862.003	0.536649	0.494124	862.004	0.281062	0.255411
862.201	3.48718	3.4603	862.204	2.45133	2.58355	862.201	1.64189	1.63285	862.203	0.947303	0.926194	862.203	0.551504	0.494377	862.204	0.282662	0.255547
862.401	3.48309	3.46083	862.404	2.45122	2.58434	862.401	1.64341	1.63352	862.403	0.947042	0.926636	862.403	0.537602	0.49463	862.404	0.292529	0.255682
862.601	3.49617	3.46136	862.604	2.45677	2.58512	862.601	1.64484	1.6342	862.603	0.944897	0.927078	862.603	0.541725	0.494883	862.604	0.286136	0.255817
862.801	3.48397	3.46188	862.804	2.46425	2.5859	862.801	1.64823	1.63487	862.803	0.955151	0.92752	862.803	0.53905	0.495136	862.804	0.281149	0.255953
863.001	3.48028	3.46241	863.004	2.45615	2.58668	863.001	1.6501	1.63554	863.003	0.952796	0.927961	863.003	0.538698	0.495389	863.004	0.288002	0.256088
863.201	3.49155	3.46294	863.204	2.46581	2.58747	863.201	1.65811	1.63621	863.203	0.949841	0.928403	863.203	0.545182	0.495642	863.204	0.285635	0.256224
863.401	3.49209	3.46346	863.404	2.45727	2.58825	863.401	1.64736	1.63689	863.403	0.956904	0.928845	863.403	0.541313	0.495895	863.404	0.28916	0.256359
863.601	3.49277	3.46399	863.604	2.4567	2.58903	863.601	1.65448	1.63756	863.603	0.96049	0.929286	863.603	0.540849	0.496148	863.604	0.28134	0.256495
863.801	3.48548	3.46451	863.804	2.45554	2.58981	863.801	1.65349	1.63823	863.803	0.956563	0.929728	863.803	0.543455	0.496401	863.804	0.280896	0.25663
864.001	3.49311	3.46504	864.004	2.45525	2.59059	864.001	1.65529	1.63891	864.003	0.956766	0.930169	864.003	0.544251	0.496654	864.004	0.283177	0.256765
864.201	3.48668	3.46556	864.204	2.45745	2.59137	864.201	1.64623	1.63958	864.203	0.949011	0.93061	864.203	0.544966	0.496907	864.204	0.290071	0.256901
864.401	3.48989	3.46608	864.404	2.46384	2.59214	864.401	1.64966	1.64025	864.403	0.950813	0.931052	864.403	0.545285	0.497159	864.404	0.287038	0.257036
864.601	3.48945	3.46661	864.604	2.46349	2.59292	864.601	1.65736	1.64092	864.603	0.954857	0.931493	864.603	0.545545	0.497412	864.604	0.29591	0.257171
864.801	3.49611	3.46713	864.804	2.46712	2.5937	864.801	1.65497	1.64159	864.803	0.957892	0.931934	864.803	0.549206	0.497665	864.804	0.289926	0.257307
865.001	3.50269	3.46765	865.004	2.46569	2.59448	865.001	1.65779	1.64226	865.003	0.950197	0.932375	865.003	0.542093	0.497918	865.004	0.282419	0.257442
865.201	3.4998	3.46817	865.204	2.46953	2.59525	865.201	1.66013	1.64293	865.203	0.953937	0.932816	865.203	0.539445	0.498171	865.204	0.288414	0.257577
865.401	3.49594	3.46869	865.404	2.46517	2.59603	865.401	1.65544	1.6436	865.403	0.964675	0.933257	865.403	0.546546	0.498424	865.404	0.289848	0.257713
865.601	3.49484	3.46921	865.604	2.46967	2.59681	865.601	1.65702	1.64428	865.603	0.960755	0.933698	865.603	0.540523	0.498676	865.604	0.282011	0.257848
865.801	3.50157	3.46973	865.804	2.46568	2.59758	865.801	1.66228	1.64495	865.803	0.958549	0.934139	865.803	0.549165	0.498929	865.804	0.2912	0.257983
866.001	3.49874	3.47024	866.004	2.47025	2.59836	866.001	1.66066	1.64562	866.003	0.951831	0.934579	866.003	0.543187	0.499182	866.004	0.285975	0.258119
866.201	3.50492	3.47076	866.204	2.46909	2.59913	866.201	1.66516	1.64629	866.203	0.954367	0.93502	866.203	0.542397	0.499434	866.204	0.294463	0.258254
866.401	3.501	3.47128	866.404	2.46883	2.5999	866.401	1.66519	1.64696	866.403	0.966456	0.935461	866.403	0.542425	0.499687	866.404	0.278998	0.258389
866.601	3.50282	3.47179	866.604	2.46689	2.60068	866.601	1.65721	1.64763	866.603	0.960016	0.935901	866.603	0.546495	0.49994	866.604	0.288329	0.258525
866.801	3.50925	3.47231	866.804	2.46732	2.60145	866.801	1.65826	1.64829	866.803	0.950327	0.936342	866.803	0.539645	0.500192	866.804	0.286615	0.25866
867.001	3.49989	3.47282	867.004	2.47254	2.60222	867.001	1.65701	1.64896	867.003	0.95825	0.936782	867.003	0.546297	0.500445	867.004	0.295739	0.258795
867.201	3.51051	3.47334	867.204	2.47303	2.60299	867.201	1.65865	1.64963	867.203	0.96057	0.937222	867.203	0.546873	0.500698	867.204	0.287483	0.25893
867.401	3.50471	3.47385	867.404	2.47099	2.60377	867.401	1.65425	1.6503	867.403	0.960837	0.937662	867.403	0.548445	0.50095	867.404	0.283438	0.259066
867.601	3.51394	3.47436	867.604	2.47138	2.60454	867.601	1.65603	1.65097	867.603	0.964053	0.938103	867.603	0.545042	0.501203	867.604	0.290573	0.259201
867.801	3.50863	3.47488	867.804	2.46941	2.60531	867.801	1.65819	1.65164	867.803	0.958834	0.938543	867.803	0.551701	0.501455	867.804	0.289016	0.259336
868.001	3.50671	3.47539	868.004	2.46995	2.60608	868.001	1.66594	1.65231	868.003	0.962178	0.938983	868.003	0.547385	0.501708	868.004	0.29023	0.259472
868.201	3.50758	3.4759	868.204	2.46965	2.60685	868.201	1.66563	1.65297	868.203	0.969796	0.939423	868.203	0.556443	0.50196	868.204	0.290695	0.259607
868.401	3.50632	3.47641	868.404	2.47558	2.60762	868.401	1.65854	1.65364	868.403	0.961569	0.939862	868.403	0.545532	0.502213	868.404	0.291298	0.259742
868.601	3.50884	3.47692	868.604	2.47587	2.60838	868.601	1.66939	1.65431	868.603	0.970429	0.940302	868.603	0.545907	0.502465	868.604	0.28751	0.259877
868.801	3.50858	3.47743	868.804	2.46848	2.60915	868.801	1.66809	1.65498	868.803	0.964633	0.940742	868.803	0.547163	0.502718	868.804	0.286198	0.260012
869.001	3.51449	3.47794	869.004	2.47835	2.60992	869.001	1.67042	1.65564	869.003	0.965332	0.941182	869.003	0.54075	0.50297	869.004	0.296001	0.260148
869.201	3.51302	3.47844	869.204	2.4816	2.61069	869.201	1.66622	1.65631	869.203	0.971962	0.941621	869.203	0.544863	0.503222	869.204	0.288718	0.260283
869.401	3.51304	3.47895	869.404	2.47244	2.61145	869.401	1.67167	1.65698	869.403	0.974755	0.942061	869.403	0.554122	0.503475	869.404	0.284963	0.260418
869.601	3.50614	3.47946	869.604	2.47659	2.61222	869.601	1.66493	1.65764	869.603	0.96971	0.9425	869.603	0.550347	0.503727	869.604	0.282714	0.260553
869.801	3.51724	3.47996	869.804	2.48548	2.61299	869.801	1.66037	1.65831	869.803	0.973138	0.94294	869.803	0.547194	0.503979	869.804	0.296631	0.260689
870.001	3.51241	3.48047	870.004	2.48371	2.61375	870.001	1.66392	1.65898	870.003	0.968318	0.943379	870.003	0.549851	0.504232	870.004	0.290257	0.260824
870.201	3.51143	3.48098	870.204	2.48642	2.61452	870.201	1.66989	1.65964	870.203	0.970555	0.943818	870.203	0.55988	0.504484	870.204	0.297566	0.260959
870.401	3.52392	3.48148	870.404	2.48669	2.61528	870.401	1.66791	1.66031	870.403	0.961724	0.944257	870.403	0.551087	0.504736	870.404	0.294932	0.261094
870.601	3.51957	3.48198	870.604	2.48232	2.61605	870.601	1.67196	1.66097	870.603	0.978128	0.944697	870.603	0.560318	0.504988	870.604	0.290907	0.261229
870.801	3.52415	3.48249	870.804	2.48544	2.61681	870.801	1.67479	1.66164	870.803	0.964125	0.945136	870.803	0.553105	0.505241	870.804	0.284411	0.261364
871.001	3.51498	3.48299	871.004	2.48197	2.61757	871.001	1.67299	1.6623	871.003	0.968725	0.945575	871.003	0.548053	0.505493	871.004	0.286379	0.2615
871.201	3.52557	3.48349	871.204	2.48355	2.61834	871.201	1.67336	1.66297	871.203	0.962053	0.946013	871.203	0.544677	0.505745	871.204	0.28501	0.261635
871.401	3.52041	3.48399	871.404	2.49233	2.6191	871.401	1.67081	1.66363	871.403	0.97745	0.946452	871.403	0.557013	0.505997	871.404	0.29031	0.26177
871.601	3.52301	3.48449	871.604	2.48788	2.61986	871.601	1.67451	1.6643	871.603	0.969097	0.946891	871.603	0.548317	0.506249	871.604	0.293828	0.261905
871.801	3.5159	3.48499	871.804	2.48524	2.62062	871.801	1.67556	1.66496	871.803	0.969734	0.94733	871.803	0.553491	0.506501	871.804	0.292137	0.26204
872.001	3.53563	3.48549	872.004	2.49194	2.62138	872.001	1.67668	1.66563	872.003	0.963264	0.947768	872.003	0.553547	0.506753	872.004	0.295633	0.262175
872.201	3.51684	3.48599	872.204	2.47955	2.62214	872.201	1.6809	1.66629	872.203	0.967228	0.948207	872.203	0.556071	0.507006	872.204	0.29228	0.26231
872.401	3.52537	3.48649	872.404	2.48831	2.6229	872.401	1.68197	1.66695	872.403	0.974648	0.948646	872.403	0.55241	0.507258	872.404	0.292601	0.262446
872.601	3.53015	3.48699	872.604	2.48719	2.62366	872.601	1.67888	1.66762	872.603	0.968862	0.949084	872.603	0.548609	0.50751	872.604	0.295287	0.262581
872.801	3.53053	3.48748	872.804	2.49129	2.62442	872.801	1.67601	1.66828	872.803	0.963808	0.949522	872.803	0.554444	0.507762	872.804	0.291127	0.262716
873.001	3.52947	3.48798	873.004	2.49723	2.62518	873.001	1.67763	1.66894	873.003	0.975169	0.949961	873.003	0.553595	0.508014	873.004	0.298567	0.262851
873.201	3.52548	3.48848	873.204	2.49527	2.62594	873.201	1.67557	1.6696	873.203	0.976175	0.950399	873.203	0.5653	0.508266	873.204	0.293308	0.262986
873.401	3.52628	3.48897	873.404	2.48852	2.62669	873.401	1.67741	1.67027	873.403	0.978292	0.950837	873.403	0.555893	0.508517	873.404	0.284036	0.263121
873.601	3.52621	3.48947	873.604	2.49687	2.62745	873.601	1.68496	1.67093	873.603	0.971284	0.951275	873.603	0.555545	0.508769	873.604	0.293468	0.263256
873.801	3.527	3.48996	873.804	2.49223	2.62821	873.801	1.67448	1.67159	873.803	0.973083	0.951713	873.803	0.555417	0.509021	873.804	0.295012	0.263391
874.001	3.53587	3.49045	874.004	2.49825	2.62896	874.001	1.67711	1.67225	874.003	0.979664	0.952151	874.003	0.553516	0.509273	874.004	0.296344	0.263526
874.201	3.52865	3.49095	874.204	2.49594	2.62972	874.201	1.67326	1.67292	874.203	0.979328	0.952589	874.203	0.557467	0.509525	874.204	0.289127	0.263661
874.401	3.52954	3.49144	874.404	2.49845	2.63048	874.401	1.68625	1.67358	874.403	0.973649	0.953027	874.403	0.552459	0.509777	874.404	0.295444	0.263796
874.601	3.53015	3.49193	874.604	2.50297	2.63123	874.601	1.68189	1.67424	874.603	0.974388	0.953464	874.603	0.559366	0.510029	874.604	0.286734	0.263932
874.801	3.53613	3.49242	874.804	2.49353	2.63198	874.801	1.681	1.6749	874.803	0.976639	0.953902	874.803	0.557845	0.51028	874.804	0.293309	0.264067
875.001	3.54282	3.49291	875.004	2.49795	2.63274	875.001	1.67293	1.67556	875.003	0.979321	0.95434	875.003	0.557655	0.510532	875.004	0.293981	0.264202
875.201	3.53887	3.4934	875.204	2.50251	2.63349	875.201	1.67583	1.67622	875.203	0.97559	0.954777	875.203	0.557672	0.510784	875.204	0.289085	0.264337
875.401	3.53528	3.49389	875.404	2.49457	2.63425	875.401	1.68022	1.67688	875.403	0.975869	0.955215	875.403	0.560452	0.511036	875.404	0.302623	0.264472
875.601	3.53636	3.49438	875.604	2.49889	2.635	875.601	1.68226	1.67754	875.603	0.980883	0.955652	875.603	0.554603	0.511287	875.604	0.286755	0.264607
875.801	3.54206	3.49487	875.804	2.49281	2.63575	875.801	1.68422	1.6782	875.803	0.982293	0.956089	875.803	0.557195	0.511539	875.804	0.297598	0.264742
876.001	3.54181	3.49535	876.004	2.50125	2.6365	876.001	1.68105	1.67886	876.003	0.984138	0.956527	876.003	0.554514	0.511791	876.004	0.28482	0.264877
876.201	3.54871	3.49584	876.204	2.50603	2.63725	876.201	1.68368	1.67952	876.203	0.986323	0.956964	876.203	0.555712	0.512042	876.204	0.293375	0.265012
876.401	3.54521	3.49633	876.404	2.50445	2.638	876.401	1.6835	1.68018	876.403	0.980569	0.957401	876.403	0.552077	0.512294	876.404	0.292071	0.265147
876.601	3.54154	3.49681	876.604	2.50417	2.63875	876.601	1.67827	1.68084	876.603	0.974468	0.957838	876.603	0.55819	0.512546	876.604	0.295145	0.265282
876.801	3.54668	3.4973	876.804	2.50109	2.6395	876.801	1.68859	1.6815	876.803	0.976775	0.958275	876.803	0.549277	0.512797	876.804	0.293747	0.265417
877.001	3.55037	3.49778	877.004	2.50048	2.64025	877.001	1.69661	1.68216	877.003	0.985341	0.958712	877.003	0.558371	0.513049	877.004	0.289895	0.265552
877.201	3.55019	3.49827	877.204	2.5066	2.641	877.201	1.68196	1.68282	877.203	0.978799	0.959149	877.203	0.5691	0.5133	877.204	0.294629	0.265687
877.401	3.54047	3.49875	877.404	2.51597	2.64175	877.401	1.68477	1.68348	877.403	0.976666	0.959585	877.403	0.560403	0.513552	877.404	0.296164	0.265822
877.601	3.55021	3.49923	877.604	2.49948	2.6425	877.601	1.69362	1.68413	877.603	0.980651	0.960022	877.603	0.555097	0.513803	877.604	0.294705	0.265957
877.801	3.55016	3.49972	877.804	2.50717	2.64325	877.801	1.69239	1.68479	877.803	0.98127	0.960459	877.803	0.560012	0.514055	877.804	0.298367	0.266092
878.001	3.55615	3.5002	878.004	2.50637	2.64399	878.001	1.68736	1.68545	878.003	0.980564	0.960895	878.003	0.560698	0.514306	878.004	0.294494	0.266227
878.201	3.55621	3.50068	878.204	2.51328	2.64474	878.201	1.69708	1.68611	878.203	0.984954	0.961332	878.203	0.561212	0.514558	878.204	0.301452	0.266361
878.401	3.54648	3.50116	878.404	2.50685	2.64549	878.401	1.69095	1.68677	878.403	0.982051	0.961768	878.403	0.555725	0.514809	878.404	0.298179	0.266496
878.601	3.544	3.50164	878.604	2.51445	2.64623	878.601	1.69725	1.68742	878.603	0.983191	0.962205	878.603	0.558384	0.515061	878.604	0.295879	0.266631
878.801	3.54873	3.50212	878.804	2.50467	2.64698	878.801	1.68193	1.68808	878.803	0.985874	0.962641	878.803	0.566896	0.515312	878.804	0.302475	0.266766
879.001	3.55185	3.5026	879.004	2.5087	2.64772	879.001	1.6974	1.68874	879.003	0.982331	0.963077	879.003	0.562703	0.515563	879.004	0.303536	0.266901
879.201	3.54355	3.50308	879.204	2.5145	2.64847	879.201	1.68978	1.68939	879.203	0.986254	0.963513	879.203	0.56658	0.515815	879.204	0.297822	0.267036
879.401	3.55388	3.50355	879.404	2.51888	2.64921	879.401	1.70284	1.69005	879.403	0.988848	0.963949	879.403	0.566814	0.516066	879.404	0.294828	0.267171
879.601	3.5599	3.50403	879.604	2.51811	2.64995	879.601	1.69182	1.69071	879.603	0.987074	0.964385	879.603	0.559687	0.516317	879.604	0.289625	0.267306
879.801	3.55452	3.50451	879.804	2.52744	2.6507	879.801	1.70195	1.69136	879.803	0.985512	0.964821	879.803	0.5631	0.516569	879.804	0.299414	0.267441
880.001	3.55503	3.50498	880.004	2.5163	2.65144	880.001	1.7018	1.69202	880.003	0.986062	0.965257	880.003	0.56441	0.51682	880.004	0.29632	0.267576
880.201	3.56405	3.50546	880.204	2.51813	2.65218	880.201	1.69711	1.69267	880.203	0.986669	0.965693	880.203	0.559698	0.517071	880.204	0.300082	0.267711
880.401	3.56029	3.50593	880.404	2.51993	2.65292	880.401	1.69817	1.69333	880.403	0.987547	0.966129	880.403	0.562997	0.517322	880.404	0.298731	0.267845
880.601	3.56799	3.50641	880.604	2.51634	2.65366	880.601	1.69776	1.69399	880.603	0.990695	0.966565	880.603	0.565286	0.517574	880.604	0.297381	0.26798
880.801	3.5543	3.50688	880.804	2.51783	2.6544	880.801	1.69787	1.69464	880.803	0.981596	0.967	880.803	0.565703	0.517825	880.804	0.300233	0.268115
881.001	3.5582	3.50735	881.004	2.52157	2.65515	881.001	1.69603	1.6953	881.003	0.992917	0.967436	881.003	0.564638	0.518076	881.004	0.295482	0.26825
881.201	3.55521	3.50783	881.204	2.52722	2.65589	881.201	1.69762	1.69595	881.203	0.987897	0.967871	881.203	0.564823	0.518327	881.204	0.299833	0.268385
881.401	3.56362	3.5083	881.404	2.51726	2.65662	881.401	1.70988	1.6966	881.403	0.992301	0.968307	881.403	0.563223	0.518578	881.404	0.302628	0.26852
881.601	3.55745	3.50877	881.604	2.52177	2.65736	881.601	1.70232	1.69726	881.603	0.992783	0.968742	881.603	0.566731	0.518829	881.604	0.290873	0.268655
881.801	3.56289	3.50924	881.804	2.52254	2.6581	881.801	1.7093	1.69791	881.803	0.993883	0.969177	881.803	0.558192	0.51908	881.804	0.300038	0.268789
882.001	3.57026	3.50971	882.004	2.52475	2.65884	882.001	1.69234	1.69857	882.003	0.995375	0.969612	882.003	0.565199	0.519331	882.004	0.29783	0.268924
882.201	3.56461	3.51018	882.204	2.5217	2.65958	882.201	1.70027	1.69922	882.203	0.992286	0.970047	882.203	0.560304	0.519582	882.204	0.303121	0.269059
882.401	3.57158	3.51065	882.404	2.53339	2.66031	882.401	1.70678	1.69987	882.403	0.982481	0.970483	882.403	0.565594	0.519833	882.404	0.300545	0.269194
882.601	3.56514	3.51112	882.604	2.52911	2.66105	882.601	1.70415	1.70053	882.603	0.987628	0.970918	882.603	0.56196	0.520084	882.604	0.295902	0.269329
882.801	3.56004	3.51159	882.804	2.53084	2.66179	882.801	1.70127	1.70118	882.803	0.989126	0.971352	882.803	0.570362	0.520335	882.804	0.29326	0.269464
883.001	3.56644	3.51205	883.004	2.52889	2.66252	883.001	1.69593	1.70183	883.003	0.999916	0.971787	883.003	0.565359	0.520586	883.004	0.294201	0.269598
883.201	3.5717	3.51252	883.204	2.52535	2.66326	883.201	1.70288	1.70249	883.203	0.987246	0.972222	883.203	0.565186	0.520837	883.204	0.299035	0.269733
883.401	3.57557	3.51299	883.404	2.53066	2.66399	883.401	1.71204	1.70314	883.403	0.988399	0.972657	883.403	0.562889	0.521088	883.404	0.303419	0.269868
883.601	3.56695	3.51345	883.604	2.51683	2.66473	883.601	1.71063	1.70379	883.603	0.991335	0.973091	883.603	0.566479	0.521339	883.604	0.306211	0.270003
883.801	3.56484	3.51392	883.804	2.52821	2.66546	883.801	1.70088	1.70444	883.803	1.00059	0.973526	883.803	0.570957	0.52159	883.804	0.292274	0.270137
884.001	3.57272	3.51438	884.004	2.52788	2.6662	884.001	1.70531	1.70509	884.003	0.993929	0.973961	884.003	0.576742	0.521841	884.004	0.292376	0.270272
884.201	3.5768	3.51485	884.204	2.52827	2.66693	884.201	1.71885	1.70575	884.203	0.998458	0.974395	884.203	0.568164	0.522092	884.204	0.303648	0.270407
884.401	3.57837	3.51531	884.404	2.52851	2.66766	884.401	1.70719	1.7064	884.403	0.991983	0.974829	884.403	0.574303	0.522342	884.404	0.2966	0.270542
884.601	3.57483	3.51577	884.604	2.52659	2.66839	884.601	1.71255	1.70705	884.603	0.993027	0.975264	884.603	0.565933	0.522593	884.604	0.296775	0.270676
884.801	3.56901	3.51623	884.804	2.53417	2.66913	884.801	1.70839	1.7077	884.803	1.00414	0.975698	884.803	0.570514	0.522844	884.804	0.29448	0.270811
885.001	3.58371	3.5167	885.004	2.53077	2.66986	885.001	1.70972	1.70835	885.003	1.00433	0.976132	885.003	0.568233	0.523095	885.004	0.302128	0.270946
885.201	3.56557	3.51716	885.204	2.53782	2.67059	885.201	1.71667	1.709	885.203	0.99769	0.976566	885.203	0.566778	0.523345	885.204	0.290845	0.271081
885.401	3.57734	3.51762	885.404	2.53377	2.67132	885.401	1.71114	1.70965	885.403	0.99948	0.977	885.403	0.574242	0.523596	885.404	0.298529	0.271215
885.601	3.5741	3.51808	885.604	2.52999	2.67205	885.601	1.70882	1.7103	885.603	0.991633	0.977434	885.603	0.567128	0.523847	885.604	0.300753	0.27135
885.801	3.57681	3.51854	885.804	2.53977	2.67278	885.801	1.70957	1.71095	885.803	0.993699	0.977868	885.803	0.570534	0.524097	885.804	0.29838	0.271485
886.001	3.58628	3.519	886.004	2.54115	2.67351	886.001	1.71399	1.7116	886.003	0.999347	0.978302	886.003	0.576382	0.524348	886.004	0.301413	0.27162
886.201	3.57682	3.51945	886.204	2.53584	2.67424	886.201	1.71597	1.71225	886.203	1.00181	0.978736	886.203	0.565103	0.524599	886.204	0.309159	0.271754
886.401	3.58357	3.51991	886.404	2.53432	2.67497	886.401	1.71845	1.7129	886.403	1.00327	0.979169	886.403	0.567698	0.524849	886.404	0.305478	0.271889
886.601	3.58088	3.52037	886.604	2.54391	2.67569	886.601	1.71506	1.71355	886.603	1.00202	0.979603	886.603	0.571707	0.5251	886.604	0.299505	0.272024
886.801	3.58161	3.52083	886.804	2.54167	2.67642	886.801	1.72104	1.7142	886.803	1.0078	0.980037	886.803	0.579254	0.52535	886.804	0.309543	0.272158
887.001	3.574	3.52128	887.004	2.54258	2.67715	887.001	1.71464	1.71485	887.003	1.00314	0.98047	887.003	0.570083	0.525601	887.004	0.302659	0.272293
887.201	3.57991	3.52174	887.204	2.54419	2.67787	887.201	1.72311	1.7155	887.203	1.00329	0.980903	887.203	0.565953	0.525851	887.204	0.307212	0.272428
887.401	3.59124	3.52219	887.404	2.54197	2.6786	887.401	1.713	1.71615	887.403	0.999076	0.981337	887.403	0.580435	0.526102	887.404	0.304544	0.272562
887.601	3.58184	3.52265	887.604	2.54216	2.67933	887.601	1.71216	1.71679	887.603	1.00207	0.98177	887.603	0.572561	0.526352	887.604	0.303024	0.272697
887.801	3.58947	3.5231	887.804	2.54561	2.68005	887.801	1.71332	1.71744	887.803	1.00311	0.982203	887.803	0.570752	0.526603	887.804	0.298738	0.272832
888.001	3.59095	3.52356	888.004	2.54561	2.68078	888.001	1.71932	1.71809	888.003	0.994971	0.982636	888.003	0.577883	0.526853	888.004	0.29862	0.272966
888.201	3.58755	3.52401	888.204	2.54264	2.6815	888.201	1.72322	1.71874	888.203	1.0082	0.983069	888.203	0.570613	0.527104	888.204	0.29461	0.273101
888.401	3.58413	3.52446	888.404	2.54278	2.68222	888.401	1.71902	1.71939	888.403	0.99421	0.983502	888.403	0.572381	0.527354	888.404	0.304953	0.273236
888.601	3.58843	3.52491	888.604	2.54117	2.68295	888.601	1.72411	1.72003	888.603	1.0052	0.983935	888.603	0.573082	0.527604	888.604	0.299564	0.27337
888.801	3.59504	3.52536	888.804	2.5443	2.68367	888.801	1.71559	1.72068	888.803	1.00304	0.984368	888.803	0.575737	0.527855	888.804	0.306858	0.273505
889.001	3.59013	3.52582	889.004	2.5546	2.68439	889.001	1.71601	1.72133	889.003	1.00544	0.984801	889.003	0.574399	0.528105	889.004	0.302667	0.273639
889.201	3.59582	3.52627	889.204	2.55753	2.68512	889.201	1.72184	1.72197	889.203	1.00746	0.985234	889.203	0.567732	0.528355	889.204	0.296977	0.273774
889.401	3.59282	3.52672	889.404	2.54572	2.68584	889.401	1.72793	1.72262	889.403	1.00719	0.985667	889.403	0.571516	0.528606	889.404	0.307978	0.273909
889.601	3.5932	3.52716	889.604	2.5481	2.68656	889.601	1.72572	1.72327	889.603	1.01109	0.986099	889.603	0.575136	0.528856	889.604	0.303661	0.274043
889.801	3.59307	3.52761	889.804	2.55478	2.68728	889.801	1.72083	1.72391	889.803	1.00847	0.986532	889.803	0.576655	0.529106	889.804	0.306854	0.274178
890.001	3.59487	3.52806	890.004	2.54757	2.688	890.001	1.72648	1.72456	890.003	1.00547	0.986964	890.003	0.572843	0.529356	890.004	0.306585	0.274312
890.201	3.59858	3.52851	890.204	2.55179	2.68872	890.201	1.72542	1.7252	890.203	1.00628	0.987397	890.203	0.580701	0.529607	890.204	0.308958	0.274447
890.401	3.5933	3.52896	890.404	2.5486	2.68944	890.401	1.72296	1.72585	890.403	1.00123	0.987829	890.403	0.580895	0.529857	890.404	0.30282	0.274582
890.601	3.59556	3.5294	890.604	2.54842	2.69016	890.601	1.72582	1.72649	890.603	1.00554	0.988261	890.603	0.576035	0.530107	890.604	0.315122	0.274716
890.801	3.59804	3.52985	890.804	2.55092	2.69088	890.801	1.72755	1.72714	890.803	1.00511	0.988693	890.803	0.582277	0.530357	890.804	0.299635	0.274851
891.001	3.59999	3.53029	891.004	2.5467	2.69159	891.001	1.72713	1.72778	891.003	1.00992	0.989125	891.003	0.577545	0.530607	891.004	0.299678	0.274985
891.201	3.59632	3.53074	891.204	2.5598	2.69231	891.201	1.7397	1.72843	891.203	1.00946	0.989557	891.203	0.577903	0.530857	891.204	0.306181	0.27512
891.401	3.59383	3.53118	891.404	2.56308	2.69303	891.401	1.72606	1.72907	891.403	1.00514	0.989989	891.403	0.572762	0.531107	891.404	0.303651	0.275254
891.601	3.60129	3.53163	891.604	2.54626	2.69375	891.601	1.73595	1.72972	891.603	1.00492	0.990421	891.603	0.578219	0.531357	891.604	0.299792	0.275389
891.801	3.59441	3.53207	891.804	2.56021	2.69446	891.801	1.72617	1.73036	891.803	1.00709	0.990853	891.803	0.577289	0.531607	891.804	0.298351	0.275523
892.001	3.60344	3.53251	892.004	2.56015	2.69518	892.001	1.7253	1.73101	892.003	1.00785	0.991285	892.003	0.569536	0.531858	892.004	0.299812	0.275658
892.201	3.60807	3.53295	892.204	2.56041	2.69589	892.201	1.73051	1.73165	892.203	1.00841	0.991717	892.203	0.576562	0.532107	892.204	0.300194	0.275792
892.401	3.60385	3.5334	892.404	2.56441	2.69661	892.401	1.72686	1.73229	892.403	1.01377	0.992148	892.403	0.581133	0.532357	892.404	0.30278	0.275927
892.601	3.60446	3.53384	892.604	2.55482	2.69732	892.601	1.73966	1.73294	892.603	1.00621	0.99258	892.603	0.575309	0.532607	892.604	0.298412	0.276062
892.801	3.60027	3.53428	892.804	2.5678	2.69804	892.801	1.7357	1.73358	892.803	1.00278	0.993011	892.803	0.571961	0.532857	892.804	0.302178	0.276196
893.001	3.60024	3.53472	893.004	2.56481	2.69875	893.001	1.74039	1.73422	893.003	1.00898	0.993443	893.003	0.574181	0.533107	893.004	0.307885	0.276331
893.201	3.60765	3.53516	893.204	2.56024	2.69947	893.201	1.73444	1.73487	893.203	1.01528	0.993874	893.203	0.585834	0.533357	893.204	0.304322	0.276465
893.401	3.60373	3.5356	893.404	2.56141	2.70018	893.401	1.73306	1.73551	893.403	1.00107	0.994306	893.403	0.575625	0.533607	893.404	0.307152	0.276599
893.601	3.60099	3.53603	893.604	2.57144	2.70089	893.601	1.73123	1.73615	893.603	1.01959	0.994737	893.603	0.576188	0.533857	893.604	0.308449	0.276734
893.801	3.61228	3.53647	893.804	2.57038	2.7016	893.801	1.74422	1.73679	893.803	1.00594	0.995168	893.803	0.57577	0.534107	893.804	0.314886	0.276868
894.001	3.60234	3.53691	894.004	2.56374	2.70232	894.001	1.73406	1.73743	894.003	1.00933	0.995599	894.003	0.588294	0.534357	894.004	0.31286	0.277003
894.201	3.61518	3.53735	894.204	2.5645	2.70303	894.201	1.73442	1.73808	894.203	1.01343	0.99603	894.203	0.579118	0.534606	894.204	0.304848	0.277137
894.401	3.62127	3.53778	894.404	2.57359	2.70374	894.401	1.74094	1.73872	894.403	1.01039	0.996461	894.403	0.572513	0.534856	894.404	0.309485	0.277272
894.601	3.61292	3.53822	894.604	2.55448	2.70445	894.601	1.73783	1.73936	894.603	1.01477	0.996892	894.603	0.584041	0.535106	894.604	0.302128	0.277406
894.801	3.61134	3.53865	894.804	2.57108	2.70516	894.801	1.72982	1.74	894.803	1.02097	0.997323	894.803	0.580447	0.535356	894.804	0.303708	0.277541
895.001	3.6115	3.53909	895.004	2.57231	2.70587	895.001	1.7347	1.74064	895.003	1.01529	0.997754	895.003	0.588944	0.535605	895.004	0.305214	0.277675
895.201	3.62095	3.53952	895.204	2.57461	2.70658	895.201	1.74251	1.74128	895.203	1.01772	0.998184	895.203	0.581248	0.535855	895.204	0.313714	0.27781
895.401	3.61082	3.53996	895.404	2.56973	2.70729	895.401	1.73947	1.74192	895.403	1.00957	0.998615	895.403	0.586959	0.536105	895.404	0.305337	0.277944
895.601	3.61294	3.54039	895.604	2.57371	2.70799	895.601	1.73738	1.74256	895.603	1.01545	0.999046	895.603	0.570215	0.536354	895.604	0.307362	0.278078
895.801	3.62067	3.54082	895.804	2.5712	2.7087	895.801	1.74362	1.7432	895.803	1.01111	0.999476	895.803	0.587682	0.536604	895.804	0.316275	0.278213
896.001	3.61276	3.54125	896.004	2.56345	2.70941	896.001	1.74715	1.74384	896.003	1.0131	0.999906	896.003	0.586064	0.536854	896.004	0.311383	0.278347
896.201	3.61782	3.54169	896.204	2.57397	2.71012	896.201	1.74228	1.74448	896.203	1.01153	1.00034	896.203	0.579905	0.537103	896.204	0.31405	0.278482
896.401	3.61841	3.54212	896.404	2.57757	2.71082	896.401	1.74612	1.74512	896.403	1.00517	1.00077	896.403	0.580231	0.537353	896.404	0.309659	0.278616
896.601	3.62213	3.54255	896.604	2.57684	2.71153	896.601	1.748	1.74576	896.603	1.01105	1.0012	896.603	0.580976	0.537602	896.604	0.309519	0.27875
896.801	3.62577	3.54298	896.804	2.57695	2.71223	896.801	1.73668	1.7464	896.803	1.01523	1.00163	896.803	0.58761	0.537852	896.804	0.306946	0.278885
897.001	3.61854	3.54341	897.004	2.56732	2.71294	897.001	1.73742	1.74704	897.003	1.01321	1.00206	897.003	0.581022	0.538101	897.004	0.311427	0.279019
897.201	3.63117	3.54384	897.204	2.57786	2.71364	897.201	1.75019	1.74768	897.203	1.01888	1.00249	897.203	0.58843	0.538351	897.204	0.31129	0.279154
897.401	3.62737	3.54427	897.404	2.57735	2.71435	897.401	1.74844	1.74832	897.403	1.0285	1.00292	897.403	0.583776	0.5386	897.404	0.315311	0.279288
897.601	3.61721	3.54469	897.604	2.57619	2.71505	897.601	1.74839	1.74896	897.603	1.01769	1.00335	897.603	0.584174	0.53885	897.604	0.303129	0.279422
897.801	3.62582	3.54512	897.804	2.5832	2.71576	897.801	1.75443	1.74959	897.803	1.01863	1.00378	897.803	0.58649	0.539099	897.804	0.313612	0.279557
898.001	3.6271	3.54555	898.004	2.57846	2.71646	898.001	1.74881	1.75023	898.003	1.01961	1.00421	898.003	0.582798	0.539348	898.004	0.311594	0.279691
898.201	3.62291	3.54597	898.204	2.57784	2.71716	898.201	1.74359	1.75087	898.203	1.0203	1.00464	898.203	0.582029	0.539598	898.204	0.309838	0.279825
898.401	3.63247	3.5464	898.404	2.57841	2.71786	898.401	1.74777	1.75151	898.403	1.02429	1.00507	898.403	0.583783	0.539847	898.404	0.312878	0.27996
898.601	3.62245	3.54683	898.604	2.58548	2.71857	898.601	1.74358	1.75214	898.603	1.02201	1.0055	898.603	0.580822	0.540096	898.604	0.312977	0.280094
898.801	3.63602	3.54725	898.804	2.57009	2.71927	898.801	1.7406	1.75278	898.803	1.02122	1.00593	898.803	0.580978	0.540346	898.804	0.302755	0.280228
899.001	3.63658	3.54767	899.004	2.58826	2.71997	899.001	1.75021	1.75342	899.003	1.02098	1.00635	899.003	0.588325	0.540595	899.004	0.310322	0.280363
899.201	3.63138	3.5481	899.204	2.58103	2.72067	899.201	1.75486	1.75406	899.203	1.02015	1.00678	899.203	0.583863	0.540844	899.204	0.311181	0.280497
899.401	3.63043	3.54852	899.404	2.58986	2.72137	899.401	1.75646	1.75469	899.403	1.02244	1.00721	899.403	0.592831	0.541094	899.404	0.317953	0.280631
899.601	3.62909	3.54894	899.604	2.58888	2.72207	899.601	1.7511	1.75533	899.603	1.022	1.00764	899.603	0.589015	0.541343	899.604	0.310319	0.280765
[truncated: 2,501 more rows]
