# Supplementary material for: Activity-based profiling of cullin–RING E3 networks by conformation-specific probes
Source: Nat Chem Biol. 2023 Aug 31;19(12):1513–23. doi: 10.1038/s41589-023-01392-5 (PMC10667097; doi:10.1038/s41589-023-01392-5)
Supplement: Supplementary file 11 — Statistical source data. [file 41589_2023_1392_MOESM11_ESM.xlsx]

## Sheet: Extended Data Fig. 5a
	log2 fold-change (Fab - ctrl Fab)						log2 fold-change (Fab - ctrl Fab)						log2 fold-change (Fab - ctrl Fab)						log2 fold-change (Fab - ctrl Fab)					For processed MS data prior to further analysis see Supplementary Data 1 Sheet A
CRL1 SBM	N8C_Fab2b	N8C_Fab3a	N8C_Fab3b	N8C_Fab5a		CRL2 SBM	N8C_Fab2b	N8C_Fab3a	N8C_Fab3b	N8C_Fab5a		CRL3 SBM	N8C_Fab2b	N8C_Fab3a	N8C_Fab3b	N8C_Fab5a		CRL4 SBM	N8C_Fab2b	N8C_Fab3a	N8C_Fab3b	N8C_Fab5a
FBXW5	0.301177	0.938061	2.43841	0.819127		ASB6	3.28062	1.94015	3.11487	2.19955		BTBD9	0.32193	0.583271	3.02344	-0.0959101		DCAF13	0.610621	2.7035	0.820942	0.527281
SKP2	1.04873	1.30327	4.05684	1.08926		KLHDC1	-1.04801	-0.918068	0.742766	0.193267		GAN	1.12045	2.24695	-0.497767	-0.819127		FBXW5	0.301177	0.938061	2.43841	0.819127
FBXL15	0.317368	0.805891	3.96441	-0.267434		VHL	0.0636438	0.79888	1.74429	-0.0964533		KCTD7	1.22761	0.908935	2.16681	1.37722		TLE3	3.59317	1.37789	0.610846	0.162288
FBXO44	-0.0499916	-0.104767	0.771336	-1.10648		RACK1	-1.17336	-1.64966	-1.42015	-0.492297		BTBD11	-0.516375	-1.23318	-0.838799	-0.457289		CRBN	-0.0505069	0.667487	4.81253	0.831789
BTRC	0.855539	1.20289	3.43653	0.716504		PRAME	0.137619	1.29245	2.7023	1.15607		RCBTB2	0.674006	-1.09167	1.18469	2.51199		ERCC8	0.842685	0.716946	4.1633	0.0370242
SKP1	1.46591	1.29733	3.40901	0.723027		LRRC14	-0.401721	1.81902	4.17317	3.11627		IBTK	-0.157755	-0.197482	0.640272	0.173454		WDR26	1.03982	0.819703	1.89629	1.67467
FBXO21	2.87413	1.00483	3.49642	1.947		KLHDC10	0.0619802	2.96528	4.79266	3.5173		KLHL42	0.340523	0.446336	1.80943	-0.942892		PWP1	-1.67685	-0.858432	-0.705118	-1.72106
FBXO45	0.0306441	0.861773	1.97257	0.750298		ZER1	0.383181	2.54262	4.47792	3.20832		ARMC5	-0.579256	-1.49052	-2.26663	-1.30163		DTL	0.288143	0.836345	4.55316	1.0929
FBXO38	0.0982761	1.22849	2.69936	0.940711		APPBP2	0.135635	3.22127	5.15183	4.16616		KLHL17	0.771575	3.23086	1.62964	-0.730464		WDR61	1.27144	0.68393	0.935816	0.750513
FBXO33	3.05372	2.13868	4.23548	-0.339624		LRRC58	-0.259844	-0.770695	-0.289842	0.462874		SHKBP1	0.628968	3.44216	0.447619	0.0686604		CIAO1	4.60072	4.58035	0.679848	2.21709
FBXO11	0.263699	0.0849479	2.89996	0.0124493		FEM1C	0.141297	2.29568	4.24951	3.07641		KLHL41	3.72603	-0.0583099	-0.0580349	-0.334294		PAFAH1B1	0.228321	0.278832	0.363337	4.66308
FBXW8	0.335288	-1.7368	-2.98443	-3.04606		LRR1	0.196253	2.42789	4.43495	2.96774		KLHL18	-2.54979	-2.61317	-2.92843	-3.5665		DCAF7	2.95146	0.797658	0.62539	0.0342681
FBXO22	-0.1228	-0.199031	1.91647	0.156161		KLHDC3	-0.151237	2.17247	4.23579	2.88827		LGALS3BP	1.44069	3.04592	2.32193	2.09296		WDR5	3.47194	-0.377542	0.0352774	-0.262149
FBXO30	-1.15536	-1.5276	-0.405322	-1.91306		FEM1A	0.0540444	1.38532	3.20117	2.39805		KEAP1	1.62194	2.22233	1.54971	1.49346		GNB2	2.23726	5.06047	2.94426	1.97962
FBXO17	-0.58409	-0.578727	2.03518	-1.30576		ZYG11B	-0.136653	3.9201	6.07419	4.96768		KCTD21	0.442474	3.93667	0.586255	0.525995		RBBP4	1.08625	-1.91186	-1.68214	-0.247759
FBXL18	-0.527222	-0.386885	-0.128479	-2.11248		FEM1B	0.12215	3.85918	5.83912	4.66592		KLHL12	0.227282	0.611151	3.66027	0.287347		RBBP7	0.835771	-1.86851	-1.5827	0.0380042
FBXO8	0.177671	0.976396	2.43246	-0.47777		KLHDC2	0.0393012	2.57413	5.02376	3.58954		KLHL22	-1.08053	-0.399933	0.99372	-0.323505		SMU1	-0.887766	-0.231733	1.25407	1.01369
FBXO9	1.78555	2.0569	4.69304	1.36906		ASB3	0.298286	-0.203641	0.10319	-0.295612		KLHL26	1.68084	2.17589	3.07315	0.907515		DCAF6	0.811004	1.27531	5.05557	1.42415
FBXO3	3.1473	2.11024	4.80567	1.83434		ELOB	0.572994	3.30601	5.21943	4.38136		KLHL8	-0.333056	0.536534	2.57351	0.283943		DCAF10	0.278397	0.108419	3.88302	0.199785
FBXW11	0.563893	0.543683	3.28023	0.327151		ELOC	1.00941	3.33366	5.18321	4.08813		KLHL24	0.605302	3.70522	3.77621	0.383396		DCAF12	-0.51293	-0.380815	2.55801	-0.257949
FBXO5	-0.727338	-1.18635	-1.37595	-1.7589								KCTD9	2.76217	1.99281	2.58582	1.40724		DCAF8	0.597619	0.840705	4.07661	0.73916
FBXL3	1.29367	1.48076	1.78251	0.418337								KBTBD6	2.12736	0.611599	1.78953	-0.297981		WDR59	0.404522	-0.161556	-0.887665	-0.117343
FBXW2	0.320804	0.44403	3.87164	0.304492								KLHL7	-2.10367	-1.75412	-1.38082	-1.85788		WDR82	1.82525	-0.688098	0.270174	-0.444015
ZSWIM8	1.72575	0.961978	-0.0739298	-0.0577618								ABTB2	2.10184	-0.0525627	-0.278619	0.561484		FBXW8	0.335288	-1.7368	-2.98443	-3.04606
												KLHL23	2.11828	1.10938	1.5786	0.379372		WDTC1	0.456049	1.45457	4.93777	1.58337
												KCTD6	-0.050951	-0.970408	-0.769977	-0.565637		NUP43	1.70374	2.16046	-0.187268	2.08418
												RCBTB1	0.190347	-0.162668	1.15268	2.37128		DCAF11	0.689795	2.24654	6.02218	2.73256
												KCTD12	0.0254574	0.31601	0.726158	0.447137		TRPC4AP	0.125378	0.442531	3.49384	0.133712
												ZBTB10	1.33708	-0.0520713	-0.916639	-0.916177		DCAF4	-0.14963	-0.069033	3.38799	-0.291641
												NACC1	1.56115	0.0887248	-0.140012	-0.980182		PHIP	0.111657	0.331779	2.11171	0.0877746
												BTBD2	0.797944	1.11413	3.11841	0.880992		DDB2	-0.306593	0.861199	4.78731	1.05183
												KLHL11	1.69857	0.817701	3.58429	0.258722		SNRNP40	-0.732912	-1.03112	-1.06717	-1.7231
												KCTD5	0.294682	-1.09637	-1.64929	-2.76624		DCAF5	1.39852	0.767327	2.92053	0.829332
												KLHL9	0.482168	1.23237	3.38509	-0.563424		GRWD1	-1.99918	-2.68465	-3.02111	-2.57659
												KLHL13	-0.296586	0.170856	2.269	-1.3877		DDA1	-1.6125	-2.11313	0.774269	-2.46185
												ANKFY1	-0.231524	1.25379	-0.359883	2.60393		AMBRA1	1.35041	1.00494	3.84667	0.680988
												ZBTB1	-0.310292	-0.568638	-0.992115	-1.15963		WDR12	-0.995647	-2.16006	-1.97714	-2.41928
												IPP	-2.73354	-3.26203	-3.02897	-2.58382		TOR1AIP2	0.117649	0.13166	4.16236	0.758887
												KCTD3	0.719819	4.0292	0.745009	0.242816		BRWD1	0.522615	0.599182	3.61892	0.34147
												IVNS1ABP	0.302458	-0.0938148	-1.07063	-1.43446		DCAF16	0.840089	1.49356	6.07715	1.65598
																		DCAF1	-2.34925	-2.52108	-0.0543826	-3.07384
																		DDB1	-0.344145	0.465364	4.18869	0.741191

## Sheet: Extended Data Fig. 5b
293T cells treated with Indisulam (IND) compared to DMSO control. SBMs with CV > 15% were filtered				Intensity from N8C_Fab3b profiling.
SBMs	CUL4			DMSO				IND					For processed MS data prior to further analysis see Supplementary Data 1 Sheet C
DCAF13	0.0379536		DCAF15	7444.17	7759.55	6391.26	7245.67	12888	12179.4	12509.3	13000.2
CRBN	-0.0543592
WDR26	0.106584
PWP1	0.152111
GNB2	0.0586176
DTL	-0.0883157
DCAF4	-0.198397
WDR61	-0.0130847
CIAO1	-0.138692
PAFAH1B1	0.00806642
DCAF7	0.0607834
ERCC8	-0.159331
DDB1	-0.0117373
DDB1	-0.187409
RBBP7	0.0149078
SMU1	0.0255413
DCAF6	-0.0637906
DCAF10	-0.0239654
DCAF10	0.0133171
DCAF12	-0.0351551
DCAF8	-0.0718586
DCAF15	0.813607
WDR82	0.0459409
WDTC1	-0.0235248
NUP43	-0.113018
DCAF11	-0.0339484
TRPC4AP	0.0361452
DDB2	-0.0507901
FBXW5	-0.0324481
SNRNP40	-0.0214667
DCAF5	-0.118747
DDA1	0.0974126
AMBRA1	0.002357
WDR26	-0.187794
DCAF16	-0.169141
DCAF1	0.0742755

## Sheet: Extended Data Fig. 5c
293T cells treated with MZ1 compared to DMSO control. SBMs with CV > 15% were filtered					Intensity from N8C_Fab3b profiling.
SBMs	CUL2				DMSO				MZ1					For processed MS data prior to further analysis see Supplementary Data 1 Sheet C
RACK1	0.0682149			VHL	61262.4	71568.6	68229.9	74272.5	102891	101225	100942	94106.3
VHL	0.538679
PRAME	-0.400965
LRRC14	-0.47908
KLHDC10	-0.156476
ZER1	-0.137709
APPBP2	-0.051055
FEM1C	-0.151995
LRR1	-0.189359
KLHDC3	-0.0530663
FEM1A	-0.343985
ZYG11B	-0.0904956
FEM1B	-0.0597572
KLHDC2	-0.103413

## Sheet: Extended Data Fig. 5d
293T cells treated with ferric ammonium citrate (FAC) compared to PBS control. SBMs with CV > 15% were filtered					Intensity from N8C_Fab3b profiling.
SBMs	CUL1				CTRL				FAC					For processed MS data prior to further analysis see Supplementary Data 1 Sheet D
SKP2	-0.15405			FBXL5	19114.3	19935.3	19046.4	20195.1	39547.1	43713.9	43401	39668.8
FBXL15	-0.0669472
FBXO25	-0.0363705
FBXL17	-0.234439
FBXO21	0.010994
FBXO45	0.00853348
FBXO31	-0.10766
FBXO42	-0.0614171
FBXO38	-0.0864537
FBXO33	0.0247695
FBXO11	-0.0524409
FBXL14	-0.127464
FBXO22	0.00760746
FBXO30	-0.0842962
FBXW7	-0.190347
FBXL18	0.162537
FBXO28	-0.0811777
FBXO9	-0.046392
FBXO3	0.280238
FBXL5	1.08597
FBXO5	-0.0709157
FBXL3	-0.0047028
FBXW2	-0.032979
BTRC	-0.046165
FBXO7	-0.401744

## Sheet: Extended Data Fig. 5e
K562 cells treated with TNF compared to PBS control. SBMs with CV > 15% were filtered					Intensity from N8C_Fab3b profiling.
SBMs	CUL1				CTRL				TNF					For processed MS data prior to further analysis see Supplementary Data 1 Sheet E
FBXW5	0.13318			BTRC	9327.02	8178.31	10120.1	8893.36	14380	14292.2	12482.1	12709.9
SKP2	0.320716			FBXW11	2642.56	2150.16	2347.7	2963.62	4811.73	5041.5	4421.25	3323.07
FBXL15	-0.302406
FBXO11	-0.101202
BTRC	0.561926
FBXW11	0.793097
FBXO3	0.0830674
FBH1	0.205681
FBXO21	0.103425
FBXL20	0.274505
FBXL12	0.181579
FBXO45	-0.135284
FBXW2	-0.11056
FBXO42	-0.382547
FBXO33	-0.190954
FBXO22	-0.0534411
FBXL18	-0.193985
FBXO6	-0.10817
FBXO9	-0.20276
FBXO5	-0.167542
FBXO7	0.0375829

## Sheet: Extended Data Fig. 5f
	log2 fold-change compared to control
Treatment	CUL1	CUL2	CUL3	CUL4A	CUL4B	DCAF15	VHL	FBXL5	BTRC	FBXW11		For processed MS data prior to further analysis see Supplementary Data 1 Sheet C-E
IND	-0.0507646	-0.0509143	-0.121511	-0.0299382	-0.0823398	0.827278
MZ1	-0.0056276	-0.0371885	-0.0297737	-0.0041513	-0.0619102		0.521638
FAC	-0.0394216	-0.0694122	-0.0966325	-0.0790777	-0.172232			1.08597
TNF	0.0456376	-0.0247798	-0.0281401	-0.0065098	0.0249133				0.561926	0.793097
