# Supplementary material for: Activity-based profiling of cullin–RING E3 networks by conformation-specific probes
Source: Nat Chem Biol. 2023 Aug 31;19(12):1513–23. doi: 10.1038/s41589-023-01392-5 (PMC10667097; doi:10.1038/s41589-023-01392-5)
Supplement: Supplementary file 13 — Unprocessed western blots. Statistical source data. [file 41589_2023_1392_MOESM13_ESM.xlsx]

## Sheet: Extended Data Fig. 8b
FDR controlled, two-sided t-test (5% FDR cutoff), s0 = 0.1, genes colored red in plot are highlighted				For processed MS data prior to further analysis see Supplementary Data 1 sheet J
Gene	-Log(p-value)	log2 fold-change (DMSO-MLN4924)
MAGOHB	-0.0480782	0.0851867
IGKV1-99	2.93514	0.453854
IGKV8-28	0.0949996	0.278027
IGHG1	0.00480445	0.00049341
CLASP1	0.571072	0.530355
TRIP12	0.0597426	0.0985818
HDLBP	-0.04015	0.0573721
PTMA	0.035518	0.0585326
ZFAND2B	0.206034	0.421422
DHX9	-0.152156	0.442239
PEAK1	0.199429	0.115207
DOCK10	0.00901318	0.0168033
XRN1	0.118201	0.234861
MNDAL	-0.120814	0.158579
UCHL5	0.449637	0.546114
NUCKS1	0.186076	0.122528
TARDBP	0.377973	0.740752
EEF1B2	-0.0878525	0.0502533
RGS1	0.9253	1.11437
SH3BGRL2	0.044541	0.0322788
HMGN3	0.703802	0.939191
STAT1	-0.142489	0.161237
GCDH	-0.472327	0.586592
PRRC2C	-0.234784	0.683436
MAP3K6	0.371358	0.462151
ARHGAP12	0.841642	1.19613
JMJD1C	0.141586	0.16565
TUBA4A	-0.0027123	0.00557065
RALGAPA2	0.0249666	0.0750919
GAPDH	0.450326	0.345534
MACF1	-0.554378	1.01103
EIF5A	0.233299	0.800508
ATG7	-0.0036837	0.00472271
TMCO1	0.337952	0.273556
MBNL1	-0.319742	0.312021
MAPKAP1	-1.28263	0.680537
MAP4K4	0.114538	0.117691
SERPINC1	-0.641296	0.441231
ATP6V1H	-1.14001	0.551618
RPL31	-0.164211	0.65789
RHOA	0.646634	0.220336
CEPT1	-0.751528	0.892076
SNW1	0.0607774	0.204125
KPNA4	0.112668	0.0939552
ABCD3	0.144298	0.093998
RAP1A	0.768942	0.578126
MAP4	0.0681486	0.0553431
HAX1	-0.0488831	0.079184
RPS27	0.256358	0.226639
ANKRD17	-0.345053	0.323354
UBE2D3	-0.063213	0.109571
FAM133B	0.0491072	0.0678152
PDLIM5	-0.317312	0.396479
CRIP1	0.372745	0.245656
DNAJB6	0.218743	0.162672
MDH2	-0.45637	0.13058
TARS2	0.399783	0.282207
MAP4	1.02007	0.59371
AP5Z1	-0.147267	0.419091
INTS3	0.0726544	0.105122
NBEAL2	-0.132033	0.361853
PRKACB	1.58245	0.918697
AP4B1	0.962511	1.07851
CRYBG1	0.0828292	0.407705
S100A4	-0.159653	0.25193
KRIT1	0.868142	0.664164
PSMD9	-0.152841	0.0836152
CAMK2D	0.0607942	0.0999333
INTS1	-0.216261	0.612711
COMMD8	-0.330142	1.35821
RNF187	-0.198074	0.54273
SPECC1	0.0716588	0.195566
RBPJ	0.254239	0.308908
SEPTIN11	0.170006	0.465091
CTBP1	-0.0283569	0.0326297
MORC3	1.53907	0.414662
NUP205	-0.0739158	0.68439
RBM19	-0.174918	0.052843
HMGB1	0.0468737	0.0467324
ZEB2	0.286762	0.646505
SLBP	-1.40974	2.87851
PUM3	0.00101312	0.00068111
NFU1	-2.59355	1.4187
BRPF1	0.114325	0.137689
LSM8	0.158666	0.0641238
MRPS35	-0.37681	0.71391
H2AJ	1.4955	0.672099
AUP1	0.149038	0.25084
TRA2A	-0.0081949	0.0129925
NDUFA4	0.409183	0.97265
CNBP	-0.48391	0.697666
DDX47	0.0560602	0.352963
RAB11FIP5	0.0461667	0.381707
ANXA4	0.799873	0.22408
RFC1	0.0136252	0.0281439
CAPNS1	0.286011	0.555681
DEF6	-0.270862	0.978155
FNBP4	-0.0502214	0.069938
LIMS1	0.194327	0.293458
TRIM35	-0.0355403	0.0540552
LUC7L	-0.201749	0.499321
UIMC1	0.793608	0.944749
2210016L21RIK	-0.236616	1.04475
RANBP10	-0.165082	0.263644
NCAPD2	0.0999673	0.217019
INTS9	0.179803	0.218066
THOC5	0.799631	0.815821
CKAP5	-0.694474	0.542452
COG6	-0.0731964	0.173969
LMNB2	-0.111069	0.264824
COG7	-0.882772	0.543772
LLGL1	-0.160646	0.355314
IKBKB	0.141553	0.0903868
POLR2A	-0.402271	3.54311
DAB2	0.229171	0.241398
UTP25	-0.086943	0.181474
SMARCA4	-0.0677926	0.310784
RPRD1B	0.518663	0.371326
CD68	-0.0815779	0.084983
CPNE2	0.491455	0.243935
FGD3	0.541243	0.719476
RAD51AP1	0.0865599	0.105533
GOLGA3	-0.0953678	0.200755
TADA3	0.23009	0.567154
EEF1D	0.287971	0.235326
TXNDC5	-0.0894168	0.247202
DHX34	0.499603	0.978319
SYNCRIP	-0.0347201	0.126844
OTUD4	-0.0326805	0.317238
TGM1	0.797135	1.6331
CD2BP2	0.396603	0.363832
DOCK7	-0.0179631	0.050878
BCKDK	0.19048	0.662229
ANPEP	0.915943	0.3526
LSM14A	0.311638	1.01896
ISG20	-0.135474	0.480224
RNF40	-0.0141996	0.0240516
ATXN2L	-0.117462	0.21681
FES	0.198973	0.386952
BLVRB	1.17492	0.745011
UBE2S	0.0310618	0.0182017
BUB3	0.0278263	0.307538
SPCS2	0.560531	0.898063
POLD3	-0.445182	1.05744
PTOV1	1.04819	2.32868
CLASRP	-0.282187	0.931664
U2AF1L4	0.00062561	0.00090814
PSMC4	0.626876	2.5506
ZZEF1	-0.140803	0.325063
PI4KA	-0.233394	0.63333
IGKV6-23	0.130903	0.0427428
IGKV6-32	-1.8413	0.344482
RNF213	-0.0947615	1.02379
PRMT1	0.362836	0.300446
TUBGCP2	-0.0157455	0.0125979
TALDO1	0.0440076	0.0166868
PTPRE	-0.0415185	0.0705422
RPS11	-0.0828393	0.514475
PRPF40A	-0.0176706	0.0683555
RUVBL2	0.110934	0.203031
PSMA1	0.743144	2.22302
RNH1	0.0889244	0.0697109
RASGEF1B	0.672813	1.73933
ALDH16A1	-0.195281	0.485643
LDHA	-0.0189012	0.0303265
NUP98	-0.149304	0.825638
GYS1	0.324693	0.340942
PLS3	0.198579	1.20974
CHERP	-0.0190293	0.0678529
POLR2C	-0.995939	1.8032
EFR3A	0.108417	0.208925
MT1	-0.544852	1.90825
TNIP3	0.351401	1.38141
EPS15L1	-0.0285498	0.0574269
GRAMD1B	-0.0805448	0.0692262
IWS1	1.01957	0.798083
WDFY3	0.36338	1.3035
RPL18A	-0.287376	1.35215
VAC14	0.00930246	0.0352386
IQSEC1	0.0196775	0.0394696
TCF25	0.537559	0.701159
KIF16B	1.28511	0.580398
CNOT1	-0.0568142	0.503906
CNOT10	0.0410722	0.0449408
RPS25	-0.167933	0.450269
CSK	-0.0528695	0.135062
CLK3	0.279216	0.407455
KIF23	-0.547689	0.168617
MRPL4	-0.889136	0.523599
KEAP1	0.661151	0.922063
CDK17	-0.143792	0.198375
ACTN4	0.230541	0.330482
COMMD4	0.0177612	0.0704705
LACTB	-0.425208	0.160098
ARFGEF3	-0.360816	0.0833
DDX41	0.231698	1.05292
MYL6	0.195033	0.403424
CSRP2	0.640435	0.566033
DAPK3	-0.52198	0.544434
PCNT	0.0783831	0.0668726
PPP1R12A	-0.195946	0.0512318
H3C14	0.426822	0.285757
SARNP	-0.311884	0.380717
TIMM13	0.247613	0.213472
SF3B6	0.0817563	0.121097
TRAPPC6B	-0.382173	0.607869
EFR3B	0.0960849	0.432529
GM49339	-1.11087	0.818801
REEP3	0.0507135	0.131016
CPSF3	0.851507	0.265631
RAPGEF5	-1.48816	0.851279
RPS18-PS5	-0.0960598	0.386913
TTC7B	0.209069	0.323394
ACTR10	-0.577272	0.587664
PACS2	-0.401325	0.211772
GLRX	-0.174423	0.346789
VRK1	0.554832	0.350647
CTSL	-0.240001	0.315295
SSR1	0.385101	1.06128
SLC4A7	-0.967324	0.437976
TRAPPC8	-0.0682309	0.0897742
SEC24C	2.21744	2.73884
NOLC1	0.173485	1.06905
GRK6	-0.296399	0.580932
ELP3	-0.394331	0.532779
MYOF	0.0588029	0.0913168
FCHO2	0.0756022	0.0509872
EML3	-0.260022	0.464669
RPS24	-0.108496	0.286582
PXK	0.413712	0.592751
RPL36A-PS1	-0.158866	0.948974
RAI14	0.00899061	0.0444045
UBR5	-0.0737247	0.343442
SCAF11	0.136041	0.343763
XPO7	-0.37707	0.246248
NT5DC2	0.0166206	0.0824234
DHRS4	-0.0746323	0.293095
ENY2	0.0082461	0.0288415
GM7324	-0.0628913	0.103121
ITIH3	-0.145255	0.139922
EPPK1	-0.190287	0.59764
NUDCD1	-0.178563	0.293675
EPB41L1	0.461961	0.592598
NUP155	-0.0471954	0.17649
GM5478	1.08544	1.38485
PCBP2	0.0339483	0.156556
GTPBP1	0.475147	0.649646
CCDC134	0.51432	0.274633
CPSF1	0.0107838	0.0317357
VPS28	0.590996	0.814281
TRIOBP	0.194253	0.203412
SMPD4	0.505775	0.323097
POLR2H	-0.0124823	0.0399835
ACAP2	-0.0349909	0.0266751
RBBP6	-0.123618	0.163378
CRYZL1	-0.53173	1.24661
UBE2L3	0.397991	0.514032
HMGN1	4.87547	0.541626
XDH	-0.208794	0.109767
TJP2	-0.20889	0.92961
RPL10A	-0.0913229	0.299477
KHSRP	0.022075	0.10242
COMMD10	0.0125958	0.0489121
RIOK3	-0.449183	0.762811
WDR33	-0.278105	0.907613
MPP7	0.209742	0.676789
FEZ2	0.0842978	0.088922
SRSF7	0.129351	0.664614
RAB18	0.0530644	0.132695
SNRPD1	0.0754328	0.18759
TXNL1	-0.276379	0.253855
NAA40	-0.0385084	0.0200302
FERMT3	0.500243	0.61043
CORO1B	0.818401	0.305295
FAU	0.052674	0.286849
GNPDA1	0.0394112	0.0517676
CSNK1G3	0.286167	0.354897
SCYL1	0.170604	0.277245
REEP5	1.52402	0.985458
STUB1	0.0425212	0.0697362
GNAS	-0.805076	0.574552
KCNAB2	0.296621	0.305917
SPTBN5	-0.341077	0.846366
ABR	0.108705	0.22605
EXOC6	0.0571124	0.142801
TNS3	0.0437619	0.510535
USP25	1.71443	1.61632
SH3PXD2B	0.179192	0.211682
PTPMT1	0.0403601	0.0360276
RPLP2-PS1	0.34702	0.311599
PTK2	0.0686003	0.126012
KLC1	-0.624561	0.844013
NELFB	-0.0620368	0.098945
CCDC50	0.0706164	0.378368
DGKZ	-0.093468	0.429166
GOLGA2	-0.130558	0.49575
LDHB	0.843795	0.247198
GPHN	-0.0551341	0.551667
MPEG1	0.0895665	0.298552
KRT24	0.774051	0.195833
GATAD2B	0.532812	0.834245
VPS25	0.246612	0.230044
DHX8	0.031956	0.101797
UBE2C	0.450355	0.814301
KRT10	0.544036	0.636969
RPL19	0.234798	1.70535
GPATCH8	-0.0324885	0.0573489
LASP1	-0.16465	0.138055
SNF8	0.202565	0.299465
MRPL58	-0.402566	0.283075
SEPTIN9	0.179329	0.444565
H6PD	0.664974	0.361344
YARS	-0.582692	0.471971
SRRM1	0.0245558	0.0657795
MED8	0.331496	0.679824
CDK11B	0.0519336	0.339309
NRD1	0.646617	1.72529
SEC24A	-0.829401	1.05825
EXOC7	-0.0759643	0.142845
MED14	0.239049	0.373357
RPN2	0.737068	0.336291
RPTOR	0.0238784	0.0875323
DHX35	-0.339292	0.330219
SOGA1	0.0599715	0.0763312
DOCK11	0.21304	0.909807
REPS2	-0.27521	0.353671
GEMIN5	-0.262446	0.746075
STOML2	0.225478	0.147741
MED12	0.219255	0.162392
PSMC3	0.247753	0.70903
EFTUD2	0.0393664	0.132059
PHKA1	0.195409	0.200366
CD72	-1.87305	0.567655
RNF20	0.272388	0.354441
CARD9	0.0703971	0.466754
FUBP3	0.104161	0.239885
PNPLA7	0.15853	0.317933
NMT2	0.146133	0.271913
PNISR	0.0059096	0.0152468
FOCAD	0.244234	0.48517
ATP5C1	0.923228	0.323395
ASPH	0.622841	0.910682
MED22	0.133177	0.103354
FTSJ1	0.537073	0.529022
MLLT3	-1.01848	0.454883
CAPZB	0.103147	0.232731
UBR4	-0.163562	0.375986
MPP1	-0.536227	0.922408
MDN1	0.815658	2.09073
HMGB3	-0.157865	0.173683
TPX2	-0.357902	0.605514
INTS8	0.101993	0.361045
RTF1	1.96168	0.943644
FNBP1	0.22773	0.65256
AQR	1.70362	4.73253
GPD2	0.0506678	0.0199419
SRXN1	-0.962509	1.81776
MAP3K15	0.140764	2.20146
PPIG	0.0581954	0.137825
HELZ2	0.550801	0.914813
UPF2	0.275386	0.896276
NEK6	-0.0761172	0.108339
COMMD7	0.121443	0.331113
RALY	-0.0448863	0.0520775
SRP14	-1.28748	0.625576
RSU1	0.101649	0.24135
RRBP1	0.153057	0.337774
ACOT11	0.284404	0.435752
SSRP1	-0.0788819	0.238408
YTHDF1	0.286873	0.421467
ARHGEF10L	0.0992047	0.232636
DPM1	-0.124683	0.170005
SET	-0.556365	0.185306
DYNC1I2	0.0789951	0.256859
PPIH	0.553002	0.170318
PSIP1	0.485467	0.817692
RSRC2	0.259754	0.206064
HMGN2	-0.260068	0.417782
SPTAN1	-0.167908	0.145165
EXOC6B	-0.268447	0.600776
PHRF1	-0.210437	0.769353
MRPS23	-0.0435899	0.0546095
THADA	-0.227377	0.729432
NCF4	-0.19636	0.179
INTS11	-1.54234	0.481453
TOLLIP	-2.29551	1.01572
SPRR2B	0.49489	0.746918
5031439G07RIK	0.0371558	0.0182198
LGALS9	0.542383	0.911112
SEPTIN8	0.309515	0.837382
CHD3	0.0117054	0.0183154
GABARAP	0.423914	0.486359
RPL26	-0.079663	0.31168
VPS13D	-0.551292	0.520069
MACF1	-0.0283267	0.148148
NDUFS5	0.0238743	0.0187997
JAK1	0.0523186	0.19408
TRAPPC1	-0.573901	1.66511
PSMD12	0.65072	2.43815
PRPSAP1	0.0940205	0.0674035
GRB2	0.102912	0.352397
ALDH3A2	0.154767	0.717068
GAS7	0.408568	0.906373
CORO2A	0.20139	0.351467
ARHGAP15	-0.0265576	0.0467607
CLTA	0.0773106	0.285389
RRAGD	0.217492	0.29359
RPS6KA3	-0.823793	0.994583
USP24	0.183238	1.01942
CWC22	-0.112139	0.752062
BAIAP2	0.012694	0.0507776
THOC2	-0.0956771	0.561967
STAT5A	0.0665134	0.230916
CPSF4	-0.301198	1.46719
HNRNPK	0.229873	0.425715
CAD	-0.142363	0.449263
PHF3	-0.434264	1.51558
ITSN2	0.166746	0.266088
MYO18A	-0.218563	0.583845
GNAI1	0.143465	0.119445
OTUD7B	0.165375	0.236083
TRAPPC11	0.00911109	0.0268277
LRCH3	0.500787	0.462077
PPFIA1	0.106097	0.230099
OGDHL	0.908475	2.43769
RBM25	-0.0022586	0.00897411
FLNA	-0.0168686	0.0295463
UCKL1	-0.392492	0.327542
ABI1	-0.0972039	0.581307
SNTB2	1.71014	0.737151
ATM	-0.274103	0.609213
NCOA7	-0.299567	0.570105
OSBPL8	0.0655212	0.563906
MFAP1A	-0.137596	0.343475
HNRNPDL	0.0533867	0.0926876
RPS15	-0.0892398	0.108428
SEC11A	-0.237144	0.24868
NKAPD1	0.281567	0.512616
CIT	-0.238024	0.975494
AFDN	-0.42535	0.385981
CARM1	-0.132446	0.267863
SF3A2	0.361725	1.49449
OTUB1	0.540071	0.366705
YLPM1	-0.16622	0.288244
HMOX2	0.150007	0.210018
RNF25	-0.252109	0.313179
JAKMIP2	0.712879	2.49706
PMVK	0.434211	0.228152
PML	0.432324	0.356916
CNOT6L	0.027311	0.034425
DRAP1	0.138388	0.17976
CUTC	-1.28905	0.953296
FAM111A	0.157368	0.286892
BUD23	0.378819	0.203836
MAPRE2	0.307092	0.373205
RNMT	0.273276	0.329766
TSSC4	0.370958	0.554398
GAR1	0.0523062	0.0358304
MYO5A	0.28221	0.958606
SF1	-0.0528072	0.0725807
FAR1	0.285384	0.303097
TTC7	-0.0761337	0.223774
TPD52	1.57306	0.374624
THOC6	0.703789	0.69535
QARS	-0.0317488	0.0788672
MRPS17	-0.653216	1.72824
GIT2	0.0925242	0.329538
STMN1	0.234939	0.0970654
NIBAN1	-0.418762	0.384208
REPS1	0.0919002	0.0957611
IFI207	0.318828	0.267913
CDK1	0.823205	2.00499
COPE	-0.0227512	0.0544087
HPSE	0.0468041	0.0723014
TRIM12C	-0.294154	0.522287
PCYT1A	0.014644	0.0109272
MRPL3	0.595531	1.7524
TNFAIP2	0.639659	0.995757
ZRANB2	-0.278434	0.824641
PLRG1	-0.45013	0.337421
FANCL	-0.421506	0.174517
ATP5A1	0.434665	0.350632
FMR1	0.836908	1.34532
RASAL3	-0.0722713	0.112488
ERCC2	0.304426	0.277131
CIP2A	0.273578	0.715286
PTGES3	0.161345	0.23192
ARHGAP45	0.240914	0.425996
DNAJC13	0.0161575	0.023925
GPATCH1	-0.104612	0.2887
GM42957	-0.30844	0.459017
AP1G2	0.358908	0.804302
FAM76B	-0.202996	0.582833
WDR83	-0.800076	0.522304
1110004F10RIK	-0.335564	0.248338
PSMA3	0.888978	1.23637
APTX	0.393482	0.749599
OPA1	0.193538	0.338391
CTC1	1.04141	1.02979
IMPDH1	0.367806	0.417917
NCOR1	0.687724	0.275826
MROH1	-0.0251681	0.0663463
KIF2A	0.39408	0.717531
PSME2	-0.11374	0.168029
IGF1	0.458185	0.620183
KIFC5B	-0.246625	0.662986
ARAP1	0.395456	0.111542
RBM26	-0.0601282	0.203013
ARHGEF1	0.154593	0.229086
FNBP1L	-0.112652	0.218115
LRRC47	0.283742	0.207703
DIAPH1	0.387842	1.47011
ATPIF1	0.149398	0.486074
CDK14	0.216008	0.410093
INPP4B	-0.113757	0.176391
POR	-0.0692256	0.0355181
GM10320	-1.03358	0.410989
CSNK1A1	1.39964	0.518952
NCAPG	0.140746	0.277673
MAP3K5	0.0278606	0.218576
TOR1AIP1	0.167226	0.274993
PPP4R1	0.145321	0.106912
SAMD9L	-0.0479396	0.0281359
SMAD2	0.0711358	0.0620795
VAV1	0.0304095	0.0757852
INTS6L	-0.200688	0.998295
USP7	-0.198693	0.386304
BLMH	1.04101	0.984137
CLPB	-0.0778653	0.0712902
PARVG	0.170848	0.257588
PARP4	-0.209238	0.582943
ARHGAP5	0.00369517	0.013716
PSAP	1.08721	0.585873
GM20390	0.705366	0.529307
IRF9	0.13472	0.0918569
ASCC3	-0.0446316	0.0649201
RIPK3	-0.0545438	0.109086
HERC1	-0.235256	0.262494
DDX60	-0.473348	0.241488
MYO9B	0.140908	0.896781
KRT78	0.649237	0.490779
SNRPE	0.785408	0.433628
CCT3	-0.436283	0.777826
DVL3	-0.0282186	0.0706441
SEPTIN7	0.120179	0.694411
TBCK	0.0331984	0.0283066
COIL	0.365754	0.451633
PTK2B	0.13709	0.555765
HECTD4	-0.0955534	0.222153
WDFY4	-0.12894	0.65739
CCDC43	0.258525	0.429828
SMC4	-0.0072931	0.0112564
SAP18	0.873431	1.9382
TARBP1	-0.0243622	0.049673
NUP153	0.319564	0.53116
DCTN1	0.536505	0.528336
RAB11A	0.611115	0.721795
UBE2H	-0.492188	0.500034
MVP	-0.142991	0.272966
CHCHD6	0.137712	0.220354
NUP107	-0.0656824	0.177244
TRIP11	0.16226	0.0607923
DSP	0.480969	1.00828
HK2	0.474812	1.26712
PSMD13	0.33041	1.29282
AHNAK	-0.0447973	0.183173
MYO1E	-0.323969	1.71253
RIT1	-0.185433	0.235856
SRSF11	-0.040472	0.0585939
BOD1L	-0.194812	0.53258
UTRN	0.166177	0.335915
SRP72	1.1751	0.862681
AFDN	0.0516504	0.409581
CLASP2	0.496602	0.444384
CTNND1	0.0483023	0.176766
DCTN3	-0.0543887	0.0705307
TMEM11	-0.229119	0.234274
PDLIM2	-0.217362	0.209437
OAS2	0.260425	1.10003
SPRYD3	0.40825	1.30971
PPIP5K2	-0.0725327	0.0734231
CEP290	0.029178	0.0125834
R3HDM1	0.387637	0.4774
PHF6	-0.297661	0.221568
CHD4	0.115833	0.884883
SEC16A	-0.199536	0.303751
MARS1	0.183604	0.593317
MRPS10	0.0769062	0.123154
TYK2	-0.154055	0.616992
IPO9	0.498932	2.36796
PIK3C3	-0.0593936	0.173374
AXIN1	-0.719247	1.76775
ARHGAP30	0.293929	1.16166
PDS5A	0.465356	0.146525
AKAP9	-0.0583181	0.259182
NDE1	-0.424492	0.053744
RPS6KA1	0.0868161	0.115522
UPF3B	-0.157799	0.076925
APEX1	0.305545	0.302506
NECAP2	0.0363789	0.154147
ACIN1	-0.0440699	0.301179
PHAX	0.395884	0.777599
PPP2R2D	0.29023	0.183097
MYCBP2	0.353859	1.92524
EXOSC3	0.0423005	0.055214
SAMHD1	-0.201757	1.23976
DYRK1A	0.023537	0.0258704
PCF11	0.528325	0.794537
HCK	-0.284833	0.431062
TMX1	-0.2817	1.16418
SEC24B	0.198034	0.112604
RNASEH2B	0.251698	0.145688
ARHGEF6	0.107832	0.154399
CCNL1	-0.535224	0.87591
RPL7	0.0922289	0.333318
TRIM37	-1.28047	0.977196
RNF31	-0.0985591	0.428841
MIB1	-0.132338	0.072988
TPR	0.0224183	0.0540062
SQOR	0.418008	1.33239
HNRNPD	-0.0381632	0.0972628
ERCC4	-1.56761	1.20137
MACF1	-0.0725346	0.0254217
RPS12	-0.125653	0.930271
CCM2	0.170038	0.295663
ANKRD13A	-1.49557	0.569325
HNRNPR	-0.231109	0.907161
TRIM44	-0.136695	0.241334
ZGPAT	-0.230137	0.397822
EIF4G2	-0.124367	0.565291
MRPL13	-0.654779	0.644215
RIPK1	-0.149558	0.117768
TTC37	-0.150422	0.56116
FRYL	0.199219	0.543689
ADAMTS8	0.730621	0.265745
IQGAP3	-0.0905221	0.529379
AGAP3	0.00886758	0.0327686
RUBCNL	-0.520119	1.34157
NCF1	0.0543283	0.0676166
COPA	0.032122	0.0731907
GLG1	0.180075	0.388202
ATP5J2	-0.285111	0.0997337
CMC2	1.10327	1.55785
PDS5B	0.179717	0.808207
PDCD10	0.253485	0.264452
ARL1	-0.171076	0.64343
MAN2C1	-0.181729	0.621325
DIAPH3	0.251089	0.35669
CTSD	0.412119	0.690796
SERPINB6A	-0.117426	0.196451
RPS15A	0.132264	0.567079
TRA2B	0.145384	0.682347
TECR	0.185535	0.284939
COG4	-0.923518	1.40021
GUF1	0.265152	0.844035
VDAC2	0.252054	0.374684
PTBP3	0.0612313	0.124883
PKN2	0.121783	0.146259
PRPS1L3	0.216294	0.0671426
FUS	-0.156178	0.802837
VPS52	-1.66023	1.46876
GIGYF2	0.198003	0.574879
RPS28	-0.10353	0.20538
NRM	-0.416817	1.4843
H2-D1	0.617712	1.18627
CTSA	0.384002	1.77426
DHX16	-0.0831919	0.472456
SIGLEC1	0.247968	0.795157
VPS16	0.113552	0.26998
ARMC8	-0.216386	0.518176
KLHDC4	-0.119066	0.376842
MTSS1	-0.0168902	0.0450546
DAP3	0.902179	1.60173
SF3B1	0.0149724	0.0395919
WDR11	0.361993	1.03697
LYST	0.119304	0.0470432
SRP19	0.141882	0.176709
2310050C09RIK	2.75	1.91646
SLC25A3	-0.0077375	0.0105776
HNRNPL	0.0791168	0.165857
LRCH4	0.94084	1.90987
ARHGEF2	0.245793	1.68243
GCLM	-0.213572	0.485413
CPSF6	-0.183998	0.621912
NEURL4	-0.0655441	0.126599
ACAA1A	0.328535	0.525446
AP4E1	-0.150121	0.0624192
AP2B1	0.100441	0.540871
TCOF1	-0.0222956	0.0855521
SDCBP	0.0170145	0.0312159
ARPC3	0.00949287	0.00625957
CEP170	0.280439	1.04468
SRSF1	0.0905247	0.227757
SON	-0.192745	0.942828
MCMBP	-0.237173	0.638843
STIM2	-0.198784	0.438673
RPL10	0.32248	0.725505
VDAC3	0.0899397	0.0475717
1110059E24RIK	0.0392787	0.0538292
CREG1	0.118783	0.23917
HOMER3	-0.312215	1.06647
ATP6V0A1	-0.0422564	0.117767
WDR81	-0.0434049	0.186042
GVIN1	0.0061547	0.013547
ITGB2	0.508514	0.328462
CAPN2	0.0872084	0.274582
ALYREF	0.14037	0.294336
METAP2	0.197849	0.172125
CAPN5	0.105641	0.0640684
PRDX6	-0.129787	0.0595453
PRDX4	0.870911	0.886829
FLOT1	-0.195073	0.378772
ATOX1	0.0788015	0.726093
HDAC1	0.15012	0.359511
RPL21	0.0849749	0.164038
PHB2	-0.409127	0.324002
EMG1	-1.64092	0.405659
CPSF2	0.698235	0.453257
PSMD4	0.296817	1.2559
DHX15	0.05528	0.177068
PURB	0.48561	1.41281
SRSF5	-0.029506	0.0942421
KPNA3	0.101872	0.402892
EXOC4	-0.04787	0.121304
RABEP1	-0.150006	0.374604
PSMD14	0.390201	1.36244
FYB1	0.00737095	0.0306819
AP1B1	-0.169448	0.154475
POLD2	0.104331	0.205372
C1QBP	0.692819	1.3442
PNN	0.0535669	0.115342
HNRNPH1	-0.0482693	0.119566
TIMM44	-0.194522	0.13701
EMP3	0.319128	0.19998
BYSL	-0.11719	0.48101
CSNK2A2	0.119154	0.48567
BANF1	0.107063	0.0802404
TRAPPC3	0.0674489	0.922741
COPB2	-0.0213534	0.416234
IMPACT	-1.03659	0.784879
STK10	0.213981	0.350363
NIPSNAP1	-0.0048691	0.00686226
NIPSNAP2	0.331551	0.842018
RPL35A	0.147346	0.418526
ATP2A2	0.0200996	0.029287
ILK	0.180805	0.390243
AURKB	0.20678	0.373567
PIP4K2A	-0.185967	0.773582
EIF3D	-0.025746	0.231031
NMT1	0.187977	0.289583
GPX4	0.148813	1.73347
CRIPT	0.170566	0.368359
HSD17B12	0.401278	0.454019
NAGLU	0.0307554	0.0754435
WDR1	1.22467	1.21329
SHOC2	0.226613	0.249952
HNRNPA2B1	0.101463	0.321049
BECN1	-0.126039	0.26747
MKLN1	-0.203043	0.419088
CORO1A	0.153768	0.17313
RBM3	0.186825	0.258776
HPRT1	0.375327	0.320014
C4B	0.0134926	0.0168928
NAN	0.711859	0.292835
NAN	0.0710198	0.0869031
MT2	-0.199228	1.01511
KRT1	0.727508	1.04347
TK1	-2.74718	1.06056
ALDOA	0.644758	0.228711
TUBA1B	0.0784442	0.162827
TUBA3A	1.27536	1.28627
ANXA2	-0.002037	0.00813936
ALB	-3.74217	1.08165
RRM1	2.07409	0.930318
HSP90AA1	0.665689	0.680913
ERCC1	0.238046	0.181461
HSP90B1	0.717006	0.259302
S100A10	-0.0797596	0.195365
SOD1	1.63268	0.840456
CAMK4	-0.522397	1.60227
P4HB	0.185122	0.470852
NCL	0.093406	0.295583
PGK1	0.0406907	0.0114756
FTH1	-0.0205396	0.041786
H2AZ1	0.105446	0.0901534
HOXB2	0.198412	0.107972
MNDA	0.0194155	0.0461776
CALM1	0.195989	0.408189
ANXA1	0.0914606	0.269678
EEF1A1	0.039306	0.0295062
CTSB	0.778453	0.545192
TXN	-0.338865	0.738588
TCEA1	0.111571	0.228467
TCEA1	0.307501	0.383128
H2BC7	0.149637	0.110432
SUB1	0.121379	0.364721
COL1A1	-0.855428	0.278344
LPL	0.340952	1.24229
MPO	-0.398333	2.48927
HSP90AB1	0.533099	0.613152
ITPR1	-0.41053	0.481086
TCP1	-0.0563711	0.0906983
PDCD6	-0.395504	0.187585
RPL7A	0.0449467	0.214674
GSN	-0.172504	0.375442
DNMT1	0.00350507	0.0044717
S100A6	1.18889	0.732117
RPL27A	0.157455	0.318512
RPS16	-0.106271	0.568463
RPSA	-0.006628	0.0121071
CALR	0.662134	0.404485
PSMD3	0.251964	0.631868
LMNB1	0.290106	1.22607
RPLP0	0.0268793	0.140365
HMOX1	-1.44916	0.456539
TRIM30A	-0.206478	1.06394
H1-2	-0.0960159	0.109682
LGALS1	-0.156544	0.249448
LGALS3	0.657385	0.3636
CNP	-0.0469246	0.100997
SPTAN1	-0.0994406	0.28112
LAMP2	1.47118	0.590124
HMGA1	0.0751686	0.230144
ENO1	0.221195	0.0834032
AP2A1	0.135341	0.621667
AP2A2	-0.154	0.441659
SPI1	0.145594	0.372124
PPIA	0.419607	0.190078
TPI1	-0.0061382	0.0126362
HSPA1B	0.698987	0.806764
LYZ1	1.52815	1.84263
PCNA	0.43757	0.398703
CFL1	0.425441	0.475876
KRT19	1.2949	0.987147
FASN	-0.0497042	0.388368
RPL13A	0.154112	0.951724
NELFE	-0.0671107	0.158847
HSPA5	0.246377	0.730945
HEXB	0.275278	0.726969
TMSB4X	0.791979	0.33468
VIM	-0.175612	0.864571
FCER1G	0.823851	0.938195
ENO3	-0.944492	0.251083
TGM2	-0.0405911	0.0085239
MYD88	-0.323289	3.18456
EIF3A	-0.0625	0.481822
CBX3	0.440234	0.6177
IRF2	0.288637	0.595714
CAT	-0.58408	0.814795
PPIB	0.0182737	0.0960248
IMPDH2	0.21343	0.232102
MCM3	-0.0365121	0.0349563
RPS2	-0.0903543	0.325873
NFKB1	-0.510773	1.05501
TLN1	0.226401	0.32111
EZR	0.0911872	0.144861
MSN	0.196291	0.263892
RDX	0.190181	0.226377
U2AF2	-0.204728	0.36172
GLUD1	0.682956	0.456089
PSMD7	0.540312	0.934356
MARCKS	0.78204	0.566482
SNRPB	0.181985	0.423488
RPL3	-0.0609496	0.239818
H2AX	0.209703	0.188143
RASGRF1	-0.0739225	0.175267
PDIA3	0.311464	0.296174
NAP1L1	0.229721	1.0151
GRN	0.0839828	0.348999
PABPC1	-0.0224756	0.0900799
PTPN6	0.140306	0.365589
PTPN6	-0.0088495	0.0452737
NEDD8	2.97705	3.78362
VTN	-0.257561	0.30456
MSR1	-0.0430148	0.0303715
HMGB2	0.085392	0.0748899
C5AR1	0.278292	0.742821
DES	0.190011	0.257601
AIMP1	1.06378	1.2712
UBA1Y	1.74543	0.611695
SCP2	0.368669	0.313656
SSB	0.368703	1.12609
DRG1	0.0993493	0.171991
KRAS	0.189853	0.276149
KIF4	0.297847	1.10684
NEDD1	0.0519946	0.0484233
PRIM2	1.09404	0.737304
MIF	0.0170905	0.0563567
PTPN11	0.614347	0.226553
RAB5C	0.505665	0.583408
FBL	0.11679	0.57566
CANX	1.01247	1.01359
PRDX1	0.189655	0.170671
PTPN12	-0.210677	0.38061
RPL12	0.0231425	0.205037
RPL18	0.0594355	0.331703
BTK	0.109303	0.12056
GNL1	0.203369	0.628333
LIG1	0.279097	0.379363
HSPA9	-0.209415	0.663626
CDKN1A	-1.34322	1.55809
CAP1	0.354632	0.205868
TKT	0.647534	0.305304
RPL28	0.0231139	0.0489299
PURA	0.0721947	0.171878
H1-4	-0.0416177	0.0399747
H1-5	0.0945721	0.0958464
FKBP2	0.0132081	0.0201793
RANGAP1	0.176217	0.520293
VPS4B	0.451459	0.488446
PSMC2	0.230584	0.913503
ADSS2	1.08258	0.250476
BRCC3	0.924754	0.732313
ALDH2	-0.163849	1.03316
CAPZA1	-0.058356	0.156884
CAPZA2	-0.112919	0.320272
SRPRB	0.0809422	0.138876
RPL6	0.23277	1.05839
RPL29	-0.223843	0.268254
CRKL	-0.210171	0.546964
RPLP1	0.646751	0.372248
RPL5	0.014993	0.106433
RPL13	-0.0054626	0.030024
EIF1	0.101319	0.213145
ANXA5	0.563866	0.198724
LMNA	0.142	0.536388
SLC25A4	0.0790377	0.0963723
ERCC3	0.182228	0.311142
EPX	1.01093	0.685602
HNRNPA1	0.0336196	0.0753638
HCLS1	0.206474	0.125905
MCM5	-0.328877	0.292703
KRT6A	0.512022	0.479007
ATP6V1A	-0.0431608	0.12185
ATP6V1E1	0.0858034	0.189734
S100A11	0.089907	0.0945818
PA2G4	0.541691	0.335894
CAST	0.411826	0.603967
RAB7A	0.220949	0.10494
RPL9	-0.0695076	0.200044
HSD17B4	-0.278848	0.0854046
CCL9	0.380306	0.290568
ATP6V0D1	0.404914	0.437291
SLC25A5	-0.0059636	0.00845709
KPNA2	0.0776173	0.203922
POLD1	-0.195612	0.695289
USP10	3.07621	0.257991
PKM	0.394854	0.217515
STAT6	1.35413	0.333904
HMGA2	0.179738	0.600134
DBT	-2.22243	1.54323
PITPNB	0.244126	0.102624
DNAJC2	0.110895	0.243022
MSH6	1.477	0.544031
GALC	0.529549	3.1432
DDX6	0.257014	0.479209
CDKN2B	0.605093	0.250849
LRPAP1	-0.353374	1.41847
RRP1	0.0701437	0.141039
COX17	1.58812	0.816806
USP5	0.258381	0.4539
ATP5F1B	0.508238	0.297945
PDCD5	-0.41826	0.25735
ZNRD2	-0.664576	0.927189
SAMSN1	0.95882	0.819283
ATP6V1D	0.0299692	0.061001
SNRPA1	0.111709	0.28762
EEF2	0.654447	1.07713
PAXBP1	-0.101054	0.155928
AAAS	-0.0131	0.0153644
TBC1D10A	0.282588	0.90227
TUBGCP3	0.0912104	0.386088
EIF5	0.275488	0.457715
ARPC4	0.125097	0.174247
ELOF1	-0.215243	0.874073
RUVBL1	0.0261567	0.467045
EIF3E	0.0358359	0.173417
ACTB	0.0409927	0.0841368
RAC3	-0.005311	0.00622596
CDC42	0.23245	0.541603
EIF4A1	0.200484	0.249776
RPS20	-0.0664984	0.376908
RAB10	-1.84263	0.294475
UBE2M	-0.173344	0.205913
ACTR2	-0.0759398	0.136674
ACTR1A	0.143438	0.200055
COPS2	1.48497	2.60567
ARF3	0.350482	0.198859
RPL27	0.0464598	0.161597
SMG6	-0.145578	0.355787
RPL37A	0.0102911	0.0209131
YWHAG	-0.284251	0.660425
RPS7	0.0931346	0.308818
PPP1CA	-0.0258427	0.040342
PPP1CB	-0.461985	0.955973
PSMC1	0.390763	0.841569
PSMC5	0.490188	2.82018
RPS8	-0.10409	0.500143
YWHAE	0.23864	0.484921
RPS14	-0.0413202	0.17456
RPS23	-0.286797	1.52513
RPS29	-0.269386	0.2319
RPS13	-0.0202675	0.0509061
SNRPF	0.066515	0.219131
SNRPG	-0.180667	0.184922
LSM3	0.278438	0.469115
SNRPD2	0.124726	1.61028
SNRPD3	-0.413463	0.332281
PSMC6	0.0147848	0.0450624
POLR2G	-0.853064	2.25642
YPEL5	-0.220252	0.628459
RPS4X	-0.0160077	0.0999334
PPP2CB	0.0920041	0.299911
ACTA2	-0.191033	0.218257
AP2S1	0.0382385	0.0467663
RPL23A	0.0249526	0.101335
RPS6	0.109304	0.518086
MTPN	0.447249	1.24328
H4C1	0.238163	0.17709
ATP6V1B2	0.141937	0.528316
RAB1A	-0.0293614	0.0159789
RAN	0.118466	0.111113
RPL23	-0.075208	0.405919
RPS26	-0.197178	0.274576
POLR2L	-0.544398	0.339392
RPL30	-0.0819165	0.325275
RPS3	-0.032416	0.234952
GTF2B	0.189429	0.322877
RPL8	-0.0907106	0.439682
PFN1	0.238506	0.0798995
RPS27A	0.882038	2.61837
HSPA8	0.162221	1.08559
TPT1	-0.228103	0.0512742
DNAJA1	0.150463	0.231829
HSPD1	1.07247	0.92028
EIF4E	0.108538	0.153885
PPP1CC	0.0347185	0.0791978
YWHAZ	0.30388	0.686051
DYNLL1	-0.11495	0.101006
RPS17	-0.177214	0.715128
RPS10	-0.107709	0.318775
PHB	-0.0573037	0.0944312
CSNK2B	-0.0762564	0.133367
RPL22	0.114803	0.334719
YWHAQ	0.593858	1.04651
TUBB4B	0.394011	0.869946
YWHAH	0.00054042	0.00163646
SBDS	0.0979249	0.1676
PSMB7	0.699286	2.6091
ITPR3	-0.0011827	8.03e-05
SMAD1	-0.0531782	0.0608573
ELAVL1	-0.112012	0.834861
RAD50	0.908363	1.43158
USP9X	-0.0608775	1.04845
NACA	-0.0112432	0.0196364
POLR1B	0.0247774	0.0343687
CCT7	-0.0764071	0.138447
CCT2	-0.0084928	0.0116541
CCT4	-0.139775	0.238264
CCT5	-0.0974948	0.185354
CCT6A	-0.110155	0.176526
CCT3	-0.107717	0.212144
PHF5A	-0.0232776	0.106131
TUBG1	-0.0495224	0.204948
ERH	0.0958662	0.351702
AP2M1	-0.168263	0.288133
SERF2	0.261397	0.750411
SRSF3	-0.0123304	0.0335043
ISOC2A	0.0408815	0.172415
MCM6	0.544172	0.491816
CSRP1	0.937282	1.16678
PKP1	0.842403	1.77099
RPS3A	-0.0778433	0.316212
SPTLC2	0.453589	0.372998
FRG1	0.0117486	0.0352401
CDK2	0.248458	1.84165
G3BP2	0.584681	0.49325
MPRIP	-0.0050659	0.00983302
DOK1	-0.0523329	0.193997
TEP1	-0.204853	0.453528
G3BP1	0.392623	0.437447
SHC1	-0.149136	0.60113
TUBB5	-0.0242964	0.112729
HMMR	-0.0720669	0.178627
G6PDX	0.343176	0.398912
APOA1	-4.49509	1.55806
YY1	0.385576	0.522139
HNRNPUL2	0.628586	1.63107
COL1A2	-0.449088	0.144683
TOP2A	0.51104	0.6137
APOH	-2.43944	0.975444
VCP	0.250108	1.41507
CTNNB1	-1.76926	1.89818
JUP	0.350525	0.591886
SAP30BP	-0.0370232	0.182942
CKB	0.514314	0.116832
NF1	0.286656	0.85534
SMARCAD1	-0.448102	0.254623
CDK18	0.177818	0.539741
FABP5	0.938281	0.869273
RNASEL	0.255051	0.761606
NUMB	0.311995	0.937957
LARP7	0.220455	0.690875
EIF5B	0.114537	0.733517
IGF2R	0.10495	0.269412
EPS8	0.0880864	0.359441
PADI2	-0.0067736	0.00473316
CHD8	-0.0642598	0.138749
TRIO	-0.186486	1.2955
EIF4E2	0.174296	0.278778
RBM15	-0.242076	0.779745
RNF113A2	-0.931676	3.33011
PTCD3	0.345854	0.307133
MOCOS	-0.0614287	0.167105
HNRNPAB	0.0599645	0.131438
SLC39A7	0.963992	0.268076
STK11IP	-0.116696	0.125625
AP5B1	0.767775	0.533535
PPP1R21	-0.155636	1.27649
SRSF10	0.943263	0.769586
PSMD8	0.429223	1.01719
HBS1L	0.683501	1.00776
RSRC1	0.0620467	0.124244
MYL12B	0.0771726	0.120099
GTF2F1	0.156726	0.449187
GMPS	-0.0232639	0.0235569
MAT2A	-0.0014305	0.00171969
ZC3H15	0.247305	0.65865
USP39	0.159562	0.178468
CWC27	0.251434	0.45134
NLRX1	-0.448587	0.281555
CNOT7	-0.0193707	0.00982975
PDIA6	0.137975	0.561714
GTF3C3	0.197434	0.41329
TM4SF4	0.57315	0.115931
MANF	0.109408	0.262011
EXOC5	-0.129588	0.514487
NAN	0.391626	0.587182
HK3	-0.0528345	0.589902
ALKBH5	-0.192662	0.496513
KIF2C	0.235199	0.274162
KRT2	0.884607	1.09774
PRKAA1	-0.119961	0.43155
PBXIP1	-0.102459	0.882589
DNPEP	-0.0589848	0.25639
NELFCD	0.0306114	0.035018
UAP1L1	0.758063	0.740923
SRSF6	-0.0065924	0.0303969
PSMD1	0.323039	0.796634
INIP	0.412353	0.545466
MPHOSPH8	0.118994	0.105585
SNX8	0.0476497	0.0897219
HSPA4	0.173703	0.289051
TEC	0.135243	0.421897
HECTD3	-0.213273	0.50429
XXYLT1	-0.40223	0.769009
DDX17	0.186103	0.310045
ESYT1	0.211006	0.272218
LBR	0.0990715	0.362748
ARPC5	0.142861	0.156922
POLDIP3	0.272405	0.139062
PUF60	-0.195145	0.474345
FRMD8	0.302261	0.39213
EIF3J1	0.466221	0.499983
BRD4	0.0580145	0.110147
SPG11	0.0395158	0.120909
LRRK1	-0.0627362	0.226985
PDAP1	0.0631329	0.144239
SMARCC2	0.0469306	0.0870533
SF3B2	0.0759694	0.39496
ARGLU1	-0.359943	0.850786
RBM6	0.886109	1.11805
MCCC2	-0.0984488	0.162012
PARP3	0.619289	0.499747
LSG1	0.0909163	0.117276
HDGFL2	0.0336952	0.0433312
SKAP2	-0.0131241	0.0665508
SEC31A	0.0973177	0.458753
TEX10	-0.392732	0.436073
SFSWAP	0.013443	0.0122857
CSNK1D	0.125214	0.170176
KRT76	0.327304	0.413331
FAM91A1	0.647981	0.497253
VPS51	-0.0245434	0.0704961
STN1	0.255655	0.574303
NCBP1	0.876122	0.471454
LRRFIP1	0.013533	0.0201171
HECA	-0.708127	1.58905
ESF1	-0.118234	0.15854
PRPF38A	-0.169611	1.1152
SYNE3	-0.207559	1.41506
CCDC88B	-0.0901025	0.161524
HERC2	-0.19014	0.725982
WDR18	-0.302488	0.39169
MAEA	-0.160883	0.288079
RAB14	0.367064	0.585336
SRSF4	0.439768	1.61095
DDX46	-0.186856	0.28698
GPKOW	-0.0858657	0.47266
ZFYVE26	0.120623	0.369837
GIT1	-0.0162125	0.0130718
ARRB2	0.124699	0.579992
NUFIP2	-0.306531	0.479564
TAOK1	0.352503	0.415301
XAF1	0.592697	0.405601
TTF2	0.499631	0.448086
GM5431	0.0462828	0.0442282
DPH1	0.00336742	0.00562282
NSRP1	-0.235083	0.438757
EXOC1	-0.107994	0.52444
HEATR5A	0.211092	0.0852028
RBM27	0.00920264	0.0334531
VRK2	0.639285	0.220999
PES1	-0.327266	1.26815
NPM1	0.199698	0.845692
CYFIP2	0.169811	0.339878
FBXW11	2.4993	3.4886
TRIM25	0.164171	0.36961
LUC7L3	-0.14024	0.281188
CLINT1	-0.060805	0.090254
EWSR1	-0.392917	0.681209
RPA1	-0.0297483	0.0680735
ACACA	-0.123035	0.259697
DHX40	0.221568	0.392399
CLTC	-0.064256	1.00176
RABL6	-0.153776	0.843323
LEO1	0.14076	0.184792
ARCN1	0.27107	0.520237
FLOT2	-0.297915	0.954996
PSMB6	0.459977	2.20257
P4HA1	0.238974	1.39197
CSNK2A1	-0.0295747	0.149812
KHDRBS1	0.105314	0.202274
IRGM1	1.17269	0.265024
RASA3	0.0526358	0.0825506
NFE2L2	-1.88593	1.66574
HELLS	0.341941	0.256475
CAPRIN1	0.292356	0.375818
VDAC1	0.191849	0.268693
KPNA1	0.510913	1.01681
ASNS	1.28393	0.313488
TMPO	0.185059	0.238869
WBP4	0.112052	0.10239
PRPF4B	0.518403	0.7191
MAPRE1	-0.0780055	0.0520113
PRDX2	0.454686	0.565353
TSG101	0.259437	0.47129
LCP1	-0.0278536	0.0366872
IGBP1	-0.765945	0.881217
HAS1	0.132013	0.198274
DDX5	0.0246048	0.0634513
CBX5	0.135168	0.147166
ATRX	0.105754	0.189115
DNAJC1	0.637882	0.755684
PHGDH	1.99748	3.97818
KIF5B	0.302388	0.609622
KIF3B	-0.936494	0.330795
KRT14	0.488861	0.520324
MELK	0.385503	1.54652
CTR9	0.131161	0.336501
SRSF2	0.0575562	0.154886
TRIM27	-0.528551	2.5772
DDX3X	0.210051	0.631599
RALBP1	0.10984	0.216782
SEMA4B	-0.428016	0.0444394
SSR4	0.686394	0.577682
SNRPA	-0.211219	0.950207
SNRPC	-0.0912994	0.455026
SPTBN1	-0.0899041	0.337759
SPRR1A	0.326599	0.4651
SPRR1B	0.472594	0.353286
TSN	-0.246277	0.232704
SNRNP70	-0.0616856	0.411538
CSTB	0.0854492	0.167287
FKBP3	0.305177	0.416516
COMMD3	-0.117373	0.290759
UTP14A	0.633622	0.415826
BTF3	0.50727	1.79775
SQSTM1	-0.1036	0.209574
ISG15	0.207042	0.954447
RBM12B2	0.242579	0.358923
ORC6	0.0908931	0.111157
GPALPP1	-0.0265169	0.752588
PREX1	-1.19705	0.571064
LTN1	0.14673	0.204729
CDC5L	0.153328	0.625656
FAM120A	-0.320292	0.920287
RFTN1	0.119886	0.481321
NCAPG2	-0.612095	0.933753
NOP58	-0.219334	0.750709
GBF1	0.32587	1.85716
SCAF8	-0.0112661	0.0234866
KRT42	0.51666	0.78045
KRT77	0.832682	1.06125
KRT72	0.213026	0.335707
TPM4	1.86097	0.971027
CLTB	-0.0834182	0.0915344
EXOC3	0.0915257	0.249365
LTV1	-1.03537	0.331806
U2SURP	-0.0536588	0.238111
HAUS6	-0.0795492	0.362289
OCRL	0.800383	0.406172
DNAJC8	0.0702438	0.114435
SNX1	0.449251	1.39465
DDX31	0.0961393	0.0841053
SKIV2L	-0.138761	0.393818
SNRNP200	0.0181777	0.0801527
ABCF1	0.105974	0.53024
INPPL1	0.835532	2.88588
SMCHD1	0.0175902	0.0261941
UGGT1	-0.195182	0.198473
XPO1	-0.164552	0.338597
NES	-0.702717	0.545707
GEMIN4	0.684936	0.719874
KIF15	-0.392009	1.32347
FAM126A	-0.13546	0.296667
TXLNA	0.0619297	0.497208
LRPPRC	0.639988	1.37054
INTS6	0.312384	0.25892
RASA4	0.0531305	0.0961787
NAA50	-0.299071	0.399871
DHX29	-0.0817258	0.303303
EXOC8	0.175598	1.0387
GMIP	0.832259	0.565969
BUD31	0.0798689	0.14248
DDX58	0.130813	0.26712
RICTOR	0.152813	0.0323756
UBR2	-0.390267	2.22749
SBF1	0.482023	0.735957
LARP1	0.192958	0.43188
NUP188	-0.120302	0.640311
RPS9	0.0134246	0.0738515
SPCS3	-0.119084	0.0814625
RPL35	0.542252	0.776106
RPS27L	0.112038	0.107647
RPL17	-0.105157	0.423136
PPP2R1A	0.21183	1.30836
MSRB2	-0.251192	0.220089
POLR1F	-0.161158	0.383706
TRY10	0.186866	0.0929648
CYFIP1	0.0139014	0.108168
FCSK	-0.871108	0.792446
TUBB2A	0.840759	1.8858
WDR91	-0.17328	1.09873
LUC7L2	-0.360211	0.925843
DEK	-0.0275803	0.0527584
MYBBP1A	0.644792	1.00133
PHKB	-0.174177	0.767421
SCAF4	0.650605	1.0847
PPP6R1	0.988504	1.64597
ELP1	0.147752	2.4549
PRPF38B	-0.2062	0.479013
VPS13B	-0.416033	2.67527
RUBCN	-0.0695864	0.107417
NUP214	0.765563	0.552896
SESTD1	0.00162951	0.00681666
MOGS	0.433976	0.377536
POLR2E	-0.0395425	0.216191
KCMF1	-0.0847861	0.171207
FAM98B	-0.588377	0.353167
NAN	0.0648168	0.129656
MTDH	-0.0205647	0.0642689
UBAP2L	0.042874	0.0702945
USP6NL	-0.727885	0.349606
RMND5A	-0.192419	0.272552
PDE4DIP	-0.295243	1.02423
CYTH4	0.0993945	0.148433
DDX42	-0.0902557	0.625379
PDK1	0.0604219	0.213722
GATD1	0.393766	0.493807
HAUS4	-0.174593	0.36997
PCID2	-0.22973	0.0526436
TNPO1	-0.0283988	0.130036
HNRNPA3	-0.324045	1.34806
PLD4	0.352101	1.27488
NELFA	0.0536257	0.0573706
PSMD11	0.415562	1.82938
TXNIP	-1.82911	0.410985
HTATSF1	1.81074	1.9131
SAMM50	0.0492716	0.0726122
PTBP1	0.122151	0.294068
BOLA2	0.173845	0.243627
KRT75	1.15665	1.13611
TOR4A	0.0259806	0.0448802
WASF2	-0.140155	0.960219
VAPB	0.570396	0.753755
CGGBP1	0.217316	0.333786
SLU7	-0.0431166	0.212651
TBC1D10B	0.0264626	0.0590052
CDC42SE1	-0.397908	0.335074
GM6377	0.765964	1.0734
HAUS1	-0.207194	0.407282
NOC4L	-0.417058	0.122489
RUFY1	-0.0278797	0.0573041
ARL14EP	-0.0958913	0.13157
NUP93	-0.0527891	0.258269
EIF2A	0.164919	0.299421
PSMD5	1.2204	0.567315
AHSA1	0.0510197	0.0624341
RCC2	0.0100346	0.0683363
SIRT7	2.23693	1.6222
HAUS7	-0.264182	0.772301
SMG1	0.00323264	0.00492894
ARHGAP22	0.0545165	0.0702831
HIRIP3	-0.895773	0.388426
HPS6	-0.0582428	0.044311
CBLN4	-0.0039972	0.0270797
HADHA	0.446001	1.8696
METAP1	0.159517	0.294492
RPL24	0.0225296	0.0645903
ELMO1	0.0582339	0.23547
AP3S2	0.00053406	0.00153188
CEP55	0.0523968	0.274989
ANKRD52	-0.490905	0.540965
SRRM2	-0.0894998	1.1279
NUP54	-0.367364	0.323141
CFAP20	0.0315536	0.0917624
CPSF7	0.0262102	0.1286
SCFD2	0.201824	0.409457
SEC62	0.266273	0.367374
IARS1	-0.0085643	0.0179385
AIFM2	-0.46691	0.235795
DOCK1	-0.0896282	0.145673
GPNMB	-0.0215855	0.0297121
PDCL3	-0.322382	0.353717
SP110	-0.127337	0.404415
TRIM14	0.047135	0.203275
RSL1D1	0.0461035	0.206656
NOB1	-0.0978966	0.196525
NAA25	0.467093	0.408125
FGD2	-0.135096	0.541301
TAOK3	0.279537	0.655101
YTHDF3	0.305505	0.371093
TUBGCP4	0.244496	0.177741
ARHGAP25	0.509261	1.03536
SREK1	-0.0651258	0.240378
TRIM47	0.015364	0.102338
COG5	0.126048	0.0875154
LDLRAP1	0.613647	0.786943
DOCK8	0.0465711	0.279056
CPS1	-0.709979	0.360785
RBM14	0.189952	0.242597
DOCK2	0.0268116	0.0963041
CCDC90B	-0.1747	0.182786
DGKG	0.949978	0.904434
AIDA	0.198036	1.31133
ENDOD1	-0.154412	0.259313
RAE1	-0.0861177	0.271767
PFKP	0.280004	0.325369
SNX18	-0.183048	0.360646
EFHD2	0.211295	0.0818291
IMMT	0.0313508	0.0381852
PARP9	0.109006	0.352332
ELOA	0.211998	0.351887
SLFN5	1.06147	1.00744
CDAN1	-0.483656	0.579132
VWA8	-0.150763	0.303392
PRPF31	-0.0833003	0.09211
RYBP	0.146319	0.328098
UFL1	-0.0541957	0.190865
NEMF	0.0255451	0.0793464
HPF1	-1.71203	0.684632
FBXW17	3.30007	1.88658
POLR2B	0.163163	0.615853
MYO1F	-0.360788	1.34189
SLC43A2	0.681309	0.833614
EPRS1	0.106838	0.329275
TCERG1	0.148009	0.312645
LONP1	-0.0703592	0.0304345
OGT	-0.250188	1.17932
INTS5	-0.0003951	0.00050806
COG3	-0.0149476	0.0248834
LRRC20	0.394985	0.632973
PYGB	0.369854	0.626673
PLCG2	0.0717341	0.14596
INTS4	-0.107325	0.264267
CARD11	-0.414308	0.599674
AGO2	-0.723396	0.864868
TFB1M	1.09164	1.13612
AFG3L2	0.413744	0.603448
EIF3B	-0.0376008	0.238766
SLC25A1	0.1451	0.171326
TMA7	-0.0110881	0.0163495
NAN	0.986835	1.82846
CNOT3	0.431527	0.922167
KRT33A	0.103227	0.022845
PLEKHO2	0.0639795	0.150756
SNRNP27	0.149814	0.347545
NEK9	-0.201313	0.381853
NCKAP1L	0.00397364	0.0474577
POP1	-0.7162	0.795566
PACS1	0.10883	0.121188
NAT10	-0.994903	0.723546
UVRAG	-0.167934	0.349777
FN3KRP	-0.812349	0.956153
TNFAIP8L1	0.0514425	0.0655816
ANLN	0.402056	0.458275
HACD3	0.928597	0.669553
EDC3	-0.0751588	0.310957
BRD3	-0.024916	0.0449003
TRAPPC12	0.615841	0.770356
MRPL38	0.954461	0.351974
COMMD9	0.998268	0.785622
SHTN1	-0.156985	0.467847
MATR3	0.57697	0.961552
KIN	-0.0153761	0.0274928
CDK5RAP2	-0.591299	0.465076
COMMD1	0.574428	0.770152
CERK	-0.609187	0.778821
SF3A1	0.0610132	0.0717337
ACAT1	0.256405	0.429186
HAUS3	0.157544	0.323375
EIF3L	0.0285823	0.0973754
SF3B4	-0.297699	0.153724
AIMP2	0.601479	0.312399
GTF2F2	0.180093	2.09705
NUP133	0.0894829	0.177835
VPS37B	0.354135	0.231121
SGPL1	0.1916	0.24102
FLAD1	0.00850232	0.0171252
ZNFX1	0.126972	0.18664
EIF3C	0.0436942	0.624372
DYNC1LI1	-0.15448	0.3703
SSBP1	-1.66925	0.909037
TCEANC2	0.0401513	0.21493
KARS	0.408629	0.554216
SEH1L	-0.303465	0.53344
PTRH2	-0.0277723	0.0206057
VPS18	0.504924	1.21638
NUP58	-0.0698137	0.113728
THOC1	-0.184637	0.770441
INTS14	-0.480965	1.55893
HEXIM1	0.46618	1.67811
NUP85	-0.318785	0.525363
NLRP3	-0.185774	0.190131
NUP35	1.09316	0.785752
RTTN	0.395084	0.670165
PRPSAP2	0.253424	0.216201
APBB1IP	0.433279	0.512226
ACTR1B	0.481412	0.429124
IFIH1	0.397566	0.56224
USP15	0.613511	0.436409
VPS39	0.213868	0.487626
DUT	-0.2848	0.78183
NRBF2	0.0611486	0.0508423
TRMT112	0.459414	0.969305
PIK3R4	-0.0670249	0.132866
MYH9	-0.0553853	0.327437
PSMD2	0.28897	1.73963
HNRNPUL1	0.35828	0.73219
NAN	0.638364	0.674864
MICAL1	-0.354851	0.107273
DDX39A	1.05995	1.63471
SMG8	-0.090368	0.206688
THOC3	-0.36857	0.416665
MACIR	0.0746698	0.0777155
HNRNPU	0.15491	0.438134
RBM39	0.006773	0.0412324
SEC63	0.163588	0.207054
DHX36	0.5319	1.04304
SFPQ	-0.0181243	0.0501752
TRAM1	0.329658	0.231765
RPS5	-0.2616	0.377396
ISOC1	0.103798	0.387394
EIF4A3	-0.0081399	0.0372136
SNX9	0.293568	1.23054
PQBP1	-0.0672633	0.249268
DDX1	-0.227363	0.905748
BRK1	-0.22742	0.392964
SH3BGRL3	0.968589	0.493098
SMAP1	0.252832	0.384087
SHARPIN	-0.0803086	0.241622
SETD3	0.186198	0.265701
DAGLB	0.208868	0.0901478
EIF3H	0.0632846	0.223869
ASCC2	0.00353686	0.0133747
DNAJC17	0.161966	0.155328
DR1	0.288117	0.372467
ERLIN1	0.552276	0.933987
VPS36	0.265066	0.596822
PIP4K2C	-0.434386	0.669518
BASP1	0.408567	0.213793
RBM5	0.208949	0.252137
MTIF2	0.00824293	0.00733721
D6WSU163E	0.558962	1.79138
DERA	-0.13908	0.520084
RMND5B	-0.393765	0.633955
PRPF6	0.239172	0.384317
CAMK1	-0.392738	0.618863
THEMIS2	0.0641206	0.123004
ARPC1B	-0.102744	0.199681
FEN1	0.148037	0.173121
SRGAP2	0.163414	0.334308
B3GALT6	-0.314428	0.085787
PCCA	0.340903	1.17627
SMARCA5	0.241988	0.47352
AFG3L1	0.81048	2.4115
BICD2	-0.14079	0.2576
HNRNPLL	0.0619691	0.114049
EXOSC4	0.116217	0.0898386
PARP1	0.0340268	0.0407879
SF3B3	0.131529	0.444334
CHMP1A	-0.143701	0.283907
PDIA5	-0.070817	0.325039
DARS1	0.204873	0.44917
FAM76A	0.110565	1.29684
PRMT3	-0.0412251	0.0520292
PDK3	0.0508798	0.109483
GMPPA	-0.0534868	0.0136196
RIOK1	-0.142312	0.506724
PYCR2	-0.204977	0.208016
LRRC59	0.132542	0.367891
PRPF3	-0.0794916	0.220295
KRT5	0.517225	1.04157
SPDL1	0.359572	0.401483
SF3B5	0.0716003	0.080291
WBP11	-0.137358	0.45117
IMPA1	-0.0073878	0.0262489
WAC	-0.135986	0.26004
MRPS2	-0.109218	0.222005
ATAD3	0.0204983	0.0488827
MED1	-0.389106	0.754669
RBM43	-0.362473	0.480225
DHX58	0.288091	0.820781
CDK9	0.327497	1.6897
PSMD6	0.169126	0.328842
KRCC1	-0.337553	0.0912694
EIF3M	-0.177741	0.555206
NXF1	-0.187974	1.31434
HADHB	0.249923	1.04067
ACTR3	0.395621	0.819486
NONO	0.109181	0.215355
RTF2	0.064546	0.109961
VWA5A	0.0436122	0.057936
RBM10	0.13394	0.141431
DCTN2	-0.117967	0.320747
PRPF19	0.0344016	0.182119
DNAJB11	0.326779	0.862776
HAUS8	0.137524	0.314234
EIF2S2	0.249899	0.645106
CAPG	0.140044	0.0554841
ABCF2	0.518615	0.225934
RTCB	-0.108489	0.131172
CDK5RAP3	-0.247141	1.25529
ABHD12	0.0162328	0.0321742
DPY30	0.176555	0.400389
YAF2	1.0846	0.458253
PARK7	-0.1679	0.599028
RNPS1	0.358154	0.921534
HSPA14	0.263766	0.614183
KRT84	-0.53035	0.1009
KRT82	0.429796	0.345895
SRRT	0.075482	0.264652
MCCC1	-0.153967	0.177465
LPXN	-0.0443087	0.0752479
MRPS5	-0.256043	0.114098
NUF2	-0.159141	0.614117
RTN4	0.223264	0.114961
ZNF318	-0.603857	0.537984
ARHGDIA	0.601852	0.276801
PRPF8	-0.0473223	0.468246
MRPL15	0.5422	0.234648
PNO1	0.433597	0.249846
ZMAT2	-0.124609	0.301501
FTL1	-0.172035	0.541067
MRPS16	0.0646547	0.108021
MRM2	0.569173	0.838584
CDCA5	-0.296401	0.117915
GID4	-0.152908	1.31028
MTAP	0.0277592	0.153281
TXNDC9	-0.126169	0.154773
TRAPPC5	-0.0113462	0.0623332
CISD2	-0.412423	0.42984
RTRAF	-0.131652	0.469155
NUDT21	-0.0883242	0.365622
BTF3L4	0.0862249	0.154364
SNRPB2	-0.0906477	0.153454
MED30	-0.474417	1.27836
PIH1D1	1.12377	0.469599
GLRX3	0.0494194	0.164839
MRPL33	0.0769494	0.189962
GEMIN2	-0.413022	1.2054
RPS21	0.0998243	0.267468
HAUS2	0.0851488	0.172725
TXNDC12	-0.164523	1.07316
YWHAB	1.1336	2.15853
PCLAF	0.376682	0.352941
TMA16	-0.157572	0.821007
HYPK	-0.044302	0.0118475
RCHY1	0.354567	0.480075
ATP6V1G1	-0.332217	0.657373
RPL14	-0.0051578	0.0253917
GADD45GIP1	0.436519	0.180441
FAM32A	0.0831404	0.183688
CARHSP1	-0.045489	0.0595412
SNX24	-0.587102	0.125558
CHCHD3	0.0441774	0.0702727
CACTIN	0.278064	0.194636
PRPS2	-0.440593	0.317837
SMC1A	0.210203	0.414644
ARPC2	0.211356	0.244643
SMC3	0.690772	1.38432
NAN	0.424152	0.151471
NDUFAF7	0.164979	0.447357
BCCIP	0.663079	0.640556
SNX2	1.46151	0.964677
CTNNBL1	0.0893841	0.178528
CNOT11	0.584903	0.871875
NUP37	0.332968	1.0386
PIN4	0.175042	0.406216
SUGT1	2.00183	2.4414
HNRNPA0	0.576091	1.26825
PPIL4	-0.138836	0.446606
MED10	0.0637922	0.102893
MRPS22	-0.591975	0.689909
CACYBP	0.281733	0.760057
RPL11	-0.11511	0.331573
SERBP1	0.0079937	0.0597288
DCP2	0.575532	0.515842
RRP15	0.319654	0.513586
RPL15	-0.171968	1.05966
UFSP1	-0.43512	0.496846
ALDH1B1	-0.165688	0.236521
MTREX	0.0533953	0.0595664
RPS19	-0.16593	0.669322
CCDC47	0.209275	0.357575
MMS19	0.703958	0.383782
SPC24	0.165922	0.711783
GTF2E1	-0.869841	0.317806
NDC80	-0.0806449	0.266027
RARS1	0.279751	0.820889
DYNLL2	-0.0783049	0.0737147
MRPL45	0.249289	0.508586
SNU13	0.0226421	0.0959101
PPIL1	0.0092392	0.00891654
ZNF706	0.323264	0.885622
GATD3A	0.0903543	0.48802
SYF2	0.0260023	0.0281107
CNDP2	0.170053	0.21741
CARD19	0.0530322	0.0555404
MRPL14	-0.0478102	0.229198
SEC13	-0.221616	1.62575
POLR1D	0.0591949	0.419573
EEF1E1	0.0805334	0.0821096
FKBP11	0.16854	0.120596
ERP44	0.905503	1.49169
RPL34	0.207429	0.609759
SAAL1	0.385886	0.2614
VPS33A	-0.230083	0.375872
EXOC2	-0.182568	0.551804
SF3A3	0.153473	0.239939
CEP83	-0.214646	0.939382
SEC23B	0.700496	0.517856
PPIL3	-0.0475963	0.135541
CA13	0.0459658	0.035882
MRRF	0.2169	0.574454
NOSIP	0.165229	0.279576
NOP56	-0.241564	0.492799
RPAP3	0.0636673	0.212734
S100A16	0.822497	0.784846
TRIR	0.0356458	0.0480775
HAUS5	-0.0225649	0.141474
PPIL2	0.0178843	0.0619063
GID8	-0.0368754	0.0608124
MRPS9	-0.236182	0.244653
RPL22L1	0.0843252	0.595294
FIP1L1	0.11013	0.233839
U2AF1	-0.153204	0.276937
IFI35	0.386273	0.821278
RPL4	0.105832	0.431603
EEF1G	-0.0710866	0.0649076
BOLA1	0.265264	0.128032
GSDMDC1	-0.0327698	0.119857
SNX5	-0.631662	0.349501
CCDC124	-0.166162	0.0700161
CNOT8	-0.491419	1.07039
ASCC1	0.197644	0.333645
GTF2E2	0.314968	0.670702
MRPL12	0.292041	0.271589
ATP5PO	0.377828	0.372884
MCTS1	0.801314	0.60428
IAH1	0.0122881	0.0127197
PHKG2	-0.0947676	0.310036
LENG1	-0.912628	1.04258
DHDH	0.992915	2.02942
CMTR1	-0.0144466	0.120621
CWC25	-0.218466	0.248011
SRPRA	0.110831	0.255081
PGAM1	0.386986	0.119716
COASY	0.129425	0.104259
PDCL	-0.163097	0.136013
EIF3K	-0.0848726	0.222457
DNAJC10	-0.238242	0.29394
ISOC2B	0.339028	0.543877
PGD	-0.0983992	0.0309761
PAK1IP1	0.164426	0.363134
EIF3F	-0.198269	1.13229
MRPL32	0.959532	0.895437
AP3S1	9.54e-06	4.63e-05
DTD1	0.315377	0.319085
PYCARD	0.226823	0.405467
IPO7	-0.0575342	0.0799725
ACOX3	-0.245326	0.612386
PIK3AP1	0.136802	0.530846
MRPL46	0.429181	0.839288
TFIP11	-0.0901051	0.24506
TUBB3	-0.454689	2.00224
MESD	0.235114	0.377676
CSE1L	0.55773	0.556919
MLLT1	0.327239	1.09903
RANBP2	0.0686318	0.453616
ARHGEF7	0.111431	0.16498
PARVB	0.11404	0.227339
INPP5D	0.452715	0.71205
TRAPPC4	0.0214052	0.0275238
RTN3	-0.218661	0.134576
SDF2L1	0.11578	0.275325
DKC1	0.359236	1.08918
TCIRG1	-0.0336835	0.0339442
TMOD3	0.0542898	0.232501
PLEK	0.114115	0.274093
CWC15	0.531226	0.275255
DYNC1H1	-0.121387	0.672034
COPB1	0.0839475	0.13775
CCDC22	0.0507844	0.30167
NUP50	0.0100921	0.0372549
DDX21	0.206923	0.61907
FLII	-0.183701	1.07365
COG8	-0.720821	1.58026
CCNL2	-0.45379	0.788685
RIOX1	0.501101	0.457843
RPL38	-0.122208	0.815647
SH3BGRL	2.37422	0.816865
DDX20	0.0387697	0.0435288
AP3M1	0.115353	1.32622
IQGAP1	0.0764707	0.197267
NUDT5	0.749743	0.324379
CNOT9	-0.209592	0.260275
FANCA	-0.175004	0.164728
MTOR	0.560435	0.607499
RABGEF1	-0.0281617	0.0822229
ARL6IP4	0.0344362	0.0445214
ZNF207	-0.0591373	0.470822
TRAPPC2L	-0.260094	0.835329
PSMA6	0.426415	0.960818
CHAF1A	-0.68256	0.626484
PHC2	0.302608	0.245265
KRT17	0.602213	0.509807
KIFC1	-0.110656	0.238378
TRIP4	0.136781	0.637351
PLEC	-0.0616112	0.0959512
PLEC	-0.17557	1.55563
SLC25A13	0.625117	0.6092
ADD3	0.0789369	0.518071
ADD1	0.0752888	0.687957
DNAJA2	0.128927	0.238324
EIF3I	0.0451724	0.263809
COPG1	0.0667744	0.0621721
MACROH2A1	1.85177	0.826233
DSTN	0.4686	0.561739
MTA2	0.502282	1.00777
PSMB2	0.488453	1.16177
PLP2	0.235277	0.160887
SEPTIN6	0.319651	0.723608
MYO1C	0.00713476	0.00983542
INSRR	0.201743	0.157782
LYPLA2	0.138345	0.482471
FARSB	0.0526257	0.0629142
RBCK1	-0.0496718	0.122879
CORO1C	0.0718832	0.185175
TBK1	0.0358003	0.0895214
FAM50A	0.00853698	0.0146111
TAGLN2	0.114703	0.0964967
AP4S1	0.638532	0.361656
RACGAP1	0.328734	0.395221
APIP	-0.406804	1.16072
S1PR4	0.343221	0.5871
LIPA	0.0648861	0.162907
NUP160	-0.104798	0.380161
ALDH18A1	-0.0062739	0.0271829
PF4	-0.532221	1.26053
COG1	0.145938	0.166801
EIF3G	0.170219	1.17601
ARIH1	1.46814	0.340178
IK	-0.0378812	0.205159
DDX39B	0.572927	0.580485
CLIC1	1.58216	1.16158
AP3B1	0.0228532	0.231318
HNRNPC	0.186773	0.542364
RPS6KA4	-0.199094	0.269882
KRT16	0.420045	0.345608
KRT85	0.117395	0.0569026
PSMA7	1.1829	4.4209
HDAC6	-0.0790386	0.147957
HNRNPF	-0.113092	0.48227
PSMD10	0.150095	0.217337
SART1	-0.371822	0.391883
BIRC6	-0.111654	0.474011
COPS6	1.65278	2.91065
GPS1	1.56679	2.4667
COPS5	1.50661	2.64508
COPS3	1.54721	2.17083
COPS4	1.44846	2.60591
RBX1	1.63347	2.88964
CAND1	1.3624	1.36308
CAND1	1.3624	1.36308
CAND1	1.3624	1.36308
COPS7B	1.29745	1.79402
COPS8	1.51869	2.19507
COPS7A	1.69653	2.44027
CUL1	2.80955	4.55565
CUL1	2.80955	4.55565
CUL4B	1.53009	3.50687
CUL9	0.509177	0.493837
CUL4A	1.15027	2.6588
CUL7	1.81478	0.871344
CUL2	1.75881	3.26296
CUL3	2.22305	3.59554
SKP2	1.68521	0.684845
FBXO21	6.69128	1.33628
FBXO22	2.35727	2.61617
FBXO5	0.725766	1.6403
FBXW8	0.969684	0.768101
FBXW8	0.969684	0.768101
FBXW8	0.969684	0.768101
FBXO30	2.38866	1.96725
FBXO9	3.73228	3.02914
FBXL8	2.76986	2.70364
FBXL15	3.76601	2.92195
FBXO3	3.3658	4.00695
FBXO6	3.63441	3.74406
SKP1	2.37944	3.42196
ELOC	1.35862	2.74587
KLHDC3	1.75695	2.84624
LRR1	1.02334	1.96383
VHL	1.73683	0.355836
ELOB	1.54878	3.26088
RACK1	-0.0680631	0.181573
ZYG11B	1.63661	3.87304
LRRC58	4.44565	2.9644
KLHDC10	1.9113	3.20583
ZER1	2.89396	5.28126
FEM1C	1.89935	3.04032
LRRC14	1.83937	2.68759
APPBP2	1.28562	2.60128
FEM1B	0.871753	2.36131
KCTD5	-0.027674	0.0235301
BTBD9	0.629494	0.317475
KCTD9	0.245433	0.534753
BTBD2	1.88894	2.06218
RCBTB2	0.879122	2.14792
KLHL26	0.1591	0.160132
LGALS3BP	-2.38367	0.499716
LGALS3BP	-0.241468	0.465446
KCTD10	0.0795673	0.338743
KBTBD2	0.196384	0.142247
BTBD1	2.29987	3.07479
KLHL17	2.49484	1.54419
KLHL9	1.91595	4.00583
ANKFY1	-0.414974	1.35248
KCTD7	-0.303205	0.560198
DTL	0.305031	0.341925
WDR26	-0.180997	1.15684
AMBRA1	0.304134	0.841776
DCAF10	1.62813	3.2315
DDA1	-0.803684	0.91071
GNB2	0.243951	0.703891
WDR5	-0.0588741	0.0872593
NUP43	-0.23261	0.360839
DDB1	1.36878	2.67639
SMU1	-0.129704	1.1322
RBBP4	0.199187	0.243007
SNRNP40	-0.403793	1.42921
DCAF5	1.30708	1.76595
DCAF1	-1.06669	0.646064
WDTC1	1.58985	2.83244
WDR82	-0.112707	0.137863
CRBN	1.27784	2.4113
DCAF8	1.43762	2.51611
DCAF11	2.30015	3.12476
DCAF6	1.59093	1.29456
TOR1AIP2	2.27683	2.32817
WDR61	-0.188967	0.720148
WDR12	0.388985	0.183517
TRPC4AP	0.489644	0.967365
KLHDC2	1.9268	2.81489

## Sheet: Extended Data Fig. 8c
FDR controlled, two-sided t-test (5% FDR cutoff), s0 = 0.1, M1 markers are indicated in red, M2 markers in blue				For processed MS data prior to further analysis see Supplementary Data 1 sheet H
Gene	-Log(p-value)	log2 fold-change (M1-M2)
MAGOHB	0.487074	3.17962
CASK	0.427709	2.24044
SRCAP	0.273926	1.4898
4931428L18RIK	0.111176	0.396983
LY6E	1.59679	3.14179
LRRFIP1	-0.265195	2.09906
AGFG1	0.584157	3.77018
TRIP12	0.66382	4.01483
ATG9A	0.718839	1.64406
DSTYK	-1.46779	1.34121
RESF1	0.945495	3.3704
MDFIC	0.0579522	0.159416
CACNA1C	0.473409	1.65611
ABI2	-0.1356	0.111383
HCK	2.7112	7.00168
PIGN	0.617407	2.61073
DOCK10	0.289233	2.10103
CLASP1	0.145937	1.0899
SLC35A4	0.361395	2.6428
EDEM3	0.112771	0.351991
TNS1	-2.6184	5.00553
XRN1	0.17718	1.57357
KTN1	0.641079	3.95869
BZW1	-0.220179	1.51873
ATP5G2	0.547969	2.32534
STK16	-0.8286	0.453118
CASP8	0.426434	3.91699
DAP	-0.428833	1.31925
NUDT16	-0.161927	1.46338
PFKFB2	-0.595498	2.31787
FAIM	-0.505576	2.40574
2310022A10RIK	-1.16041	4.01538
ITM2C	0.53398	1.02229
MS4A4A	0.867924	2.37004
NUCKS1	-0.0525537	0.259085
TARDBP	0.104642	1.6626
SLC26A6	0.156201	0.407822
COL6A3	0.587699	0.41808
TENT5A	0.839583	0.71935
SH3BGRL2	-0.0343032	0.155462
CBLL1	0.475616	2.4852
SPEG	-0.299633	2.13446
2410002F23RIK	-0.953302	4.16957
PIGX	0.392376	2.17993
ORC2	-0.104011	0.289075
GCDH	-0.0631986	0.221907
KMT2D	0.430253	1.84904
SPATA5	-0.247923	2.49987
MAP3K6	0.410295	0.549047
ACTR5	-0.208682	0.708684
S100A13	-0.570615	3.55587
SWI5	-0.181002	0.454684
TUBA4A	-0.247197	1.91731
MAPT	-0.58551	0.255341
TDRD7	0.551224	3.50499
RALGAPA2	0.169855	1.5737
POU2F1	0.593492	0.483377
CAMSAP1	0.131741	0.823145
OTUD6B	-0.584792	3.97509
GAPDH	-0.0579338	0.297462
1700025G04RIK	-1.37704	1.46715
MACF1	0.309645	4.08626
PLCH1	0.965934	3.85772
KRTCAP2	0.482099	2.24848
ATG7	-0.435215	3.30811
SURF1	0.150919	1.14412
TMCO1	0.286857	2.90088
GM9774	0.0957656	0.732059
MBNL1	-0.12968	0.18861
LIN9	0.503607	1.37882
USP4	0.0302453	0.253062
MAP4K4	0.0725856	1.21608
LCN2	1.15802	0.59786
CNIH4	0.362763	1.92073
LARP1B	0.402494	0.845652
RAPGEF2	0.729042	1.66018
DPH7	-0.601714	2.53019
RAB3GAP2	-0.122031	1.75551
MAP4K4	0.466065	2.78088
DIEXF	-0.660419	0.392089
GM4858	0.726588	3.52904
CRYZL2	-0.626664	1.1789
USP19	0.224925	1.77902
SFT2D2	-1.99927	4.50791
LMAN2L	0.316062	2.33109
PRKAR2A	-0.156022	1.8111
TRAF5	-0.661279	1.32084
MBNL1	-0.0312862	0.228247
UCK2	-0.575079	2.8426
LRBA	0.0828314	0.370733
RCOR3	0.396295	1.5454
SIRPB1B	4.77018	6.62989
CAMSAP2	0.0187466	0.00976017
CYB561D2	-0.114147	0.71182
SNW1	0.251441	0.979708
IGHMBP2	-0.284398	0.545782
UCK2	-0.649627	3.21303
FCGR2B	1.44213	4.12511
KPNA4	0.52091	5.11789
FCGR4	3.24524	7.06216
FCGR2B	1.69922	3.69551
AB124611	0.785798	2.56549
ELF2	-0.270739	0.867742
EEF1AKMT1	-0.566974	3.14677
LDAH	0.174177	1.85823
BCAR3	-1.62409	1.11425
USP30	0.246353	0.776832
ANAPC5	-0.379729	2.39953
HAX1	1.25203	2.56222
GBP6	3.03603	7.47435
CNN3	1.76502	3.30198
ANXA3	-0.392678	0.285632
RPS27	0.104713	0.470384
MYL10	1.3324	1.18546
TDRKH	-0.283366	0.298099
SLC7A7	1.27618	3.03959
CYP3A59	-0.0791779	0.353343
ANTXR2	-0.195056	1.37574
UBE2D3	-0.734386	3.22877
ARHGEF9	2.43017	2.38758
TPST2	0.728547	1.40604
STARD3NL	0.121382	0.829392
ANKIB1	0.60789	1.10465
GM43738	2.52786	1.40628
ABHD4	-1.14153	2.13771
SH2B2	-0.109072	0.23804
RPF1	-2.55552	1.45366
RSBN1L	-0.0715755	0.0248197
CRIP1	-0.947521	4.4236
LRRFIP2	0.42381	2.39355
CCDC12	-0.0767171	0.0794741
ODF2L	0.594072	2.92656
ARPC1A	0.195537	0.426325
TET2	0.780798	1.35077
ELOVL6	-0.641794	0.367261
INTS3	-0.348339	2.81304
FRRS1	-0.784014	3.08497
NBEAL2	0.0239539	0.0945092
ATG4A-PS	0.439029	1.40487
RUFY3	-0.107015	0.548553
RNF115	0.00624871	0.010509
RPRD2	0.0311995	0.13429
RBM8A	0.360191	2.50643
AP4B1	0.283006	0.686004
TSC22D2	0.82595	1.14863
CRYBG1	-0.356357	1.92834
S100A4	-0.987256	3.8988
IL6RA	-3.07492	0.496839
KRIT1	-0.116765	0.29025
ELP6	-0.292451	0.893864
RNF34	0.645421	4.58031
DHX30	-0.167456	1.64706
CRLF2	0.321673	1.75113
NRAS	0.23366	3.261
NUB1	0.202168	1.30918
GIGYF1	-0.0467639	0.116279
DIABLO	1.01585	1.31094
CAMK2D	0.0015192	0.0164574
MAN1A2	0.308951	0.710304
DCUN1D1	-0.36216	4.13115
PTBP2	0.410728	2.94476
FUBP1	0.270854	2.2647
ATP1A3	-0.446666	2.9523
INTS1	-0.196381	1.55937
EHMT1	-0.337074	1.4429
CPEB2	0.686878	0.996166
CKM	-0.168477	0.884766
ZFP729B	0.320606	2.69272
0610012G03RIK	0.31354	0.498006
SPECC1	0.0377221	0.200742
NSUN5	0.108478	0.180326
RBPJ	0.621661	2.58098
Sep 11	-0.0008221	0.00474781
CTBP1	-0.0996699	1.23889
OCIAD2	0.553176	0.718121
NUP205	0.0779266	0.476731
ROGDI	-0.407376	0.167784
GUF1	-0.112456	0.492675
UBE2A	-0.0890226	0.335506
GSN	-1.05728	2.60222
SPECC1	2.04415	2.56187
HMGB1	-0.582813	3.4372
ZEB2	-0.179977	0.90024
SDAD1	-0.64298	1.12226
GM43796	0.256584	1.17528
MTPN	0.052186	0.0831554
ATP8A1	0.265251	3.11146
TXNRD2	0.255411	3.1797
PUM3	0.266884	2.04535
NFU1	0.2617	1.13239
NBDY	-1.03553	3.48052
WASHC2	-0.756848	1.5205
BMT2	-0.72155	1.94895
CASC1	1.25032	0.681092
LSM5	0.133616	0.201033
ENO2	-0.142785	0.632383
PTPRO	-1.26634	3.6122
EDEM1	0.457797	1.43509
ETNK1	0.877639	3.81504
FANCD2	-1.78333	1.58284
KLRB1B	0.304155	0.514189
MITF	1.15015	2.40084
ZFP638	-0.006928	0.0387028
TRA2A	0.850007	3.71476
ARHGDIB	0.337826	0.50869
EIF4G3	-0.015043	0.0475473
TARM1	2.26809	2.8878
CNBP	0.55416	0.451727
DDX47	-0.299216	1.80159
GNG12	0.581585	2.67685
GM7298	1.45922	2.86802
FOXM1	0.118887	0.0628282
RAB11FIP5	-1.18752	3.44448
C2CD5	-0.117145	0.459581
ABCG2	-0.0555432	0.163032
RFC1	-0.554664	4.06735
NDUFA9	-0.518132	4.09292
CD300LB	-2.45469	2.40239
TRMT1	-0.132052	1.11386
CAPNS1	-0.460128	3.48298
SDF2	1.25659	4.85976
DEF6	-0.432645	2.87437
MED6	0.620322	1.66765
THOP1	-0.381595	2.99293
DUS3L	-0.10231	0.698633
FNBP4	0.0603495	0.290451
PALD1	-0.455589	2.68972
HDAC2	0.0142541	0.0608985
ABCC3	0.511982	2.65429
TPMT	-0.859455	3.96589
GPR137B	0.129325	0.265798
AUH	-0.308827	1.46819
XRCC4	0.0784116	0.227601
CENPK	-1.12231	1.40947
BFAR	1.49233	3.75999
METTL3	-0.0276985	0.219823
RRP36	0.263658	0.695328
CEBPZ	0.565302	2.8593
LUC7L	0.0512552	0.359859
PRMT5	-0.285957	2.90179
ACY1	-0.808282	3.49102
HAGH	-0.497853	2.86564
DNMBP	-0.851916	1.19497
CHID1	-0.0179234	0.0476171
SAP130	-0.0683939	0.20901
ATG4B	-0.185321	1.3349
SCLY	-0.304526	1.4201
SLAMF9	1.31628	0.661424
UIMC1	0.199637	0.569492
UBXN4	0.544664	5.52176
ACBD3	0.465301	5.01458
ACADL	0.286763	2.9874
UAP1	-0.25739	1.01886
CD1D1	0.340359	1.9308
POLE3	-0.489616	2.34775
MANBA	-0.120759	0.700481
CMPK1	-0.410995	3.24111
FAHD2A	0.262127	1.01645
ZFP326	0.0534959	0.448714
2210016L21RIK	-0.560202	2.36636
MARK2	0.143114	0.934
PLBD1	0.64063	1.76044
CMAS	0.170063	1.52082
BC017158	-0.0312748	0.204142
NSMCE1	0.106556	0.203078
IL4I1	2.485	2.61984
ERI1	-0.89266	3.86632
SNX20	0.942004	3.059
SARAF	1.25762	2.73354
STT3B	0.0444217	0.44822
USB1	1.30892	3.55548
INTS7	-0.241592	1.52351
GAK	-0.224114	1.9316
PCK2	-0.134864	1.43753
RANBP10	0.0912948	0.463072
DLGAP5	-1.36887	2.75494
GNPTG	0.440049	2.51238
NCAPD2	-0.546176	2.506
FNDC3B	0.820178	7.05172
CHTF18	-0.609395	2.12786
ACAD11	0.53231	3.20257
LRP1	0.777421	3.61919
INTS9	-0.449574	2.52751
THOC5	0.338302	2.98272
SPECC1L	0.221811	0.816472
SELENOF	0.0838027	0.383833
CKAP5	0.00623798	0.0272007
TM7SF3	0.225434	2.28646
AP5M1	-0.152051	1.074
TYW1	-0.0906506	0.169745
COG6	0.0427294	0.192685
MRPS35	0.1572	0.919252
TBCC	-0.456749	3.89558
VCPIP1	0.424487	4.33111
PDCD2	-0.529374	1.71581
CXCR4	-1.8257	1.48331
ACAD8	0.00310659	0.0396267
PSTPIP1	0.730356	7.07398
PARN	-0.110378	0.660909
SLC36A4	-0.0087643	0.0142939
LMNB2	0.340352	1.76277
TRIM56	0.553477	3.58898
COG7	-0.180223	1.23711
VAMP8	0.0109286	0.0533937
ISG20L2	0.657871	1.86954
JAK3	1.88882	4.04403
RTN4IP1	0.165263	0.465792
LLGL1	0.430211	3.57487
DEFB12	-1.28141	0.741304
UACA	-0.0969777	0.21253
HSCB	0.0821719	0.317578
CLEC12A	0.742559	3.29301
IKBKB	0.0250216	0.131478
CELF1	0.51312	2.70144
ARFGAP3	0.199458	1.22867
PPP4R2	0.504481	3.69914
COMMD5	-0.239763	1.25981
TRMT1L	0.60112	3.73064
INTS10	-0.168317	0.748927
POLR2A	-0.152287	1.44535
LRRC40	-0.391778	2.67637
ALAS1	1.99944	3.4949
PDIA4	-0.027689	0.137154
GPR84	6.42492	3.78774
SLC4A2	0.148171	0.982947
DAB2	-0.608063	2.93312
APEH	-0.160813	1.10178
EIF4G3	0.076247	0.743544
SRPK2	0.0702162	0.644174
BTD	-0.672383	2.37251
ARSB	-0.0946584	1.04278
CLUH	-0.679803	3.86585
MBD1	0.454852	2.19635
SMARCA4	0.334611	2.38682
DENND4B	0.0183129	0.0789541
ECSIT	0.111365	0.280962
BRD9	0.148226	0.52062
CCNDBP1	1.26361	4.02307
XRCC6	0.0247443	0.0360188
BST1	4.41583	6.54955
RPRD1B	0.00909996	0.0709614
TRIM12A	0.784442	2.94128
EZH1	-0.0626919	0.0505441
ATPAF2	0.279366	0.445711
CD68	-0.406039	0.944246
CPNE2	0.315938	1.75831
TATDN1	-0.535238	3.37579
PSEN2	0.226881	1.05479
WDHD1	-0.786682	2.52889
RAD51AP1	-1.79733	1.49142
ERLIN1	0.300615	1.44529
STEAP3	-0.828673	5.03981
Mar 05	0.80704	4.61857
FOXP1	-0.188002	0.460903
PNKD	0.501866	1.15725
ST3GAL5	1.30616	3.14363
CNOT4	-0.336398	1.46362
RDH12	0.695811	1.0252
ARSK	-0.271715	0.771932
MATK	-3.56983	2.73724
RDH13	0.317946	3.06881
TFAM	0.17135	1.11582
ENPP1	-1.18062	2.6822
SYVN1	0.761834	5.63698
PCBD2	0.0741677	0.530088
SLC39A14	2.29056	3.49635
OSGEP	-0.442911	2.59728
SPHKAP	-0.0219464	0.0259358
NFYA	0.314369	1.90326
TMEM33	0.42593	2.66712
MOCS2	0.699454	3.67582
GPATCH11	-0.16951	0.613933
DHX34	-0.0705693	0.227276
Sep 10	-0.0404799	0.0767895
SUDS3	0.404187	1.15929
EI24	0.447057	2.06381
XPO4	-0.420734	2.47555
PSMB9	0.84116	3.50816
OTUD4	-0.125619	1.18956
SCNM1	-0.142904	0.178468
AGPAT1	0.327066	1.93582
NDUFA12	-1.56874	4.88047
FASTKD5	0.0994787	0.188445
EIF2D	-0.221668	1.24577
CELF2	-0.0006237	0.00443734
SLAMF7	2.45941	3.86029
LCMT1	-0.261171	1.95448
SOX6	0.0979805	0.310645
DOCK7	0.435401	4.52129
MAZ	-0.774729	3.3645
BCKDK	0.0338314	0.134071
SPN	0.185936	0.756067
CSNK1G1	0.733183	2.93725
URI1	-0.310617	1.40864
XPC	0.404482	1.51882
CDIPT	0.336614	3.70735
SELENOS	1.35989	3.72655
INO80E	0.269753	0.813436
GTF3C1	-0.180408	0.926245
CIB1	0.136769	0.146361
FBRS	0.570984	1.60321
UBE2S	-1.68116	1.98827
TNRC6A	0.78833	2.71974
EMC10	-0.180505	1.14498
BUB3	-0.0684214	0.376758
UCP2	-1.33845	2.06051
MED25	0.352637	0.719643
SPCS2	0.263719	4.92158
SIRT2	0.0733724	0.468167
TYROBP	1.04901	0.510026
IRF2	-1.15437	2.15633
MRPL48	-0.0484314	0.127513
ADAM9	-0.0510306	0.341928
PNPLA6	0.640545	2.83277
POLD3	-1.10518	4.26861
ZFP654	2.02108	1.23308
COQ7	0.347318	1.45263
IRGM2	1.82616	5.90858
DHCR7	-0.197877	0.463987
COX7A1	-0.597533	1.78527
ZZEF1	-0.450723	3.69625
AKAP13	0.766461	5.84302
EPSTI1	1.03516	2.47302
SASS6	-0.286847	0.166641
HEBP1	-1.35064	5.97471
ANAPC15-PS	-0.746231	2.92007
RCOR1	0.343719	1.90326
CHAMP1	0.373226	1.66883
MAP4	0.545513	1.49138
CENPS	1.72983	2.02245
VSIR	-0.364647	1.64973
TUBGCP2	-0.61126	3.62922
MOB2	0.00953412	0.0301995
WRN	-0.75843	0.850192
2900026A02RIK	-1.92251	0.950459
BBC3	-0.693061	2.43222
STIM1	0.187299	1.8132
COL4A1	0.870303	1.32594
PTPRE	-0.471709	2.21545
SSBP4	-2.4706	1.19108
MTG1	-0.314298	0.305932
BPNT1	-0.590351	2.90063
RFX1	0.127309	0.897204
GM17949	-0.387284	1.43326
CYTH2	-0.576439	0.654689
ARFIP2	-0.088645	0.138689
CD37	0.484252	0.432259
IFITM6	0.920726	1.89082
CYLD	2.11159	2.21706
TTI2	0.704803	1.08436
ZFP511	-0.0791245	0.134281
ALDH16A1	-0.33957	1.9516
HOOK2	0.602375	1.88124
LDHA	-0.021852	0.0644836
NUP98	0.211358	1.81297
SAMD1	-0.860692	1.014
MRPL23	0.0955753	0.797459
GM45785	0.884311	1.3525
BNIP3	2.76451	1.81408
CLCN4	0.195898	1.37086
BAX	-0.320327	3.26831
GYS1	1.62097	4.72735
HDAC6	-0.301321	2.79264
PLS3	0.0729427	0.343111
CHERP	0.270275	2.42829
MYO9B	-0.314364	1.95406
HSDL1	0.126884	0.771847
EFR3A	-0.379054	2.08554
TRRAP	0.259842	2.04333
MAU2	0.234891	0.158953
GRAMD1B	0.0662184	0.433599
FAM192A	-0.245239	1.3241
IWS1	-0.0009291	0.00247059
EPB41	0.435946	2.1407
WDFY3	-0.355306	2.3852
NLRC5	1.47706	5.89879
SLC38A7	0.278814	1.64877
SIPA1L2	0.329243	1.43704
RASSF5	-0.510898	1.96778
IQSEC1	-0.206672	2.07361
RPL18A	-0.284938	0.649286
WWP2	-0.185923	0.897554
MAST3	-0.0727093	0.159239
KIF16B	-0.574905	2.5
PSD3	0.323329	1.78678
CENPQ	0.222332	0.847282
GATAD2A	0.19204	1.11679
ATE1	-0.261071	1.04071
RPS25	-0.0282063	0.230969
TRMT11	-0.551786	0.659182
HIGD1A	1.65356	2.4074
CDKN2D	0.783089	0.400241
RNF111	-0.261546	0.858466
CMTM7	0.0704822	0.30343
BAG1	-0.134241	1.1814
AMPD3	0.843789	3.99211
TMEM205	0.184613	0.969211
TTC13	0.332685	0.859426
ADPGK	0.296618	3.7947
SYNE1	0.0728655	0.692721
ILF3	0.296634	2.92312
IDH3A	0.0862751	0.646418
MINDY2	-0.53845	2.88971
IL18	2.51322	1.83271
TBRG1	0.273669	1.01356
1700017B05RIK	0.964775	2.21014
CDK17	-0.297233	1.14888
SCAMP2	0.0972152	0.477957
USP47	-0.0178514	0.115669
ARFGEF3	-0.289205	2.05629
DCUN1D5	-0.430014	1.3649
DDX41	0.250828	2.41533
ICOSL	1.27749	2.21966
FMNL1	-0.231946	2.6654
BAZ2A	0.733508	2.39175
RALGAPA1	-0.158752	0.106439
PCNT	-0.112615	0.739071
HIST2H3C1	0.147168	0.39359
MAN1A	-1.18549	5.03544
SPPL2B	-0.103574	0.202136
NCOA1	0.905999	0.338261
ASF1A	0.1656	0.712387
4930430F08RIK	-0.735307	2.79736
GSTT2	0.0477006	0.0260464
TMEM19	0.166668	3.11239
XPOT	-0.488371	1.02087
CDC34	-0.167886	0.71637
GLIPR1L3	-1.30872	0.406534
ABRACL	0.0597997	0.850547
CSRP2	0.182384	0.191437
LLPH	-1.38798	4.48956
REEP3	-0.252827	1.12215
ARID5B	1.27325	0.487382
PPP2R5C	-0.25319	1.84955
TBCA	-0.419206	2.61196
ERO1LB	0.293214	2.23313
CAST	-0.0863125	0.230944
ZFYVE21	-0.402584	1.93593
SIRT5	-0.235066	1.80662
GGPS1	0.314975	0.801595
GSTZ1	-0.218875	2.11732
ISCA2	0.208661	1.13147
MPLKIP	0.234281	0.174015
GM16381	-0.411978	2.19947
GM11361	-0.0260177	0.119557
TTC7B	0.0602283	0.0617485
CDK13	0.0983119	0.20092
YAE1D1	-0.0465026	0.0597506
PQLC3	-0.255092	0.655117
PACS2	-0.528212	3.44762
PRPF39	0.196681	1.43874
RNF220	-0.277973	0.669534
KIDINS220	-0.378348	1.86451
ABCD4	-0.160358	0.79513
VRK1	-0.294653	2.06377
DHRS7	0.085618	0.97575
NIN	-1.92307	4.08707
GSKIP	-0.327236	0.664514
MARK3	0.114638	0.890419
MDGA2	-0.0493963	0.183998
RCE1	0.573508	1.78328
THOC7	0.167376	0.151723
ATP9B	0.414767	1.17516
NUDT13	-0.223814	0.130888
KIF13B	-0.370073	2.35337
ISCA1	0.450326	1.15786
TRAPPC8	-0.0042653	0.0769416
FARS2	0.0738955	0.160685
SELENOK	0.786348	4.61632
NOLC1	-0.074544	0.196295
GRK6	-0.166528	0.154653
TBC1D5	-0.480864	3.87491
ELP3	-1.60657	4.94175
CDK7	-0.291185	2.59242
MIPEP	-0.0390944	0.0449671
VTI1A	0.479159	2.97904
MYOF	0.0864463	1.38556
GKAP1	-0.349709	0.693751
SEC24C	-0.112919	0.957273
EML3	-0.394297	2.37672
SPIRE1	-0.0514679	0.0136142
CETN3	-0.608289	1.41911
SLC30A5	0.123846	0.588568
ZFP131	-0.0468791	0.0400897
SPAST	-0.398702	4.18989
UBE2E1	-0.235547	0.509546
RPS24	-0.166465	0.453314
MMP14	3.20404	1.24558
PXK	0.14634	0.371964
ANXA7	0.00177193	0.0086245
RPL36A-PS1	-0.203683	0.570619
KHNYN	0.180537	0.46416
TAF4	-0.0672848	0.322677
TSC2	-0.401933	3.01265
ZC3H13	0.405724	2.1824
OTULINL	0.133677	0.291232
ANO6	0.125541	1.07259
ELF1	-0.973608	3.44543
RAI14	-0.0465617	0.351185
ANKRD28	-0.168366	0.697614
LRCH1	1.09043	6.47431
DGKH	1.37002	1.78489
COG3	0.0748062	0.72727
STK3	0.240324	2.06033
RFT1	0.556785	1.74443
REEP4	0.136818	0.594848
UBR5	0.304875	3.27319
SCAF11	0.123687	0.699569
FAM107B	-0.291374	1.22702
NT5DC2	-0.0193229	0.0899468
TBC1D23	-0.264275	1.67341
DEPTOR	0.0771871	0.0630829
6030458C11RIK	-0.050926	0.125103
ENY2	-0.0193105	0.0555704
GM7324	0.510895	2.09352
ITIH3	0.473349	0.782683
MAPK1IP1L	0.980405	0.64438
SPCS1	0.173722	1.61191
METTL6	0.560374	1.45039
DOP1B	0.0423462	0.149011
CPQ	-0.216233	0.746936
NSMCE2	-0.725784	1.50185
TIMM23	0.563918	2.0666
NUDCD1	-0.185364	1.20783
DPEP2	0.387787	0.342823
NUP155	0.0224137	0.101811
IFT27	-1.16719	3.23275
NAPRT	-0.21695	0.606127
GM5478	1.5689	0.635171
PCBP2	-0.227158	1.47158
CALCOCO1	0.11086	0.927682
CSAD	0.288253	1.18786
ZFP385A	-0.548053	2.23418
CYHR1	0.189453	0.468401
SPATS2	0.241475	1.18527
ACO2	0.171472	0.477508
CD47	0.989884	4.79237
LARP4	-0.235346	1.82236
SMARCD1	0.348828	3.5879
APOL9B	1.02194	0.534814
PMM1	-0.323015	1.20296
CD47	1.09776	4.13825
TRIOBP	0.175224	1.44535
AHSG	1.15418	2.23399
YEATS2	-0.693115	0.530134
HIRA	-0.549447	1.25308
OSBPL11	-0.241692	1.38996
POLR2H	-0.0158119	0.211275
NAN	1.09872	3.12152
CRYBG3	-0.360617	2.57385
ACAP2	-0.376373	3.14267
SMPD4	0.360547	3.88282
ARID1B	-0.206005	1.57789
TANGO2	-0.472208	1.11163
RNASET2B	0.525393	2.86753
MED15	-0.446321	3.24672
DYNLT1A	-0.2108	1.10106
TMEM181A	0.489515	0.638848
TOP3B	-0.0603907	0.0500732
CHMP2B	-0.339914	1.97398
SLC35B1	0.973122	4.18516
HMGN1	-0.499356	0.47415
D17WSU92E	0.58835	3.08376
EMILIN2	1.29186	2.23071
SOD2	3.73062	5.32479
TJP2	-0.0600328	0.292533
NAN	-0.0984573	0.484368
ANKS1	0.292521	3.22019
NFKBIE	2.28496	3.12834
MEA1	-0.296497	1.80176
POLR2M	-0.100839	0.371473
RPL10A	-0.254582	1.38896
KHSRP	-0.0212269	0.0984661
RANBP3	-0.0653977	0.302536
RALBP1	-0.336091	2.53424
LCLAT1	0.471286	3.87869
GPHN	0.286331	4.72978
TBC1D25	-1.06243	2.04505
SLC9A6	-0.490176	2.47382
GATAD2B	-0.074245	0.316535
NLRP1B	-0.149053	0.220257
NCOA3	-0.451585	2.92984
TOX2	-1.72083	1.20014
ZMYND8	0.20182	1.09649
DNAJC24	-0.750519	4.73118
PLCG1	-0.860952	0.677318
NBR1	1.30646	4.44104
DHX8	0.861907	2.60143
KRT10	1.38098	0.728666
CYTH1	0.485211	2.51019
RPL19	-0.243859	1.35834
GDAP1L1	-0.835804	1.76496
PLTP	-0.681693	1.43227
ARFGEF2	-0.165492	2.77163
STAU1	0.588675	5.73471
KANSL1	-0.0871284	0.238371
BPTF	0.0685167	0.35869
TANC2	-0.166823	0.933967
GPATCH8	0.269402	1.17626
LASP1	0.194813	0.256448
LSP1	-3.10253	1.41638
SNF8	-0.0999284	1.64295
D11WSU47E	0.511291	1.62865
CDC27	-0.137473	0.294032
TMEM104	0.388224	1.98327
Sep 09	-0.284878	3.35668
CD300LF	0.560623	3.4553
ZMYM4	0.271132	1.15223
H6PD	0.502044	3.92704
PRDM2	1.06852	2.09487
CLCN6	0.441755	1.27055
MTHFR	1.0459	4.1337
SVBP	0.0950522	0.0658571
P3H1	0.0567944	0.136747
YARS	-0.308471	2.53307
KIAA1522	-0.794368	3.88131
ZMYM1	-0.438151	0.481727
TMEM35B	0.700596	2.85474
CD300LD4	-1.97159	5.33038
EPB41	-0.0955367	1.11017
ACOX1	0.21364	0.566641
SNX11	0.290585	1.10213
TUT4	-0.167724	0.883499
TMEM201	0.298735	0.157739
SRRM1	0.212494	1.5316
MKNK1	-0.524233	2.87859
OSBPL9	-0.420152	3.46336
SZT2	0.622868	0.723142
MED8	0.146357	0.77283
GOSR2	0.516287	2.03826
NRD1	-0.230121	2.50068
MIF4GD	0.266873	0.41949
GGA3	-0.203425	2.03641
SZRD1	0.00534821	0.0215803
EXOC7	0.0256062	0.338816
METRNL	-0.106233	0.0838495
SH3PXD2B	-0.0865402	0.469524
ARHGAP27	0.44498	3.22038
MED14	0.207977	0.528571
PCYT2	-0.58902	4.99373
CENPX	-0.381741	0.479123
RALGAPB	-0.0402269	0.251362
RPN2	0.263589	4.78068
FAAP100	-1.88945	1.6673
RPTOR	-0.184598	0.828799
DHX35	-0.391907	1.50028
SOGA1	-0.769644	3.6349
CHM	-0.174737	1.08315
PUSL1	0.251364	1.37197
SPEN	0.698464	5.41171
PLEKHM2	-0.279137	1.3076
MAGT1	0.0710072	0.30301
PPP1R8	-0.169559	1.15295
DDI2	-0.225105	1.77326
AMPD2	-0.402135	2.83368
GSTM4	-0.964094	1.03481
CLCC1	0.0367022	0.267054
OTUD5	0.384618	1.73717
TFE3	0.38464	2.01104
DOCK11	0.187372	1.98425
DOCK11	0.0693934	0.333213
STAG2	-0.055995	0.453653
L1CAM	-1.5286	1.32782
REPS2	-1.07643	2.01913
HUWE1	-0.291649	3.03185
GEMIN5	-0.046593	0.314161
TTC17	1.23629	5.33408
PIGO	0.226407	0.163664
ATP7A	1.12364	7.51192
GM20489	0.836122	3.17675
MED12	0.357881	1.74182
AVEN	-0.096904	0.269374
RNF128	0.638956	2.30864
MADD	-0.331406	4.03938
EFTUD2	0.266813	2.47719
TMEM164	1.42839	6.15033
DGKZ	0.13708	1.03058
PHKA2	-0.827273	4.01733
TPRN	-0.796937	3.00838
USP8	-0.691768	4.72032
PIR	-0.217726	2.28791
NDUFAF6	0.0736928	0.182715
CD72	0.715468	2.14982
ARRDC1	0.0464535	0.161122
VIRMA	0.303103	2.61106
CARD9	-0.529605	5.50667
MAN1B1	0.244063	2.08838
PAXX	-0.508468	0.716805
FUBP3	0.0101976	0.0564634
PNPLA7	-0.1489	0.422574
RPP38	-0.0561163	0.127299
NMT2	-0.162233	0.825698
MAP7D1	0.197448	1.50919
MAP7D1	0.384479	0.506827
FGGY	0.756787	1.47548
TMEM67	1.7056	2.67948
PDP1	-0.488089	3.1678
PNISR	0.678156	3.20378
AA467197	2.87178	7.21003
GM13697	0.330931	2.7789
PXMP4	-0.0065572	0.00243994
FOCAD	-0.101995	0.0453483
LRRC57	-0.148036	0.192187
SLC25A51	0.423133	0.538314
SETX	-1.30036	4.05257
HNRNPA3	0.0845485	0.514158
CNTRL	-0.34633	0.820955
AGPS	-0.0586872	0.451781
ASPH	0.50466	4.04184
MED22	0.00072479	0.00062977
REXO4	0.455281	1.74181
USP48	-0.557262	2.48862
POFUT1	0.625133	4.05843
SLC44A1	0.25529	1.71982
CDS2	0.543692	3.87257
GALT	-0.361987	1.27421
CAPZB	0.210168	1.12298
UBAP2	-0.198942	1.15361
UBR4	0.440884	4.65176
UCK1	0.140225	0.421412
AP5S1	-0.452286	3.60025
FAM219A	-0.397563	1.83165
ATP8B4	0.355889	0.788377
MDN1	-0.114946	0.450719
NDUFB6	-0.265026	2.36883
CD99L2	-0.146641	0.292079
HMGB3	-0.533141	3.01558
TPX2	-3.00421	2.90865
ZBP1	2.5495	5.70501
INTS8	0.0989831	0.424434
AKAP2	0.615278	2.86082
CD44	0.0874567	0.35926
FMNL2	0.823481	3.34373
NDUFAF5	1.794	1.64976
RTF1	-0.141886	1.25885
FNBP1	0.0804157	0.734208
FNBP1	0.152722	0.0833461
AQR	0.205488	0.95281
ITPRID2	-0.0405808	0.506693
SECISBP2L	0.221926	1.99161
TMEM87A	-0.31599	1.87712
ACSS2	-0.198248	1.1138
MMADHC	-0.135327	0.0677582
SRXN1	1.11333	5.85051
PPIG	0.41419	2.4058
MAPKAP1	0.703267	2.5748
SLC2A6	1.75953	5.17276
TANK	1.04357	4.53766
PPIP5K1	-0.845863	0.748497
HELZ2	2.02684	4.9365
ITPRIPL1	-0.554304	1.2235
TTN	0.320386	2.3125
UPF2	0.377926	3.58866
ORC3	-0.203713	0.194942
GORASP2	-0.0563202	0.507611
NEK6	0.623415	1.46094
MYEF2	0.444451	3.79897
RALY	0.384999	2.75342
TPD52L2	-0.111312	0.971237
EPB41L1	-1.23726	5.4209
EIF2AK4	-0.0198925	0.0503739
CEP152	-0.332572	1.36297
PTER	-0.565608	2.51188
BAZ2B	0.43105	1.07014
RRBP1	0.425043	3.47651
ACOT11	-0.44166	5.88508
DYNLRB1	0.183208	2.43999
LY75	3.89898	3.72095
RABGAP1	-0.183773	2.15708
PTPRJ	0.986095	5.58318
SH3GLB2	-0.544039	4.66604
YTHDF1	0.508823	3.09364
ARHGEF10L	-0.698392	2.07874
GPR155	-0.629779	0.483431
UBTF	-0.308872	1.92687
MOCS3	-0.100765	0.26397
ALG6	0.22572	0.604365
LAS1L	0.0169668	0.112107
SET	-0.0680079	0.307429
MLX	0.484731	2.02619
PPIH	0.00692177	0.0288381
ARID1A	0.278513	2.24128
ZXDB	-1.05697	1.48272
EHMT2	-0.2186	1.5959
UHRF1BP1L	-0.151424	1.34469
ARFIP1	0.110093	2.75659
KANSL3	0.177572	1.07847
RSRC2	-0.114269	0.120013
PABPC4	-0.0653257	0.544712
SRSF12	0.30387	0.513748
KDM1A	0.154263	1.49131
TBC1D8B	0.063503	0.395786
PLCB2	-0.499431	1.96325
KNSTRN	-0.834724	0.994597
CEP250	-0.881291	3.8018
HMGN2	0.0509863	0.119562
AFF1	0.146127	0.327692
TTC38	-0.907131	3.14221
IQSEC2	0.954555	5.2871
REL	0.156835	1.57401
PPP1R11	0.285343	1.15098
PHF11	2.86015	8.35927
MTR	-0.328146	1.11313
EXOC6B	0.124423	1.37807
PHRF1	0.799751	2.53871
ARMT1	-0.516447	2.76424
PPP1R12B	1.67093	0.892261
DENND4C	-1.3456	6.10834
DENND4C	-1.32633	3.60217
MED24	0.23855	2.17946
UQCC1	0.377632	1.9535
ARHGAP31	-0.0745535	0.429446
DPY19L1	0.361035	1.58129
ALDOA	0.426832	3.02911
ALDOART1	-1.16655	1.00556
THADA	-0.431255	2.4598
LGALS8	0.500528	3.96227
HBB-BS	1.05316	3.2645
SEC14L1	0.00915217	0.0308937
INTS11	-0.409598	1.10075
PARS2	0.419049	1.16695
NAIP2	0.773194	3.90933
MGL2	-4.32572	3.72296
TOP3A	-0.238747	0.580732
UBE2J2	2.17651	1.54526
VAMP2	0.41575	3.17199
SYNGR2	1.25897	2.16413
DHRS13	-1.47358	0.985034
GPCPD1	-0.785348	1.75802
ZMYM3	0.158554	0.48669
CHP1	0.51061	2.26189
KDM4B	1.3151	3.44201
5031439G07RIK	-0.629509	4.42345
RAB34	0.282625	0.876733
UNC119	-0.407248	0.760417
DUSP3	-0.785569	4.52211
LGALS9	1.09556	3.42337
SRCIN1	0.899473	0.617644
Sep 08	-0.0646939	0.522766
KIF3A	0.0829003	0.357868
GABARAP	-0.464093	1.65233
BCAS3	-0.47833	2.54194
SLFN9	0.521466	0.719775
SLFN8	0.928889	1.5086
MACF1	0.303078	1.63147
MACF1	0.115587	1.25676
NDUFS5	-0.77837	3.07893
JAK1	0.76719	6.39196
TLK2	1.0678	3.75923
PRPSAP1	-0.228029	1.54004
GRB2	0.122584	1.6803
MTMR3	-0.0867312	0.508754
ALDH3A2	0.319106	3.87189
ATP2A3	0.180026	1.60766
CLCN5	-0.639093	1.1175
HGS	0.0317707	0.184222
AIFM1	0.0883007	0.915091
MOSPD2	-0.0800471	0.801619
NASP	-0.303994	2.16646
PEX10	1.93781	0.477115
EIF2B3	-0.179203	0.823122
CETN2	-0.706479	1.92633
IRAK1	-4.93667	0.767442
ARHGAP4	-0.6763	4.36711
NAA10	-0.304569	3.53142
YIPF6	-0.0471163	0.089254
TBC1D2	-0.73822	3.88314
UPRT	-0.283333	1.39476
MTM1	-0.158742	0.743395
ARHGAP15	-0.463137	1.94844
CLTA	-0.294262	1.57129
GBA2	0.0102756	0.0108351
TPRGL	-0.889883	0.810785
NHSL2	-2.96669	2.59763
CEP131	-0.241657	1.26544
TOMM5	-0.454171	0.471032
NFX1	-0.0843093	0.215297
USP24	-0.387068	2.86922
PLXDC2	-3.00917	4.68044
COBLL1	-0.542947	1.62916
BAIAP2	-1.34199	5.59754
AATK	-1.84557	1.41047
THOC2	0.367432	4.48989
DLGAP4	-0.290658	1.79042
MRPL2	0.0275445	0.0910998
PBX3	-0.0468197	0.173211
UHRF1BP1	-0.211513	0.817568
ZBTB8OS	-0.316698	1.00409
CPSF4	0.633667	3.18775
HNRNPK	0.535285	2.78467
ZBED5	0.300529	1.7922
ABL2	0.188637	0.986533
CAD	-0.312975	2.40648
ARHGAP42	-0.697935	1.25613
PHF3	-0.29091	2.19959
STRN3	0.196261	3.29909
YTHDC2	-0.0753243	0.429056
ZFP964	-0.430659	0.455768
MYO18A	0.261232	6.85925
SBNO1	0.195451	1.38541
CGNL1	-1.16177	2.19034
GCC2	-0.265816	1.9403
ERBIN	0.3126	1.95896
RAPGEF6	-0.309236	1.70193
RBM34	0.952235	1.37784
UNC13D	0.179436	1.20463
OTUD7B	0.326982	1.6833
TRAPPC11	0.0725331	1.23149
ITPKB	0.743263	3.16812
POLR3A	-0.101438	0.279356
PPFIA1	-0.0248134	0.148176
ANKRD44	-0.215353	2.29107
PLXNB2	0.615153	3.69999
FLVCR1	0.00590515	0.018818
DOCK5	0.216083	0.811974
RBM25	0.492262	3.54569
TCF25	-0.0233867	0.067844
PHF11B	4.08551	5.86879
NFATC1	-0.704153	2.00125
FLNA	0.0715003	1.06715
PKIG	-0.0785713	0.0815593
TEFM	-0.188292	0.592966
ZFP512B	0.564182	0.60281
RGS19	0.112492	1.03985
ABI1	0.0851669	0.778245
COQ4	0.550183	2.51409
XPNPEP3	0.100544	0.259128
CTNND2	-0.125437	0.106985
NAP1L4	-0.0839772	1.30262
SNTB2	0.577843	6.46192
WAPL	0.284261	2.46132
LST1	1.76977	4.56679
2310061I04RIK	0.0426354	0.0463927
MPND	0.276773	0.716983
CFB	2.35007	3.71065
SMN1	-0.757677	0.422126
ATM	-0.242167	0.256805
DCP1B	-0.280056	0.827382
CEP170B	1.41437	3.34579
PDZD8	0.315821	3.22994
OSBPL8	0.137399	1.74033
PTPRD	-0.133369	0.34557
DNAAF5	-0.174449	1.19195
TMF1	0.260349	1.76436
CBLB	-1.51365	2.07273
MON2	-0.283566	2.72954
KDM3B	0.153648	0.944978
MFAP1A	0.367073	1.402
HIST1H2AB	0.423002	2.20468
MNDAL	0.703663	6.97073
HNRNPDL	0.599845	2.7976
RPS15	-0.0936565	0.947686
MBD3	0.0335493	0.0745958
SPNS1	-0.291755	1.67599
SEC11A	0.262321	1.92477
OSBPL3	-0.209276	0.916824
OGFOD1	-0.466724	1.4955
9430038I01RIK	-2.76483	3.70877
ACER3	-0.241703	0.157407
FZR1	1.13638	0.806351
PLEKHA1	-0.496595	2.43929
NMRAL1	-0.457105	2.9092
NCLN	0.258882	2.66953
LIMCH1	-0.0825539	0.0992786
LEMD3	0.747319	5.10398
ANAPC7	-0.554443	2.68963
MGST1	0.645744	1.5402
CIT	-2.89316	3.28565
PABPN1	0.44924	2.94172
FNIP2	0.140622	0.225057
INPP4A	-0.393365	1.93785
UXS1	-0.493832	1.21328
ZFAND2A	-0.688115	1.67864
NDUFV1	-1.08422	5.98098
DGCR6	0.021698	0.0263757
VPS8	-0.606677	4.76873
CARM1	-0.338232	1.91145
ING3	0.0818937	0.0975774
PRKAG2	0.817061	1.7389
POGZ	0.281665	1.38057
TMEM135	3.19051	1.48936
PIP5K1A	0.664087	4.02903
TRIM3	-0.459454	4.19578
CCDC13	-0.212489	0.0583033
LPGAT1	-0.37866	0.38117
MOV10	1.02581	4.52388
TMEM59	0.493367	1.2331
BLOC1S1	0.0192399	0.131329
USP46	0.564169	3.34535
USP16	-0.0393021	0.125734
GOLIM4	-0.35448	1.57238
DSCC1	-0.542644	0.248364
MRPS21	0.00154567	0.00775246
NINJ1	0.970207	1.17441
CCDC9	-0.14656	0.882796
SNX10	1.34095	4.27849
KXD1	0.183799	0.442271
RPS6KB2	-0.101794	0.222954
ARL6IP4	-0.333564	2.81537
DCUN1D3	1.05027	3.29176
TM9SF1	0.135837	1.18368
MPV17	-0.201744	0.563171
WIPI2	-0.0657246	0.135296
GNPDA2	-0.411662	0.834594
BLNK	-0.245119	1.76472
FUOM	-0.261406	0.717248
LENG8	-0.0183263	0.0249539
HNRNPH3	0.385935	3.1891
YLPM1	0.0351067	0.170517
TM6SF1	0.570889	2.94316
MSTO1	-0.300391	1.04766
DBR1	0.0093329	0.0426222
SPG7	0.0373344	0.0838452
SAFB	0.257522	1.35457
SIRPB1C	3.32489	3.30773
PMVK	-0.372549	1.76094
KLC2	0.50407	3.45389
DRAP1	-0.0923514	0.334235
PIK3CA	0.048229	0.0723888
CUTC	0.392805	1.86273
SETDB1	0.18557	0.942156
AQP9	0.981342	2.63905
ANP32A	0.165551	1.74026
EEF2KMT	-0.512211	1.06847
ABHD11	-0.0677261	0.347213
MAPRE2	0.149272	0.721125
BCL7B	0.224713	0.149962
ATP1A2	0.0439396	0.329294
GLYR1	0.569038	3.94729
RBM42	-0.0094671	0.0385012
GM5239	0.656631	3.20782
TERF2	-0.23013	0.828858
GAR1	0.34427	2.40021
POLR2J	-0.0990798	0.257752
MYO5A	-0.101301	0.319871
PIK3C3	-0.30591	2.92579
NTAN1	-0.090425	0.0710415
SYNJ2	-0.215153	0.43468
BRD8	0.0476055	0.118477
SF1	0.0780635	0.359123
AAMDC	-0.275568	0.292798
EDRF1	0.0380609	0.0416798
CDCA2	-0.887231	0.888474
MTHFD2L	1.14846	2.36581
CCDC6	-0.111467	0.587424
TARBP2	-0.656843	2.47357
TMED7	0.287522	2.69819
CARMIL1	1.15149	2.06179
ACSL1	3.33818	8.72782
B4GALT7	0.36107	3.407
STXBP5	-0.594759	3.63666
CSF1	-1.21955	1.52251
DEDD	-0.0520818	0.166934
RGS12	0.340052	0.167536
TRIM59	-0.875245	0.855734
DDX23	0.211903	1.85138
TTC7	-0.72338	5.99507
CHRAC1	-0.122268	0.537372
TSC22D1	-0.523886	0.905712
TMUB1	0.302358	2.16854
ELOVL5	-0.209321	0.634137
MFSD6	-0.294011	1.85897
NSD3	0.850166	3.19232
MOSPD3	0.460819	1.50494
TIMM17A	1.46141	1.15335
FAM118B	-0.366405	0.282121
RNF10	-0.23239	0.624881
PBRM1	0.205659	1.67494
F10	0.161077	0.0628537
TMPPE	0.139526	0.766036
IFI207	-1.56169	5.58136
CALHM2	-0.811999	2.67896
AKTIP	0.0331476	0.105379
MRPS14	-0.225791	2.183
TNIP1	-0.241864	1.41191
1700021F05RIK	0.329952	0.628342
TNFAIP8	0.0720944	0.340097
WDR54	-0.458677	0.404512
PPP1R2	-0.204397	1.25368
NRF1	0.192309	0.740386
EGR2	-2.80368	2.30117
TRIM12C	0.39596	2.63005
INO80C	0.0702503	0.435979
PCYT1A	-0.356883	0.0424477
PIRA2	-0.316355	0.363395
HSD3B7	-2.00292	2.85223
PIGG	-0.04949	0.103655
TDG	0.0947015	0.361289
FAM186B	0.367059	0.758759
MRPL3	-0.144006	0.687618
NAPG	0.230023	1.92901
UQCC2	0.397887	2.46696
DHX32	-0.0835321	0.096365
VEZT	0.347462	1.51353
TIA1	-0.26954	1.78142
RBM24	-0.57618	2.91131
TNFAIP2	0.681315	2.41644
PTRHD1	-0.232447	0.891013
ZRANB2	-0.199424	0.836296
IRF7	-2.35843	2.82294
DBI	-0.58324	2.843
NDUFB5	0.0221224	0.159505
ZC3HAV1	0.493461	3.51816
RBM33	0.0771654	0.311204
DNAJC19	0.127135	2.09639
STMN1	-0.799694	4.19416
PIKFYVE	-0.145003	1.1891
P2RX4	1.01095	3.05535
PEX5	-0.384556	3.42055
VPS29	-0.449872	2.423
SYNJ1	0.345067	3.5918
0610010K14RIK	0.0475667	0.169948
HOMER1	0.440049	0.922494
ALDH1L2	0.332649	0.178638
STAU2	-0.373404	0.836384
FEZ2	0.00803185	0.0388122
IFIT1BL1	4.06873	5.63187
DCTN6	0.0936871	0.827595
TMEM219	0.804696	0.820944
PRKD3	-0.715057	1.85461
BIN2	-0.123951	1.25158
FMR1	0.22568	2.90467
GXYLT1	0.469064	2.22354
RASAL3	-0.947774	4.14477
NRROS	-1.36435	3.57747
LIN37	0.275211	0.28324
EIF2B4	-0.074805	0.244525
GTF2A2	-0.210087	0.909148
SUMO2	-0.321279	1.73103
FMNL3	0.948062	1.39325
RUBCN	0.155689	0.678917
CIP2A	-1.5098	3.10491
MRPL40	0.134194	0.885188
DIP2A	-0.19774	1.66375
GSK3A	-0.239458	0.906761
LDHB	0.0771353	0.237902
GTF3C2	0.0520992	0.067145
AFDN	0.196714	0.932186
IGF1	-2.39124	6.21037
NOP16	-0.833533	1.62648
GLS	-0.46391	0.349205
GLS	0.118233	1.66178
SMIM20	0.231146	0.384289
AZI2	0.126195	0.134288
TMEM208	0.562535	1.7797
SLMAP	0.452899	1.91397
ACAD12	-0.247789	1.36438
DNAJC13	0.0962291	0.965981
CUTA	-0.579033	2.25214
RAD51	-0.565035	0.329888
RHBDD2	0.488483	0.827788
GPATCH1	0.276679	1.16569
MINDY3	-0.36353	2.28433
CASP2	-0.40666	1.51081
RSBN1	1.1357	2.69596
CCDC167	-0.145253	0.374644
YTHDC1	-0.191857	0.395028
WDR83	0.19396	1.3112
PLD1	0.940915	2.44119
RENBP	-0.506202	2.45665
HDHD2	0.14378	0.883406
USH1C	-0.397475	0.874047
TMEM120B	0.063863	0.0302055
GGACT	-0.743346	2.03613
TBC1D4	-0.66616	0.872293
PSMA3	0.491608	4.60596
TMBIM6	0.195376	1.03521
MOB4	0.0349679	0.336777
PTTG1IP	0.374201	1.40804
SIDT2	0.275585	1.21079
CTC1	-0.36382	2.12315
ZFPL1	0.03718	0.257591
UMAD1	-0.157947	0.698493
AP1S3	-0.0065193	0.0121386
FAM173B	0.18347	0.490416
FSD1L	-0.594145	2.16687
ZFAND2B	0.310949	2.17448
ZFP91	-0.301338	1.55828
POLE4	-1.37027	3.39353
MFF	0.301202	2.01435
MAF1	-0.875076	2.32402
WTAP	0.399577	2.22514
FILIP1L	1.83088	4.47871
PCMT1	-0.280444	3.68817
CCDC127	0.391639	0.686493
MROH1	-0.519326	3.20905
KIF2A	0.143635	0.979075
PPP3CB	-0.236095	2.65585
NAE1	-0.0756779	0.662793
PIEZO1	0.321021	2.08575
SIK3	0.7019	1.67955
ASH2L	0.0467432	0.323271
URB1	0.095844	0.320877
TUT7	0.873845	3.81445
TPD52	0.19273	1.18031
BRI3	0.926247	1.39476
ABR	0.107626	1.13482
RBM26	1.26937	1.39031
ARHGEF1	-0.221756	3.52308
FNBP1L	1.22533	5.69445
GOLGA2	0.424181	2.57235
TRMT2A	-0.405021	2.52366
ANKHD1	0.0184331	0.146386
NR3C1	0.590519	4.07578
MRPS12	-0.0679073	0.191405
PICK1	-1.10716	1.48364
DIAPH1	-0.0343623	0.360425
ATPIF1	0.772542	0.623949
IFIT3B	3.50095	4.43498
CACUL1	-0.443929	3.06748
NCOA2	-0.21307	0.655285
RRP8	0.329463	1.44807
GIT2	-0.239918	2.34663
GCN1	-0.0616674	0.453176
LIMK1	0.567407	0.152501
EIF4G1	-0.846762	1.81622
GM20498	1.86873	4.65635
IFRD1	1.4336	2.73893
IMMT	0.321428	2.16019
MYO6	0.971452	4.34737
MKI67	-2.58494	4.45375
GPAA1	0.112836	0.343806
SUZ12	0.0434446	0.121549
CHTOP	0.650076	2.44947
CSNK1A1	-0.137303	0.487545
CCNH	-0.359232	0.356485
SYK	1.01451	3.89424
NCAPG	-0.441441	1.96802
MAP3K5	0.160991	0.441406
APBB2	-1.21001	4.33524
TRIM30D	2.15783	4.18521
LPIN2	-0.303415	0.184446
GTPBP3	0.0691128	0.630287
ZC3H7A	0.621573	1.79365
FARSA	-0.0360618	0.411653
ALG13	0.387362	0.968176
MTA1	0.176979	1.01026
PPP4R1	0.0144129	0.124142
SAMD9L	0.828678	5.34548
SLC4A1AP	0.0731654	0.407524
COL12A1	0.127031	0.605892
BOLA3	0.508296	0.544072
PISD	0.347242	1.25206
CC2D1A	-0.369119	1.49132
NEDD4L	-0.302142	3.88571
TIMM22	0.219599	1.35123
SLC6A12	0.725447	1.41989
PEX11B	0.197514	1.01864
TXNDC5	-0.0034328	0.0100733
USP7	0.175513	2.3671
ADAP1	0.0325763	0.164
GM20431	-0.214771	2.70461
ERICH1	-0.534275	1.23776
ZFP142	0.702525	2.35697
RSL24D1	-0.135513	0.323429
MIA2	0.22659	1.87116
AHNAK2	-0.995386	2.21234
FAM98C	-0.463858	3.06718
PARVG	-0.405524	3.02074
RASA1	-0.541614	3.40361
ETNPPL	0.59444	2.31428
SETD1A	-0.0040329	0.0359013
USP14	-0.294145	3.4592
UNC93B1	0.178642	1.18165
PARP4	0.369862	4.17165
PRR12	0.046309	0.168766
IKBKE	1.695	6.52247
CADM1	-1.50527	4.0195
ARHGAP5	-0.0648766	0.274783
ATL3	0.281293	3.11036
TRIM34A	0.713477	2.42885
PSAP	-0.575273	1.59636
RBMS1	0.37206	3.0966
BRD1	-0.302401	1.76562
MAN2C1	-0.391762	3.11269
FHIT	0.385943	0.604983
ZNRF1	0.39051	2.52133
CP	1.95337	0.918862
ANP32E	-0.0624115	0.196084
KATNA1	0.147138	0.630197
IRF9	0.605238	3.24624
ASCC3	0.272779	1.91108
ARFRP1	0.302976	2.65966
CHD2	0.0849166	0.17652
HERC1	-0.290513	2.45281
DDX60	2.01309	3.32146
COX7A2L	0.473236	1.45556
MYO9B	-0.0932517	0.195327
CNOT2	0.117968	1.62416
GM20425	0.515392	5.28824
PARG	0.137594	0.767998
ARHGEF11	-0.342234	2.60159
KIF21B	0.650692	1.40102
OXR1	-0.634222	3.6983
KRT78	-0.138537	0.0348031
DENR	0.10104	0.854004
FABP7	0.249611	0.461613
PPT2	0.492399	1.60038
PTBP1	0.447231	0.261366
SIPA1	-0.20059	2.75678
NIP7	0.0192988	0.0675096
TEX264	0.544489	3.84731
DVL3	-0.336407	1.25853
WDR4	-0.364176	1.13569
ATAD2B	1.57483	3.76513
GRSF1	-0.371211	1.88876
FCF1	-0.287173	0.331078
PDE4DIP	-0.0816746	0.563377
Sep 07	-0.177352	1.78059
SENP7	0.218567	0.287507
IRF2BP2	-0.283136	1.50129
SEC23A	-0.0832329	0.71714
TBCK	-0.317622	2.99653
GM14548	-0.934835	0.798361
ABCC4	0.804657	3.54786
MYH15	-0.249486	0.622038
COIL	0.445474	3.5609
PTK2B	0.634858	3.32871
HECTD4	-0.199873	0.862468
PPM1M	-1.00753	1.91637
ELMSAN1	-0.282814	1.82071
WDFY4	-0.319068	2.26987
CCDC43	-0.182504	1.46699
BC037034	1.08537	4.32283
SMC4	-0.392879	1.78609
IKBKG	-0.358619	2.57333
SAP18	0.244712	1.18459
TARBP1	0.296367	0.358176
TRIM36	0.855891	1.68816
ATP11A	0.427681	2.29436
NUP153	0.130029	0.789843
PI4KA	-0.435943	4.23584
DCTN1	-0.0066285	0.0561843
RECQL	-0.348589	0.715223
CENPF	0.732363	0.189069
KIF14	-0.64951	0.79398
SLC35A3	-1.81992	4.944
Sep 02	0.3505	1.02409
MVP	0.834915	5.31652
HPS5	-0.184363	1.30637
SVIL	-0.545662	3.99185
NBAS	0.360404	2.63694
PPP4R3A	0.126805	1.00832
USE1	0.59083	3.26426
ANKRD11	1.22891	2.93068
LIPE	0.329433	1.68143
CHCHD6	0.222144	0.864636
WDFY1	0.452341	3.9214
CCDC71L	2.09646	2.62406
DIAPH2	0.435009	3.55374
CEP192	-0.285468	1.66327
PKLR	0.400307	1.58148
TRIP11	-0.0185547	0.169046
RNF213	0.998292	4.51534
MYO1B	0.334363	1.68337
METTL26	-0.208722	0.583779
HK2	1.29512	6.14869
RANBP9	0.304633	4.5488
MEF2D	-0.574498	2.4327
ACTB	1.39636	2.02661
SETD2	0.293915	1.48516
KIF23	-1.70931	1.90069
TPM3	-0.0533366	0.182046
ITGAL	2.39832	3.60418
ITGAM	0.369339	2.92563
CHUK	-0.120658	0.544105
AHNAK	-0.698411	4.32047
MYO1E	-0.153183	0.892224
RBM26	0.425673	3.2543
RIT1	0.828954	2.45421
IL1RAP	0.303717	0.815122
BOD1L	0.0400183	0.127825
ERCC2	-0.156905	0.547188
ATRIP	-0.309098	0.155797
TUBGCP6	-0.567763	0.402382
UTRN	0.177927	2.07277
PFDN4	-0.0846376	0.260798
NEMP1	0.175272	0.522567
ADCY9	-0.361846	0.939709
USF1	0.698428	0.871173
AKAP11	-0.670852	1.66691
MTA3	0.32444	1.74533
TRABD	-0.0343554	0.366541
KLC1	-0.135159	1.33233
ARID2	0.464154	1.22054
NUMA1	-0.0769682	0.378132
RBMS2	0.847873	2.50909
GUK1	-0.131446	0.591628
URB2	-0.253599	0.594596
GAL3ST4	-0.36252	1.17356
TPM3	0.0674343	0.417186
ANKRD17	0.690031	5.6021
STK11	-0.380384	0.304476
ARPP19	-0.528042	3.04249
ATP2B4	0.390546	0.675859
SCAMP3	-0.220511	3.23337
PI4KB	-0.227339	0.966385
DNAJC21	0.214064	1.00915
NFXL1	0.895505	4.58343
FRY	-0.862107	2.6736
ZC3H4	0.208026	1.10718
RAB11FIP1	2.49165	8.8082
RGL1	0.230943	0.528299
CLASP2	-0.134632	1.44671
DNAH1	0.543272	3.04505
DENND4A	-0.357431	0.291278
USP3	0.250607	0.909494
CTNND1	-0.412559	1.39356
CTNND1	-0.202537	2.48792
RAP1GDS1	-0.176604	2.83888
TMEM11	0.435686	1.70761
OAS2	1.67163	6.31891
KIF1C	0.284311	3.05471
ATP6V0C	-0.400102	0.598612
R3HDM2	0.0512457	0.054139
EIF4G1	-0.088397	0.9139
CD84	-0.475082	4.01577
ZFP938	-0.151456	0.280976
DLG1	-0.0038662	0.0188187
PPIP5K2	-0.0241015	0.087657
NT5C2	-0.0267997	0.112281
R3HDM1	0.0153775	0.0806382
DDX55	-0.705806	0.971043
NCOR2	-0.112259	0.769189
MS4A7	1.04939	2.15023
GTPBP2	0.409177	2.72561
BTAF1	0.369193	3.24418
TANC1	-0.21808	1.78446
PHF6	0.246169	0.519605
MKRN1	-0.0691631	0.198657
GOLGB1	0.344775	2.77874
IFI203	0.897921	4.50435
ZFP764	-0.496589	0.56873
ARHGAP26	-0.66113	3.04369
GSK3B	-0.184086	0.939489
PTPN22	-0.419555	0.431015
CHD4	0.130348	1.29729
SEC16A	0.185057	1.94695
MARS	-0.268824	2.41042
MRPS10	-0.282859	0.703751
TYK2	0.486842	2.16396
ADGRE5	-2.02944	3.20611
ACYP1	-0.745441	3.76856
TENT4B	0.237527	0.8369
SH3BP2	0.925451	2.61098
WDR62	-0.666964	2.72065
EML2	-0.0697894	0.282889
UTP20	0.272835	0.525675
MDC1	-0.393829	1.49809
NOL8	0.007159	0.0184292
GTF2H1	0.0649912	0.110164
CENPE	-3.08343	2.22981
ATP11C	-0.275039	1.46365
IFI204	1.01107	4.21129
IPO9	-0.372654	2.41041
NUPL2	0.201751	1.14536
INF2	0.031085	0.126704
COQ8B	0.373851	3.33391
BRAT1	-0.169297	0.965325
LAPTM4A	0.322548	2.00001
ARNT	0.145657	0.728831
ATXN2	0.426579	4.04612
RELCH	0.224777	2.22891
FAM172A	0.193354	0.762733
NAA30	0.129852	1.06546
NSL1	-0.75986	1.35596
APOBEC3	1.28204	4.46555
IKBIP	0.717733	0.713723
DGLUCY	-0.0349813	0.288772
RPS6KC1	-0.0147321	0.0248182
ARHGAP30	0.0145378	0.188373
NOP2	0.190624	1.28975
MPEG1	0.702526	3.15088
ASAP1	-0.319719	2.70949
ABHD14B	-0.893618	5.37837
MAP4K3	0.832053	2.54412
ACBD5	-0.323037	2.38994
DHX9	0.251576	2.91405
ZC3H12D	1.28584	3.51619
TAF12	-0.261905	0.70161
MED23	0.260965	1.31458
PAFAH2	-0.17075	0.642571
SACS	-0.0203893	0.0253061
TRIM33	0.256413	1.29351
PLEKHN1	2.93676	1.95044
ARAP2	-0.920994	0.482179
SYNE2	-0.131702	0.248909
EHBP1L1	-0.143493	1.55841
GOLGA3	0.827448	4.40573
RIC1	0.999781	3.50252
PCX	0.569337	4.51237
PDS5A	-0.107165	0.690958
VWF	0.762551	2.56437
NDUFS4	-1.23342	4.34578
AKAP9	-0.155646	1.89492
EIF2AK3	-0.0478287	0.162362
RAPH1	-1.16229	6.07593
PDPK1	-0.126127	0.802929
VMA21	-0.481948	0.337065
FHL3	0.303555	2.47183
HERC6	2.91434	5.47215
DGKE	0.503072	0.917598
CDK2AP1	-0.100283	0.332584
USF2	0.291151	0.914878
MACF1	0.0470295	0.0195349
RPS6KA1	-0.704704	4.52576
POLR3C	-0.550585	3.38215
GM17669	-0.130302	0.778947
PGGHG	-0.486944	0.767748
ANKRD54	-2.67927	1.57838
ZCCHC10	-0.596295	2.77726
FNIP1	-1.28174	3.87319
SPPL2A	2.32395	2.04946
LANCL2	-0.162909	1.2625
TMEM259	-0.263301	0.629341
RNASEH2A	-0.334042	2.89977
IDE	-0.313499	2.98446
ANKHD1	0.00368285	0.00295538
WDR73	-0.500847	0.759735
ATRAID	-0.43171	0.557249
AHSA2	0.145768	0.218562
3110009E18RIK	-0.521259	1.3397
COQ9	-0.137203	0.988147
PDCD2L	-0.549489	3.3111
GTPBP8	-0.813824	4.17611
MYCBP2	-0.715699	3.06452
POLDIP2	-0.096839	0.834337
CLCN7	0.565136	2.04749
GM9493	-0.0517511	0.306303
BRAF	0.627331	0.408593
SEC16A	1.02016	2.41678
UBN2	1.71841	0.799727
FNDC3A	1.80743	6.77724
CRIPT	-0.538148	2.42776
SAMHD1	1.78461	2.24225
FXYD5	-0.176686	0.729262
MBP	0.303182	0.452271
GLS	0.486414	2.9774
DYRK1A	0.114552	0.633182
ERGIC3	0.236518	2.78984
CCDC50	0.099297	0.449316
TMED2	0.412221	4.04891
RMND5B	-0.151694	0.349137
YWHAQ	-0.377412	3.50932
KRI1	0.0930142	0.249821
USP34	-0.326849	0.614398
SP100	1.6017	4.31977
LRMP	-1.02065	0.340191
ARHGEF6	-0.754583	4.66105
MTO1	-0.58308	0.24524
CTSS	-0.157057	0.469754
CCNL1	0.263556	0.365517
PPP1R12C	-0.516778	1.76613
GM21970	-0.149312	1.28327
PAIP1	-0.398514	2.90765
TLE4	-0.0130606	0.0378219
TPR	0.239584	1.30083
ABCB8	0.0666235	0.13159
NDUFAB1	0.102262	0.644182
MOCS2	0.907432	3.8622
GBE1	0.308604	1.4958
NUMA1	0.00134945	0.00365735
ENG	0.905295	3.8424
RPS12	-0.413693	3.09637
CCM2	-0.826256	3.60148
ANKRD50	1.0839	4.04003
GM21992	0.0962338	2.04855
MORC3	0.911378	4.14703
MGAT4B	-0.268715	0.337647
AK2	-0.261392	0.205747
KIF19A	0.383031	1.78056
CNRIP1	-1.66473	4.87897
IRF8	-0.0554442	0.0492326
ZGPAT	0.0642822	0.159799
MTX1	0.0709138	0.825766
RB1CC1	-0.136654	0.529385
CEP128	-0.591673	2.09817
FANCA	-1.13989	1.21618
AHNAK2	-0.998313	2.24533
GYPC	0.45621	1.76013
PHACTR2	-0.236432	1.69281
SNAPC4	1.08293	1.73966
PKIB	-0.957571	1.08574
AHNAK2	-1.09911	2.42299
RFXAP	-0.222951	0.92816
EEF1AKMT4	-0.113611	0.18851
IMPDH1	0.0751233	0.761963
TTC37	-0.231228	2.64593
ROCK2	-0.237254	1.89534
XYLT1	0.313053	0.574957
PIK3C2A	0.146234	1.20626
ERC1	0.186189	1.52677
AGL	-0.126629	0.641042
ZC3H7B	-0.226584	0.912193
ARID4A	0.437117	0.604948
CREBBP	0.0269322	0.212407
EVI5	-0.244038	0.972611
USP9Y	-1.07441	0.543081
TAF5	0.215336	1.57971
USP32	0.430901	1.89388
FRYL	0.112978	1.15997
PXN	0.0633388	1.05978
IQGAP3	-0.678072	1.94971
DICER1	-0.346428	1.26698
KIF13A	-0.752849	1.52226
TACC1	-0.404285	2.58297
SRP72	0.0270686	0.25877
SLC4A7	1.19613	4.25994
AGAP3	-0.245931	1.81595
TRAPPC10	-0.0701156	0.330233
H2-T24	1.98214	2.00622
SASH1	1.45339	8.01871
SDHC	-0.839588	3.50595
RIN2	0.926907	2.09208
AHCYL2	-0.381753	3.6381
TMEM209	0.704529	2.88354
SRBD1	-0.285008	2.84023
DMXL1	-0.597665	3.68291
NCF1	0.182318	0.647297
CLEC10A	-4.93606	6.1091
GTPBP10	-0.421412	1.46394
APH1B	-1.01391	3.11427
ATP5J2	0.00189734	0.00580704
PIAS2	-0.202692	0.155593
PRRC2B	0.170593	0.87839
PDS5B	-0.0268435	0.129869
STAG1	0.00688291	0.0218595
PIP4P1	-0.186352	2.52346
PIP5K1C	-0.688662	4.31223
SMIM14	-0.238611	0.61326
SNX7	-0.279081	2.1181
GM20604	-0.56634	4.8837
HECTD1	0.458265	4.33543
DIAPH3	-1.80623	1.95739
CIAPIN1	-0.0743732	0.604096
SPP1	0.687189	1.18093
ANXA6	1.20441	0.857557
1700037H04RIK	-0.875767	4.66974
PRMT9	-0.630261	2.90812
SMIM7	0.668134	4.61448
SERPINB6A	-0.739219	4.6713
ZSCAN26	-0.58352	0.33539
TBP	1.134	0.738174
CDC45	-3.76609	1.35805
GRAMD1A	0.427963	0.496702
EML4	0.118678	0.614543
DDX24	1.52487	3.6536
EVL	0.128855	0.409609
SYMPK	0.0886707	0.579601
TRA2B	0.380071	2.53156
CCDC58	0.400048	2.17958
SF3A2	0.426268	2.44149
JMJD6	0.40491	1.84817
HK1	0.530848	4.21777
ERH	-0.345627	0.281414
PRC1	-1.80208	1.64445
TRPS1	1.51687	3.11419
RUNX1	-0.4477	3.09876
TIAM1	-1.22887	3.797
SEC61G	0.727931	4.49279
COG4	0.0106664	0.077437
SUMO3	-0.522375	2.36067
PPP2R1A	0.896916	2.53837
PPP2R1B	-0.330437	2.87282
BAZ1A	0.640665	2.99808
SNX14	1.25381	2.13606
VDAC2	0.169771	1.34931
H2-KE6	-0.168267	0.698757
DAXX	2.27218	6.77327
CCDC28A	1.15683	0.50571
PTBP3	0.265179	2.29829
ATF2	0.423751	1.10228
PKN2	0.0202966	0.110061
PRPS1L3	-0.62132	4.19198
RXRB	-0.413235	1.01405
FUS	0.190957	1.74901
USP9X	-0.127004	0.301729
GIGYF2	-0.190157	3.48896
PSMB9	0.746298	2.26914
PTDSS2	0.373123	0.179525
METTL14	-0.140658	0.0623467
RPP40	-0.240287	2.00501
RPS28	-0.310065	1.9426
MOCS1	-1.02251	1.99346
SHMT1	-0.236717	1.92369
KRR1	0.287506	2.29252
GM20503	-0.535207	1.55623
JMJD1C	-0.634765	2.5049
H2-D1	0.748458	2.23367
TUBB5	-0.703574	0.622753
TXN2	-0.443798	2.04833
SP1	0.0781543	0.22761
REEP5	0.276386	3.13007
KPTN	-0.959244	0.794624
QRICH1	-0.154728	0.898498
MRTFB	-1.00236	4.58622
BRF1	-0.608428	0.780532
TSEN15	-0.585748	0.40955
ZC3H18	0.164755	0.532569
CTSA	-0.149252	1.4197
2210016F16RIK	-0.409564	3.55889
DHX16	-0.112215	1.09926
SIGLEC1	1.36308	3.7572
VPS16	-0.320424	2.39275
NAA15	-0.0663772	0.308507
TLR2	2.48797	7.24099
ARMC8	0.35441	3.7823
RPF2	-0.36222	0.701048
SEC23IP	0.269645	2.80541
WDR70	-0.131374	0.754695
SLC41A3	0.327484	2.11331
TRAF3IP3	-0.0960619	0.408733
SUPT16	-0.387176	3.11482
PPFIBP2	2.36665	6.47412
KLHDC4	-0.243883	1.40823
ATAD2	-0.488903	0.712245
ITIH2	1.15303	1.84941
AOX3	-0.649359	3.07565
COL9A1	0.329296	0.495244
HEATR1	0.320084	1.91189
SH3TC1	-0.431109	3.22049
MINK1	-0.396253	1.54388
HTT	-0.266166	4.10287
MTSS1	-1.16671	6.90387
FAM3C	-0.0247502	0.131159
SIPA1L3	-0.180711	0.355399
ARFGEF1	0.0514054	1.02427
DAP3	-0.229876	1.79043
ARHGAP24	1.13405	2.77261
ARHGAP45	-0.537052	3.37328
FIS1	0.325943	1.72566
PSME2	0.696442	4.99961
HNRNPD	-0.57826	0.167565
UBE4A	0.140483	1.15294
ZWILCH	-0.715889	2.36962
PCF11	0.363136	2.64456
EIF4G2	0.515985	4.03129
NSMCE4A	-0.275554	0.607043
PLPP2	-0.225034	0.348141
NDUFA11	-0.543049	2.80365
ATP2B1	0.299162	2.44926
CYB5A	0.066298	0.237094
JAK2	2.86306	5.23628
SF3B1	0.333587	2.87099
RNPEPL1	0.260956	1.02273
TAMM41	-0.189167	0.169753
PAK1	-0.226765	3.37632
AKR1B10	-0.251193	1.13318
EDC4	0.0685444	0.891527
KDELC2	-0.219744	1.33849
SERPINE1	3.73409	3.99003
SAMD4B	1.02837	3.73221
TMTC3	0.595163	2.90452
ITGB5	-0.844417	3.65224
IKZF1	0.682682	2.73026
NOTCH2	0.901456	4.23342
WDR11	-0.371677	3.1334
MAP3K2	-0.439311	1.30688
PNKP	0.0909238	0.528071
LYST	-0.243802	0.639628
TPM1	0.127089	0.723612
PPP6R3	-0.151572	1.66137
UBXN7	0.0659752	0.187501
PHF14	0.142177	0.556072
MPP7	0.326569	1.57479
BNIP2	0.305872	1.8972
PHAX	-0.197398	1.04296
ARFIP1	0.0235095	0.0455994
DHRS3	-0.710123	2.78142
UBE2M	-1.54627	0.760556
HNRNPL	0.187377	2.1654
POLR1E	0.0281289	0.0822904
TMUB2	2.80608	4.13819
RUSC2	1.43532	4.55323
FRMD4A	0.767572	2.99406
GOLPH3L	-0.442049	2.63564
HMBOX1	-0.357646	0.213287
ARHGEF2	0.251059	2.74413
RETSAT	-0.156216	0.441343
ARHGEF6	-1.49243	3.66719
FUNDC1	0.812858	0.569445
ACAA1A	0.642005	2.8815
PAN3	-0.506892	1.27603
GMNN	-2.48068	1.74385
CPSF6	0.0541868	0.473589
CD200R4	-0.24893	1.37405
TAF6L	0.795665	0.408099
POU2F2	1.14667	4.18167
FOXO3	-0.442475	1.53499
ESD	0.327564	1.35218
ZC3HC1	-0.0330706	0.20273
CERS6	2.0665	7.37643
TCOF1	-0.0820241	0.301611
LRCH4	-0.622892	1.6263
RNASEK	-0.124762	0.766474
TSR2	-0.470272	4.25515
ARPC3	0.513103	0.300643
DOP1A	0.533416	1.88306
RC3H1	0.195671	0.635792
TSEN34	-0.311414	1.31401
CEP170	-0.0834837	0.671423
GGNBP2	1.01537	1.53436
CRAT	-0.134427	1.02755
SRSF1	0.255202	1.34854
SON	0.379098	2.53836
RNF146	-0.0565367	0.114082
NUDT3	-0.547874	0.735144
STIM2	0.71976	2.7373
TJAP1	-0.141444	0.202516
MTMR1	-0.342614	1.62568
FAM3A	0.7726	3.56531
RPL10	-0.20814	0.90653
LAGE3	-0.758904	1.06352
MIA3	0.553377	2.48123
5730455P16RIK	-0.0687521	0.237118
LLGL2	-0.264676	0.539437
NOC2L	0.189344	0.684024
TNFAIP8	-0.722948	2.13246
ANKZF1	0.45858	0.808058
RECQL5	-0.101824	0.265885
ADAM17	0.249571	1.68531
GM47283	-1.12155	1.2493
NAXD	0.100759	1.0348
1700014D04RIK	1.64007	2.12051
SLC30A6	-0.104694	0.169828
AAMP	-0.0613856	0.505815
TRIM26	-0.389005	2.90954
SLC38A10	0.189784	2.81591
SCCPDH	0.253274	1.54541
TRAPPC13	-0.0194101	0.105831
ABCB11	0.229464	0.941326
LYPLA1	-0.418132	2.05385
IRGM1	1.43638	6.63568
BSG	3.10145	8.13769
GOPC	0.153281	1.0707
MYH14	0.0570264	0.0402806
ATP6V0A1	-0.819676	4.63984
LIG3	0.177918	0.862522
PHF10	0.631231	2.13133
CREG1	-0.474281	1.99845
NCAPD3	-0.630742	1.45967
WDR81	-0.551323	3.6243
HBS1L	-0.389069	0.740518
GVIN1	-1.24885	0.571686
MTHFSL	-0.249902	1.32993
METAP2	0.164412	1.4575
SLC35C1	0.305048	1.07784
USP35	-0.771003	0.0976025
SENP1	0.716486	3.00684
CAPN2	-0.502638	3.29214
S1PR1	-0.10424	0.639849
BIN1	-0.0570946	1.26625
SEC22B	0.245953	2.04156
DPYSL2	-0.218248	4.8268
EMD	-0.0051436	0.0224834
ESRRA	0.498394	0.99684
GTPBP1	-0.26853	2.17365
ALYREF	-0.0727544	0.454946
PTEN	0.0142846	0.0733572
STXBP1	0.907009	6.96151
RAET1B	-0.721682	1.26162
MAP3K4	-0.0988631	0.427089
METAP2	0.010252	0.0352242
CAPN5	-0.235652	1.366
ARG2	1.86569	1.25511
NGP	1.20096	1.615
AKAP1	-2.4546	0.937698
BAK1	0.675759	3.23121
CASP6	-1.71103	5.56077
DLD	0.0806589	0.766683
NFIL3	1.14965	1.47221
UBE3A	-0.330273	2.46138
PRKCSH	0.498068	2.37493
EEF2K	-1.60427	0.7383
SERPINB9	0.674501	4.5058
SERPINB8	-0.0171518	0.0151529
SERPINB6B	-0.339396	1.02162
PRDX4	0.317894	2.4045
GALNT4	-0.119109	0.67629
TROVE2	-0.486432	1.48474
ELL	0.417456	2.17608
PIK3R2	-0.468588	1.65724
GALNT1	-0.0047204	0.038169
AIP	-0.180316	3.21816
FLOT1	0.0758042	0.556001
SDCBP	-0.235906	1.99713
ATOX1	-0.717958	4.25904
DEGS1	0.119101	0.352912
NAPSA	-0.0601077	0.174249
SNAP23	0.0605926	0.177851
C3AR1	-0.382673	1.62977
PSMB1	0.0653357	0.446756
HDAC1	0.378013	2.2926
MAP2K3	-0.504135	4.16805
NDUFB11	-0.0398808	0.0961861
SYPL1	0.232771	2.73956
SEMA4D	1.18112	3.86589
NFATC2IP	-0.481666	2.18216
[truncated: 4,891 more rows]
